# Supplementary material for: SCING: Inference of robust, interpretable gene regulatory networks from single cell and spatial transcriptomics
Source: iScience. 2023 Jun 14;26(7):107124. doi: 10.1016/j.isci.2023.107124 (PMC10331489; doi:10.1016/j.isci.2023.107124)
Supplement: Table S1. Perturb-seq associated genes, related to Figure 1. FDR values transcriptome wide for each CRISPR guide in all datasets. This includes dendritic cells at both 0h and 3h post LPS stimulation, K562 transcription factors and cell cycle genes, and the Papalexi THP-1 cells [file mmc2.xlsx]

## Sheet: fdr.dc.0hr - fdr.dc.covariates.
fdr.dc.covariates.0hr
	m_Ahr_1	m_Ahr_3	m_Atf3_1	m_Atf3_2	m_Cebpb_1	m_Cebpb_3	m_Ctcf_1	m_Ctcf_2	m_E2f1_3	m_E2f1_4	m_E2f4_2	m_E2f4_3	m_E2f4_4	m_Egr1_4	m_Egr2_2	m_Egr2_4	m_Ets2_3	m_Ets2_4	m_Hif1a_1	m_Hif1a_3	m_Hif1a_4	m_Irf1_1	m_Irf1_2	m_Irf1_4	m_Irf2_1	m_Irf2_2	m_Irf2_3	m_Irf2_4	m_Irf4_2	m_Irf4_3	m_Irf4_4	m_Junb_4	m_Maff_1	m_Maff_4	m_MouseNTC_100_A_67005	m_Nfkb1_2	m_Nfkb1_3	m_Nfkb1_4	m_Rel_1	m_Rel_2	m_Rel_3	m_Rela_1	m_Rela_2	m_Rela_3	m_Relb_1	m_Runx1_2	m_Runx1_4	m_Spi1_2	m_Spi1_3
0610007P14Rik	1	0.335468	0.279604	0.241087	0.275841	1	0	0.129503	0.129503	0.299497	0.358318	0.226229	1	0.255939	0.320941	0.129503	1	1	0.241087	1	0.241087	0.330301	1	1	0.311809	0.272137	0.268428	0.335468	1	1	1	1	0.20066	0.307451	0.311809	0.335468	0.400332	1	0.279604	0.330301	0.325543	0.176467	0.311809	0.283386	1	1	0.377876	0.295239	0.330301
0610009B22Rik	1	1	0.260526	1	0.20066	0.234353	1	1	1	0.176467	0.287202	0.255939	0.316305	1	0.234353	0.176467	0.234353	1	1	1	0.299497	0.279604	1	0.20066	1	0.279604	0.316305	0.20066	0.307451	1	1	1	0.352369	1	1	0.352369	0.346527	1	0.295239	0.377876	0.303558	1	1	1	0.303558	1	0.392593	0.246575	0.416807
0610009L18Rik	1	1	1	1	0.260526	1	1	1	0.275841	1	1	1	1	0.241087	1	1	1	0.234353	0.268428	1	1	1	1	1	1	1	1	1	1	1	0.241087	0.275841	0.295239	1	0.34087	0.176467	1	0.299497	1	0	1	1	0.255939	1	0.234353	0.295239	0.272137	0.325543	0.316305
0610009O20Rik	1	1	1	1	1	1	1	0.20066	0.20066	1	0.129503	1	1	1	1	1	1	1	1	1	1	1	1	0.129503	1	1	1	1	0.20066	1	1	1	1	0.21563	0.316305	1	0.264353	0	0.241087	0	1	1	0.287202	0.268428	0.25162	1	0.20066	1	0.279604
0610010F05Rik	0.299497	1	1	0.287202	0.279604	1	1	0.303558	1	1	1	0.234353	0.226229	1	0.21563	1	1	1	1	0.264353	0.303558	1	1	1	1	1	0.25162	0.272137	0.176467	0.241087	1	0.272137	0	0.272137	1	0.400332	0.268428	0	0.303558	0.129503	0.255939	1	1	0.291433	0.291433	0.311809	0.316305	1	0.303558
0610010K14Rik	1	1	1	1	1	1	1	1	1	1	1	1	1	1	1	1	1	1	1	1	1	1	1	1	1	1	1	1	0	1	1	1	1	1	1	1	1	1	0.20066	1	1	1	1	1	1	1	1	1	1
0610011F06Rik	1	1	0.241087	0.264353	1	0.316305	1	1	0.283386	0.226229	0.129503	0.241087	1	0.303558	1	0.307451	1	0.226229	0.21563	1	0.20066	0.295239	1	1	1	0.275841	1	0.295239	0.129503	1	0.25162	1	0.385149	0.279604	1	1	0.311809	1	0.425384	0.283386	0.408434	1	0.295239	0.272137	1	0.287202	0.226229	0.335468	0.272137
0610012G03Rik	1	0.255939	0.346527	0.377876	1	0.392593	1	1	0.400332	1	0.385149	0.377876	0.299497	0.268428	0.452304	0.246575	0.307451	0.352369	0.234353	1	0.25162	1	0.264353	1	1	0.129503	1	0.260526	0.346527	0.260526	0.241087	0.264353	1	0.299497	0.335468	0.416807	0.452304	0.377876	0.385149	0	0.416807	0.260526	0.21563	0.176467	0.20066	0.21563	1	1	0.377876
0610030E20Rik	0.176467	0.272137	1	1	1	1	1	1	0.255939	0	0.226229	1	1	0.299497	1	0	1	1	0.226229	1	1	0.283386	1	0.226229	1	0.25162	0.226229	0.176467	0.272137	1	0.287202	1	0.234353	0.234353	0.316305	0.311809	0.279604	0.385149	0.364622	1	1	0.279604	0.246575	1	0.295239	0.295239	0.291433	0.255939	0.34087
0610037L13Rik	1	0.287202	0.268428	1	1	0.283386	0.129503	0.275841	0.295239	1	1	0.176467	1	0.20066	0.260526	1	0.129503	0.255939	1	1	1	1	0.264353	0.176467	1	1	0.129503	0.320941	1	1	1	1	0.330301	0.20066	0.311809	0.279604	0.34087	0.279604	0.425384	1	0.25162	1	0.268428	0.325543	0.335468	1	0.330301	1	0.241087
0610038B21Rik	1	1	1	1	1	1	1	1	1	1	1	1	1	1	1	1	1	1	1	1	1	1	1	1	1	1	1	1	1	0.129503	1	1	0.255939	1	1	1	0.21563	1	1	1	1	1	1	1	0.129503	1	0	1	1
0610040B10Rik	1	1	1	1	1	1	1	1	0.20066	1	1	1	1	1	1	0.25162	1	1	1	1	1	1	1	1	1	1	1	1	1	1	1	1	0.20066	1	1	0.287202	0.316305	0.287202	1	0.279604	1	1	0.255939	1	0.268428	1	1	1	0.279604
1110001J03Rik	1	0.358318	1	0.275841	1	1	1	0.307451	0.330301	0.291433	0.255939	0.260526	0.325543	0.287202	0.371078	0.255939	0.260526	0.325543	1	0.255939	0.34087	0.335468	0.330301	0.325543	0.260526	1	0.268428	1	0.21563	0.279604	0.264353	0.246575	0.176467	0	0.279604	0.260526	0.43417	0.264353	0.291433	1	0.264353	0.303558	0.234353	0.320941	1	0.385149	1	0	0.425384
1110002J07Rik	1	1	1	1	1	1	1	1	1	1	1	1	1	1	1	1	1	1	1	1	1	1	1	1	1	1	1	1	1	1	1	1	1	1	1	1	1	1	1	1	1	1	1	1	1	1	1	1	1
1110002L01Rik	1	1	1	1	1	1	1	1	1	1	1	1	1	1	1	1	1	0	1	1	1	1	1	1	1	1	1	1	1	1	1	1	1	1	0.279604	1	1	1	1	1	1	1	1	1	0.275841	1	1	1	1
1110004E09Rik	1	0	0.246575	1	1	1	0.272137	0.234353	0.299497	0.21563	0.226229	1	1	0.234353	0.283386	1	1	0.295239	0.303558	1	0.234353	1	1	1	1	1	1	1	1	0.291433	0.325543	1	0.425384	1	0.264353	0.392593	0.299497	0.346527	0.335468	0.283386	0.21563	1	1	0.335468	0.264353	0.272137	1	0.260526	0.226229
1110004F10Rik	1	1	0.291433	1	0.335468	1	0.311809	0.34087	0.303558	0.272137	0.129503	1	0.316305	0.311809	0.255939	0.291433	0.325543	0.311809	0.320941	0.21563	1	1	0.176467	0.295239	0.307451	0.34087	0.25162	1	0	0.320941	1	0.226229	0.241087	0.307451	1	0.255939	0.272137	0.25162	0.264353	0.346527	0.307451	0.275841	0.364622	1	0.364622	1	1	0.352369	1
1110006O24Rik	1	1	1	1	1	1	1	1	1	1	1	1	1	1	1	1	1	1	1	1	1	1	1	1	1	1	1	1	1	1	1	1	0.176467	1	1	1	1	1	0.234353	1	1	1	1	1	0.246575	1	1	0	1
1110008F13Rik	0.246575	0.279604	0.364622	1	1	0.295239	1	1	1	0.392593	0.392593	0.234353	0.283386	0.129503	0.21563	0.392593	0.335468	0.452304	1	0.246575	0.325543	0.275841	0.371078	0.255939	0.246575	0.20066	0.325543	0.352369	0.346527	0.371078	0.21563	0.21563	0.279604	1	0.272137	0.20066	0.246575	0.272137	0.408434	0.364622	0.299497	0.307451	0.260526	0.279604	0.316305	0	0.268428	0.416807	0.291433
1110008L16Rik	1	1	1	0	1	1	1	1	1	1	1	1	1	1	1	1	1	0.264353	1	1	1	1	1	1	1	1	1	0.234353	0	1	0.264353	0.25162	1	1	0.303558	0	0.295239	0.287202	1	0.283386	1	1	1	1	0.129503	1	1	1	1
1110008P14Rik	1	0.268428	0.295239	0.291433	0.346527	1	1	0.325543	0.21563	0.264353	0.287202	0.260526	1	0.316305	0	0.303558	1	0.303558	1	0.291433	0.352369	0.129503	0.21563	0.20066	0.25162	0.346527	0.303558	0.272137	0.272137	0.43417	0.392593	0.264353	0.264353	1	0.408434	0.255939	0.129503	1	0.275841	0	0.408434	0.287202	0.299497	0.303558	0.291433	0.268428	1	0.316305	1
1110012L19Rik	1	1	0.241087	1	1	1	1	0.21563	0	0.260526	0.279604	1	1	1	0.176467	0.260526	0.295239	1	1	0.255939	0.246575	0.234353	1	0.264353	1	0.255939	0.234353	1	0.264353	0.291433	0.176467	0.299497	0.129503	0.320941	0.268428	0.320941	0.260526	0.330301	0.400332	0.364622	0.255939	1	0.371078	0.299497	0.316305	0.283386	1	0.295239	0.21563
1110019D14Rik	1	1	1	1	1	1	1	1	1	1	1	1	1	1	1	1	1	1	1	1	0	1	1	1	1	1	1	1	1	1	1	1	1	1	0.234353	1	1	1	0.260526	0.20066	0.25162	1	1	1	1	1	1	1	0.25162
1110032A03Rik	1	1	1	1	1	1	0.255939	0	0.20066	0.25162	0.307451	0.21563	0	0.264353	1	0.234353	1	0.283386	1	1	1	1	1	1	0.299497	1	1	0.268428	1	0.311809	1	0.279604	1	0.25162	0.264353	1	1	0.283386	0.316305	0.129503	0.303558	1	1	0.34087	1	1	0.21563	1	0.291433
1110032F04Rik	1	1	1	1	1	1	1	1	1	1	1	1	1	1	1	1	1	1	1	1	1	1	1	1	1	1	1	1	1	1	1	1	1	1	1	1	1	1	1	1	1	1	1	1	1	1	1	1	1
1110034G24Rik	1	1	0.226229	0.246575	1	0.264353	1	1	1	1	0.255939	1	0.264353	1	1	1	1	1	1	1	1	1	1	0.255939	1	1	1	1	0	0.246575	1	1	0.307451	1	0.311809	0.335468	0.246575	1	0.20066	1	0.287202	1	0.275841	1	1	0.295239	0.325543	0.279604	1
1110035H17Rik	1	1	1	1	1	1	1	1	1	1	1	1	1	1	0	1	1	1	1	1	1	1	1	1	1	1	1	1	1	1	1	1	1	1	0.272137	1	0.272137	1	0.279604	0.21563	1	1	1	1	1	1	1	1	1
1110037F02Rik	1	1	0.295239	1	0.226229	0.316305	0.226229	0.291433	0.176467	0.129503	0.299497	1	1	1	0.320941	0.255939	0.20066	0.264353	1	1	0.20066	1	1	0.129503	0.275841	1	1	1	1	1	1	1	0.316305	0.260526	1	1	1	0	1	0.21563	0.330301	1	0.335468	0.283386	0.303558	0.320941	1	0.283386	0.268428
1110038F14Rik	0.234353	1	0.299497	1	0.234353	0.129503	1	0.320941	1	0.303558	0.307451	0.279604	0.279604	1	0.20066	0.408434	0.295239	0.299497	1	1	0.307451	1	1	0	0.299497	0	1	0.377876	0.295239	1	0.352369	0.20066	0.20066	0.392593	0.346527	0.25162	0.241087	0.176467	1	0.176467	0.371078	0.20066	0.234353	0.295239	0.490546	0.268428	0.287202	0.303558	0.358318
1110046J04Rik	1	1	1	1	1	1	1	1	1	1	1	0	1	0.226229	1	1	1	1	1	1	1	1	1	1	1	0	1	1	1	1	1	1	0.307451	1	1	0.21563	1	0.25162	1	0.246575	0.268428	1	1	1	1	1	0.287202	1	1
1110051M20Rik	1	0.129503	1	1	1	1	1	0.129503	1	1	1	1	1	1	1	1	1	0.287202	1	1	1	1	1	1	1	1	1	1	1	1	1	0.21563	1	1	0.295239	0.295239	0.307451	0.316305	0.176467	0.335468	1	1	1	1	1	1	0.316305	1	1
1110059E24Rik	1	1	1	1	0.255939	1	1	1	1	1	1	1	0.272137	1	0.234353	1	1	1	1	0.129503	1	1	1	1	1	1	0.260526	1	1	1	1	1	0.283386	0.275841	1	0.255939	1	1	1	1	0.241087	1	0.246575	0.287202	0.129503	1	0.352369	1	0.268428
1110059G10Rik	1	1	0.25162	1	0.283386	1	1	0.279604	0.260526	1	1	0	1	0.275841	0.283386	0.307451	0.283386	0.272137	0.291433	0.268428	1	1	1	1	1	0.129503	1	0.272137	1	0.246575	0.255939	0.287202	0.287202	0.25162	0.371078	0.510225	0.291433	1	1	0.371078	0.452304	1	1	0.226229	1	0.246575	1	1	1
1110065P20Rik	0	0.272137	0.346527	0.320941	0.346527	0.234353	0.255939	1	0.320941	1	1	1	0.246575	0.260526	1	0.25162	0.268428	1	0	1	1	1	1	0.21563	0.20066	0.255939	1	0.21563	0.275841	1	1	0.20066	0.129503	0.385149	0.307451	0.346527	0.358318	0.20066	0.291433	0.400332	0.425384	1	1	0.226229	0.311809	0.246575	0.246575	1	0.275841
1190002N15Rik	1	1	1	1	1	1	1	1	1	1	1	1	1	1	1	1	1	1	1	1	1	1	1	1	1	1	1	1	1	1	1	1	1	1	0.272137	0.234353	0.255939	0.246575	0.226229	1	1	1	1	1	1	1	1	1	1
1190005I06Rik	1	1	1	1	1	1	1	0.226229	1	1	1	1	1	1	1	1	1	1	1	1	1	1	1	1	1	1	1	1	1	1	1	1	1	1	1	0.226229	1	1	1	1	1	1	1	1	1	1	1	1	1
1190007I07Rik	1	1	1	0.268428	0.268428	0.291433	0.234353	1	1	1	0.316305	1	0.176467	1	1	0.25162	1	1	0.268428	1	0.176467	1	0.241087	1	1	0.316305	1	0.275841	0.320941	1	0.241087	1	0.176467	1	0.377876	0.287202	0.226229	0.279604	0.34087	0.246575	0.241087	0.129503	0.268428	1	0.20066	0.275841	1	1	0.255939
1300002E11Rik	0.255939	1	0.246575	0.264353	1	0.291433	1	1	1	1	1	1	0.226229	0.246575	1	0.25162	0.303558	0.275841	1	1	1	1	0.260526	0.320941	1	0.129503	1	1	1	0.20066	1	1	0.34087	1	0.255939	0.303558	1	0.287202	1	0.226229	0.264353	1	0.264353	0.346527	0.21563	0.260526	0.311809	1	0.299497
1500002C15Rik	1	1	1	1	1	0	1	1	1	1	1	1	1	1	1	1	0.129503	1	1	1	1	1	1	1	1	1	1	1	1	1	0.176467	1	1	1	1	1	1	1	1	1	1	1	1	1	1	1	1	1	1
1500011B03Rik	1	0.295239	0.295239	1	1	1	0.25162	1	1	0	0.226229	0.303558	0.129503	1	0.283386	0.311809	1	0.176467	0.176467	1	1	0.246575	0.279604	1	1	1	0.20066	0.260526	0.255939	1	0.275841	1	1	0.316305	0.320941	0.330301	0.129503	0.287202	0.335468	0.352369	0.272137	0.226229	0.335468	0.287202	0.226229	0.279604	1	0.272137	0.335468
1500011K16Rik	0.279604	0.255939	0.320941	0.299497	0.291433	1	0.260526	0.176467	0.316305	0.358318	0.44309	0.303558	0.241087	1	0.316305	0.346527	0.287202	0.226229	1	0.311809	0.335468	0.25162	0.335468	0.275841	0.358318	0.311809	0.176467	0.425384	0.320941	1	0.20066	0.272137	0.260526	0.287202	1	0.255939	0.299497	0.299497	0.275841	0.255939	0.226229	0.303558	0.408434	1	1	0.20066	0.346527	0.335468	0.320941
1500015A07Rik	1	1	1	1	1	1	0.176467	1	1	1	0.264353	1	1	1	1	0	1	1	1	1	1	1	1	1	1	1	1	1	1	1	1	1	0.129503	0.241087	1	0.20066	1	1	1	0.264353	1	1	0	1	0.268428	1	0.260526	1	0.320941
1600002H07Rik	1	1	1	1	1	1	1	1	1	1	1	1	1	1	1	1	1	1	1	1	1	1	1	1	1	1	1	1	1	1	1	1	1	1	1	1	0.279604	1	1	0.260526	0.234353	1	1	1	1	1	0.246575	1	1
1600002K03Rik	0.260526	1	0.255939	1	1	0.283386	1	0.283386	0.283386	1	0.129503	0.255939	0.316305	1	0.255939	0.385149	0.260526	0.275841	1	0.25162	0.255939	1	0	0.272137	0.283386	1	0.311809	0.371078	0.320941	1	0.20066	0.279604	0.291433	0.246575	1	0.346527	0.43417	0.358318	0.299497	0.264353	0.34087	1	1	1	1	1	0.295239	1	0.279604
1600010M07Rik	0	1	1	1	0.241087	1	1	1	1	0.279604	0.272137	1	0	0.275841	0.279604	0.260526	1	1	0.279604	1	1	0.241087	1	1	1	1	1	0.272137	1	0.234353	1	0.264353	1	0.255939	1	0.346527	0.20066	0.260526	1	1	0.291433	1	0.260526	1	0.260526	0.299497	1	0.295239	1
1600012H06Rik	1	1	1	1	1	0.255939	1	0.129503	0.241087	1	0.234353	1	0.21563	0.129503	1	0.320941	0.20066	0.129503	1	1	1	1	1	1	1	0.255939	1	0.268428	1	0.268428	0.129503	0.279604	1	0.311809	0.283386	1	0.364622	0.21563	0.299497	0.330301	0.279604	1	0.246575	0.311809	0.234353	0	0.272137	0.246575	0.279604
1600014C10Rik	0.295239	1	0.307451	1	0.260526	0.335468	0.283386	0.299497	0.283386	0.246575	1	1	0.226229	1	0.246575	1	1	1	0.320941	0.255939	0.264353	1	0.335468	0.20066	1	0.272137	1	1	1	0.25162	0.264353	0.287202	0.283386	0.295239	0.299497	0.330301	0.364622	0.291433	0.260526	0.299497	0.364622	1	0.299497	0.303558	0.311809	1	0.176467	0.260526	0.408434
1600020E01Rik	1	1	1	1	1	1	0	1	1	1	1	1	1	1	1	0.241087	0.255939	1	0.25162	1	1	1	1	0.176467	0.279604	1	0.234353	1	1	1	1	1	1	1	0.364622	1	1	0.371078	0	1	0.260526	1	0.246575	1	0	1	0.316305	1	0.307451
1700003F12Rik	1	1	1	1	1	1	0	1	1	1	1	0	1	1	1	1	1	1	1	1	1	1	1	1	0.20066	1	1	1	1	1	1	1	1	1	1	0.234353	1	0.272137	0.272137	1	1	1	1	1	1	1	1	1	1
1700007L15Rik	1	1	1	1	1	1	1	1	1	1	1	1	1	1	1	1	1	1	1	0.20066	1	1	1	1	1	1	1	1	0.275841	0	0.20066	0	1	1	1	0.272137	1	1	0.311809	1	1	1	1	1	0.129503	0.176467	1	1	0.260526
1700008J07Rik	1	1	1	1	1	1	1	1	1	1	1	1	1	1	1	1	1	1	1	1	1	1	1	0.234353	1	1	1	1	1	1	1	1	1	1	0.268428	0.20066	0.20066	1	1	0.275841	0.129503	1	1	1	1	1	1	0.20066	1
1700017B05Rik	1	1	1	1	1	1	0.226229	1	1	0.275841	1	0.272137	0.275841	0.21563	1	1	0.129503	1	1	1	1	0.176467	0.21563	1	0.234353	1	0.21563	1	0.246575	0.20066	0	0.307451	0.25162	1	0.21563	0.291433	0.241087	0.129503	0.260526	1	0.34087	1	1	0.264353	0.264353	1	1	0.21563	1
1700018L02Rik	1	1	1	1	1	1	1	1	1	1	1	1	1	1	1	0.226229	1	1	1	1	1	0	1	1	1	1	1	1	1	1	1	1	1	1	1	1	1	1	1	1	0.129503	1	1	1	1	1	1	1	1
1700020I14Rik	0.325543	0.371078	0.452304	0.272137	1	0.316305	0.279604	0.295239	1	0.371078	0.316305	0.268428	0.287202	1	0.320941	0.311809	0	0.20066	0.358318	0.226229	0.234353	0.255939	0.129503	1	0.246575	0.176467	1	1	0.264353	1	0.346527	1	0.377876	0.295239	0.299497	0.416807	0.260526	0.352369	0.279604	0.20066	0.364622	0.241087	0.268428	0.320941	0.303558	0.264353	0.241087	0.371078	0.275841
1700020L24Rik	1	1	1	1	1	1	1	1	1	1	1	1	1	1	1	0.129503	1	1	1	1	1	1	1	1	1	1	1	1	1	1	1	1	1	1	1	1	1	1	1	1	1	1	1	1	1	1	1	1	1
1700021F05Rik	0.260526	1	0.129503	0.287202	1	0.295239	1	1	1	0.335468	0.330301	0.320941	0.268428	0.303558	1	0.385149	0.176467	1	1	1	1	1	1	0.287202	1	1	0.299497	0.246575	0.264353	1	0.129503	0.330301	0.272137	0.246575	0.311809	0.260526	0.335468	1	0.21563	0.20066	0.425384	1	0.234353	0.325543	0.335468	1	0.25162	0.311809	0.330301
1700024P16Rik	1	1	1	1	1	0	1	1	1	1	1	1	1	1	0.21563	1	1	1	1	1	1	1	1	1	1	1	1	1	1	1	1	1	0.320941	1	1	0.255939	1	1	1	1	1	1	0.268428	1	0.129503	1	1	0	1
1700025G04Rik	0.20066	1	0.226229	0.307451	0.279604	1	0.176467	1	0.275841	0.272137	0.21563	0.226229	0.283386	0.226229	1	0.25162	0.325543	0.330301	1	0.364622	0.264353	0.234353	0.295239	0.311809	1	0.176467	1	1	0.307451	0.260526	0	0	0.358318	0.241087	0.234353	0.325543	0.176467	1	0.234353	0.311809	1	0.272137	0.21563	1	0.325543	0.20066	1	0.287202	0.176467
1700026L06Rik	1	1	1	1	0.268428	1	0.275841	1	0.260526	1	0.275841	0.268428	0.21563	1	1	1	1	0.241087	0	1	0.246575	1	0.25162	0.287202	0.268428	1	1	1	0.303558	1	0.264353	1	1	0.291433	0.295239	0.20066	0.325543	1	0.335468	0.25162	0.320941	1	0.385149	1	0.275841	0.295239	0.275841	1	0.364622
1700028J19Rik	1	1	1	1	1	1	1	1	1	1	1	1	1	1	1	1	1	1	1	1	1	1	1	1	1	1	1	1	1	1	1	1	1	1	1	0.255939	1	0.20066	0.129503	0.176467	1	1	1	1	0.129503	1	1	1	0.176467
1700030K09Rik	1	1	1	1	1	1	1	1	1	1	1	1	1	0.176467	1	1	1	1	1	1	1	1	1	1	1	1	1	1	1	1	1	1	1	1	1	0.226229	0.283386	0.287202	0.275841	1	1	1	0.268428	1	1	1	1	1	1
1700034P13Rik	1	1	1	1	1	1	1	1	1	1	1	1	1	1	1	1	1	1	1	1	1	1	1	1	1	1	1	1	1	1	1	1	1	1	0.129503	1	1	1	1	1	1	1	1	0	1	1	1	1	1
1700037C18Rik	1	1	1	1	1	1	0.234353	1	1	1	0.25162	1	1	1	1	1	0.21563	1	1	1	1	1	1	0.20066	1	1	1	1	1	1	1	1	1	0.260526	1	0.21563	0.20066	1	1	0.283386	0	1	0.335468	1	1	0.246575	1	1	0.25162
1700037H04Rik	1	0.176467	1	0.268428	1	1	0.260526	0.255939	0.275841	0.299497	1	0.21563	0.311809	0.129503	0.283386	0.279604	1	1	0.25162	0.129503	1	1	1	1	1	0.268428	0.291433	0.291433	1	1	0.21563	0.234353	0.268428	0.303558	0.25162	0.268428	0.226229	1	0.316305	0.283386	1	1	0.34087	0.316305	0.264353	0.176467	0.129503	0.325543	0.246575
1700041G16Rik	1	1	1	1	1	1	1	1	1	1	1	1	1	1	1	1	1	1	1	1	1	1	1	1	1	1	1	1	1	1	1	1	1	1	1	1	1	1	1	1	1	1	1	1	1	1	1	1	1
1700047I17Rik2	1	1	1	1	1	1	1	1	0	1	1	1	1	1	1	1	1	1	1	1	1	1	1	1	1	1	1	1	1	1	1	1	1	1	1	1	1	1	1	1	1	1	1	1	1	1	1	1	1
1700049G17Rik	1	1	1	1	1	1	1	1	1	1	1	1	1	1	1	1	1	1	1	1	1	1	1	0.226229	1	1	1	1	1	1	1	1	1	1	0.272137	0.129503	0.129503	1	1	1	1	1	1	1	1	1	1	1	0.234353
1700052K11Rik	1	1	1	1	1	1	1	1	1	1	1	1	1	1	1	1	1	1	1	1	1	1	1	1	0.129503	1	1	0.241087	1	1	1	1	0.320941	1	0.268428	0.241087	1	1	0.264353	0.260526	1	1	0.234353	0.255939	1	1	0.25162	1	0.283386
1700055D18Rik	1	1	1	1	1	1	1	1	1	1	1	1	1	1	1	1	1	1	1	1	1	1	1	0.20066	1	1	1	1	1	1	1	1	1	1	1	1	1	1	1	1	1	1	1	1	1	1	1	1	1
1700056E22Rik	1	1	1	1	1	1	1	1	1	1	1	1	1	1	1	1	1	1	1	1	1	1	1	1	1	1	1	1	1	1	1	1	0.226229	1	1	1	1	1	1	1	1	1	0.241087	1	1	1	1	1	1
1700056N10Rik	1	1	1	1	1	1	1	1	1	1	1	1	1	1	1	1	1	1	1	1	1	1	1	1	1	1	1	1	1	1	1	1	1	1	1	1	1	1	1	1	1	1	1	1	1	1	1	1	0.21563
1700061G19Rik	1	1	1	1	1	1	1	1	1	1	1	1	1	0.176467	1	0.234353	0.241087	1	1	0.176467	1	1	1	1	1	1	1	1	1	0.246575	1	1	0.268428	1	1	0.325543	0.283386	1	1	1	1	1	1	1	1	1	1	0.272137	0.264353
1700065D16Rik	1	1	1	1	1	1	1	1	1	1	1	1	1	1	1	1	1	1	1	1	1	1	1	1	1	1	1	1	1	1	1	1	1	1	1	1	1	1	1	1	1	1	1	1	1	1	1	1	1
1700066M21Rik	1	1	1	1	1	1	1	1	1	1	1	1	1	1	1	1	0.129503	1	1	1	1	1	1	1	1	1	1	1	1	0	1	1	0.246575	0	1	1	1	1	0.234353	1	1	1	1	1	1	1	1	1	0.255939
1700071M16Rik	1	1	1	1	1	1	1	1	1	1	1	1	1	1	1	1	1	1	1	1	1	1	1	1	1	1	1	1	1	1	1	1	1	1	1	1	1	1	1	0.21563	1	1	1	1	1	1	1	1	0.129503
1700086O06Rik	1	1	1	1	1	1	1	1	1	1	1	1	1	1	1	0.21563	1	1	1	0.129503	1	1	1	1	1	1	1	0.20066	1	1	1	1	1	1	1	1	0.287202	0.25162	1	1	1	1	1	1	1	1	1	1	1
1700096K18Rik	1	1	0.20066	1	1	1	1	0.21563	1	1	0.299497	1	1	1	0.255939	1	1	1	0.20066	0.260526	1	1	1	1	0.246575	1	0.246575	1	0.21563	0.255939	1	1	1	0	0.303558	0.287202	1	0.176467	1	0.311809	0.272137	0.226229	1	1	1	1	1	1	1
1700112E06Rik	0.268428	0.268428	0.176467	1	0.264353	0.272137	0.283386	0.295239	0.21563	1	1	0.176467	1	1	0.268428	0.311809	1	0.283386	1	1	1	1	1	1	1	0.25162	1	1	1	0.283386	0.307451	1	0.371078	0.234353	0.34087	0.330301	0.129503	0.392593	0.25162	0.311809	0.320941	1	0.241087	0.346527	1	1	1	0.283386	0.320941
1700113A16Rik	1	1	1	1	1	1	1	0.129503	1	1	1	1	1	1	1	1	1	1	1	1	1	1	1	1	1	1	1	1	1	1	1	1	1	1	1	1	1	1	1	1	1	1	1	1	1	1	1	1	1
1700123O20Rik	1	0.283386	0.358318	1	0.295239	0.307451	0.21563	0.283386	0.34087	0.371078	0.176467	0.260526	1	1	0.176467	0.358318	0.330301	0.20066	0	0.129503	1	0.335468	0.295239	0.260526	0.279604	0.330301	0.44309	0.264353	1	0.325543	1	0.358318	0.275841	0.287202	1	0.352369	0.408434	0.260526	1	0.335468	0.34087	0.364622	0.303558	0.21563	0.176467	0.226229	0.176467	0.268428	1
1810009A15Rik	1	1	1	1	1	1	1	1	1	1	1	1	1	1	1	1	1	1	1	1	1	1	1	1	1	1	1	1	1	1	1	1	1	1	1	1	1	1	1	1	1	1	1	1	1	1	1	1	1
1810011H11Rik	1	0.325543	0.264353	0.275841	0.129503	1	1	0.358318	0.279604	1	1	0.275841	1	0.287202	1	1	0.241087	0.275841	0.260526	1	0.264353	1	1	1	1	1	0.21563	0.268428	0.295239	1	1	0.226229	0.335468	1	0.234353	1	1	0.307451	0.307451	1	1	0.255939	1	0.279604	0.299497	0.295239	0.303558	1	0.234353
1810013L24Rik	0	1	1	0.234353	1	1	1	1	0.260526	1	1	0.279604	1	1	1	0.129503	0.20066	0.226229	1	0.279604	0.264353	1	1	0.275841	1	1	1	0.279604	1	0.268428	1	1	0.260526	0.291433	0.176467	0.299497	0.371078	0.268428	0.129503	0.325543	0.299497	1	0.311809	1	1	1	0.346527	0.20066	1
1810014B01Rik	1	1	1	1	1	1	1	1	1	1	1	1	1	1	1	1	1	1	1	1	1	1	1	1	1	1	1	1	1	1	1	1	1	1	1	1	1	1	1	1	1	1	1	1	1	1	0.234353	1	1
1810022K09Rik	0.272137	1	0.21563	0.316305	1	0.246575	1	1	0.234353	1	1	1	0.226229	0.129503	1	0.346527	1	0.311809	1	0.21563	0.272137	1	1	0.241087	1	1	0.176467	1	1	1	1	1	0.264353	0.346527	0.268428	0.34087	1	1	0.307451	0.425384	1	0.260526	0.234353	0.303558	0.377876	0.246575	1	0.20066	0.346527
1810024B03Rik	1	1	1	1	1	1	1	1	1	1	1	0.21563	1	1	1	1	1	1	1	1	1	1	1	1	1	1	1	1	1	1	1	1	1	1	0.246575	0.129503	0.279604	0.234353	0.21563	1	1	1	0.264353	0.176467	0.234353	1	1	0	1
1810026J23Rik	0.25162	1	1	1	1	1	0.246575	1	0.246575	0.25162	0.246575	1	1	1	0.260526	1	0.264353	1	0.260526	1	1	1	1	1	1	1	1	1	1	1	0.176467	1	1	1	0.358318	1	0.320941	1	0.371078	1	1	0.176467	1	1	0.260526	0.260526	1	0.129503	0.25162
1810030O07Rik	0.241087	0.241087	0.176467	1	0.21563	0.295239	0.20066	1	1	1	1	1	0.25162	0.255939	1	0.320941	1	1	1	0.299497	1	1	1	1	0.272137	1	1	0.291433	1	0.260526	0.234353	1	0.226229	0.272137	0.275841	0.352369	0.234353	0.316305	0.377876	0.377876	0.241087	1	0.264353	0.255939	0.311809	0.279604	1	1	0.264353
1810032O08Rik	1	1	1	1	0.20066	1	1	1	1	1	1	1	0.176467	1	1	1	1	1	1	1	1	1	1	1	1	1	1	1	1	0.226229	1	1	1	1	1	0.287202	1	1	1	1	1	1	0.268428	0.20066	1	1	1	1	1
1810034E14Rik	1	1	1	1	1	1	1	1	1	1	1	1	1	0	1	1	1	1	1	1	1	1	1	1	1	1	1	0.21563	1	0.20066	1	1	1	1	1	0.275841	0.295239	0.25162	0.264353	1	1	1	0.129503	1	0.255939	0.129503	1	1	1
1810037I17Rik	1	0.291433	0.176467	0.234353	0.358318	0.176467	0.176467	0.241087	1	0.303558	1	0	0.241087	0.295239	0.392593	0.279604	0.264353	0.358318	1	0.283386	0.241087	0.358318	0.279604	1	0.44309	0.264353	0.358318	1	0.299497	0.246575	0	0.234353	0.283386	0.226229	0.316305	0.295239	0.352369	0.364622	0.311809	0.307451	1	0.279604	0.325543	0.299497	1	1	0.287202	0.330301	0.490546
1810043G02Rik	1	1	0.299497	0.303558	0.241087	0	1	1	0.20066	1	0.287202	0.268428	0.346527	1	0.283386	0.272137	0.234353	0.264353	0.287202	1	1	1	1	1	1	1	0.176467	1	0.307451	1	0.268428	0.287202	0.325543	1	1	0.129503	0.272137	1	0.34087	1	0.358318	0.25162	0.275841	1	0	1	1	1	0.299497
1810043H04Rik	0.34087	0.246575	0.335468	0.21563	1	0.283386	0.316305	1	0.311809	0.303558	0.352369	1	1	0.279604	0.283386	0.291433	0.295239	0.176467	0.226229	0.246575	0.303558	1	0.299497	0.295239	0.287202	0.311809	0.307451	0.291433	0.129503	0.241087	1	0.352369	0.234353	0.346527	0.307451	0.490546	0.226229	0.234353	0.129503	0.425384	0.129503	0.320941	0.234353	0.303558	0.268428	0.303558	0.425384	0.234353	0.352369
1810044D09Rik	1	1	1	1	0	1	1	0.20066	1	0	0.234353	1	1	1	0.21563	1	0.279604	1	1	1	1	1	1	0.21563	1	0.241087	0.260526	0.25162	0.255939	1	0.20066	1	0.279604	1	1	0.335468	1	1	1	0.283386	0.241087	0	0.316305	0.264353	0.255939	0.275841	1	1	0.325543
1810049J17Rik	1	1	1	1	1	1	1	1	1	1	1	1	1	1	1	1	1	1	0	1	1	1	1	1	1	1	1	1	1	1	1	1	1	1	1	1	1	1	1	1	1	1	1	1	1	1	1	0	1
1810055G02Rik	1	1	1	1	1	1	1	1	1	1	1	1	1	1	1	1	1	1	1	1	1	1	1	1	1	1	1	1	1	0	1	1	1	1	1	1	1	1	1	1	1	1	0.129503	1	1	1	1	1	1
1810058I24Rik	0.346527	1	0.21563	0.21563	1	0.272137	1	0.320941	0.234353	0.320941	0.260526	1	0.272137	0.364622	0.311809	0.400332	0.358318	1	0.246575	0.311809	0.272137	0.346527	0.260526	0.352369	1	1	0.330301	0.295239	0.371078	0.255939	0.330301	1	0.392593	0.416807	1	0.316305	0.44309	0.25162	0.20066	0.371078	0.307451	0.352369	0.377876	0.20066	0.307451	0.307451	0.260526	0.234353	1
1810062O18Rik	1	1	1	1	1	1	1	1	1	1	1	1	1	1	1	1	1	1	1	1	1	1	1	1	1	1	1	1	1	1	1	1	1	1	1	1	0.20066	1	1	1	1	1	1	1	1	1	0.176467	1	1
2010005H15Rik	1	0.241087	0.299497	0	1	0.264353	0.25162	0.303558	0.311809	0.20066	0.316305	1	0.287202	1	1	1	0.279604	0.287202	1	1	1	0	0.364622	1	0.260526	1	1	1	0.246575	0.20066	0.279604	0.234353	1	0.352369	0.325543	0.385149	0.260526	1	0.226229	0.272137	0.44309	1	0.287202	0.316305	0	0	0.260526	0.371078	0
2010107E04Rik	1	1	0.299497	0.255939	0.272137	0.295239	0.272137	1	0.255939	0.241087	1	0.25162	0.392593	0.316305	0.268428	0.283386	1	0.364622	0.279604	0.316305	0.279604	1	1	1	0.303558	0.295239	0.352369	1	0.255939	1	0.358318	1	0.241087	1	0.272137	0.299497	0.471211	0.392593	0.408434	0.299497	1	0.20066	0.34087	0.291433	0.34087	0.129503	0.500357	1	0.234353
2010109A12Rik	1	1	1	1	0	1	1	1	1	1	1	0.129503	1	1	1	1	1	1	1	1	1	1	1	1	1	1	1	1	1	1	1	1	1	1	1	0.21563	1	1	0.241087	1	1	1	0.283386	1	1	1	0.241087	1	1
2010111I01Rik	0.291433	1	0.291433	0.260526	1	1	1	0.311809	0.241087	1	0.246575	0.129503	0.316305	0.25162	0.275841	0	0.260526	1	0.283386	1	0.307451	1	0.291433	1	0.272137	1	1	0.25162	0.255939	1	1	0.20066	0.129503	1	1	0.21563	1	0.316305	0.21563	0.364622	0.299497	0.307451	0.316305	0.21563	0.260526	0.325543	1	0.303558	0.346527
2010315B03Rik	1	1	1	1	1	1	1	0.25162	1	1	1	1	1	1	0.255939	1	1	1	1	1	1	0.129503	1	1	1	1	0.21563	0.279604	1	1	1	0.176467	1	1	1	0.291433	1	1	1	1	1	1	0.260526	1	1	1	1	0.129503	1
2010320M18Rik	1	0.260526	1	1	1	1	1	0.299497	1	1	0.21563	0.316305	1	0.129503	1	0.346527	1	0.299497	0.255939	0	1	1	1	1	1	0.275841	1	1	1	1	1	0.234353	0.246575	0.287202	0.241087	0.34087	1	1	0.275841	0.272137	0.275841	1	0.226229	1	0.234353	0.25162	0.255939	1	1
2200002D01Rik	1	1	1	1	1	0.255939	1	1	1	1	1	0.234353	1	1	0.234353	1	1	1	1	1	0.226229	1	1	0.264353	0.226229	0.176467	1	0.25162	0.264353	1	1	1	0.299497	1	1	0.316305	1	1	1	1	1	1	0.330301	0.287202	1	1	1	1	1
2210013O21Rik	0.226229	0.264353	1	1	0.234353	0.129503	1	0.275841	0.364622	0.352369	0.34087	1	0.21563	1	0.307451	0.246575	1	0.272137	1	1	1	0.241087	0.241087	1	1	0.299497	1	0.34087	0.330301	0.358318	1	0.346527	0	1	0.311809	0.129503	0.176467	1	0.34087	0.371078	1	0.129503	0.408434	0.385149	1	0.25162	0.246575	0.291433	1
2210016F16Rik	1	1	1	0.303558	0.21563	1	0.21563	1	0.272137	0.176467	0.299497	0.316305	1	1	1	0.226229	0.176467	1	1	1	0.377876	0.346527	0.291433	0.241087	0.260526	1	0.346527	0.335468	1	1	1	1	1	0.325543	0.21563	0.268428	0.303558	0.260526	0.272137	0.425384	0.346527	0.226229	0.279604	1	1	0.25162	1	0.234353	0.44309
2210016L21Rik	0.268428	0.279604	1	1	1	1	0.176467	0.299497	0.287202	1	0.21563	1	1	1	0.255939	1	0.234353	1	1	0.246575	0.176467	1	0.129503	0.129503	0.25162	1	1	0.335468	1	1	1	1	0.246575	1	0.335468	0.307451	0.176467	0.25162	0.316305	0.299497	0.358318	0.234353	0.287202	0.129503	0.352369	1	0.303558	1	0.44309
2210404O09Rik	1	1	1	1	1	1	1	1	1	1	1	1	1	1	1	1	1	1	1	1	1	1	1	1	1	1	1	1	1	1	1	1	0.352369	1	0.260526	0.241087	0.246575	1	0.291433	0.272137	1	1	0	0.255939	1	0.268428	1	1	0.299497
2300009A05Rik	1	1	1	1	0.21563	0.279604	1	1	0.255939	1	0.241087	0.287202	0.21563	1	1	0.283386	0.303558	1	1	1	0	1	0.25162	0.303558	1	1	1	1	0.272137	0.275841	1	1	0.335468	1	0.408434	0.176467	1	0.320941	1	0.295239	0.291433	0.129503	0.264353	1	1	0.241087	1	0.316305	0.268428
2310001H17Rik	0.25162	1	1	0.287202	1	0.176467	1	1	1	0	1	0.21563	1	1	0	1	0.275841	1	0.287202	1	1	1	1	1	1	1	0.283386	1	1	1	1	0.20066	1	1	0.129503	0.272137	1	0.260526	1	1	1	1	0.325543	1	0.287202	0.299497	0.20066	0.311809	1
2310009B15Rik	0.246575	1	1	0.268428	1	0.330301	1	1	0.358318	1	0.34087	0.330301	0.25162	0.303558	0.275841	1	0.335468	0.316305	1	1	0.283386	1	0.279604	0.299497	0.260526	0.226229	0.234353	0.275841	0.264353	0.255939	0.234353	1	0.320941	0.335468	0.316305	0.316305	0.129503	0.291433	0.283386	1	0.260526	0.303558	0.20066	1	0.241087	0.246575	0.320941	0.25162	0.129503
2310010G23Rik	1	1	1	1	1	1	1	0	1	1	1	1	1	1	1	1	1	1	1	1	1	1	1	1	1	1	1	1	1	1	1	1	1	1	1	1	1	1	1	1	1	1	1	1	1	1	1	1	1
2310011J03Rik	0.21563	0.335468	0.335468	0.311809	0.299497	1	0.21563	1	0.234353	1	0.241087	0	1	0.291433	0.392593	0.299497	0.320941	1	0.335468	0.246575	0.268428	1	1	0.299497	1	1	1	0.295239	0	0.275841	0.287202	0.255939	1	0.272137	0.335468	1	0.279604	0.311809	0.346527	0.364622	1	0.287202	0.260526	0.21563	0.400332	0.21563	0.325543	1	0.226229
2310015A10Rik	1	1	1	1	1	0.260526	1	1	1	1	0.234353	1	1	1	1	1	1	1	1	1	1	1	1	1	1	1	1	0.25162	1	1	1	1	1	1	0.20066	0.272137	1	0.303558	0.176467	1	1	1	1	0.255939	0.21563	1	1	1	0.234353
2310022A10Rik	0.241087	0.129503	1	1	0.255939	0.268428	1	0.20066	1	1	0.255939	1	1	0.272137	0.129503	1	0.264353	0.25162	1	1	1	0.20066	1	1	0.241087	0.21563	1	0.268428	1	0.234353	1	1	1	1	0.176467	0.255939	0.320941	0.303558	1	0.264353	1	1	0	1	0.295239	0.325543	0.287202	0.255939	1
2310022B05Rik	1	1	0.234353	1	1	1	1	1	1	1	0.246575	1	1	0.20066	0.283386	1	1	1	1	1	1	1	1	1	1	1	1	1	0.21563	1	1	1	0.255939	1	0.264353	1	0.260526	0.303558	1	1	0.234353	1	0.20066	0.25162	1	0.325543	1	1	1
2310031A07Rik	1	1	1	1	1	1	1	1	1	1	1	1	1	1	1	1	1	1	1	1	1	1	1	1	1	1	1	1	1	1	1	1	1	1	1	1	1	1	1	1	1	1	1	1	1	1	1	1	1
2310033P09Rik	0.307451	0.20066	1	1	1	0.255939	1	1	1	1	1	1	0	1	0.264353	1	1	0.307451	1	1	1	0.377876	1	1	0.330301	0.255939	1	1	0.291433	0.272137	1	1	1	1	0.307451	1	0.46168	0.307451	0.385149	0.408434	1	1	0.371078	0.283386	1	0.408434	0.226229	1	0.25162
2310035C23Rik	1	1	1	1	0.311809	1	0.25162	1	1	1	1	0.272137	0.272137	1	1	0.268428	1	0.307451	0.307451	1	1	1	1	0.307451	1	1	1	1	1	1	0.287202	1	1	0.311809	0.377876	0.246575	0.260526	0.176467	1	0.275841	0.129503	1	0.255939	0.330301	1	0.307451	0.287202	1	0.352369
2310036O22Rik	0.358318	0.330301	1	0.400332	1	1	0.316305	0.25162	0.260526	1	0.295239	0.275841	1	0.371078	1	0.330301	0.260526	0.268428	0.325543	0.295239	0.316305	1	0.234353	0.255939	0.226229	0.20066	0.307451	1	0.316305	0.287202	0.34087	0.129503	0.325543	0.34087	0.325543	0.303558	0.129503	0.480832	0.272137	0.299497	0.268428	1	0.416807	0.275841	0.346527	0.234353	1	0.311809	0.246575
2310039H08Rik	1	1	0.272137	0	1	1	1	1	1	1	0.287202	1	0.25162	0.279604	1	0.275841	0.264353	0.287202	0.335468	0.295239	0.346527	0.176467	1	0.20066	0.275841	1	0.392593	1	1	0.320941	1	0.20066	0.279604	0.234353	1	1	0.377876	0.346527	0.246575	0.129503	0.371078	1	0.364622	1	0.241087	1	1	0.299497	0.352369
2310040G24Rik	1	1	1	1	1	1	0.291433	0.307451	1	0.25162	1	1	0.241087	1	1	1	1	1	0.20066	1	1	0.291433	1	0.268428	1	1	1	1	1	0.260526	0.241087	0.287202	0.307451	1	1	1	0.241087	0.316305	0.34087	0.364622	0.377876	0.299497	0.316305	1	0.335468	0.129503	0.295239	1	1
2310057M21Rik	1	1	1	1	1	1	1	1	0.21563	1	1	1	1	1	1	1	1	1	1	1	1	1	1	1	1	1	1	0.234353	1	0.226229	1	1	0.129503	1	0.352369	0.20066	1	0.226229	1	0.320941	1	1	0.246575	1	1	1	1	1	0
2310061I04Rik	1	1	1	1	1	1	1	1	1	0.176467	1	1	0.260526	1	0.255939	1	1	0.241087	0.255939	1	1	1	1	0.291433	0.291433	0.234353	1	1	1	0.295239	0.260526	1	0.287202	1	1	0.272137	0.268428	0.320941	0.325543	0.291433	0.234353	0.255939	1	1	0.272137	1	1	1	0.425384
2310068J16Rik	1	1	1	1	1	1	1	1	1	1	1	1	1	1	1	1	1	1	1	1	1	1	0.21563	1	1	1	0.21563	1	1	1	1	1	0.234353	1	0.234353	0.268428	0.20066	1	1	1	1	1	0	1	1	1	1	1	0.234353
2410002F23Rik	1	1	0.246575	1	1	1	1	0.268428	0.129503	1	0.260526	0	1	0.234353	1	1	0.311809	0.272137	1	0.241087	0	1	1	0.241087	1	1	1	0.234353	0.268428	0.264353	0.268428	1	0.260526	1	0.279604	0.303558	0.275841	1	0.303558	0.260526	0.246575	1	0.291433	1	0.287202	0.279604	0.358318	0.325543	0.307451
2410004B18Rik	1	1	0.20066	1	0	1	0.320941	0.275841	1	1	1	0	0.226229	0.275841	0.299497	0.34087	1	0.316305	1	1	1	1	0.25162	0.307451	1	1	1	1	0.358318	0.264353	1	0.311809	0.283386	1	0.352369	1	0.377876	1	0.330301	1	0.320941	1	0.295239	1	0.295239	1	0.335468	1	0.311809
2410015M20Rik	0.283386	0.330301	0.234353	1	1	0.346527	0.279604	0.330301	1	1	0.364622	0.364622	0.352369	0.385149	0.330301	0.279604	1	0.377876	0.307451	0.392593	0.246575	0.287202	0.346527	0.241087	0.299497	1	0.325543	0.279604	0.34087	0.330301	0.226229	1	0.425384	0.287202	0.20066	0.307451	0.272137	0.299497	0.264353	0.241087	0.408434	0.311809	0.303558	1	0.275841	0.279604	0.43417	0.34087	0.299497
2410016O06Rik	1	1	1	1	1	0.283386	1	0.176467	1	1	1	0.260526	1	1	1	1	1	0.21563	1	1	1	1	1	1	1	1	1	0.283386	1	1	1	1	0.255939	1	0.303558	0.283386	0.279604	1	0.260526	1	0.234353	1	0.268428	1	0.226229	1	1	1	1
2410022M11Rik	1	0	1	0.20066	0.20066	1	1	1	0.21563	0.255939	1	0.226229	1	0.25162	0.176467	1	1	1	1	1	1	1	1	1	1	1	1	1	1	1	0.241087	1	0.371078	0.279604	0.330301	1	0.335468	1	0.21563	0.21563	0.246575	0.268428	0.241087	0.34087	1	0.25162	1	0.129503	0.255939
2410080I02Rik	1	1	1	1	1	1	1	1	1	1	1	1	1	1	1	1	1	1	1	1	1	1	1	1	1	1	1	1	1	1	1	1	0.226229	1	1	1	0.268428	1	1	0.260526	1	1	1	1	0	1	1	1	1
2410089E03Rik	1	1	1	1	1	0.264353	1	0.21563	1	1	0.226229	1	1	1	1	0.20066	0.129503	0.268428	1	1	1	1	1	1	1	1	1	1	0.255939	1	1	1	0.268428	1	0.346527	0.316305	1	1	1	1	0.129503	1	0.303558	1	0.268428	0.226229	0.335468	1	1
2410131K14Rik	1	1	1	1	1	0.241087	1	1	0.234353	1	1	1	1	1	1	1	0.226229	0.25162	1	1	0.226229	1	1	1	0.264353	0	1	1	1	1	1	1	0.364622	0.25162	1	0.260526	1	0.234353	1	0.234353	0.320941	1	0.364622	1	1	0.25162	0.226229	1	0.307451
2500002B13Rik	1	1	1	1	1	1	1	1	1	1	1	1	1	1	1	1	1	1	1	1	1	1	1	1	1	1	1	1	1	1	1	1	0.246575	1	1	0.255939	0.255939	1	0.246575	1	0.287202	1	0.21563	1	1	1	1	1	1
2510002D24Rik	0.21563	1	1	1	0	0.21563	0.291433	1	0.295239	1	0.330301	0.241087	0.264353	1	1	0.295239	1	1	1	0.20066	0	0.275841	1	0.325543	0.303558	0.283386	0.346527	1	0.325543	1	0.291433	0.283386	0.364622	1	0.311809	0.268428	0.287202	1	0.364622	0.299497	1	1	0.20066	0.25162	0.283386	0.34087	0.299497	1	1
2510009E07Rik	0.260526	1	0.246575	1	1	1	1	1	0.21563	1	0.325543	1	1	0.25162	0	0.283386	1	1	1	1	1	1	0.255939	0.295239	0	0.307451	0.268428	0.20066	0.279604	0.268428	1	1	0.352369	1	0.320941	0.371078	0.25162	0.408434	1	1	0.279604	1	1	0.264353	1	0.385149	1	0.311809	1
2510017J16Rik	1	1	1	1	1	1	1	1	1	1	1	1	1	1	1	1	1	1	1	1	1	1	1	1	1	1	1	1	1	1	1	1	1	1	1	1	1	1	1	1	0	1	1	1	1	1	1	1	1
2510039O18Rik	0.246575	0.335468	0.299497	0.303558	1	0.25162	0.264353	1	0.176467	1	0.264353	0.291433	0.295239	1	0.260526	0.325543	0.226229	1	1	0.311809	0.335468	1	1	0.283386	0.264353	1	0.352369	1	0.234353	0.176467	0.25162	1	0.307451	1	1	0.129503	1	1	1	1	0.34087	1	0.226229	0.335468	0.352369	0.471211	0.377876	0.241087	1
2510046G10Rik	1	1	1	1	1	1	1	0.272137	1	0.272137	1	1	1	1	1	1	1	1	1	1	1	1	1	1	1	1	1	1	1	1	0.264353	1	0	1	1	0.234353	0.275841	1	0.260526	0.295239	1	1	1	1	0.264353	1	0.226229	1	0.264353
2600006K01Rik	1	1	1	1	1	1	1	1	1	1	1	1	1	1	1	1	1	1	1	0	1	1	1	1	1	1	1	1	1	0	1	1	1	1	1	1	0.25162	1	1	0	1	1	0.264353	1	1	1	0.20066	1	1
2610001J05Rik	0.316305	0.272137	0.21563	0.260526	0.325543	0.129503	0.255939	0.279604	1	0.275841	0.260526	1	1	0.264353	0.34087	0.279604	0.311809	0.268428	0.311809	0.234353	0.291433	0.325543	0.325543	0.268428	0.255939	0.364622	0.291433	0.176467	0.400332	1	0.325543	0.279604	0.346527	0.364622	1	0.385149	1	0.21563	1	1	0.275841	0.364622	0.129503	0.272137	1	0.385149	0.264353	0.20066	0.129503
2610002M06Rik	1	1	0	1	1	1	1	1	0	0.21563	1	1	1	1	0.25162	0.129503	1	0.264353	1	1	1	0.21563	1	1	1	1	1	1	0.283386	0.241087	0	1	0.358318	1	0.255939	0.241087	0.264353	1	0.176467	1	0.377876	1	0.34087	0.275841	1	0.129503	1	1	0.25162
2610008E11Rik	1	1	1	1	1	1	1	0.226229	1	1	1	1	1	1	1	1	1	1	1	1	1	1	1	1	1	1	1	1	1	1	1	1	0.246575	1	1	0.279604	1	1	1	1	0.234353	1	0.287202	1	1	1	1	1	1
2610020C07Rik	1	1	1	1	1	1	1	1	1	1	1	1	1	1	1	1	1	1	1	1	1	1	1	1	1	1	1	1	1	1	1	1	1	1	0.291433	1	1	0.234353	1	0.25162	1	1	1	1	1	1	0.20066	1	1
2610020H08Rik	1	1	1	1	1	1	1	1	1	1	0.20066	1	1	1	1	1	1	1	1	1	1	1	1	1	1	1	1	1	0.129503	1	1	1	0.272137	1	0.260526	1	0.176467	1	1	1	1	1	0.176467	1	1	1	1	1	1
2610021A01Rik	1	1	1	1	1	1	1	1	1	1	1	1	1	1	1	1	1	1	1	1	1	1	1	1	1	1	1	1	1	1	1	1	1	1	1	0.20066	1	1	0.226229	0.176467	1	1	1	1	1	1	1	1	1
2610035D17Rik	1	1	1	1	1	1	1	1	1	1	1	1	1	1	1	1	1	1	1	1	1	1	1	1	1	1	1	1	1	1	0.129503	1	0.260526	1	0.246575	0.275841	1	1	1	1	1	1	0.226229	1	1	1	1	1	1
2610037D02Rik	1	1	1	1	1	1	1	0.129503	1	0.246575	0.255939	1	1	1	0	0.272137	1	0.255939	1	0.226229	1	1	1	1	1	1	1	1	0.283386	1	0.260526	1	0.335468	0.264353	0.20066	0.311809	1	0.283386	0.272137	0.303558	0.279604	1	0.352369	0.260526	0.303558	1	1	1	0.34087
2610044O15Rik8	1	1	0.176467	1	1	1	1	0	1	1	1	1	1	1	1	1	1	1	1	1	1	1	1	1	1	1	1	1	1	1	1	1	0.226229	1	0.320941	0.264353	0.246575	1	1	1	1	1	0.275841	1	1	1	1	1	0.260526
2610301B20Rik	1	1	1	1	1	1	1	1	1	1	1	1	1	1	1	1	1	1	1	1	1	1	1	1	1	1	1	1	1	1	1	1	0.176467	1	1	0.241087	0.226229	0.25162	1	1	1	1	1	1	1	1	1	1	1
2610318N02Rik	1	0.129503	1	1	1	0.129503	1	1	1	1	1	1	1	1	1	0.21563	1	1	1	1	1	1	1	1	1	1	1	0.255939	1	1	1	1	0.299497	1	0.241087	1	0.226229	1	0.21563	0	1	1	0.303558	0.264353	1	0.279604	1	1	0.283386
2610507B11Rik	0.21563	0.364622	0.226229	1	0.295239	0.287202	1	0.335468	1	0.392593	0.275841	0.234353	0.335468	1	1	1	0.275841	0.311809	0.283386	1	0.377876	1	0.264353	0.260526	0.20066	0.20066	1	0.358318	0.307451	1	0.358318	0.303558	0.311809	1	1	0.307451	1	0.287202	0.330301	0.241087	0.385149	0.234353	0.260526	1	0.364622	0.21563	0.241087	0.279604	0.260526
2610524H06Rik	0.226229	1	1	1	1	0.275841	1	0.268428	0.307451	0.279604	1	1	0.25162	1	1	0.371078	0.25162	0.246575	0.246575	1	1	1	1	0.272137	0.264353	0.226229	1	0.330301	1	0.291433	0.246575	0.303558	0.358318	0.234353	0.43417	1	1	0.25162	1	1	0.316305	1	0.241087	0.268428	1	0.21563	0.311809	1	1
2610528A11Rik	1	1	1	1	1	1	1	1	1	1	1	1	1	1	1	1	1	1	1	1	1	1	1	1	1	1	1	1	1	1	1	1	1	1	1	0.241087	1	1	0.21563	1	0.226229	1	0.25162	0.234353	1	1	0.279604	1	1
2700012I20Rik	1	1	1	1	1	1	1	1	1	1	1	1	1	1	1	1	1	1	1	1	1	1	1	1	1	1	1	1	1	1	1	1	0.176467	1	1	0.226229	0.255939	0.20066	1	1	1	1	0.226229	1	1	1	1	1	1
2700016F22Rik	1	1	1	1	1	1	1	1	1	1	1	1	1	1	1	1	1	1	1	1	1	1	1	1	1	1	1	1	0.176467	1	1	1	0.260526	1	1	1	1	1	1	1	1	1	1	1	1	1	1	1	1
2700029M09Rik	0.20066	0.268428	1	1	0.275841	0.241087	1	1	0.246575	0.234353	1	0.260526	0.307451	0.226229	0.307451	0.307451	0.311809	0.241087	0.176467	0.299497	1	0.303558	0.307451	1	0.272137	0.272137	0.325543	0.272137	1	0.264353	0.241087	0.176467	0.246575	0.268428	0.377876	0.129503	0.352369	0.371078	0.241087	0.316305	0.246575	1	0.268428	1	0.330301	0.46168	0.416807	0.272137	1
2700038G22Rik	1	1	1	1	1	1	1	1	1	1	1	1	0.129503	1	1	0.287202	1	1	0.21563	1	1	1	1	1	1	1	1	1	1	1	1	1	1	0.234353	1	1	0.129503	1	0.275841	0.129503	1	1	1	1	1	1	1	0	0.268428
2700046G09Rik	1	1	1	1	1	1	1	1	1	1	1	1	1	1	1	1	1	1	1	1	1	1	1	1	1	1	1	0	0.21563	1	1	1	1	1	1	1	1	1	0.234353	1	1	1	1	1	0.246575	1	1	1	1
2700049A03Rik	1	1	1	1	1	1	1	1	1	1	1	1	1	1	1	1	1	1	1	1	1	1	1	1	1	1	1	1	0.241087	1	1	1	0.268428	1	0.311809	0.272137	0.287202	1	0.272137	0.268428	0.34087	1	1	1	0.226229	1	1	1	0.291433
2700060E02Rik	0.21563	1	0.311809	1	0.260526	0.299497	1	0.377876	0.352369	0.246575	1	1	0.264353	0.311809	0.275841	1	0.226229	0.268428	0.385149	0.299497	0.255939	0.303558	1	0.377876	0.364622	0.34087	0.425384	1	0.330301	0.371078	0.241087	0.255939	1	0.25162	0.316305	0.392593	0.176467	0.295239	0.452304	1	0.346527	0.358318	0.346527	0.316305	0.377876	0.20066	1	1	0.44309
2700062C07Rik	1	1	1	0.241087	0.176467	1	0.234353	0.25162	1	1	1	0.234353	0.287202	1	0.241087	1	0.129503	1	1	1	1	1	0.241087	1	0.268428	1	1	0.275841	1	0.260526	1	0.260526	1	0.241087	0.385149	0.20066	0.21563	0.176467	1	1	1	0.246575	1	0.325543	1	1	1	0.129503	1
2700094K13Rik	0.275841	0.330301	0.275841	1	1	1	1	0.21563	0.34087	0.129503	0.21563	0.264353	0.307451	0.255939	0.303558	0.279604	0.226229	0.129503	0.299497	0.335468	1	0.364622	0.320941	0.268428	0.129503	0.275841	0.129503	1	1	0.307451	0	0.316305	0.307451	0.400332	0.316305	1	0.34087	0.279604	0.176467	1	0.20066	0.335468	0.307451	0.287202	1	1	1	0.20066	1
2700097O09Rik	1	1	1	1	1	1	1	1	1	0.226229	1	1	1	1	0	0.21563	1	1	1	1	1	1	0.176467	1	1	1	1	1	1	1	1	1	1	1	0.320941	0.295239	1	1	0.226229	0.226229	0.226229	1	0.264353	0.303558	1	0.260526	1	1	0.283386
2810001G20Rik	1	1	1	1	0.246575	1	1	1	0	0.21563	1	0.241087	1	1	1	1	1	1	1	0.176467	0.176467	1	0.21563	0.25162	1	1	1	1	1	1	1	0	0.283386	0.272137	1	0.325543	1	1	0.21563	0.226229	0.346527	0.226229	1	1	1	1	0.299497	1	1
2810004N23Rik	0.279604	1	0.320941	0.287202	1	1	1	0.268428	0.346527	0.264353	0.255939	1	1	1	0.335468	0.246575	1	0.246575	0.226229	1	1	1	1	1	0.307451	0.129503	0.268428	1	0.279604	1	0.295239	0.295239	0.346527	0.291433	0.268428	1	0.392593	0.34087	0.275841	1	0.20066	0.279604	0.346527	1	0.371078	0.307451	0.346527	0.272137	1
2810006K23Rik	1	1	1	1	1	1	0.272137	1	1	0.279604	1	0.21563	1	0.283386	1	1	1	1	1	1	0.268428	1	0.260526	1	0.283386	0.287202	1	1	1	0.255939	1	0.330301	1	0.275841	0.272137	0.246575	0.260526	0.316305	1	0.246575	1	1	0.272137	0.129503	0.325543	0.275841	0.330301	0.264353	1
2810021J22Rik	1	1	1	1	1	1	1	1	1	1	1	0.129503	1	1	1	1	1	1	1	1	1	1	1	1	1	1	1	1	1	1	1	1	1	1	1	1	1	1	1	1	1	1	1	1	1	1	1	1	1
2810402E24Rik	1	1	0.264353	1	1	0.21563	0.176467	1	1	1	0.260526	0.246575	1	0.268428	1	1	0.176467	0.283386	1	1	0.268428	1	1	1	0.226229	0.234353	0.275841	1	0.20066	1	1	1	0.234353	1	1	0.346527	1	1	0.25162	0.279604	0.287202	0.20066	1	0.385149	0.307451	1	0.295239	1	0.176467
2810403A07Rik	1	1	0.272137	1	1	1	1	1	0.279604	1	0.311809	0.21563	1	1	0.303558	0.268428	1	1	1	1	1	0.264353	1	1	0.25162	1	1	0.260526	0.311809	1	1	0.176467	0.129503	1	1	0.295239	0.279604	0.268428	0.287202	1	0.264353	0.25162	0.358318	1	0.25162	0.316305	0.234353	0.299497	0.176467
2810405F17Rik	1	1	1	0.129503	1	1	1	1	1	1	1	0.129503	1	1	0.129503	1	1	1	1	1	1	1	1	1	1	1	1	1	1	1	1	1	0.279604	1	1	0.129503	1	1	0.241087	0.21563	1	1	1	1	1	1	1	1	0.272137
2810417H13Rik	0.316305	0.226229	1	1	0.287202	1	1	0.307451	1	1	0.226229	1	0.246575	0.316305	0.279604	0.268428	1	1	0.255939	0.264353	1	1	0.330301	0.275841	0.241087	1	0.129503	0.392593	1	1	0.275841	0.377876	0	1	0.279604	0.234353	0.425384	0.264353	0.21563	0.325543	1	0.260526	0.34087	1	0.275841	0.255939	0	0.287202	0.295239
2810428I15Rik	0.316305	1	0.275841	0.325543	1	0.246575	0.176467	0	0.283386	1	0.129503	1	1	0.287202	1	0.260526	0.320941	0.260526	1	0.129503	0.241087	0.346527	0.320941	0.268428	0	0.316305	0.316305	0.335468	1	0.246575	1	0.246575	0.272137	1	0.303558	0.385149	0.364622	0.364622	1	1	0.234353	1	0.268428	0.330301	0.34087	0.335468	1	0.268428	0.371078
2810429I04Rik	1	1	1	1	1	1	1	1	1	1	1	1	1	1	1	1	1	1	1	1	1	1	1	1	1	1	1	1	1	1	1	1	1	1	0.316305	1	0.241087	1	1	1	1	1	1	0.264353	0.21563	1	1	1	0.299497
2810454H06Rik	1	1	1	1	1	1	1	1	1	1	1	1	1	1	1	1	1	1	1	1	1	1	1	1	1	1	1	1	1	1	1	1	1	1	1	1	1	1	1	0.255939	1	1	0.176467	1	0.176467	1	1	1	1
2810474O19Rik	1	0.275841	1	0.129503	0.129503	0.320941	1	0.335468	0.226229	0.25162	1	0.260526	0.25162	1	1	0.291433	0.34087	0.272137	0.316305	0.25162	0.272137	1	1	0.287202	0.287202	0.246575	1	0.20066	1	1	1	1	0.279604	0.325543	0.385149	0.510225	0.325543	0.255939	0.358318	1	0.325543	0.246575	0.325543	0.272137	0.371078	0.371078	0.408434	0.25162	1
2900026A02Rik	1	1	1	1	1	1	1	1	1	1	1	1	1	1	1	1	1	1	1	1	1	1	1	1	1	1	1	1	1	1	1	1	1	1	1	1	1	1	1	1	0.129503	1	1	1	1	1	1	1	1
2900060B14Rik	1	1	1	1	0.129503	1	0.129503	1	1	1	1	1	1	1	1	0.241087	1	1	1	1	1	1	1	1	1	1	1	1	1	1	1	1	1	1	1	0.299497	1	1	1	1	0.226229	1	1	1	1	0.260526	1	1	0.21563
2900076A07Rik	1	1	1	1	1	1	1	1	1	1	1	1	1	0	1	0.255939	0.234353	1	1	1	1	1	1	1	1	1	1	1	0.268428	1	1	1	1	1	1	0.264353	0.25162	1	0.246575	0.283386	1	1	0	0.307451	0.303558	1	1	1	1
2900089D17Rik	1	1	1	1	1	1	1	1	1	1	1	1	1	1	1	1	1	1	1	1	1	1	1	1	1	1	1	1	1	1	1	1	0.307451	1	0.246575	1	0.287202	1	1	0.176467	1	1	1	1	1	0.234353	1	1	1
2900093K20Rik	1	1	1	0.21563	1	1	1	1	1	1	1	1	1	1	1	0.275841	1	1	0.20066	1	1	1	1	0	1	1	1	0.246575	1	1	0.234353	1	0.25162	1	0.20066	1	0.316305	0.303558	0.279604	1	1	1	1	1	0.268428	0.325543	0.311809	1	1
3010003L21Rik	1	1	1	1	1	1	1	0	1	1	1	1	1	1	1	1	1	1	1	1	1	1	1	1	1	1	1	1	1	1	1	1	0.246575	0.260526	0.129503	1	0.311809	0.264353	1	0.264353	0.241087	1	0.291433	0.275841	1	1	1	1	1
3010026O09Rik	1	1	1	1	1	1	1	1	1	1	1	1	1	1	1	0.25162	1	1	1	1	1	0.226229	1	1	1	1	0.21563	1	1	1	1	0.176467	0.279604	1	0.255939	0.226229	0.176467	1	0.129503	0.21563	1	1	1	1	1	1	0.234353	1	1
3110001I22Rik	1	1	1	1	1	1	1	1	1	1	1	1	1	1	1	1	1	1	1	1	1	1	1	1	1	1	1	1	1	1	1	1	1	1	1	0.226229	1	1	1	1	1	1	1	1	1	1	1	1	1
3110002H16Rik	1	1	1	1	0.241087	1	1	0.241087	1	0.283386	1	1	1	0.226229	1	0	1	1	1	1	0.234353	1	1	0.307451	1	1	1	0.129503	0.226229	1	1	1	0.346527	1	0.20066	0.176467	0.279604	1	0.330301	0.25162	0.268428	1	0.260526	1	0.234353	1	0.291433	1	0.260526
3110009E18Rik	1	1	0.21563	1	1	1	1	1	1	1	1	1	1	1	1	1	1	0.226229	1	1	1	1	1	1	1	1	0.241087	1	1	1	1	1	1	1	0.272137	0.335468	0	1	1	1	1	1	1	1	0.246575	1	1	1	0.176467
3110040N11Rik	1	1	1	0.287202	0.299497	0.291433	1	1	1	0.246575	1	1	0.275841	1	1	0.25162	0.283386	1	0.307451	0.291433	0.295239	0.291433	0.303558	0.303558	0.279604	1	0.307451	1	0.316305	0.291433	0.260526	0.25162	0.234353	0.330301	0.272137	1	0.255939	0.246575	0.325543	0.371078	0.246575	1	0.480832	0.307451	0.316305	0.129503	0.34087	0.275841	0
3110043O21Rik	1	0.255939	1	0.21563	1	1	0.226229	1	1	0.226229	1	1	1	1	1	0.241087	0.176467	0.129503	0.129503	0.20066	1	1	0.255939	1	1	1	1	1	1	0.25162	1	1	0.25162	0.226229	1	0.358318	0.311809	0.268428	1	1	0.303558	0.255939	1	1	1	0.272137	0.255939	1	0.25162
3110045C21Rik	1	1	1	1	1	1	1	1	1	1	1	1	1	1	1	1	1	1	1	1	1	1	1	0.176467	1	1	1	1	1	1	1	1	1	1	0.129503	1	1	1	1	1	1	1	1	1	1	1	1	1	1
3110056K07Rik	1	1	1	1	1	1	0	1	1	1	1	1	1	1	1	1	1	1	1	1	1	1	1	1	1	1	1	1	1	1	1	1	1	1	1	0.226229	1	1	1	1	1	1	0.299497	1	1	1	1	1	1
3110062M04Rik	1	1	1	1	0.21563	1	1	1	1	1	0.303558	1	1	0.21563	0.20066	0.246575	0.241087	1	1	1	0.241087	1	1	1	1	1	0.21563	1	0.283386	0.129503	1	0.25162	0.307451	1	0.346527	0.346527	1	0.176467	0.275841	1	0.275841	1	0	1	0.275841	0.241087	1	1	0.20066
3110082I17Rik	0.234353	1	0.226229	0.268428	1	1	0.295239	1	0.176467	0.176467	0.330301	0.275841	0.226229	0.226229	0.320941	0.234353	1	0.20066	0.176467	0.287202	1	0.20066	0.291433	0.21563	0.364622	1	1	1	1	0.25162	1	0.311809	0.20066	1	1	0.272137	0.307451	1	0.264353	0.400332	0.34087	0.316305	0.241087	0.260526	0.260526	1	0.272137	0.299497	0.335468
3222401L13Rik	0.20066	1	1	1	1	0.275841	0.176467	1	1	1	1	1	1	1	1	1	1	1	1	1	1	1	1	1	1	1	1	1	0.295239	1	1	1	1	1	0.291433	0.264353	1	1	1	1	1	1	1	0.272137	0.295239	1	0.255939	1	0.176467
3300002I08Rik	1	1	1	1	1	1	1	1	1	1	1	1	1	1	1	1	1	1	1	1	1	1	1	1	1	1	1	1	1	1	1	1	1	1	1	1	1	1	1	1	1	1	1	1	1	0.129503	1	1	1
3300005D01Rik	1	1	1	1	1	1	1	1	1	1	1	1	1	1	1	1	1	1	1	1	1	1	1	1	1	1	1	1	1	1	1	1	1	1	1	1	1	1	0.21563	0.21563	1	1	0.260526	1	1	1	1	1	1
3830403N18Rik	1	1	1	1	1	1	1	1	1	1	1	1	1	1	1	1	1	1	1	1	1	1	1	1	1	1	1	1	1	1	1	1	1	1	1	1	1	1	1	1	1	1	1	1	1	1	1	1	1
3830406C13Rik	0.234353	1	1	0.275841	0.311809	0.303558	1	1	0.176467	1	0.268428	1	0.21563	0.279604	0.129503	1	1	0.272137	1	1	1	1	1	1	0.255939	1	1	0.275841	0.287202	0.246575	0.241087	1	1	1	0.291433	0.234353	0.25162	1	0.246575	0.279604	0.325543	0.234353	0.275841	0.255939	1	0.21563	1	1	1
4632404H12Rik	1	1	1	1	1	1	1	1	1	1	1	1	1	1	1	1	1	1	1	1	1	1	1	1	1	1	1	1	1	1	1	1	1	1	0.25162	1	0.226229	1	0.246575	1	1	1	0.279604	1	1	1	1	1	0.272137
4632415L05Rik	1	0.21563	1	1	1	1	0.21563	1	1	0.264353	1	1	0.234353	1	1	1	0.255939	1	1	1	0.264353	1	1	0.268428	0.25162	1	0.264353	1	0.255939	1	1	1	0.234353	1	0.268428	0.320941	1	0.330301	0.255939	1	0.299497	1	1	0.34087	0.260526	1	0.330301	1	0.264353
4731419I09Rik	1	1	1	1	1	1	1	1	1	1	1	1	1	1	1	1	1	1	1	1	1	1	1	1	1	1	1	1	1	1	1	1	1	1	1	1	0.226229	1	1	1	1	1	1	1	1	1	1	1	1
4732419C18Rik	1	1	1	1	1	1	1	1	1	1	1	1	1	1	1	1	1	1	1	1	1	1	0	1	1	1	1	1	1	1	1	1	1	1	1	1	1	1	1	1	1	1	1	1	1	1	1	1	1
4732440D04Rik	1	0.176467	1	1	0.226229	1	1	0.176467	1	1	1	1	1	0.20066	1	1	1	1	1	1	1	1	1	1	1	1	1	1	1	1	0.255939	0.129503	1	1	0.295239	1	0.21563	0.311809	1	0.129503	0.272137	1	1	0	1	1	1	1	0.226229
4732471J01Rik	1	1	1	1	1	1	1	1	1	1	1	1	1	1	1	1	1	1	1	1	1	1	1	1	1	1	1	1	1	1	1	1	1	1	1	0.20066	1	1	1	1	1	1	1	1	1	1	1	1	1
4732491K20Rik	1	1	1	1	1	1	1	1	1	1	1	1	0	1	1	1	1	1	1	1	1	1	1	1	1	1	1	1	1	1	1	1	1	1	1	0.303558	1	1	0.129503	0.246575	0.272137	1	1	1	1	1	1	1	1
4833407H14Rik	1	1	1	1	1	1	1	1	1	1	1	1	1	1	0.21563	1	1	1	1	1	1	1	1	1	0.20066	1	1	1	0.246575	1	1	0.21563	1	1	1	1	0.21563	1	0.325543	0.316305	0.268428	1	0.283386	0.260526	0.264353	1	0.246575	1	1
4833418N02Rik	1	1	1	1	1	1	1	1	1	1	1	1	1	1	0.129503	1	1	1	1	1	1	1	1	1	1	1	1	1	1	1	0.129503	1	0.246575	1	1	1	1	1	1	0.176467	1	1	0.246575	0	1	0.21563	1	1	1
4833420G17Rik	1	0.260526	0.21563	1	0.279604	0.287202	0.20066	0.21563	1	0.268428	1	1	1	0.176467	0.283386	0.303558	1	0.255939	1	0.291433	1	1	1	0	0.255939	1	1	0.287202	0.25162	1	1	0.275841	0.316305	1	0.330301	0.272137	1	0.246575	0.311809	1	0.25162	1	0.325543	1	0.268428	0.25162	0.287202	1	1
4833439L19Rik	1	1	0.255939	1	0.176467	1	1	1	0.275841	1	0.275841	0	1	1	1	0.392593	0.234353	0.272137	1	0.264353	1	1	1	1	1	0.275841	1	1	1	0.226229	1	0	1	0.129503	0.255939	1	0.335468	0.352369	0.320941	1	0.291433	1	1	0.275841	1	1	0.316305	0.234353	1
4833445I07Rik	1	1	1	1	1	1	1	0.260526	1	1	1	1	1	0.20066	0	1	1	1	1	1	1	1	1	1	0.234353	1	0.20066	1	1	1	1	1	0.272137	1	1	1	1	1	1	0.260526	1	1	1	1	1	1	0.226229	1	0.307451
4921514A10Rik	1	1	1	1	1	1	1	1	1	1	1	1	1	1	1	1	1	1	1	1	1	1	1	1	1	1	1	1	1	1	1	1	1	1	1	1	1	1	1	1	1	1	1	1	1	1	1	1	1
4921524J17Rik	0.291433	1	1	1	1	0.226229	0.246575	1	1	1	1	0.246575	0.279604	1	1	1	1	0.311809	1	1	0.20066	0.260526	0.176467	1	1	0	1	1	1	1	1	1	0.335468	0.260526	0.303558	0.176467	0.311809	0.385149	0.241087	0.260526	0.291433	0	1	1	0.325543	1	0.260526	0.325543	0.307451
4930402H24Rik	1	1	1	1	0.246575	1	1	0.295239	1	0.21563	1	1	1	1	1	0.303558	0.275841	0.283386	1	1	1	1	0.295239	1	1	1	0.226229	0.260526	0.21563	1	1	1	1	1	0	0.352369	0.272137	0.234353	0.176467	0.260526	0.371078	1	0.303558	1	1	0.279604	0.255939	1	1
4930426I24Rik	1	1	1	1	1	1	1	1	1	1	1	1	1	1	1	1	1	1	1	1	1	1	1	1	1	1	1	1	1	1	1	1	1	1	1	1	1	1	1	1	1	1	1	1	1	1	0.129503	1	1
4930427A07Rik	1	1	1	1	1	1	1	1	1	1	1	1	1	1	1	1	1	1	1	1	1	1	1	1	1	1	1	1	0.264353	1	1	1	0.264353	1	1	1	0.20066	1	1	1	1	1	1	1	1	1	1	1	1
4930430E12Rik	1	1	1	1	1	1	1	1	1	1	1	1	1	1	1	1	1	1	1	1	1	1	1	1	1	1	1	1	1	1	1	1	0	1	1	1	1	1	1	1	1	1	1	1	1	1	1	1	1
4930430F08Rik	0.226229	1	1	1	1	1	1	1	1	1	1	1	1	1	0.21563	1	1	0.129503	1	1	1	1	1	1	1	1	1	1	1	1	1	1	0.268428	1	0.241087	1	1	1	1	1	0.272137	1	1	0.25162	1	1	1	1	1
4930453N24Rik	0.272137	1	1	1	1	1	1	1	0.295239	0.129503	1	1	0.287202	1	1	0.283386	0.279604	0.255939	0.358318	0.234353	0.246575	1	1	0.287202	1	1	0.20066	1	0.241087	1	0.234353	1	0.25162	0.287202	0.330301	0.377876	1	0.279604	0.234353	0.260526	0.268428	1	0.385149	0.260526	0.287202	0.34087	0.371078	1	0.352369
4930481A15Rik	1	1	1	1	1	0.176467	1	1	1	1	1	1	1	1	1	1	1	1	1	1	1	1	1	1	1	0.226229	1	1	1	1	1	1	1	0.21563	0.241087	0.21563	0.299497	0.303558	0.291433	1	1	1	1	1	1	1	0.283386	1	1
4930500M09Rik	1	1	1	1	1	1	1	1	1	1	1	1	1	1	1	1	1	1	1	1	1	1	1	1	1	1	1	1	1	1	1	1	1	1	1	1	1	1	1	1	1	1	1	1	1	1	1	1	1
4930503L19Rik	1	1	1	1	1	1	1	1	1	1	1	1	1	1	1	1	1	1	1	1	1	1	1	1	1	1	1	1	1	1	1	1	1	1	0.268428	1	0.25162	1	0.295239	1	0.275841	1	1	1	0.283386	1	1	1	1
4930515G01Rik	1	1	1	1	1	1	1	1	1	1	1	1	1	1	1	1	1	1	1	1	1	1	1	1	1	1	1	1	1	1	1	1	1	1	1	1	0.226229	1	1	1	1	1	0	0.21563	1	1	1	1	1
4930518I15Rik	1	1	1	1	1	1	1	1	1	1	1	1	1	1	1	1	1	0.176467	1	1	1	1	1	1	1	1	1	1	1	1	1	1	0.226229	1	0.291433	1	0.311809	1	0.21563	0.260526	1	1	0.291433	1	1	1	1	1	1
4930522L14Rik	1	1	1	1	1	1	1	1	1	1	1	1	1	1	1	1	1	1	1	1	1	1	1	1	1	1	1	1	1	1	1	1	0.283386	1	1	1	1	1	1	0.176467	1	1	1	1	1	1	0.21563	1	0.260526
4930523C07Rik	0.291433	0.20066	0.264353	1	0.275841	0.129503	1	1	1	0.20066	0	1	0.129503	1	1	1	0.20066	0.279604	1	1	0.241087	1	0.295239	0.295239	1	1	0.287202	1	0.299497	0.346527	0.272137	0.291433	1	1	0.335468	0.234353	0.311809	0	0.234353	0.335468	0.307451	1	0.325543	0.226229	0.307451	1	0.311809	1	0.34087
4930524J08Rik	1	1	1	1	1	1	1	1	1	0.176467	1	1	1	1	1	1	1	1	1	1	1	1	1	1	1	1	1	1	1	1	1	1	1	1	0.272137	1	1	0.21563	1	0.279604	1	1	0.283386	1	0.234353	0	1	1	1
4930524O07Rik	1	1	1	1	1	1	1	1	1	1	1	1	1	1	1	1	1	1	1	1	1	1	1	1	1	1	1	1	1	1	1	1	1	1	1	1	1	1	1	1	1	1	1	1	1	1	1	1	1
4930532G15Rik	1	1	1	1	1	1	1	1	1	1	0.176467	1	1	1	1	1	1	1	1	1	1	1	1	1	1	1	1	1	1	0	1	1	1	1	1	1	1	1	1	0.226229	1	1	1	1	1	1	1	1	0.234353
4930539J05Rik	1	1	1	1	1	1	1	1	1	1	1	1	1	1	1	1	1	1	1	1	1	1	1	1	0	1	1	1	1	1	1	1	1	0.129503	0.255939	0.246575	1	1	1	1	1	1	0.25162	1	1	1	1	1	1
4930555A03Rik	1	0	1	1	1	1	1	1	1	1	1	1	1	1	1	1	1	1	1	1	1	1	1	1	1	1	1	1	1	1	1	1	1	1	1	1	0.234353	0.20066	0.268428	0.255939	1	1	1	1	1	1	1	1	1
4930562F07Rik	1	1	1	1	1	1	1	1	1	1	1	1	1	1	1	1	1	1	1	1	1	1	1	1	1	1	1	1	1	1	1	1	1	1	1	1	0	1	1	1	1	1	1	1	1	1	1	1	1
4930570N18Rik	1	1	1	1	1	1	1	1	1	1	1	1	1	1	1	1	1	1	1	1	1	1	1	1	1	1	1	1	1	1	1	1	1	1	1	1	0.246575	1	1	0.25162	1	1	1	1	1	1	1	1	1
4930578M01Rik	1	1	1	1	1	1	1	1	1	1	1	1	1	1	1	1	1	1	1	1	1	1	1	1	1	1	1	1	1	1	1	1	1	1	1	1	0	1	1	1	1	1	1	1	1	1	1	1	1
4930579C12Rik	1	1	1	1	1	1	1	1	1	1	1	1	1	1	1	1	1	1	1	1	1	1	1	1	1	1	1	1	1	1	1	1	1	1	1	1	1	1	1	1	1	1	1	1	1	1	1	1	1
4930579G24Rik	1	1	1	1	1	0.275841	0.275841	0.264353	1	1	1	1	1	1	0	0.272137	1	1	1	0.21563	0.21563	1	1	1	1	1	0.25162	0.260526	1	1	0.129503	1	0.246575	1	0.335468	0.307451	0.299497	1	1	1	0.255939	1	0.311809	1	0.268428	0.311809	0.279604	1	1
4930599N23Rik	1	1	1	1	1	1	1	1	1	1	1	1	1	1	1	1	1	1	1	1	1	1	1	1	1	1	1	1	1	1	1	1	1	1	1	0.129503	1	1	1	0.176467	1	1	1	1	1	1	1	1	1
4931406C07Rik	0.279604	0.287202	0.320941	0.316305	1	0.25162	1	0.34087	1	0.25162	0.129503	1	1	0.325543	1	0.335468	0.268428	1	1	0.246575	1	0.283386	1	0.176467	1	1	1	0	1	0.268428	1	1	0.311809	1	0.275841	0.335468	0.400332	1	0.246575	0.283386	0.21563	1	1	1	1	1	0.320941	0.21563	1
4931406P16Rik	1	1	1	0.25162	1	0.246575	1	1	0.260526	1	0.272137	1	1	1	0.264353	0.272137	1	0.20066	1	0.25162	1	1	1	1	1	1	1	1	1	1	1	1	0.234353	0.260526	0.287202	0.283386	0	1	1	0.392593	0.226229	1	1	0.264353	1	0.234353	1	1	0.299497
4931414P19Rik	0.176467	1	1	1	1	1	1	1	1	1	1	1	1	1	1	1	1	1	1	1	1	1	1	1	1	1	1	1	1	1	1	1	1	1	1	1	0.275841	1	1	1	1	1	0.246575	1	1	1	0.275841	1	1
4931428F04Rik	1	1	1	1	1	1	1	1	1	1	1	1	1	1	1	1	1	1	1	1	1	1	1	1	1	1	1	1	1	1	1	1	1	1	0.234353	1	0.264353	1	0	0.176467	1	1	0.25162	1	1	1	1	1	1
4931440F15Rik	1	1	1	1	1	1	1	1	1	1	1	1	1	1	1	1	1	1	1	1	1	1	1	1	1	1	1	1	1	1	1	1	0.129503	1	0.246575	1	1	1	1	1	1	1	1	1	1	1	1	1	1
4932422M17Rik	1	1	1	1	1	1	1	1	1	1	1	1	1	1	1	0.176467	1	1	1	1	1	1	1	1	1	1	1	1	1	1	1	1	1	1	1	1	1	1	1	0	1	1	1	1	1	1	1	1	1
4932438A13Rik	1	1	1	1	0.20066	1	1	1	1	1	1	1	1	1	1	0.264353	1	1	1	0.129503	1	1	0.246575	0.299497	0.260526	1	1	1	1	0.272137	1	1	0.320941	0.299497	0.255939	1	0.264353	1	1	0.260526	0.325543	0	1	0.346527	0.279604	0.246575	0.279604	0.129503	0.275841
4932438H23Rik	0.129503	1	1	1	1	1	1	1	1	1	1	1	1	1	1	1	1	1	1	1	1	1	1	1	1	1	1	1	1	1	1	1	1	1	1	0.241087	1	1	1	1	1	1	1	1	1	1	1	1	0.21563
4933404O12Rik	1	1	1	1	1	1	1	1	1	1	1	1	1	1	1	1	1	1	1	1	1	1	1	1	1	1	1	1	1	1	1	1	0.272137	1	0.246575	1	1	0.279604	1	1	1	1	0.20066	1	0	1	1	1	1
4933406P04Rik	1	1	1	1	1	1	1	1	1	1	1	1	1	1	1	1	1	1	1	1	1	1	1	1	1	1	1	1	1	1	1	1	1	1	1	1	1	1	0	1	1	1	0.176467	1	1	1	1	1	1
4933423P22Rik	1	1	1	1	1	1	1	1	1	1	1	1	1	1	1	1	1	1	1	1	1	1	1	1	1	1	1	1	1	1	1	1	1	1	1	1	1	1	1	1	1	1	1	1	1	1	1	1	1
4933424M12Rik	1	1	1	1	1	1	1	1	1	1	1	1	1	1	1	1	1	1	1	1	1	1	1	1	1	1	1	1	0.241087	1	1	1	0.255939	1	0.129503	0.234353	0.275841	1	0.264353	0.129503	1	1	1	1	1	1	1	1	0.25162
4933427D14Rik	1	1	1	1	1	1	1	1	1	1	1	1	1	1	0.20066	1	0.234353	1	1	1	1	1	1	1	1	1	1	1	0.234353	1	1	1	0.268428	1	1	0.34087	1	1	0.303558	1	1	1	1	0.20066	0.21563	0.241087	1	0.272137	0.320941
4933430I17Rik	1	1	1	1	1	1	1	1	1	1	1	1	1	1	1	1	1	1	1	1	1	1	1	1	1	1	1	1	1	1	1	1	1	1	1	0.20066	0.275841	1	1	1	1	1	1	1	1	1	1	1	1
4933433G15Rik	1	1	1	1	1	1	1	1	1	1	1	1	1	1	1	1	1	1	1	1	1	1	1	1	0.129503	1	1	1	1	1	1	1	1	1	0	1	1	1	1	1	1	1	1	1	1	1	0.176467	1	1
4933434E20Rik	1	1	0.264353	1	1	1	1	0.311809	1	0.303558	1	1	1	1	1	0.268428	1	0.272137	1	1	1	1	0.283386	0.176467	0.25162	0.255939	0.320941	0.21563	1	0.246575	0.255939	1	1	0.279604	0.352369	0.268428	0.392593	1	0.272137	1	0.358318	1	0.295239	1	1	1	1	0.246575	1
5031414D18Rik	1	1	1	1	1	1	1	1	1	1	1	1	1	1	1	1	0.129503	1	1	1	1	1	1	0.25162	1	1	1	1	1	1	0.176467	1	1	1	1	1	0.129503	1	0.255939	1	0.25162	1	1	0.246575	0.279604	1	1	1	1
5031425E22Rik	1	1	0.255939	1	0.246575	1	1	0.346527	1	0.21563	1	0.20066	1	1	0.311809	1	1	0.264353	0.25162	1	0	1	0.25162	0.299497	0.299497	0.260526	1	1	1	0.234353	1	1	0.352369	0.255939	0.20066	0.408434	1	0.346527	0.330301	0.303558	0.320941	1	1	0.25162	1	0.299497	1	0.303558	0.129503
5031425F14Rik	1	1	1	1	1	1	1	1	1	1	1	1	1	1	1	1	1	1	1	1	1	1	1	1	1	0.129503	1	1	1	1	1	1	1	1	1	1	1	1	1	1	1	1	1	1	1	1	1	1	1
5031439G07Rik	1	1	1	1	1	1	1	0.295239	1	0.400332	0.25162	1	1	1	1	0.283386	0.311809	0.295239	0	0.352369	0.330301	0.34087	1	0.352369	0.176467	1	0.21563	1	0.21563	0	1	1	0.34087	0.307451	0.358318	0.295239	0.364622	0.34087	0.330301	0	0.129503	0.268428	0.408434	0.34087	0.283386	0.241087	0.283386	1	0.283386
5033430I15Rik	1	1	1	1	1	1	1	1	1	1	1	1	1	1	1	1	1	1	1	1	1	1	1	1	1	1	1	1	1	1	1	1	1	1	1	1	1	1	1	1	1	1	1	1	1	1	1	1	1
5430403G16Rik	1	1	1	1	1	1	1	1	1	1	1	1	1	1	1	1	1	1	1	1	1	1	1	1	1	1	1	1	1	1	1	1	0.255939	1	1	0.129503	0.316305	1	1	0.241087	1	1	1	1	1	1	1	0.21563	1
5430416N02Rik	1	1	1	1	1	1	1	1	1	1	1	1	1	1	1	1	1	1	1	1	1	1	1	1	1	1	1	1	1	0.129503	0.226229	1	1	1	0.295239	0.307451	0.287202	0.255939	0.226229	0.21563	0.272137	1	0.25162	0.20066	1	1	1	1	1
5430427O19Rik	1	1	1	1	1	1	1	1	1	1	1	1	1	1	0	1	1	0.234353	1	1	1	1	1	1	1	1	1	1	1	1	1	1	0.264353	1	0.311809	0.268428	1	0.226229	1	1	1	1	0.303558	1	1	1	0.287202	1	0.307451
5730409E04Rik	1	1	1	0	1	0	1	1	1	1	1	1	0.246575	1	0.279604	0.275841	0.260526	1	1	1	1	1	0.176467	0.264353	1	0	1	1	1	1	1	1	0.291433	1	0.260526	0.346527	0.255939	1	1	1	1	1	0.291433	0.246575	1	0.268428	0.255939	1	1
5730455P16Rik	0.255939	1	1	1	0.246575	1	1	1	1	1	1	0.264353	1	1	1	1	1	1	1	1	1	0.20066	0.226229	0.246575	1	0.25162	0.283386	0.295239	1	1	0.226229	1	1	1	0.21563	1	1	0.268428	0.325543	0.307451	1	1	0.287202	1	1	0.279604	0.234353	1	1
5730508B09Rik	1	0.283386	1	1	1	0.268428	1	1	1	1	0.246575	1	1	1	1	1	0.20066	1	1	0.20066	1	0.303558	1	0.291433	1	0.246575	1	1	0.176467	0.279604	1	0.176467	0.20066	0.358318	0.307451	0.260526	0.176467	0.287202	0.279604	0.330301	0.234353	1	0.352369	1	0.176467	0.330301	0.279604	1	1
5830416I19Rik	1	1	1	1	1	1	1	1	1	1	1	1	1	1	1	1	0.176467	1	1	1	1	1	1	1	1	1	1	1	1	1	1	1	1	1	1	1	1	1	1	1	0.255939	1	1	0	0	1	0.226229	1	1
5830432E09Rik	1	1	1	1	1	0.25162	1	0.226229	1	1	1	1	0.260526	1	1	0.295239	1	1	1	1	1	1	1	1	0.226229	1	1	1	1	1	1	1	1	1	0.20066	0.471211	0.272137	0.316305	0.307451	1	0.316305	1	0.241087	0	1	0.226229	0.234353	1	0.291433
5830454E08Rik	1	1	1	1	1	1	1	1	1	1	1	1	1	1	1	1	1	1	1	1	1	1	1	1	1	1	1	1	1	1	1	1	1	1	1	0.246575	1	1	1	1	1	1	1	1	1	1	1	1	0.176467
5930430L01Rik	1	1	1	1	1	1	1	1	1	1	1	1	1	1	1	1	1	0.260526	1	1	1	1	1	1	1	1	1	1	1	1	1	1	1	1	1	1	1	1	1	1	1	1	0.226229	1	0.287202	1	0.129503	1	1
6030458C11Rik	1	1	1	1	1	1	0.241087	1	1	1	1	1	1	1	1	0.275841	1	0.287202	1	0.234353	1	1	1	1	0.264353	1	1	1	1	1	1	1	1	1	0.21563	0.275841	0.320941	1	1	0.255939	0.330301	1	1	0.176467	1	1	1	1	0.320941
6230400D17Rik	1	1	1	1	1	1	1	1	1	1	1	1	1	1	1	1	1	1	1	1	1	1	1	1	1	1	1	1	1	1	1	1	1	1	1	1	1	1	1	0.234353	1	1	1	0.129503	1	1	1	1	1
6330403A02Rik	1	1	1	1	1	1	1	1	1	1	1	1	1	1	1	1	1	1	1	1	1	1	1	1	1	1	1	1	1	1	1	1	1	1	1	1	1	1	1	0	1	1	1	1	1	1	1	1	1
6330403L08Rik	1	1	1	1	1	1	1	1	1	1	1	1	1	1	1	1	1	1	1	1	1	1	1	1	1	1	1	1	1	1	1	1	1	1	1	1	1	1	0.20066	1	1	1	1	1	1	1	1	1	0
6330408A02Rik	1	1	1	1	1	1	1	1	1	1	1	1	1	1	1	1	1	0	1	1	1	1	1	1	1	1	1	1	1	1	1	1	1	1	1	1	1	1	1	1	1	1	1	1	1	1	1	1	1
6330416G13Rik	1	1	0.176467	0.241087	0.303558	0.279604	1	0.291433	0.260526	0.20066	0.303558	1	0.287202	1	1	0.316305	1	1	0.272137	1	1	1	0.21563	1	1	1	0.226229	1	1	0.283386	0.358318	1	0.335468	1	1	0.176467	0.364622	0	1	0.264353	0.400332	1	0.43417	0.377876	0.291433	0.34087	0.34087	0	0.129503
6330418K02Rik	1	1	1	0.20066	1	0.241087	1	0	1	1	1	0.246575	0.20066	1	1	0.20066	0.234353	0.260526	1	1	1	0.255939	1	1	1	1	1	1	1	1	1	1	0.129503	0.20066	1	0.358318	0.325543	0.255939	0.20066	1	0.287202	1	0.241087	1	0.295239	1	1	1	0.275841
6330562C20Rik	1	1	1	1	1	1	1	1	1	1	1	1	1	1	1	1	1	1	1	1	1	1	1	1	1	1	1	1	1	1	1	1	1	1	0.25162	1	0	1	0.255939	1	1	1	1	1	1	1	1	1	0.226229
6430531B16Rik	1	1	1	1	1	0.129503	1	1	1	1	0.129503	1	1	1	1	1	1	1	1	1	1	1	1	1	1	1	1	1	1	1	1	1	1	1	1	0.264353	1	1	0	1	1	1	1	1	1	1	1	1	1
6430548M08Rik	1	0.268428	1	1	1	1	1	1	0.234353	1	0.129503	1	1	1	1	1	1	1	1	0.268428	0.272137	1	1	1	1	1	1	0.291433	1	1	1	0.226229	1	1	0.129503	1	0.364622	0.255939	0	0.307451	0.299497	1	0.352369	1	0.330301	1	0.272137	1	1
6430571L13Rik	1	1	1	1	1	0	1	1	1	1	1	1	1	1	1	1	1	1	1	1	1	1	1	1	1	1	1	1	1	1	1	1	1	1	1	0.226229	1	1	1	1	1	1	1	1	1	1	1	1	1
6430573P05Rik	1	1	1	1	1	1	1	1	1	1	0	1	1	1	1	1	1	1	1	1	1	1	1	1	1	1	1	1	1	1	1	1	1	1	1	0.295239	1	1	1	1	0.283386	1	1	1	1	1	1	1	0.255939
6530409C15Rik	1	1	1	1	1	1	1	1	1	1	1	1	1	1	1	1	1	1	1	1	1	1	1	1	1	1	1	1	1	1	1	1	1	1	1	1	1	1	1	1	1	1	1	1	1	1	1	1	1
6720427I07Rik	1	1	1	1	1	1	1	1	1	1	1	1	1	1	1	1	1	1	1	1	1	1	1	1	1	1	1	1	1	1	1	1	1	1	1	1	1	1	1	0.241087	1	1	1	1	1	1	1	1	1
6720489N17Rik	1	1	1	1	1	1	1	1	1	1	1	1	1	1	1	1	1	0.234353	1	1	1	1	1	1	1	1	1	1	1	1	1	1	1	1	0.20066	1	1	0.272137	1	1	1	1	1	0.129503	1	1	1	1	1
8030462N17Rik	1	1	1	1	1	1	1	1	1	1	1	1	1	0	1	1	1	1	1	1	1	1	1	1	1	1	1	1	1	1	1	1	1	1	1	1	1	1	1	1	1	1	0.226229	1	1	1	1	1	1
8430408G22Rik	1	1	1	1	1	1	1	1	1	1	1	1	1	1	1	1	1	1	1	1	1	1	1	1	1	1	1	1	1	1	1	1	1	1	1	1	1	1	1	1	1	1	1	1	1	1	1	1	1
9030612E09Rik	1	1	1	1	1	1	1	1	1	1	1	1	1	1	1	1	1	1	1	1	1	1	1	1	1	1	1	1	1	1	1	1	1	1	1	0.129503	1	1	1	1	1	1	1	1	1	1	1	1	1
9030617O03Rik	1	1	0.279604	0.226229	1	0.20066	0.272137	0.272137	1	0.275841	0.246575	1	0.176467	1	0.316305	1	0.264353	0	1	0.176467	0.279604	1	1	1	0.307451	0.20066	0.20066	1	1	1	1	0.287202	0.316305	1	1	0.246575	0.408434	0.264353	0.346527	0.20066	1	0.275841	0.268428	0.275841	0.241087	0.25162	1	1	0.246575
9030624J02Rik	1	1	1	0.25162	1	0.129503	0.246575	0	1	0.311809	1	0.320941	1	1	0.255939	0.311809	1	0.287202	0.20066	1	0.246575	0.272137	1	1	0.275841	0.260526	0.279604	0.279604	0.352369	0.303558	0.241087	0.264353	1	0.307451	0.226229	0.490546	0.291433	0.364622	0.283386	0.358318	0.176467	1	0.307451	0.287202	0.352369	1	0.295239	0.255939	0.279604
9130008F23Rik	1	1	1	1	1	1	1	1	1	1	1	1	1	1	1	1	1	1	1	1	1	1	1	1	1	1	1	1	1	1	1	1	1	1	1	1	1	1	1	1	1	1	1	1	1	0	1	1	1
9130011E15Rik	1	1	1	1	1	1	1	1	1	1	1	1	1	1	1	1	1	1	1	1	1	1	1	1	1	1	1	0.20066	1	1	1	1	1	1	1	0.275841	1	1	1	1	1	1	1	1	0	1	0.272137	1	0.264353
9130019O22Rik	1	1	1	1	1	1	1	1	1	1	0.129503	1	1	1	1	0.260526	1	1	1	1	1	1	1	1	1	1	1	1	1	1	1	0	0.283386	1	1	0.21563	1	0.234353	1	1	0.25162	1	1	1	1	1	1	1	0.129503
9130023H24Rik	1	1	1	1	1	1	1	1	1	1	1	1	1	1	1	1	1	1	1	1	1	1	1	1	1	1	1	1	1	1	1	1	1	0	1	1	0.20066	1	1	1	1	1	1	1	1	1	1	1	1
9130221H12Rik	1	1	1	1	1	1	1	1	1	1	1	1	1	1	0.20066	0.234353	1	1	1	0.20066	1	1	1	1	1	1	1	1	1	1	1	1	0.279604	1	0.311809	0.268428	0.34087	1	0.241087	1	0.275841	1	0.272137	1	1	1	0.234353	0.272137	1
9130230L23Rik	1	1	1	1	1	1	1	1	1	1	1	1	1	1	1	1	1	1	0.129503	1	1	1	1	1	1	1	1	0.129503	1	1	0	1	1	1	1	1	1	1	1	1	1	1	0.275841	1	1	1	1	1	1
9130401M01Rik	1	0.275841	1	0.275841	0.287202	0.20066	0.129503	0.295239	1	0.226229	0.299497	0.129503	1	0.21563	0.234353	0.335468	1	0.311809	0.325543	1	0.241087	1	0.371078	0.283386	1	1	0.320941	1	0.335468	0.260526	0.358318	1	1	0.21563	0.392593	1	0.299497	1	0.226229	0.303558	0.392593	0.129503	1	0.330301	0.226229	0.264353	0.291433	0.283386	0.283386
9230111E07Rik	1	1	1	1	1	1	1	1	1	1	1	1	1	1	1	1	1	1	1	1	1	1	0.176467	1	1	1	1	1	1	1	1	1	1	0	1	1	0.272137	1	0.241087	1	1	1	1	1	1	1	1	1	1
9330020H09Rik	1	1	1	1	1	1	1	1	1	1	1	1	1	1	1	1	1	1	1	1	1	1	1	1	1	0.176467	1	1	1	1	1	1	0.176467	0.279604	1	1	1	1	0.176467	1	1	1	1	1	1	1	1	1	0.272137
9330151L19Rik	1	1	1	1	1	1	1	1	1	1	1	1	1	1	1	1	1	1	1	1	1	1	1	1	1	1	1	1	1	1	1	1	1	1	1	0.260526	1	1	1	1	1	1	1	1	1	1	1	0.272137	1
9330160F10Rik	1	1	1	1	1	1	1	1	1	1	1	1	1	1	1	1	1	0.20066	1	1	1	1	1	1	1	1	1	1	1	1	1	1	1	1	1	0.316305	0.241087	0.234353	0.272137	1	0.129503	1	1	0.21563	1	1	1	1	0.21563
9330175E14Rik	0.129503	1	1	1	1	1	1	1	1	1	1	1	1	1	1	1	1	1	1	1	1	1	1	1	1	1	1	1	1	1	1	1	1	1	1	1	1	1	1	0	1	1	0.129503	1	0.241087	1	1	1	1
9330179D12Rik	1	1	1	1	1	1	1	1	1	1	1	1	1	1	1	1	1	1	1	1	1	1	1	1	1	1	1	1	1	1	1	1	1	1	1	1	1	1	1	1	1	1	0.129503	1	1	1	1	1	0.176467
9430015G10Rik	0.176467	1	1	1	1	1	1	1	1	1	0.20066	1	1	1	0.21563	1	0.226229	1	1	1	1	1	1	1	1	1	1	1	1	1	1	1	0.275841	1	1	0.311809	1	1	1	1	1	1	0.255939	1	1	1	1	1	1
9430016H08Rik	1	0.246575	0.268428	1	1	1	1	0.287202	0.246575	1	1	1	1	1	0.129503	0.25162	1	0.279604	1	1	1	1	1	0.176467	0.176467	1	0.272137	0.299497	1	1	1	0.291433	0.268428	1	0.260526	0.246575	0.311809	0.279604	0.260526	0.275841	1	0.272137	0.316305	1	0.377876	1	1	0.275841	0.268428
9430038I01Rik	0.255939	0.283386	1	1	0.226229	0.279604	1	1	1	1	0.316305	0.246575	1	0	0.255939	0.279604	0.295239	1	1	0.295239	1	0.291433	0.346527	0.264353	1	1	1	0.226229	0.335468	1	0.283386	0.335468	0.34087	1	0.129503	0	1	0.385149	0.392593	0.358318	0.358318	0.335468	0.364622	0.176467	0.358318	0.129503	0.385149	0.346527	0.416807
9430060I03Rik	0.279604	1	1	1	1	1	1	1	1	1	1	1	0.21563	0.129503	1	1	0.20066	1	0	1	1	1	0.246575	0.241087	1	1	1	1	1	1	0.255939	1	0.352369	0.176467	0.307451	1	0.320941	1	0.129503	1	0.299497	1	0.346527	1	0.279604	0.264353	1	1	0.260526
9530034E10Rik	1	1	1	1	1	1	1	1	1	1	1	1	1	1	1	1	1	1	1	1	1	1	1	1	1	1	1	1	1	1	1	1	1	0.20066	1	1	0.20066	1	1	1	1	1	1	1	1	1	1	1	1
9530059O14Rik	1	1	1	1	1	0.129503	1	1	1	1	1	1	1	1	1	1	1	1	1	1	1	1	1	1	1	1	1	1	1	1	1	1	0.283386	1	0.272137	1	0.234353	0.21563	1	1	1	1	0.264353	0.255939	1	1	0.255939	1	1
9530068E07Rik	1	1	0	1	1	0.234353	0.303558	1	0.129503	0.255939	1	0.325543	0.272137	0.346527	0	0.325543	0.325543	1	0.335468	0.272137	0	1	1	0.246575	0.291433	0.241087	0.352369	0.241087	0.275841	0.129503	0.34087	1	0.176467	0.21563	0.364622	0.346527	0.335468	1	0.226229	0.371078	0.275841	1	0.275841	1	0.295239	0.320941	0.352369	0.346527	0.268428
9530082P21Rik	1	1	1	1	1	1	1	1	1	1	1	1	1	1	1	1	1	1	1	1	1	1	1	1	1	1	1	1	1	1	1	1	0.25162	1	1	1	0.246575	1	0.226229	0.226229	0.25162	1	0.299497	1	1	1	1	1	0.25162
9830107B12Rik	1	1	1	1	1	1	0.129503	1	1	1	1	1	1	1	1	1	1	1	1	1	1	1	1	1	1	1	1	0.25162	1	1	1	1	0.283386	1	1	1	1	1	1	1	1	1	1	1	1	1	0.234353	1	1
9930012K11Rik	1	1	1	1	1	1	1	1	1	1	1	1	1	1	0.176467	1	1	0.20066	1	1	1	1	1	1	0.226229	1	1	1	1	1	1	1	0.272137	1	1	1	1	1	1	1	1	1	1	0.226229	0	1	1	1	1
9930021J03Rik	1	1	0.129503	1	1	1	1	0.176467	0.176467	0.226229	1	1	1	1	1	1	1	1	0.21563	1	1	1	1	1	1	1	1	1	1	1	1	1	1	1	1	0.320941	1	1	1	1	1	1	0.25162	0.272137	1	0	0.275841	0.260526	0.307451
9930111J21Rik1	1	1	1	1	1	1	1	1	1	1	1	1	1	1	1	1	1	1	1	1	1	1	1	1	1	1	1	1	1	1	1	1	1	1	1	1	1	1	1	1	1	1	1	1	1	1	1	1	1
9930111J21Rik2	1	1	1	0.129503	1	1	1	1	1	1	1	1	1	1	1	1	1	0.20066	1	1	1	1	1	1	1	1	1	1	1	1	1	1	0.234353	1	1	1	0.268428	0.255939	1	0.303558	1	1	0.287202	1	1	1	1	1	1
A130010J15Rik	1	1	1	1	1	1	1	1	0.226229	1	1	1	1	1	1	0.234353	1	1	1	1	1	1	1	1	1	1	1	1	1	1	1	0.20066	1	1	0.176467	0.21563	1	1	1	1	0.272137	1	0.226229	1	1	0.255939	0.264353	1	0.21563
A130014A01Rik	1	1	1	1	1	1	1	0.268428	0.272137	0.241087	0.260526	0.176467	1	1	1	1	1	0.20066	0.21563	0.246575	1	1	1	1	0.260526	1	0.241087	1	1	1	0.246575	0.325543	0.335468	1	0.275841	0.129503	1	1	1	1	0.335468	1	1	0.264353	1	1	1	1	0.335468
A130051J06Rik	1	1	1	1	1	1	1	1	1	1	1	1	1	1	1	0.129503	1	1	1	1	1	1	1	1	1	1	1	1	1	1	1	1	1	1	0.260526	0.246575	1	1	1	0.129503	1	1	1	1	1	1	1	1	1
A230005M16Rik	1	1	1	1	1	1	1	1	1	1	1	1	1	1	1	1	1	1	1	1	1	1	1	1	1	1	1	1	1	1	1	1	1	1	1	1	1	1	1	1	0.21563	1	1	1	1	1	1	1	1
A230028O05Rik	1	1	1	0	1	1	1	1	1	1	1	1	1	1	0.129503	1	1	1	1	1	1	1	1	1	1	1	1	1	1	1	1	1	0.234353	1	1	1	0	0.25162	1	0.234353	0.246575	1	1	1	1	1	1	1	1
A230046K03Rik	0.246575	1	1	1	0.20066	1	1	1	0.241087	0	1	0.129503	0.20066	1	1	1	1	0.287202	0.234353	1	0.25162	0	1	0	0.234353	0.291433	1	0.279604	0.234353	1	0.275841	0.20066	0.295239	1	0.272137	0.303558	0.364622	1	0.255939	1	0.335468	0.129503	0.303558	0.226229	1	0.268428	1	0.176467	0.21563
A230050P20Rik	1	1	1	1	1	1	1	1	1	1	1	1	1	1	1	1	1	1	1	0.234353	1	1	1	1	1	1	1	1	1	1	0.129503	1	0	1	1	1	1	1	1	0.260526	0.246575	1	1	0.21563	1	1	1	1	1
A230087F16Rik	1	1	1	1	1	1	1	1	1	1	1	1	1	1	1	1	1	1	1	1	1	1	1	1	1	1	1	1	1	1	1	1	1	1	1	1	1	1	1	1	1	1	1	1	1	1	1	1	1
A330009N23Rik	1	1	1	1	1	1	1	1	1	1	1	1	1	1	1	1	1	1	1	1	1	1	1	1	1	1	1	1	1	1	1	1	1	1	1	1	1	1	1	1	1	1	1	1	1	1	1	1	1
A330017A19Rik	1	1	1	1	1	1	1	1	1	1	1	1	1	1	1	0.234353	1	1	1	1	1	1	1	1	0.129503	1	1	1	1	1	1	1	0.291433	1	1	1	1	0.275841	1	0.226229	1	1	0.287202	1	1	1	1	0.246575	0.279604
A330069E16Rik	1	1	1	1	1	1	1	1	1	1	1	1	1	1	1	1	1	0.129503	1	1	1	1	1	1	0.20066	1	1	1	1	1	1	1	0.234353	1	0.272137	1	1	1	1	1	1	1	1	1	1	1	0.21563	1	1
A430005L14Rik	0.234353	1	0.272137	0.226229	1	0.320941	1	0.311809	1	0.346527	0.364622	0.241087	0.299497	0.129503	0.335468	0.307451	0.287202	0.20066	0.21563	0.283386	1	0.246575	1	0.176467	1	0.241087	1	0.303558	0.385149	1	0.241087	0.272137	0.234353	0.320941	0.320941	0.246575	1	1	0.241087	0.346527	0.303558	0.20066	0.325543	0.307451	1	0.43417	0.364622	0.400332	0.268428
A430033K04Rik	1	1	1	1	1	1	1	1	1	1	1	1	1	1	1	1	1	1	1	1	1	1	1	1	1	1	1	1	1	1	1	1	1	1	0.176467	1	0.234353	1	1	1	1	1	1	1	1	1	1	1	1
A430046D13Rik	1	1	1	1	1	1	1	1	1	1	1	1	1	1	1	1	1	0.21563	1	1	1	1	1	1	1	1	1	1	1	1	1	1	1	0.21563	1	0.316305	0.34087	1	0.246575	1	1	1	0.21563	1	1	1	0.316305	1	0
A430078G23Rik	1	1	1	1	1	1	1	1	1	1	0.20066	1	1	1	1	1	1	1	1	1	1	1	1	1	1	1	1	1	1	1	1	1	1	1	1	1	1	1	1	1	1	1	1	1	1	1	1	0.241087	1
A430106G13Rik	1	1	1	1	1	1	1	1	1	1	1	1	1	1	1	1	1	1	1	1	1	1	1	1	1	1	1	1	1	1	1	1	1	1	1	0.246575	1	1	1	1	1	1	1	1	1	1	1	1	1
A4galt	1	1	1	1	1	1	1	0.176467	1	1	1	1	1	1	1	1	1	1	1	1	1	1	1	1	1	1	1	1	1	1	1	1	1	1	1	1	1	0.129503	0.20066	1	1	0	1	1	1	1	1	1	1
A530013C23Rik	1	1	1	1	1	1	1	1	1	1	1	1	1	1	1	1	1	1	1	1	1	1	1	1	1	1	1	1	1	1	1	1	1	1	1	0.241087	1	1	1	1	1	1	1	1	1	1	0.20066	1	0.129503
A530017D24Rik	1	1	1	1	1	1	1	1	1	1	1	1	1	1	1	1	1	1	1	1	1	1	1	1	1	1	1	1	1	1	0.129503	1	0.226229	1	1	0.241087	1	1	1	0.176467	1	1	1	1	0.21563	1	1	1	1
A530032D15Rik	1	1	1	1	1	1	1	1	1	1	1	1	1	1	1	1	1	0.176467	1	1	1	1	1	1	1	1	0.129503	1	1	1	1	1	1	1	1	1	1	1	1	1	1	1	1	1	1	1	1	1	1
A530040E14Rik	1	1	0.129503	1	1	1	1	1	1	1	1	1	1	1	1	1	1	1	1	1	1	1	1	1	1	1	1	1	1	1	1	1	1	1	1	1	1	1	1	1	1	1	1	1	1	1	1	1	1
A530064D06Rik	1	1	1	1	1	1	1	1	1	1	1	1	1	1	1	0.272137	1	1	1	1	1	1	0.234353	1	1	1	1	1	1	1	1	1	1	1	0.272137	1	1	0.299497	1	1	1	1	1	0	1	0.268428	1	1	1
A630001G21Rik	1	1	0.20066	1	1	1	1	0.20066	1	1	1	1	1	1	0.255939	0.20066	1	0.287202	1	1	1	0.25162	0.176467	1	0.176467	1	1	0.283386	1	1	1	0.283386	0.264353	0.21563	1	0.20066	0.325543	1	0.226229	1	0.241087	1	1	1	0.20066	0.234353	1	0.287202	1
A630033H20Rik	1	1	1	1	1	1	1	1	1	1	1	1	1	1	1	1	1	1	1	1	1	1	1	1	1	1	1	1	1	1	0	1	1	1	1	0.287202	1	1	0.275841	1	1	1	1	1	1	1	1	1	1
A630072M18Rik	1	1	1	1	0	1	1	1	1	1	1	0.21563	1	0.129503	1	0.287202	1	1	1	1	1	1	0.255939	0.25162	1	1	1	1	1	0.260526	1	0.255939	0.283386	0.234353	1	0.316305	1	1	0.316305	1	0.25162	0	0.330301	1	1	1	0.268428	1	1
A830080D01Rik	1	1	0	1	1	1	1	1	1	1	1	1	1	1	1	1	1	1	1	1	1	1	1	0.21563	0.226229	1	1	1	1	1	1	1	1	1	0.272137	1	0.279604	1	1	0.21563	1	1	0.311809	0.21563	0	1	1	1	0.264353
A930007I19Rik	0.260526	1	0.226229	1	0.25162	0.307451	1	1	1	1	0.272137	1	1	1	1	0.21563	0.307451	1	1	0.272137	1	0.307451	1	0.283386	1	1	0.330301	0.20066	0.246575	1	0.307451	1	0.330301	1	0.425384	0.21563	0.25162	0.311809	0.316305	1	0.320941	0.307451	0.268428	1	1	0.20066	0.20066	1	0.21563
A930015D03Rik	1	1	1	1	1	1	1	1	1	1	1	1	1	1	1	1	1	1	1	1	1	1	1	1	1	1	1	0.25162	1	1	1	1	1	1	0.260526	0.241087	0.260526	1	1	0.234353	1	0.21563	1	1	0.241087	0.234353	0.246575	1	0.25162
A930024E05Rik	1	1	1	1	1	1	1	1	1	1	1	1	1	1	1	1	1	1	1	1	1	1	1	1	1	1	1	1	1	1	1	1	1	1	1	1	0.226229	1	1	1	1	1	1	1	1	1	1	1	1
A930029G22Rik	1	1	0.129503	1	1	1	1	1	1	0	1	1	1	1	1	1	1	1	1	1	1	1	1	1	1	1	1	1	1	1	1	1	1	1	1	0.283386	1	1	1	1	1	1	1	1	1	1	1	1	1
A930033H14Rik	1	1	1	1	1	1	1	1	1	1	1	1	1	1	1	1	1	1	1	1	1	1	1	1	1	1	1	1	1	1	1	1	1	1	1	0.283386	0.283386	0.25162	1	1	0.264353	1	1	1	1	1	0.241087	1	0.255939
AA386476	1	1	1	1	1	1	1	1	1	1	1	1	1	1	1	0.129503	1	1	1	1	1	1	1	1	1	1	1	1	1	1	1	1	1	1	0.129503	1	1	1	1	0.25162	1	1	1	0.176467	1	1	1	1	0.25162
AA415398	1	1	1	1	1	1	1	1	1	1	1	1	1	1	1	1	1	1	1	1	1	1	1	1	1	1	1	1	1	1	1	1	1	1	0.176467	1	0.21563	1	1	1	1	1	1	1	1	1	1	1	1
AA467197	0.371078	0.352369	0.272137	0.255939	0.299497	0.299497	0.234353	0.279604	1	0	0.272137	0.234353	0.255939	0.25162	0.330301	1	0.246575	0.241087	0.330301	1	0.311809	0.246575	0.320941	0.371078	0.283386	0.325543	0.176467	0	0.25162	1	1	0.21563	0.377876	1	0.255939	0	0.129503	0.287202	0.371078	0.287202	0.21563	0.129503	0	0	0.400332	0.358318	0.408434	0.234353	1
AA474331	1	1	1	1	1	1	1	1	1	1	1	1	1	1	1	0.241087	1	1	1	0.20066	1	1	1	1	1	0	1	1	1	1	1	1	0.260526	1	1	0.335468	0.264353	0.260526	1	1	0.129503	1	1	1	0.268428	0.25162	1	1	1
AA474408	1	1	1	1	1	1	1	1	1	1	1	1	1	1	1	1	1	1	1	1	1	1	1	1	1	1	1	1	1	1	1	1	1	1	1	1	1	1	0.20066	1	1	1	1	1	0.226229	1	0.21563	1	0
AB124611	0	0.275841	0.275841	0.283386	0.311809	0.311809	1	0.291433	1	0.311809	0.325543	0.279604	0.316305	0.260526	0.330301	0.400332	1	0.352369	1	0.287202	0.295239	0.358318	0.260526	1	0.20066	0.299497	0.34087	0.279604	0.330301	0.358318	0.176467	0.392593	0.425384	1	0.371078	0.176467	0.400332	1	0.291433	0.176467	0.385149	0.299497	0.371078	0.21563	0.246575	1	1	0.299497	0.352369
AC168977.1	1	1	1	1	1	1	1	1	1	1	1	1	1	1	1	1	1	1	1	1	1	1	1	1	1	1	1	1	1	1	1	1	1	1	1	1	0.20066	1	1	1	1	1	1	1	1	1	1	1	1
AF251705	1	0.241087	0.20066	0.330301	0.176467	0.275841	0.25162	0	0.264353	1	0.320941	0.320941	0.408434	0.246575	0.392593	0.371078	0.311809	0.176467	1	0.283386	0.320941	0.299497	0.260526	1	1	1	0.268428	1	1	0.400332	0.241087	0.34087	1	0.25162	0.275841	0	0.425384	1	0.335468	0.352369	0.268428	0.21563	0.295239	0.316305	0.260526	0.316305	0.325543	0.346527	1
AI314180	0.176467	0	1	0.176467	1	0.279604	1	0.275841	1	0.275841	0.291433	1	1	1	0.283386	0	1	0.226229	1	1	1	1	0.371078	1	1	1	1	1	0.268428	1	0.129503	1	0.234353	0.20066	0.176467	0.425384	1	0.335468	0.299497	0.234353	0.34087	0.272137	0.295239	0.330301	1	0.129503	0.295239	0.176467	1
AI413582	1	1	1	1	0.307451	0.20066	1	0.275841	0.364622	0.325543	0.320941	1	0.241087	0.226229	0.385149	0.279604	0.25162	0.490546	0.241087	0	1	0.287202	0.320941	0.268428	0.371078	0.255939	0.377876	0.264353	0.246575	0.330301	0.246575	0.325543	0.325543	0.358318	0.43417	0.540061	0.560019	1	0	1	1	0.287202	0.260526	1	0.392593	0.44309	0.34087	0.34087	1
AI467606	0.260526	1	1	0.307451	0.283386	0.264353	0.272137	1	0.129503	1	1	0.234353	1	1	0.25162	1	1	1	1	1	0.234353	1	1	1	1	0.275841	1	0.279604	0.287202	1	0.176467	1	1	0.20066	0.364622	0.241087	1	0.335468	0.176467	1	0.264353	1	0.392593	1	0.25162	0.377876	0.307451	1	0.246575
AI480526	1	1	1	1	0	1	1	1	1	0.241087	1	1	1	1	0.25162	0.21563	1	1	1	1	1	1	1	0.21563	1	1	1	1	0.21563	1	1	0.20066	0.307451	0.234353	0.21563	1	0.320941	0.268428	0.246575	1	1	1	0.21563	0.303558	0.20066	0.246575	1	1	0.364622
AI504432	1	0	1	1	0.246575	1	1	1	1	1	1	0.129503	1	1	1	1	1	0.234353	1	0	1	0.260526	1	1	1	1	1	0.320941	1	0.275841	1	1	0.325543	0.268428	0.316305	0.303558	0.246575	1	1	1	1	1	0.325543	0.176467	1	1	0.287202	0.291433	1
AI597479	1	0	1	1	1	1	1	1	1	1	1	1	0.234353	1	1	0.283386	1	1	1	1	1	0	1	1	1	1	1	1	1	1	1	1	0.20066	1	1	1	0.279604	0.129503	1	1	0.20066	1	0.255939	1	1	1	1	1	1
AI606181	1	1	0.20066	1	1	1	0.226229	1	0.20066	1	0.255939	1	0.260526	1	1	0.264353	1	1	1	1	1	1	1	1	0.25162	1	1	1	1	0.255939	1	0.268428	1	0.268428	0.20066	0.129503	0.346527	0.25162	1	1	0.246575	1	1	1	1	0.20066	0.21563	1	1
AI607873	1	0	1	1	0.311809	0.377876	0.246575	0.260526	1	0.241087	0.241087	0.272137	0.335468	1	0.303558	0	0.303558	0.320941	1	1	0.307451	0.295239	1	1	1	1	1	0.291433	0.20066	0.176467	1	1	0.307451	0.320941	0.21563	0.260526	1	1	1	0.311809	1	1	0.392593	1	0.275841	1	0.268428	1	0.20066
AI662270	0.346527	0.335468	1	0.272137	0.234353	0.320941	1	0.358318	1	1	1	0.176467	0.272137	1	1	1	0.255939	0	0.287202	0.364622	0.272137	1	0.335468	0	1	0.320941	0.303558	0.44309	1	0.320941	1	0.335468	0.320941	0.275841	1	0.264353	0.226229	0.307451	0.392593	0.295239	0.287202	0.234353	0.316305	1	0.400332	0.364622	0.43417	0.303558	1
AI837181	1	1	0.299497	1	1	1	1	1	1	0.303558	0.307451	1	1	1	1	0.255939	1	1	0.316305	0.264353	1	0.226229	1	0.255939	0.320941	0.20066	1	0.246575	1	0.226229	0.129503	0.241087	0.272137	0.255939	0.25162	0.325543	1	0.320941	0.275841	1	0.346527	1	1	1	0.241087	1	0.303558	1	0.272137
AI839979	0	1	1	1	1	1	1	1	1	1	0.255939	1	1	1	1	1	1	1	1	1	1	1	1	1	1	1	1	1	1	0.25162	1	1	1	1	1	0.264353	1	0.129503	0.320941	1	1	1	0.320941	1	1	1	0.264353	1	0.176467
AI846148	1	1	1	1	1	1	1	1	1	1	1	1	0.226229	0.176467	0.129503	0.260526	1	1	1	1	1	1	0.129503	1	1	1	1	0	1	1	1	1	1	1	0.268428	0.330301	1	0.255939	1	1	1	1	1	0.316305	1	0.241087	0.299497	1	1
AI854517	1	1	1	1	1	1	1	1	1	1	1	0.129503	1	1	0.234353	0.268428	1	1	0	1	1	1	1	1	1	1	1	1	0.25162	1	1	1	1	1	0.303558	0.268428	1	1	0.325543	1	0	1	0.25162	0.264353	1	1	1	1	0.272137
AI987944	1	0.283386	0.279604	1	1	0.25162	0.255939	0.283386	0.291433	0.25162	1	1	1	0.260526	1	1	0.255939	1	0.246575	0.129503	0.272137	1	1	0.246575	1	0.246575	0.279604	1	0.295239	0.21563	0.129503	1	0.25162	0.25162	1	1	0.335468	0.129503	0.320941	1	0.268428	0.283386	0.279604	0.246575	0.316305	0.291433	0.241087	1	0.25162
AK010878	1	0.20066	0.20066	1	1	1	1	1	1	1	0.255939	1	1	1	0.25162	1	1	0.283386	1	1	1	0.246575	1	1	1	1	1	1	0.25162	1	1	0.260526	1	1	1	0.34087	0.176467	1	0.268428	0.299497	1	1	0.226229	1	1	1	0.311809	0.246575	1
AK157302	1	1	1	1	1	1	1	1	1	1	1	1	1	1	1	1	1	1	1	1	1	1	1	1	1	1	1	1	1	1	1	1	1	1	1	1	1	1	1	1	1	1	1	1	1	1	1	1	1
AU019823	0.255939	1	1	1	0.129503	0.264353	1	0.299497	1	0.268428	0.307451	1	1	1	1	0.295239	1	1	1	1	1	0.129503	1	0.176467	0.283386	0.260526	1	0.311809	0.299497	1	1	0.307451	0.320941	1	0.291433	0.291433	0.234353	0.241087	1	1	0.295239	1	0.129503	0	0.264353	1	1	1	0.295239
AU020206	1	0.291433	1	0.325543	1	1	0.176467	0.287202	1	0.275841	0.279604	0.255939	0.272137	0.234353	1	0.364622	0.25162	0.129503	0.25162	1	1	0.275841	0.279604	0.246575	1	0.20066	0.241087	0.320941	0.299497	0.311809	0.335468	0.335468	0.400332	1	0.287202	0.335468	1	0.287202	1	0.246575	1	0.272137	0.295239	0.303558	0.364622	0.330301	0.320941	1	0.255939
AU022252	0.272137	1	0.25162	1	0.21563	1	1	1	1	1	0.283386	1	0.21563	0.255939	1	0.330301	1	0	0.234353	0.255939	1	1	1	0.25162	1	0.21563	0.287202	0.264353	0.20066	0.283386	1	0.129503	0.316305	1	0.311809	0.346527	0.346527	1	0.246575	0.425384	0.176467	1	0.268428	0.283386	1	1	0.335468	0.279604	0.287202
AU040320	1	1	1	1	1	1	1	1	1	0.176467	1	1	1	1	1	1	1	0.279604	0.226229	1	1	1	1	1	1	1	1	0.283386	0.234353	1	0.241087	1	1	1	1	0.241087	1	0.316305	1	0.307451	0.176467	0.25162	0.226229	0.283386	1	1	1	0	1
AU041133	1	1	1	1	1	1	1	1	0.176467	1	1	1	1	1	1	1	1	1	1	1	1	1	0.129503	1	0.20066	1	1	1	1	1	0.129503	1	0.264353	0	1	0.176467	1	1	1	1	0.129503	1	0.21563	0.255939	1	0.20066	1	1	0.21563
AW011738	1	1	1	1	1	1	1	1	1	1	1	1	1	1	1	1	1	1	1	1	1	1	1	1	1	1	1	1	1	1	1	1	1	1	1	1	1	1	0.20066	1	1	1	1	1	1	1	1	0	1
AW112010	0.311809	0.330301	0.275841	1	0.299497	1	0.20066	0.303558	0.246575	1	0.279604	0.272137	0.287202	1	1	0.299497	1	0.352369	0.226229	0.275841	0.346527	0.311809	0.129503	0	0.325543	1	0.255939	0	0.234353	0.295239	0.260526	0.291433	0.416807	1	0.241087	0.295239	0.408434	1	0.358318	1	0.358318	1	0.21563	0.299497	0.377876	0.352369	1	0.377876	0.264353
AW146154	0.20066	1	1	1	1	1	1	1	1	1	1	1	1	1	1	1	1	1	1	1	1	1	0.234353	1	1	1	1	0.291433	1	1	1	1	0.234353	0.255939	0.352369	0.352369	0.330301	0.234353	1	0.311809	1	0.20066	0.25162	1	0.246575	1	0.21563	0.283386	1
AW209491	1	1	1	1	1	1	1	1	1	1	0.264353	1	1	1	1	0.287202	1	1	1	1	1	1	1	0	1	1	1	1	0.25162	1	1	1	0.316305	1	0.129503	1	1	1	0.20066	0.335468	0.311809	1	1	1	0.176467	1	0.20066	1	1
AW549877	1	1	1	1	1	1	1	1	1	1	1	1	1	0	1	0.246575	1	1	1	1	1	0.241087	1	1	1	1	1	0.176467	1	1	1	1	0.226229	1	0.176467	0.279604	1	0.25162	1	1	1	1	0.291433	0.246575	0.287202	1	0.264353	1	1
AW554918	1	1	0.21563	1	1	1	1	1	1	1	1	1	1	1	1	0.246575	1	1	1	1	1	1	1	1	1	1	1	1	1	1	1	1	1	1	0.129503	1	1	1	1	0.25162	1	1	0.283386	1	1	1	0.241087	1	1
AY036118	1	1	1	1	1	1	1	1	1	1	1	1	1	1	1	1	1	1	1	1	1	1	1	1	1	1	1	1	1	1	1	1	1	1	1	1	1	1	1	1	1	1	1	1	1	1	1	1	1
AY074887	1	1	1	1	1	1	1	1	1	1	1	1	1	1	1	1	1	1	1	1	1	1	1	1	1	1	1	1	1	1	1	1	1	1	1	1	1	1	1	1	1	1	1	1	1	1	1	1	1
AY761185	1	1	1	1	1	1	1	1	1	1	1	1	1	1	1	1	1	1	1	1	1	1	1	1	1	1	1	1	1	1	1	1	1	1	1	1	1	1	1	1	1	1	1	1	1	1	1	1	1
Aaas	1	1	1	1	1	1	1	1	1	0.234353	1	1	0.176467	1	1	0.320941	1	0.226229	0.20066	1	1	1	1	1	1	1	1	1	1	0.21563	1	0.21563	0.287202	0.260526	0.260526	0.260526	0.176467	1	0.20066	1	1	1	0.335468	0.279604	1	0.287202	1	1	0.279604
Aacs	1	1	1	1	1	0.255939	0.272137	0.299497	1	1	0.295239	0.287202	1	0.246575	1	0.176467	1	1	1	1	0.279604	1	0	0.335468	1	0.21563	1	0.287202	1	0.260526	1	0.275841	0.335468	1	1	0.260526	0.364622	0.303558	1	0.264353	1	1	0.272137	0.303558	0.268428	0.325543	1	0.255939	0.311809
Aaed1	1	1	0.283386	1	1	1	0.241087	0.20066	1	1	1	1	1	1	1	1	0.21563	1	1	1	1	1	0.129503	1	1	1	0.241087	1	1	0.246575	1	1	0.352369	1	0.272137	0.272137	0.264353	0.279604	0.283386	1	1	1	1	0.272137	0.272137	0.234353	0.241087	0.291433	0.20066
Aagab	1	1	1	1	1	1	0	0.264353	0.21563	1	0.25162	1	1	1	1	1	0.268428	1	1	1	1	1	0.129503	1	0.291433	1	1	0.176467	1	0.291433	1	0.303558	0.272137	0.291433	1	0.264353	0.255939	0.129503	0.311809	1	0.303558	1	1	0.307451	1	1	1	0.20066	0.255939
Aak1	1	1	1	0.291433	0.264353	1	1	1	1	1	1	0.255939	0.129503	1	1	0.325543	1	0.21563	1	0.264353	1	0.226229	1	0.299497	0.25162	1	0.303558	1	0.303558	1	1	1	0.311809	0.291433	0.275841	0.34087	1	0.291433	0.260526	1	0.264353	0.279604	0	0.311809	1	0.335468	0.268428	1	0.320941
Aamdc	0.260526	1	1	1	0.20066	0.291433	0.299497	0.325543	1	0.246575	1	0.283386	1	0.320941	1	0.129503	0.295239	0.234353	0.246575	0.287202	0.291433	0.260526	1	1	1	0.279604	1	0.275841	0.176467	0.176467	0.234353	0.234353	0.416807	1	0.234353	0.25162	0.34087	0.283386	0.226229	0.21563	0.129503	0.241087	0.283386	1	1	0.264353	0.226229	0.325543	0.176467
Aamp	1	1	1	0.226229	1	1	0.299497	1	0.234353	0.34087	1	0.371078	0.34087	0.34087	0.295239	0.291433	1	0.295239	1	0.260526	0.275841	0.264353	1	1	1	1	0.307451	1	0.268428	0.316305	0.299497	0.400332	0.295239	0.307451	0.392593	0.299497	0.287202	0.291433	0.279604	1	0.416807	0.176467	0.307451	1	0.316305	0.299497	1	0.20066	0.425384
Aar2	1	1	0.20066	1	1	0.21563	1	1	1	0.275841	1	1	0.234353	1	0.275841	1	1	1	1	1	0.255939	1	0.176467	1	0.241087	1	1	0.176467	0	0.264353	1	1	0.234353	0.299497	0	0.275841	0.307451	1	0.241087	1	0.234353	0.226229	1	0.260526	0.279604	0	1	1	0.234353
Aars	1	0.316305	1	0.295239	0.307451	1	0.291433	0.268428	0.311809	1	0.260526	1	0.377876	1	0.316305	0.21563	0.246575	1	1	0.268428	0.246575	0.268428	0	0.272137	1	1	1	0.260526	0.234353	0.264353	0.275841	0.291433	1	0.295239	0.272137	1	1	0.335468	0.358318	0.25162	0.226229	0.346527	0.295239	0.21563	0.335468	1	0.385149	0.377876	0.287202
Aars2	1	1	1	1	1	1	1	1	1	0.129503	1	1	1	1	1	1	1	1	1	1	1	1	1	1	1	1	1	1	1	1	0.21563	1	0.295239	1	1	1	1	1	1	0.226229	1	1	0.129503	1	1	1	1	1	0.25162
Aarsd1	1	1	1	1	1	1	1	1	1	1	1	1	1	1	1	1	1	1	1	1	1	1	1	1	1	1	1	1	1	1	1	1	1	1	1	0.129503	1	1	1	1	1	1	1	1	1	1	1	1	1
Aasdh	1	1	1	1	1	1	1	1	1	1	1	1	1	1	1	1	1	1	1	1	1	1	1	0.21563	1	1	1	1	1	1	1	1	1	1	0	1	1	1	1	1	1	1	0.283386	0.260526	1	1	1	1	1
Aasdhppt	1	1	1	0.21563	1	1	1	1	1	1	1	1	0.255939	1	1	0.255939	1	1	1	1	1	1	0.226229	0	1	0.21563	1	1	1	1	1	0.291433	0.246575	1	1	0.43417	0.226229	0.385149	0.358318	1	0.129503	1	1	0.283386	0.291433	1	1	1	0.264353
Aatf	1	1	1	1	1	0.20066	0.279604	1	1	1	1	0.226229	0.129503	1	1	1	1	1	1	1	1	1	1	1	0.291433	1	0.307451	1	1	1	0.255939	0.264353	0.307451	1	0.129503	0.316305	0.392593	1	1	1	0	1	0.358318	0.335468	0.295239	0.311809	0.255939	0.129503	0.268428
Aatk	1	1	0.234353	1	1	1	0.176467	1	1	0.226229	1	0.246575	1	1	0.260526	1	1	1	1	1	0.226229	1	1	1	0.246575	1	1	1	1	1	0.176467	1	1	1	0.21563	1	0.330301	1	1	0.241087	1	1	1	0.21563	1	1	1	1	1
Abca1	1	1	0.246575	0.246575	0.246575	1	0.246575	1	0.25162	1	0.226229	1	0.25162	0.307451	0.275841	0.311809	0.176467	1	0.299497	1	1	0	0.287202	0.325543	1	0.129503	0.226229	1	0.295239	0.255939	1	1	1	1	1	1	1	0.283386	0.295239	0.246575	1	1	1	0.299497	0.275841	0.241087	0.335468	0.364622	0.311809
Abca2	1	1	0.260526	1	1	0.260526	1	0.20066	1	1	0.246575	0.234353	0.246575	1	1	0.283386	0.226229	0.234353	1	1	0.25162	0.20066	1	1	1	0.241087	1	1	0.283386	1	0.241087	0.303558	0.307451	1	0.311809	0.275841	0.279604	1	0.268428	1	0.20066	1	1	0.325543	0.226229	1	0.320941	0.20066	1
Abca3	1	0.307451	0.275841	0.291433	1	1	1	0.260526	0	1	0.264353	1	0.279604	0.335468	1	0.299497	0.226229	0.176467	0.255939	0.176467	0.129503	1	0.226229	0.268428	1	0.255939	0.129503	1	0.291433	1	1	0.20066	1	0.291433	1	0.320941	0.307451	0.246575	0.176467	0.320941	0.392593	0.307451	0.335468	0.129503	0.287202	0.272137	0.392593	0.275841	0.325543
Abca7	1	1	1	0.295239	1	1	1	0.176467	0.330301	0.307451	1	0.272137	1	1	0.275841	1	0.283386	0.234353	0.303558	1	0.234353	0.264353	0.21563	1	0.255939	0.21563	0.234353	1	1	1	1	0.234353	0.346527	1	0.241087	0.320941	0.364622	0.377876	0.392593	1	0.295239	1	1	1	0.307451	0.335468	0.268428	1	1
Abca9	1	1	1	1	1	1	1	0	1	1	1	1	1	1	1	1	1	1	1	1	1	1	1	1	1	1	1	1	1	1	1	1	1	1	1	1	1	1	1	1	1	1	1	0.20066	1	1	1	1	1
Abcb10	1	1	1	1	1	1	1	1	1	1	1	1	1	0.260526	1	1	1	1	1	1	1	1	0.226229	1	1	0.176467	1	1	1	1	1	1	1	1	0.129503	0.275841	0.268428	1	0.234353	0.176467	0.295239	1	0.371078	1	1	0.291433	0.291433	1	1
Abcb1a	1	1	1	1	1	1	1	1	1	1	1	1	1	1	1	1	1	1	1	1	1	1	1	1	1	1	1	1	1	1	1	1	1	1	1	1	1	1	1	1	1	1	1	1	1	1	1	1	0.129503
Abcb1b	1	1	1	1	1	1	1	1	0.176467	1	1	0.176467	1	1	1	1	1	1	1	1	1	1	1	1	1	1	1	0.226229	1	1	1	1	1	1	1	1	1	1	1	1	1	1	0.299497	1	1	1	1	1	1
Abcb6	1	1	1	1	1	1	1	1	1	1	1	1	0	1	1	1	1	1	1	1	1	1	1	1	1	1	1	1	0.129503	1	1	1	0.295239	1	1	1	0.268428	1	1	1	1	1	1	1	1	1	1	1	1
Abcb7	1	1	1	1	0.176467	1	1	0.176467	1	0.129503	1	1	1	1	1	1	1	1	0.176467	0.129503	0.283386	0.226229	1	0.21563	0.176467	0.234353	1	1	1	1	1	1	1	1	1	0.268428	0.279604	0.291433	0.299497	1	1	1	1	0.303558	1	0.287202	0.287202	1	0.226229
Abcb8	1	0.21563	1	1	1	0.255939	1	1	1	1	1	1	1	1	1	0.21563	0.129503	0.264353	1	1	0.21563	1	1	1	1	1	1	0.275841	1	1	1	1	1	0.303558	0.320941	1	0.21563	1	0.279604	1	1	1	1	1	1	1	0.176467	1	0
Abcc1	0.307451	0.311809	1	1	0.279604	1	0.176467	1	0.316305	0.234353	0.371078	0.275841	0.129503	0.299497	0.303558	1	1	0.20066	0.176467	1	1	1	0.226229	0.272137	0.291433	0.268428	1	0.295239	1	0.295239	0.295239	1	1	0.272137	0.316305	1	0.358318	0.385149	0.335468	0.260526	1	1	0.283386	0.335468	1	0.20066	0.400332	0.283386	0.371078
Abcc10	1	1	1	1	1	1	1	1	1	1	1	1	1	1	1	1	1	1	1	1	1	1	1	1	1	1	1	1	1	1	1	1	0	1	1	1	0.21563	0.176467	1	1	1	1	1	1	1	1	1	1	1
Abcc3	1	1	1	1	1	1	1	0.176467	1	1	1	1	1	1	0.299497	1	0.234353	1	0.20066	1	1	1	1	1	1	1	0.241087	0.21563	1	0.234353	1	1	0.330301	1	1	0.34087	1	0.246575	0.358318	0.291433	0.21563	1	1	0.295239	1	1	1	0.21563	0.291433
Abcc4	1	1	1	1	1	0.226229	1	1	1	1	0.255939	1	1	1	0.264353	1	1	1	1	1	1	1	1	1	1	1	1	1	1	1	1	1	1	1	1	1	0.275841	1	1	1	1	1	0.335468	1	0.311809	0.21563	1	1	0.226229
Abcc5	1	0.226229	0.316305	0.320941	1	1	0.234353	0.21563	0.291433	1	0.260526	1	1	0.307451	0.264353	0.325543	0.25162	0.325543	1	1	0.275841	0.246575	0.226229	0.268428	1	1	0.272137	1	1	0.129503	0.246575	1	0.287202	0.385149	0.311809	0.307451	1	0.400332	0.408434	0.307451	0.358318	1	0.320941	1	1	0.307451	0.358318	1	1
Abcd1	1	0.316305	0.129503	1	0.291433	0.34087	1	0	1	1	0.268428	1	1	0.21563	1	0.283386	0.25162	0.268428	0.311809	0.268428	0.279604	1	1	0	1	0.246575	1	1	1	0.129503	0.303558	0.287202	0.316305	1	0.246575	0.260526	0.364622	0.330301	1	1	0.358318	1	0.234353	0.371078	0.264353	0.325543	1	1	0.364622
Abcd2	1	1	1	0.255939	0.20066	1	0.299497	1	1	0.291433	0.287202	1	1	1	1	0.264353	1	1	0.264353	1	1	0.268428	1	0.234353	1	1	1	0.299497	0.234353	0.176467	1	0.311809	1	0.246575	0.268428	0.264353	0.295239	0.129503	0.25162	1	0.21563	0.21563	0.295239	1	1	0.226229	0.320941	1	1
Abcd3	0.241087	1	1	1	1	0.25162	1	1	0.234353	1	1	1	0.176467	1	0.272137	0.21563	1	0.295239	1	0.255939	1	1	1	0.287202	0.287202	1	0.246575	1	1	1	1	0	0.335468	1	1	0.307451	0.325543	0.34087	1	0.255939	0.264353	1	1	0.25162	1	0.275841	0.241087	1	0.255939
Abcd4	0.176467	1	1	1	1	1	1	1	1	1	1	1	1	1	1	1	1	0.21563	1	1	1	1	1	0.226229	1	1	0.246575	1	1	1	0	1	0.291433	1	0.303558	1	0.295239	0.241087	0.234353	1	1	1	1	1	1	1	1	1	0.129503
Abce1	1	1	1	1	0.226229	0.20066	0.255939	1	0.295239	1	1	1	0.287202	0.287202	1	1	0.241087	0.264353	0.299497	0.287202	1	1	1	0	1	1	1	1	1	0	0.307451	0.275841	1	1	0.129503	0.287202	0.255939	0.307451	0.283386	0.303558	0	0.279604	0.34087	0.346527	1	0.226229	1	1	0.303558
Abcf1	1	0.377876	0.260526	0.287202	1	0.226229	0.255939	0.299497	1	0.352369	1	1	1	0	0.241087	1	0.303558	0.234353	0.34087	0.291433	0.377876	0.325543	1	0.335468	0.307451	1	1	0.21563	0.358318	0.371078	0.279604	0.307451	0.21563	0.307451	0.358318	0.377876	0.307451	0.358318	0.264353	0.20066	0.234353	0.311809	0	1	0.320941	0.176467	0.129503	1	0.268428
Abcf2	1	1	1	1	1	0.226229	1	0.234353	1	1	1	1	1	1	1	1	1	1	1	1	1	1	1	1	1	1	1	1	0.226229	1	1	1	1	1	0.303558	0.226229	1	1	0.299497	0.275841	1	1	0.275841	1	0.246575	0.255939	0.21563	1	0.21563
Abcf3	0.21563	1	1	1	1	1	1	1	1	0.272137	0.20066	1	0.21563	1	1	1	0.295239	1	1	1	1	1	0.275841	0.246575	1	1	1	1	0.260526	1	1	1	1	0.275841	0.20066	0.291433	0.21563	0.352369	0.246575	0.325543	0.264353	1	1	0.283386	0.268428	1	0.275841	1	0.25162
Abcg1	0.295239	1	1	0.272137	0.316305	1	0.299497	0.241087	0.260526	1	0.299497	0.176467	0.268428	0.20066	1	0.272137	1	0.25162	0.34087	1	1	0.311809	0.129503	0.255939	0.307451	0.20066	0.21563	0.385149	0.307451	0.335468	1	0.307451	0.316305	0.291433	0.377876	0.377876	0.335468	1	0.272137	0.330301	1	0.255939	0.480832	0.46168	0.330301	1	0.241087	0.129503	0.255939
Abcg2	1	1	1	1	1	1	1	1	1	1	1	1	1	1	1	1	1	1	1	1	1	1	1	1	1	1	1	1	1	1	0.129503	1	1	1	0.246575	0.299497	1	1	1	1	1	1	0.25162	1	0.246575	1	1	1	1
Abcg3	1	1	1	1	1	1	1	1	1	1	1	1	1	1	1	1	1	1	1	1	1	1	1	1	1	1	1	1	1	1	1	1	1	1	0.21563	1	1	1	1	1	1	1	0.129503	1	1	1	1	1	1
Abcg4	1	1	1	1	1	1	1	1	1	1	1	1	1	1	1	1	1	1	1	1	1	1	1	1	1	1	1	1	1	1	1	1	1	1	1	1	1	1	1	1	1	1	1	1	1	1	1	1	1
Abhd10	1	1	1	1	1	0.226229	0.255939	1	0.226229	1	1	0	1	0.25162	1	0.25162	0.176467	1	0.21563	1	1	1	1	1	1	1	1	1	0.226229	0.268428	0.272137	1	0.34087	1	0.279604	0.299497	0.316305	0.272137	1	1	0.129503	1	0.246575	1	0.275841	1	0.295239	0.234353	0.316305
Abhd11	0	1	1	1	1	1	1	1	1	0.307451	1	1	1	0.241087	1	0.176467	0.291433	0.291433	1	0.320941	1	1	0.176467	0	1	1	0.311809	1	1	1	1	1	0.272137	0.268428	0.129503	0.330301	0.311809	1	0.303558	0.226229	0.21563	1	0.283386	0.358318	0	0.260526	0.241087	1	0.358318
Abhd12	1	0.246575	0.246575	0.299497	1	1	1	0.330301	1	0.291433	1	0.272137	0.255939	0.283386	0.358318	0.283386	1	0.330301	0.287202	0.246575	1	0.299497	1	1	0.307451	0.20066	1	1	0.241087	1	0.129503	0.272137	0.234353	0.303558	0.371078	0.330301	1	0.43417	0.25162	0.425384	0.21563	0.241087	0.307451	1	0.283386	0.299497	1	0.25162	0.246575
Abhd13	1	0.264353	1	1	1	0.246575	1	0.226229	1	1	0.25162	0.246575	1	0.246575	0.260526	1	1	1	1	1	1	1	1	1	0.255939	1	0.176467	0.316305	1	0.283386	1	0.283386	1	1	1	0.416807	0.129503	0.268428	0.385149	0.291433	1	1	1	1	1	0.316305	0.241087	1	0.226229
Abhd14a	0.272137	1	1	1	1	1	0.241087	0.268428	1	1	1	1	0.260526	0.25162	1	1	1	1	1	1	1	1	1	1	1	1	1	1	1	0.234353	1	1	0.316305	1	0.176467	0.260526	1	0.325543	0.275841	1	0.25162	1	1	1	0.295239	0.20066	1	0.246575	0.291433
Abhd14b	1	0.268428	0.264353	1	1	0.25162	1	1	1	0.226229	1	1	1	1	0.246575	0	1	0.176467	1	1	1	1	1	1	1	1	1	1	1	1	1	1	0.320941	1	1	0.471211	1	0.303558	0.311809	0.400332	0.275841	0.234353	1	0.311809	1	0.295239	0.307451	0.275841	0.241087
Abhd15	1	1	1	1	1	1	1	1	1	1	1	1	1	1	0	1	1	1	1	1	1	1	1	1	1	1	1	1	1	1	1	1	1	1	1	0	1	0.234353	1	1	1	1	1	1	1	1	1	1	0.255939
Abhd16a	0.279604	1	0.34087	1	0.241087	0.291433	0.21563	0.272137	1	0.25162	0.320941	0.287202	1	1	1	0.264353	0.346527	0.226229	1	0.264353	1	0.260526	0.234353	0.279604	1	0.299497	0.20066	0	1	0.311809	1	1	1	0.283386	0.358318	0.330301	0.392593	0.226229	0.330301	0.283386	0.260526	0.176467	0.425384	0.246575	0.283386	0.325543	0.255939	1	1
Abhd17a	0.20066	0.268428	0.335468	0.307451	0.268428	1	0	0.295239	1	0.34087	1	0.325543	1	1	0.392593	0.46168	0.246575	1	0.299497	0.246575	0.268428	0.226229	0.275841	0.320941	0.295239	0.287202	0.20066	0.325543	0.303558	0.364622	0.416807	0.255939	0.268428	0.320941	0.385149	0.279604	0.377876	1	1	1	0.234353	0.241087	1	0.279604	1	0.255939	0.371078	1	0.311809
Abhd17b	1	1	1	1	0.25162	0.279604	0.176467	0.295239	1	1	0.255939	1	1	1	1	1	1	1	1	1	1	1	1	0.226229	1	1	0.234353	0.226229	1	0.264353	0.241087	1	1	1	0.307451	0.303558	1	1	0.316305	0.352369	1	1	0.291433	0.129503	0.25162	1	0.260526	1	0.307451
Abhd17c	1	0.255939	1	0.268428	1	1	0.255939	1	1	0.264353	0	0.272137	1	1	0.291433	1	0.246575	0.272137	1	1	1	0.268428	0	0.279604	0.21563	0.129503	1	1	1	0.25162	1	0.279604	0.272137	1	0.385149	0.20066	1	0.129503	1	0.25162	1	1	0.34087	0.129503	1	1	0.358318	1	1
Abhd18	1	1	1	1	0.241087	1	1	1	1	1	1	0.21563	1	1	1	1	1	0.176467	1	1	1	1	1	1	1	1	1	1	0.20066	1	1	1	0.246575	1	1	0.392593	1	1	1	1	1	1	0.279604	0.20066	0.287202	1	0.272137	1	1
Abhd2	1	0	1	1	0.20066	1	1	1	1	1	1	0.226229	1	1	1	1	1	0.20066	1	0	1	1	1	1	1	1	1	1	1	1	1	1	1	0.272137	0.20066	1	1	1	1	1	0.25162	1	0.320941	1	0.283386	0.20066	1	1	1
Abhd3	1	1	1	1	1	1	1	1	1	1	1	1	1	1	1	1	1	1	1	1	1	1	1	1	1	1	1	1	1	1	1	1	1	1	1	0.264353	1	1	0.176467	1	1	1	1	1	1	1	1	1	1
Abhd4	1	0.260526	1	1	0.275841	0.291433	0.287202	0	1	0.272137	1	1	0.129503	0.268428	0.291433	0.291433	0.272137	1	1	0.226229	1	1	0.255939	1	1	1	0.234353	0.272137	0.226229	0.20066	1	1	1	1	0.364622	0.425384	0.264353	0.408434	0.299497	0.21563	0.279604	1	1	0.268428	0.358318	0.352369	0.385149	1	1
Abhd5	1	0.241087	0.129503	1	0.295239	0.268428	1	0.291433	0	0.291433	0.25162	1	1	1	0.303558	0.234353	1	1	1	1	1	0.234353	0.176467	1	1	1	1	0.291433	1	1	1	1	1	0.226229	0.371078	0.241087	0.176467	0.358318	0.377876	0.129503	0.320941	1	1	0.275841	0.330301	1	1	0.260526	0.416807
Abhd6	1	1	1	1	1	1	1	1	1	1	1	1	1	1	1	1	1	1	1	1	1	1	1	1	1	1	1	1	1	1	1	1	1	1	1	1	0.20066	1	1	1	1	1	1	1	1	1	1	1	1
Abhd8	1	0.20066	1	1	1	1	1	1	1	1	1	1	0.226229	1	1	1	1	1	1	1	1	1	1	0.272137	1	1	1	1	0.268428	1	0.255939	1	1	1	1	0.272137	1	1	1	1	0.226229	1	0.303558	1	0.307451	1	0.234353	0	0.291433
Abi1	1	1	0.260526	0.279604	0.275841	1	0.316305	1	0.25162	1	0.325543	1	0.279604	0.272137	1	0.260526	0.291433	1	0.234353	0.287202	0	0.279604	1	0.25162	0.129503	0.299497	1	0.335468	0.264353	1	1	1	0.129503	0.264353	0.299497	0.303558	0.291433	1	0.264353	1	1	1	0.255939	0.234353	0.295239	0.392593	0.129503	0.307451	1
Abi2	1	1	1	1	1	1	1	1	1	1	1	1	1	1	0.226229	1	1	0.260526	1	1	0.246575	1	1	1	1	1	1	1	1	0.246575	1	0.246575	1	0.295239	0.241087	0.25162	0.275841	0.272137	0.260526	0.272137	1	1	1	0.291433	1	1	0.241087	1	1
Abi3	0.25162	1	0.34087	1	1	0	1	1	0	0	0.34087	0.25162	0.295239	1	0.275841	0.364622	0.330301	0.307451	1	0.241087	1	1	0.307451	1	0.246575	1	1	0.234353	0.299497	0.279604	0.226229	0.275841	1	0.21563	0.246575	1	0.268428	0.330301	0.268428	1	0.129503	1	0.307451	0.385149	0.279604	0.20066	0.268428	1	0.241087
Abl1	1	0.268428	1	1	0.268428	0.25162	1	0.320941	1	1	0.303558	1	0.241087	1	0.129503	0.287202	1	1	0.279604	1	1	1	1	0.129503	1	1	0.246575	0.129503	0.316305	1	0.260526	1	0.246575	0.176467	1	0.44309	0.20066	0.272137	0.316305	0.275841	0.295239	1	0.241087	1	0.303558	0.272137	1	1	1
Abl2	0.268428	1	0	1	0.246575	0.283386	0.21563	1	1	1	1	1	1	1	1	1	1	0.129503	1	1	1	0.268428	0.246575	0.234353	1	1	1	1	0.260526	1	1	1	1	1	1	0.283386	0.226229	0.283386	0.335468	0.358318	0.260526	0.264353	0.299497	1	0.287202	1	1	0.283386	1
Ablim1	1	1	1	1	1	1	1	1	1	1	1	1	1	1	1	1	1	1	1	1	1	1	1	1	1	1	1	1	1	1	1	1	0.275841	1	1	1	1	0.268428	1	1	0.21563	1	1	1	0.25162	0	1	1	0
Ablim2	1	1	1	1	1	1	1	1	1	1	1	1	1	1	1	1	1	1	1	1	1	1	1	1	1	1	1	1	1	1	1	1	1	1	1	0.241087	1	1	1	1	1	1	1	1	1	1	1	1	1
Abr	1	1	0.287202	0.255939	0.21563	1	0.234353	1	0.246575	0	0.21563	0.241087	0.346527	0.279604	1	0.279604	1	0.34087	1	0.335468	1	1	0.358318	1	0.176467	1	0.241087	1	0.295239	0.320941	0.129503	0.279604	0.358318	1	0.316305	0.129503	0.330301	0.268428	0.385149	0.295239	0.392593	0.275841	0.241087	1	0.226229	0.320941	0.25162	0.20066	0.260526
Abracl	1	0.295239	1	1	0.299497	1	0.234353	0.416807	0.25162	0.325543	0.34087	0.295239	1	0.335468	0.325543	0.364622	0.352369	0.307451	0.226229	0.392593	0.260526	0.377876	0.330301	1	0.34087	1	0.320941	0.371078	0.275841	0.330301	1	0.307451	0.241087	0.255939	1	0.246575	0.129503	1	0.226229	0	0.234353	1	0.246575	0.346527	0.275841	0.311809	0.291433	0.272137	0.129503
Abt1	1	1	0.246575	1	0.291433	0.260526	1	1	0.20066	1	1	1	0.260526	1	0.260526	0.21563	0.295239	0.21563	0.176467	1	1	1	1	0.279604	0.255939	1	1	0.325543	0.21563	1	1	1	0.176467	0.272137	0.275841	0.291433	0.311809	0.129503	0.264353	0.264353	1	0.246575	0.279604	0.241087	0.234353	1	1	1	1
Abtb1	0.25162	1	1	1	0	0.246575	1	1	0.260526	0.21563	1	1	1	1	0.352369	1	0.279604	0.264353	1	1	0.264353	0.279604	0.246575	1	1	1	1	1	1	1	0.283386	0	0.320941	0.275841	0.330301	0	0.358318	0.295239	0.307451	0.264353	0.358318	0.275841	0.246575	0.272137	1	1	0.320941	0.295239	0.385149
Abtb2	1	1	1	1	1	1	1	0.176467	1	1	0.268428	1	0.241087	1	0.234353	1	1	1	1	1	1	1	1	1	1	1	1	1	1	1	0.129503	1	0.295239	1	1	0.268428	1	0.241087	1	0.279604	0.176467	1	0.226229	1	1	1	1	0.264353	1
Acaa1a	1	0.21563	0.287202	1	0.21563	0.371078	0.255939	0.408434	1	1	0.416807	0.275841	0.129503	1	0.320941	0.283386	0.255939	1	0.264353	1	0.241087	1	0.268428	0.311809	0.392593	0.325543	0	0.291433	0.283386	0.268428	1	0.377876	0.408434	0.335468	1	0.129503	0.307451	0.392593	0.364622	0.371078	0.316305	0.275841	0.307451	0.377876	0.25162	0.416807	0.275841	0.335468	0.246575
Acaa2	0	1	0.255939	0.287202	1	0.241087	0.234353	0.320941	1	0.279604	0.279604	0.364622	1	1	1	0.268428	0.325543	1	0.320941	1	0.234353	1	1	0.246575	1	1	0.275841	0.255939	1	0.303558	0.325543	1	0.320941	0	0.400332	0	0.234353	0.364622	0.291433	0.255939	0.272137	0.299497	0.264353	0.21563	0.283386	0.408434	1	0.316305	1
Acaca	1	1	1	1	1	1	1	1	1	1	1	1	1	1	1	1	0.275841	0.311809	1	0.264353	1	0	1	1	1	0.129503	0.260526	1	0.279604	0.307451	1	0.255939	0.176467	0.279604	1	0.241087	0.176467	1	0.325543	1	1	1	1	1	1	1	1	0.275841	1
Acad10	1	1	1	1	1	1	1	1	1	1	1	1	1	1	1	1	1	1	1	1	1	1	1	1	1	1	1	1	1	1	1	1	1	1	1	1	1	1	1	1	0.246575	1	1	1	1	1	1	0	1
Acad11	1	0.129503	1	1	1	1	1	1	1	1	0.21563	1	1	1	1	1	1	1	1	1	1	1	1	1	1	1	1	1	1	0.129503	1	1	0.311809	1	0.260526	0.275841	1	1	1	1	1	1	0.20066	1	0.129503	1	0.330301	0.129503	0.299497
Acad12	1	1	1	1	1	1	1	1	1	1	1	1	1	0	1	1	1	1	1	1	1	1	0	1	1	1	1	1	1	0.246575	1	1	1	0.268428	0	0.268428	0.291433	0.279604	1	0.330301	0.291433	1	0.371078	1	1	1	1	1	1
Acad8	0.21563	0.25162	1	1	0.268428	0.255939	1	1	1	1	0.291433	1	0.226229	1	0.255939	0.234353	1	0.20066	1	1	0.129503	0.176467	0.272137	1	0.295239	1	0.264353	1	0.260526	0.226229	1	1	0.330301	1	0.303558	0.287202	1	1	0.287202	1	1	1	0.307451	1	0.25162	0.268428	1	1	0.346527
Acad9	1	1	1	1	1	1	1	1	1	0.246575	1	1	1	1	1	0.176467	1	1	1	1	1	1	1	0.264353	1	1	1	1	1	1	1	1	1	1	0.275841	0.452304	1	1	0.307451	1	0.279604	1	0.246575	1	0.25162	0.260526	0.303558	1	0.25162
Acadl	0.226229	0.335468	1	1	1	0.272137	0.325543	0.268428	1	1	0.283386	0.20066	0.260526	1	1	0.330301	0.255939	0.320941	0.246575	0.325543	0.25162	1	0.295239	0.25162	1	1	0.311809	0.260526	0.311809	0.34087	1	0.287202	0.299497	0.346527	1	0.34087	0.255939	0.335468	0.287202	0.371078	0.226229	1	0.316305	0.283386	1	0.234353	0.358318	1	0.129503
Acadm	1	0.283386	1	1	1	1	0.279604	0.226229	1	0.255939	1	0.335468	0.21563	0.260526	0.283386	0.21563	1	0.325543	1	1	1	0.226229	1	0.20066	1	1	0	1	0.272137	1	0.307451	0.25162	0.385149	0.46168	1	0.364622	1	0.264353	1	0.316305	0.346527	1	0.241087	0.264353	0.129503	1	0.371078	0.287202	0.400332
Acads	0.20066	0.25162	0.303558	0.25162	1	0.255939	1	0.325543	1	1	1	1	1	0.176467	1	1	0	1	1	1	0.303558	1	0.303558	0.234353	1	1	0.275841	0.272137	1	0.246575	0.303558	0.291433	0.283386	0	1	0.129503	0.307451	1	0.275841	0.335468	0.21563	1	1	0.307451	1	0.377876	0.295239	0.260526	1
Acadsb	1	0.260526	0.25162	0.299497	0.255939	1	1	1	1	1	0.255939	1	0.264353	1	0.129503	0.330301	0.264353	0.272137	0.291433	1	0.272137	1	1	1	0.226229	1	1	1	0.311809	1	1	1	0	0.20066	0.34087	1	1	0.320941	0.21563	0.295239	0.264353	0.291433	0.34087	0.346527	0.176467	0.352369	0	0.279604	0.377876
Acadvl	1	0.307451	1	1	1	1	0.272137	1	1	1	0.295239	1	1	1	0.287202	0.325543	0.255939	0.346527	0.246575	1	1	0	0.303558	0.234353	1	1	1	0.255939	0.279604	0.287202	0.176467	0.268428	0.21563	0.299497	0.299497	0.303558	0.21563	0.176467	1	0.371078	1	1	0.283386	1	0.176467	1	0.283386	1	1
Acap1	1	1	1	1	0.246575	1	1	1	1	0.129503	1	1	0.268428	1	0.283386	0.25162	1	1	0.325543	0.260526	0.264353	1	1	0.21563	0.129503	1	0.176467	1	1	1	0.303558	0.176467	0.299497	0.325543	0.283386	1	1	0.176467	0.234353	0.311809	0.287202	1	0.307451	0.325543	0.320941	0.246575	0.400332	0.21563	0.21563
Acap2	0.20066	0.241087	0.255939	0.283386	1	1	1	0.20066	0.268428	1	0.316305	1	1	0.260526	0.330301	0.371078	1	0.303558	0.279604	0.291433	1	1	1	0.325543	0.129503	1	0.255939	1	0.325543	0.275841	0.176467	1	0	0.129503	0.234353	0.377876	0.371078	0.311809	0.330301	1	0.268428	0.295239	0.21563	0.295239	0.335468	0.311809	0.255939	0.176467	1
Acap3	1	1	1	1	1	1	0.176467	0.25162	1	1	1	1	1	1	1	0	0.20066	1	1	1	0.226229	1	1	1	0.246575	1	1	0.241087	1	1	0.25162	1	0.291433	0.295239	0.255939	0.268428	0.295239	0.268428	1	0.316305	1	1	0.303558	1	0.287202	1	1	1	0.226229
Acat1	1	1	0.335468	0.299497	0.335468	0.246575	0.358318	1	1	1	0	1	0.295239	1	0.287202	0.320941	1	0.246575	0.176467	0.268428	1	0.371078	0.287202	0.268428	0.176467	1	1	1	0.307451	0.21563	0.268428	1	0.129503	0.303558	0.268428	0.377876	0.279604	0.377876	0.246575	0.311809	0.46168	0.246575	0.316305	0	0.260526	0.287202	0.400332	0.392593	0.303558
Acat2	0.241087	0.226229	1	1	0.129503	0.287202	0.129503	0.246575	0.20066	1	1	1	0.287202	1	1	1	1	0.264353	1	1	1	0.20066	0.291433	1	1	1	1	1	0.260526	1	0.268428	1	0.241087	0.234353	0.287202	1	0.129503	0.311809	0.295239	0.129503	1	1	0.272137	0.299497	0.234353	0.283386	1	1	0.303558
Acat3	1	1	0	1	1	1	1	1	1	1	1	1	1	1	1	1	1	1	1	1	1	1	1	1	1	1	1	1	1	1	1	1	0.20066	1	1	0.20066	1	1	1	1	1	1	1	1	1	1	1	1	1
Acbd3	1	1	0.352369	0.295239	1	0.320941	0.279604	1	1	0.255939	1	0.275841	1	1	0.268428	0.291433	0.325543	1	0.255939	1	0.279604	0.226229	1	0.25162	1	1	0.21563	0.330301	0.287202	0.264353	0.255939	0.291433	1	0.279604	0.330301	1	0.400332	0.287202	0.346527	0.264353	1	0.299497	0.352369	0.255939	0.299497	0.20066	0.176467	0.246575	0.246575
Acbd4	0	0.21563	0.234353	1	1	0	1	1	1	1	0.264353	0.21563	1	1	1	0.21563	0.176467	1	1	1	1	1	1	0.246575	1	1	1	1	1	1	1	1	1	1	0.279604	1	0.234353	0.20066	0.255939	0.234353	1	1	0.287202	1	0.283386	0.255939	1	1	0.272137
Acbd5	0.21563	1	1	0.268428	1	0.176467	0.129503	1	1	0.20066	1	0.299497	1	0.129503	0.307451	0.272137	1	0.176467	1	0.176467	1	0.283386	1	1	0.275841	1	0.20066	0.260526	0.176467	0.275841	0.279604	1	0.311809	0.176467	1	0.316305	0.129503	1	0.307451	0.346527	1	0.275841	0	1	1	0	1	1	1
Acbd6	1	1	0.307451	0.234353	0.176467	0.291433	1	0.335468	0.275841	0.21563	1	0.287202	1	0.264353	0.316305	0.279604	0.307451	1	1	1	0.299497	0.295239	0.234353	1	1	0.311809	1	0.377876	0.226229	0.275841	0.335468	1	0.346527	0.44309	0.335468	0.25162	0.234353	0.20066	0.268428	0.307451	0.260526	0.25162	0.129503	0.335468	0.303558	0.264353	0.377876	1	0.335468
Accs	1	1	1	1	1	1	1	1	1	1	1	1	0.226229	1	1	1	1	1	1	1	1	1	1	0	1	1	1	1	1	1	1	1	1	1	1	0.325543	0.260526	1	1	0.176467	0.260526	1	1	1	1	0.291433	0.272137	1	0.268428
Acd	0.241087	1	0.320941	0	0.316305	1	1	1	1	0.20066	1	0.303558	0.255939	1	1	1	0.272137	1	1	1	1	1	1	0.176467	1	0.25162	0.287202	1	1	1	1	1	0.241087	0.307451	0.335468	0.21563	0.283386	0.287202	0	0.320941	0.311809	1	0.325543	0.283386	1	0.20066	0.268428	1	0.346527
Ace	1	1	1	1	1	1	1	1	1	1	1	1	1	1	1	1	1	1	1	1	1	1	1	1	1	1	1	1	1	0.20066	1	1	1	1	1	1	0.226229	1	1	1	1	1	1	1	1	1	1	1	1
Acer3	1	1	1	1	0.129503	0.21563	1	0.129503	1	1	1	1	1	1	0.255939	1	1	1	0.20066	1	1	0.255939	1	0.25162	0.255939	0.226229	1	0.129503	0.176467	1	0.268428	1	0.275841	0.246575	0.299497	1	0.129503	0.299497	0.255939	1	0.316305	0.241087	1	0.307451	1	1	0.346527	0.234353	0.303558
Acin1	1	0.287202	0.268428	1	0.316305	1	1	0.295239	0.20066	1	0.295239	1	0.129503	0.291433	0.299497	0.283386	1	0.346527	0.287202	0.25162	0.400332	0.272137	0.283386	0.279604	0.307451	0.392593	0.260526	0.34087	0.176467	0.283386	0.299497	1	0.20066	1	0.44309	0.246575	1	1	0.43417	0.226229	0.377876	0.241087	1	0.226229	0.20066	0.392593	0.246575	0.129503	0.241087
Acly	1	0.255939	0.320941	1	0.311809	0.21563	1	0.268428	0	1	0.364622	0.325543	1	1	0.325543	1	0.264353	1	0.234353	0.268428	0.385149	0.325543	0.320941	1	1	0.275841	1	0.34087	1	0.320941	1	0.176467	0.129503	0.330301	0.25162	0.34087	0.392593	0.299497	0.272137	0.330301	1	1	0.176467	1	1	1	1	1	0.346527
Aco1	1	1	1	0.260526	1	0.246575	0.246575	1	1	0.21563	1	1	0.264353	1	1	0.352369	1	0.275841	0	1	1	0.176467	0.241087	0.264353	1	1	1	0.260526	1	0.246575	0.275841	0.279604	1	0.295239	0.246575	1	0.330301	0.392593	1	0.330301	0.275841	1	0.275841	1	0.20066	0.246575	0.25162	0.287202	1
Aco2	0.21563	0	1	1	1	0.385149	1	0.226229	1	1	1	1	1	0.371078	1	0.299497	0.377876	1	0.299497	0.176467	0.299497	0.246575	1	0.260526	0.311809	1	1	0.303558	0.246575	0.291433	1	0.255939	0.408434	0.264353	0.279604	0.176467	0.272137	0.299497	0.307451	0.176467	1	1	1	0	0.295239	0.408434	1	1	0.241087
Acot1	1	1	1	1	1	1	1	1	1	1	1	1	0.246575	1	1	1	1	0.20066	1	1	1	1	1	1	1	1	1	1	1	0.176467	1	1	0.20066	1	1	0.291433	1	0.283386	0.226229	1	1	1	0.275841	0.255939	1	1	1	1	0.255939
Acot10	1	1	1	1	1	1	1	1	0.176467	1	1	1	1	1	0.25162	1	1	1	1	1	1	1	1	0.129503	0.20066	1	1	1	1	1	0	1	1	1	1	1	1	1	1	0.272137	0.20066	1	1	1	0.25162	1	0.129503	1	0.226229
Acot11	1	1	1	1	1	1	1	1	1	1	1	1	1	1	1	1	1	1	1	1	1	1	1	1	1	1	1	1	1	1	1	1	1	1	0.21563	0.246575	0.299497	1	0	1	1	1	1	0.264353	1	1	0.287202	1	1
Acot13	0.279604	0.325543	1	1	0.272137	0.268428	0.287202	0.307451	1	0.320941	1	0.260526	0.316305	0	0.335468	1	0.325543	0.352369	1	0.255939	1	0.21563	1	0.325543	1	0.346527	0.311809	0.275841	0.246575	0.371078	0.272137	0.25162	0.400332	0.330301	0.335468	0.371078	0.176467	0.34087	1	1	0.264353	0.20066	0.287202	1	0.255939	0.299497	0.287202	0	0.452304
Acot2	1	1	1	1	1	1	1	1	1	1	1	1	1	1	1	1	1	1	1	1	0.21563	1	1	1	1	1	1	1	1	1	0.226229	1	1	1	1	1	1	1	0.279604	0.241087	0.268428	1	1	0.25162	1	1	0.295239	1	1
Acot7	0.260526	0.303558	0.352369	1	1	0.287202	1	1	0.268428	1	1	1	0.330301	0.291433	1	0.275841	1	0.25162	1	1	0.303558	0.307451	1	1	1	0.316305	0.358318	1	0	0.335468	0.291433	0.43417	0.255939	0.299497	0.291433	0.260526	0.43417	0.34087	0.275841	0.275841	0.255939	0.241087	0.303558	1	0.335468	0.352369	0.34087	1	0.260526
Acot8	1	1	0.264353	0.129503	0.279604	1	1	1	0.275841	1	0.234353	0.241087	0.129503	0.307451	1	1	1	0.311809	1	1	0.311809	0	1	1	0.176467	1	0.241087	1	1	0.129503	0.275841	0.346527	0.325543	0.275841	0.335468	0.316305	0.241087	0.291433	0.25162	0.325543	0.311809	1	0.234353	0.325543	1	1	1	1	1
Acot9	1	1	1	1	0.255939	0.20066	1	1	0.295239	1	0.279604	1	0.316305	0.291433	0.264353	1	0.279604	1	1	1	1	1	1	0.260526	1	1	1	0.299497	0.295239	1	0.295239	0.283386	0.320941	1	0.275841	0.364622	0.129503	0.311809	1	0.325543	0.129503	1	1	1	0.241087	0.264353	0.295239	1	1
Acox1	0.279604	1	1	1	0.307451	0.264353	1	1	1	0.283386	0.307451	1	0.287202	1	0.364622	1	0.275841	0.283386	1	0.272137	1	0.241087	0.234353	1	1	1	1	0.283386	1	1	0.295239	1	0	0.346527	0.234353	1	0.425384	1	0	1	0.371078	1	1	1	0.325543	0.352369	0.346527	0.260526	0
Acox3	1	1	0.330301	0.176467	0.287202	0.377876	1	0.255939	0.320941	1	0.307451	0.311809	1	0.264353	0.20066	1	1	0.34087	1	0	0.279604	1	1	1	0.279604	0.129503	0.234353	1	0.295239	0.330301	0.287202	1	0.246575	0.316305	0	0.287202	0.264353	0.291433	0.275841	0.279604	0.279604	0.260526	0.268428	0.268428	0.176467	0.307451	0.346527	0.25162	0.371078
Acoxl	1	1	1	1	1	1	1	1	1	1	1	1	1	1	1	1	1	1	1	1	1	1	1	1	1	1	1	1	1	1	1	1	1	1	1	1	1	1	1	1	1	1	1	1	0	1	1	1	1
Acp1	1	0.246575	1	0.176467	0.283386	1	1	0.255939	1	0.21563	1	1	1	1	1	1	0.176467	0.268428	0	1	0.241087	0.226229	0.234353	1	0.21563	1	0	0.275841	1	0.279604	1	1	0.226229	1	0.335468	0	0.264353	0.325543	0.34087	1	0.234353	1	0.176467	0.316305	0	1	0.260526	1	1
Acp2	1	0.246575	0.275841	1	1	1	0.241087	1	1	1	1	1	0.303558	0	0.268428	0.311809	0.21563	0.129503	0.279604	0.272137	0.129503	0.303558	0.272137	0.260526	1	0.25162	1	1	0.320941	0.246575	1	1	0.408434	1	0.335468	0.264353	0.255939	0.25162	0.241087	1	0.287202	0.21563	0.246575	0.260526	1	0.425384	0.400332	0.311809	1
Acp5	0.226229	0.268428	1	1	0.320941	0.295239	0.330301	0.311809	0.20066	0.299497	0.20066	0.129503	0.25162	0.34087	0.330301	0.260526	1	1	0.352369	0.264353	0.20066	1	0.272137	0.377876	1	1	1	0.425384	0	1	1	1	0.226229	0.299497	0.311809	0.500357	0.295239	0.325543	0.43417	0.392593	0.275841	0.176467	0.307451	0.358318	0.346527	0.260526	0.283386	0.299497	0.377876
Acp6	1	1	1	1	1	1	1	1	1	0.264353	0.264353	1	1	1	1	0.279604	0.20066	0.268428	1	1	1	1	1	1	1	1	1	1	1	1	1	1	1	1	0.176467	0.176467	1	1	1	0.272137	1	1	0.291433	0.255939	1	1	0.295239	1	1
Acpp	1	0.129503	1	1	1	1	0.246575	1	1	1	1	1	1	0.226229	1	0.295239	1	1	1	1	1	0.234353	0.241087	0.129503	1	0.279604	0.226229	0.311809	0.268428	1	0	0.303558	1	0	0.299497	1	0.25162	0.358318	0.346527	0.295239	0.371078	1	0.21563	1	1	1	1	0.25162	0.346527
Acrbp	1	1	1	1	1	0	1	1	1	1	1	1	0.25162	1	1	1	1	1	1	1	1	1	1	1	1	1	1	0.246575	1	1	0.21563	1	1	1	1	0.291433	1	1	1	0.21563	1	1	0.330301	1	1	0.260526	1	0.255939	0.264353
Acsf2	0	1	1	1	1	1	1	1	1	1	1	1	1	1	0.246575	1	1	1	1	1	1	1	1	1	1	1	1	1	1	1	1	1	0.234353	1	0.272137	1	0.268428	1	1	0.20066	1	1	1	1	0.21563	1	1	1	0.25162
Acsf3	1	1	1	0.21563	1	1	1	1	1	1	1	1	1	1	1	0.264353	1	1	1	1	1	1	0.129503	0.21563	1	1	1	0.255939	1	1	1	1	1	0.21563	1	0	0.287202	1	1	1	0.260526	1	1	1	1	1	0.272137	1	0
Acsl1	0.283386	0.25162	0.299497	0.255939	1	0.176467	1	0.21563	1	1	0.283386	1	1	1	0.272137	1	0.295239	0.176467	1	1	0	1	0.241087	0.268428	1	0.279604	0.260526	1	0	0.226229	0.176467	0.291433	1	0.255939	1	0.25162	0.25162	1	0.325543	0.352369	0.176467	0.241087	0.34087	0.255939	0.358318	0.275841	1	1	1
Acsl3	1	1	1	1	1	0.176467	1	0.21563	1	1	1	0	0.226229	1	1	1	1	0.260526	1	1	1	1	0.226229	1	1	1	1	0.129503	1	1	0.21563	1	0.335468	0.21563	1	0.272137	0.241087	1	0.385149	1	0.291433	1	0.392593	0	0.287202	0.264353	1	0.176467	1
Acsl4	0.241087	1	1	1	1	0.176467	0.234353	0.255939	1	0.260526	0.275841	1	1	1	0.21563	0.287202	0	0.255939	1	0.21563	1	1	1	0.20066	0	1	1	0.291433	1	1	0.176467	1	0.335468	1	0.400332	0.346527	0.234353	0.241087	1	0.287202	1	0.21563	0.20066	0.299497	0.20066	1	1	1	0.303558
Acsl5	1	0.272137	1	1	1	1	0.264353	1	0.234353	0.21563	1	0.330301	0.20066	0.25162	1	0.176467	1	0.299497	1	0.34087	0.25162	1	0.287202	0.176467	0.264353	0.272137	0.303558	1	1	0.352369	0.264353	0.246575	0.416807	0.377876	0.371078	0	0.241087	0.320941	0.264353	1	1	0.234353	0.44309	1	0.21563	0.226229	1	1	0.260526
Acss1	1	1	1	1	1	1	1	1	1	1	1	1	1	1	1	1	1	1	1	1	1	1	1	1	1	1	1	1	1	1	1	1	1	1	1	0.255939	0.241087	0.20066	0.241087	1	1	1	1	1	1	1	0.25162	1	1
Acss2	1	1	1	1	1	1	1	1	1	1	1	1	1	1	1	1	1	1	1	1	1	1	1	0.20066	1	0.20066	1	1	1	1	1	0.25162	0.311809	1	1	1	0.264353	1	1	0.291433	0.21563	1	0.268428	1	0.234353	0.25162	1	0.226229	1
Acta2	1	1	1	1	1	1	0.21563	1	1	1	1	1	1	1	1	0.20066	1	1	1	1	1	1	1	1	1	0.234353	1	1	1	1	1	1	1	1	1	0.279604	1	1	0.287202	0.283386	1	1	0.246575	0.21563	1	0.234353	1	1	0.129503
Actb	0.320941	0.275841	0	0.352369	1	0.275841	0.129503	1	0.311809	0.234353	0.275841	0.255939	1	0.307451	1	0.287202	0.20066	0.25162	0.234353	0.295239	0	0.287202	0.264353	1	0.283386	0.283386	0.268428	1	0.364622	0.279604	1	0.299497	0.377876	1	0.283386	0.21563	0.299497	1	0.129503	0.287202	0.279604	0.311809	0	1	0.352369	1	0.320941	0.283386	0.303558
Actg1	1	0.241087	0.275841	1	1	0.226229	0.255939	0.255939	1	1	0.268428	0	1	1	1	1	1	0.272137	0.246575	1	1	1	1	1	1	1	0.226229	1	1	1	1	1	1	1	0.129503	1	0.287202	1	1	0.176467	0.25162	1	0.21563	1	0.283386	1	1	1	1
Actl6a	1	0.264353	0.21563	1	0.255939	0.307451	0.246575	0.241087	0.264353	0.364622	0.176467	1	0	1	1	0.352369	0.20066	0.264353	0.287202	0.291433	0.299497	1	0.21563	0.129503	0.279604	1	1	0.295239	1	0.226229	1	0.275841	0.46168	0.226229	0.346527	0.335468	1	0.303558	0.490546	0.364622	0.226229	0.25162	1	1	1	0.25162	0.260526	0.358318	0.275841
Actn1	1	0.316305	0.264353	0.272137	0.346527	0.21563	1	0.299497	0.352369	0.226229	0.268428	0.279604	0.25162	1	0.400332	1	0.226229	0.291433	1	0.295239	0.268428	0	1	0.299497	0.129503	1	0.299497	1	0.241087	0.287202	0.255939	1	0.385149	1	0.287202	0.358318	0.44309	0.129503	1	0.400332	1	0.283386	0.299497	1	0.303558	0.21563	0.241087	0.25162	0.416807
Actn4	0.311809	1	1	0.20066	0.330301	1	1	0.21563	0.241087	1	0.234353	0.325543	0.400332	0.320941	1	1	0.34087	0.316305	0.287202	0	1	1	0.325543	0.255939	0.234353	0.246575	0.268428	0.20066	0.425384	1	0.272137	0.364622	1	1	0.364622	0.371078	0.129503	0.25162	1	0.425384	0.371078	1	0.176467	1	0.291433	1	0.307451	0.330301	1
Actr10	0.226229	0.287202	1	0.287202	1	1	1	1	0.295239	1	1	1	0	0.176467	1	0.299497	1	1	1	0.287202	1	0.303558	0.25162	1	1	1	1	1	0.311809	0.279604	0.325543	1	0.316305	1	0.295239	0.377876	0.129503	0.392593	0.371078	0.255939	0.260526	0.275841	0.320941	0.364622	0.364622	0.500357	1	0.316305	0.176467
Actr1a	0.264353	1	0.260526	1	0.408434	1	1	0.25162	1	0.260526	0.21563	0.241087	1	0.295239	1	0.303558	0.176467	1	0.275841	1	1	1	0.260526	0.226229	1	0.295239	0.299497	0.34087	0.234353	0.176467	1	0.352369	0.307451	0.287202	0.129503	0.316305	0.272137	0.268428	0.21563	0.246575	0.452304	1	0.275841	0.371078	0.291433	0.21563	0.241087	0.21563	0.268428
Actr1b	1	0.268428	0.264353	1	1	1	1	0.260526	0.241087	1	1	1	1	0.226229	0.330301	0.283386	1	0	0.295239	1	0.291433	0.129503	0.226229	0.21563	0	1	0.299497	1	1	1	0.299497	0.275841	1	0.307451	1	0.129503	1	0.303558	0.364622	1	0.295239	0.129503	1	1	1	1	0.234353	1	1
Actr2	0.287202	1	0.21563	1	0.275841	1	0.303558	0.287202	0.364622	0.346527	0.283386	0.307451	1	0.264353	0.287202	0.425384	0.176467	0.34087	0.241087	0.20066	1	0.320941	0.352369	1	1	0.311809	1	0.283386	1	1	1	0.264353	0.129503	1	0.303558	0.291433	0.44309	0.364622	0.352369	0	0.264353	0.34087	0.272137	0.295239	0.283386	0.246575	0.358318	1	0.291433
Actr3	0.241087	0.25162	0	0.352369	1	1	1	0.316305	1	0.330301	1	0.346527	1	0.291433	1	0.291433	0.325543	0.346527	1	0.25162	0	1	0.272137	0.364622	0.325543	0.307451	0.352369	0.385149	1	1	0.320941	0.246575	0.316305	0.325543	0.260526	0.320941	0.268428	0.311809	1	0.490546	1	0.34087	0.307451	0.241087	0.283386	0.241087	0.377876	0.283386	0.371078
Actr5	1	1	0.234353	1	1	1	1	0.234353	1	1	0.241087	1	1	1	1	1	0.234353	0.241087	1	1	1	0.21563	1	0.246575	1	1	1	1	1	0.287202	0.275841	1	1	0.226229	1	0.316305	1	0.275841	1	1	0.260526	1	0.268428	1	0.129503	1	1	0.176467	0.246575
Actr6	1	1	1	1	1	1	1	1	1	1	1	1	1	1	1	1	1	1	1	1	1	1	1	1	1	1	1	1	0.268428	1	1	1	1	1	1	1	0.255939	0.255939	0.176467	0.25162	0.241087	1	1	1	1	1	0.176467	1	1
Actr8	1	1	1	1	0.246575	1	0.268428	0.234353	1	0.176467	1	1	0.226229	1	0.21563	1	1	0.176467	1	0.234353	1	0.21563	1	1	0.260526	1	1	0.264353	1	1	1	0.234353	0.287202	1	0.335468	0.346527	1	0.392593	0.330301	1	0.287202	0.226229	0.241087	0.129503	0.226229	1	0.295239	1	1
Acvr1	1	1	1	1	1	1	1	1	1	1	1	1	1	1	1	1	1	1	1	1	1	1	1	1	1	1	1	1	1	1	1	1	0	1	1	1	1	1	1	1	1	1	1	1	1	1	1	1	1
Acvr1b	1	1	1	1	1	1	1	0.268428	1	1	1	1	1	0	1	0.299497	1	1	1	1	1	1	1	1	1	1	1	1	1	0.129503	1	0.20066	0.377876	0.268428	1	1	0.268428	1	0.20066	0.320941	0.226229	1	0.295239	1	1	0.316305	0.287202	1	1
Acvr2a	1	1	1	1	1	1	1	1	1	1	1	1	1	1	1	1	1	1	1	1	1	1	0	1	1	1	1	1	0.176467	0.129503	1	1	1	1	1	0.176467	0.25162	1	1	1	1	1	1	1	1	1	1	0.176467	1
Acvr2b	1	1	1	1	1	1	1	1	1	0.129503	1	1	1	1	1	1	0.20066	1	1	1	1	1	1	1	1	1	1	1	0.20066	1	1	1	1	0.129503	0.241087	0.21563	1	1	1	0.279604	1	1	1	1	1	1	1	1	1
Acvrl1	0.226229	0.129503	1	0.246575	0.291433	0	0.255939	0.234353	1	1	0.287202	0.272137	0.25162	1	1	0.299497	1	0.268428	1	1	1	1	1	0.291433	0.255939	1	1	0.295239	0.268428	0.226229	0.226229	0.299497	1	0.272137	0.255939	0.283386	1	0.268428	1	0.400332	1	1	1	0.335468	1	0.346527	1	0.255939	0.307451
Acy1	1	1	1	1	0.20066	1	1	0	1	1	1	1	1	1	1	0.291433	1	0.176467	1	1	1	1	1	1	1	1	1	1	0.260526	1	0	1	1	1	0.176467	1	0.241087	0.129503	0.264353	1	1	1	0.346527	0.299497	0.264353	1	0	1	1
Acy3	1	0	1	1	1	1	1	1	1	1	1	1	1	1	1	1	1	1	1	1	1	1	1	1	1	1	1	1	1	0.129503	1	1	0.226229	1	1	0.25162	0.264353	1	1	1	1	1	0.255939	1	1	1	1	1	0.21563
Acyp1	1	1	1	0.176467	0.295239	1	0.226229	0.283386	1	0.307451	1	0.283386	1	0.275841	1	0.295239	0.272137	1	0.260526	0.283386	1	1	1	0.20066	0.307451	1	0.241087	1	0.299497	0.255939	1	1	0.358318	0.279604	1	0.291433	0.291433	0.358318	1	0.287202	0.364622	1	0.303558	0.299497	0.25162	0	0.385149	0.25162	0.279604
Acyp2	1	1	0.241087	1	1	1	1	1	1	1	1	1	0	1	1	1	1	1	0.246575	1	0.20066	1	1	1	1	1	1	1	1	1	1	1	1	0.268428	1	1	1	1	0.255939	0.20066	0	1	0.299497	1	1	1	0.176467	1	0.264353
Ada	1	1	1	1	0.20066	1	1	1	1	1	0.246575	1	1	1	1	1	1	0.234353	1	1	1	1	1	1	1	1	1	1	1	1	1	1	1	1	1	0.246575	1	1	0.303558	1	0.264353	1	1	1	1	0.129503	1	1	1
Adal	1	1	1	1	1	1	1	1	1	1	1	1	1	1	1	1	1	1	1	1	1	1	1	1	1	1	1	1	1	1	1	1	0.283386	1	1	1	1	1	1	1	1	0.129503	0.21563	1	1	1	1	1	0.246575
Adam10	1	1	0.307451	1	1	0.330301	0.299497	0.275841	1	1	0.25162	1	0.129503	1	0.311809	0.330301	0	0.311809	0.287202	0.287202	0.246575	1	1	0.255939	0.25162	1	0.21563	0.279604	0.325543	1	1	0.176467	0.307451	1	0.352369	1	0.234353	0.283386	0.25162	0.287202	1	0.25162	0.226229	0.246575	1	1	1	0.21563	1
Adam12	0	1	1	1	1	1	1	1	1	1	1	1	1	1	1	1	1	1	1	1	1	1	1	1	1	1	1	1	1	1	1	1	0.260526	1	0.268428	0.25162	0.176467	1	1	1	1	1	1	1	1	1	0	1	0.272137
Adam15	0	0.283386	1	1	0.255939	0.311809	0.20066	1	1	0.241087	1	0.279604	1	1	1	0.34087	0.279604	1	0	1	1	0.392593	0.283386	1	1	1	0	0.283386	1	0.299497	0.303558	0.311809	0.352369	0.241087	0.176467	0.255939	0.275841	0.352369	1	0.34087	0.234353	0.264353	0.408434	0.272137	0.275841	0.425384	0.335468	0.364622	0.377876
Adam17	0.176467	1	1	1	0.279604	0.316305	1	1	1	1	0.129503	0.234353	0.264353	0.246575	1	0.255939	1	0.20066	0.287202	1	0.246575	0.287202	0.25162	1	0.34087	0.335468	1	0.335468	0.20066	0.287202	1	1	0.283386	0.21563	0.241087	0.452304	0.272137	1	0.264353	1	0.325543	0.20066	1	1	0.325543	0.34087	0.325543	0.371078	0.346527
Adam19	1	1	1	1	1	0	1	1	0.246575	1	0.21563	1	1	1	1	0.275841	1	0.264353	1	1	0.234353	0.129503	1	1	1	1	1	1	1	0.25162	1	1	0.241087	1	1	0.325543	0.287202	0.330301	1	1	0.295239	1	1	0.241087	0.283386	1	1	1	1
Adam23	0.241087	1	1	1	0.25162	0.20066	1	1	1	0.246575	0.275841	1	1	0.176467	1	0.176467	1	0.299497	1	0	1	1	0.255939	0.283386	1	0	1	1	1	1	1	1	1	0.316305	1	0.287202	0.352369	0.268428	0.352369	0.34087	0.21563	1	0.272137	0.241087	0.358318	0.330301	0.295239	1	1
Adam30	1	1	1	1	1	1	1	1	1	1	1	1	1	1	1	1	1	1	1	1	1	1	1	1	1	1	1	1	1	1	1	1	1	1	1	1	1	0	1	1	1	1	1	1	1	1	1	1	1
Adam33	1	1	1	1	1	1	1	1	1	1	1	1	1	1	1	1	1	1	1	1	1	1	1	1	1	1	1	1	1	1	1	1	1	1	1	1	1	1	1	1	1	1	1	1	1	1	0.176467	1	1
Adam8	1	1	0.325543	0.129503	0.129503	0.279604	0.358318	0.20066	0.226229	0.241087	0.34087	1	1	0.325543	0.272137	1	0.226229	0.392593	1	0.25162	1	0.283386	1	1	0.330301	0.176467	0.255939	0.364622	0.287202	0.255939	0.176467	0.25162	0.44309	0.325543	1	0.260526	0.43417	0.352369	0.25162	0.352369	0.299497	1	0.500357	0.392593	1	0.335468	0.46168	0.320941	1
Adam9	1	1	0.21563	1	0.303558	1	0.272137	1	0.21563	1	1	1	1	0.255939	1	1	0.275841	1	0.279604	0.264353	1	0.241087	1	0.279604	1	1	1	1	0.299497	0.260526	1	1	1	1	0.346527	1	0.264353	1	0.241087	0.264353	0.34087	1	0.358318	0.264353	1	1	1	0.316305	0.299497
Adamts1	1	1	1	1	1	1	1	1	1	1	1	1	1	1	1	1	1	1	1	1	1	1	1	1	1	1	1	1	1	1	1	1	1	1	1	1	1	1	1	1	1	1	1	1	1	1	1	1	1
Adamts10	1	0.129503	1	1	1	0.246575	0.20066	1	1	1	1	0.129503	1	1	1	0.25162	1	1	1	1	1	1	1	1	1	1	1	1	1	1	1	1	0.234353	1	0.311809	0.234353	0.287202	1	1	0.21563	1	1	0.21563	1	0.320941	1	0.316305	1	1
Adamts4	1	1	1	1	1	1	1	1	1	1	1	1	1	1	1	1	1	1	1	1	1	1	1	1	1	1	1	1	1	1	1	1	1	1	1	1	1	1	1	1	1	1	1	1	1	1	1	1	1
Adamtsl4	1	1	1	1	1	0	1	1	1	1	1	1	0.176467	1	1	1	1	1	1	1	1	1	1	1	1	1	1	1	1	1	1	1	1	1	1	1	0.279604	1	1	1	1	1	1	1	1	1	1	1	0.279604
Adamtsl5	1	0.25162	1	1	1	1	0.176467	1	0.268428	1	1	0.25162	1	1	1	0.268428	0.226229	0.283386	1	1	0.241087	0.176467	1	1	1	1	1	1	1	1	1	1	0.129503	0.25162	0.255939	0.311809	0.295239	1	0.287202	0.34087	0.287202	1	1	0.358318	0.129503	0.241087	1	0.299497	1
Adap1	1	0.287202	0.291433	0.241087	0.291433	0.25162	0.303558	1	0.25162	1	1	0.287202	1	0.25162	0.287202	0.272137	1	0.316305	1	0.264353	0.330301	0.260526	0.246575	1	1	0.234353	0.268428	0.335468	0.325543	1	1	0.346527	0.307451	0.335468	0.234353	0.226229	0	0.264353	0.21563	0.335468	1	1	1	0.330301	0.20066	1	0.20066	1	1
Adap2	1	1	0.21563	1	0.21563	0.275841	1	0.25162	1	1	1	1	0.176467	1	0.264353	1	1	1	0.241087	1	1	1	1	0.307451	0.279604	0.311809	0.241087	0.241087	0.279604	1	1	1	0.295239	1	0.316305	1	0.385149	0.264353	0	0.34087	0.20066	1	0.241087	0	1	0.330301	0.335468	1	0.20066
Adap2os	1	1	1	1	0.255939	1	0.283386	1	0.20066	0.226229	1	1	0.287202	1	0	0.311809	0.21563	0.246575	0.246575	1	0.129503	1	0.291433	1	1	0.275841	1	1	0.260526	1	0.291433	0.234353	0.408434	1	0.260526	0.25162	0.268428	0.320941	0.241087	1	0.320941	0.295239	1	0.316305	0.272137	0.311809	1	1	0.287202
Adar	0.25162	1	0.295239	0.21563	0.279604	1	0	0.246575	0.25162	1	0.226229	1	0.226229	0.279604	0.25162	0.307451	1	0.268428	0.303558	0.246575	1	1	0.307451	1	0.241087	0.268428	1	1	1	0.325543	0.287202	1	0.303558	0.311809	0.311809	1	0.283386	0.21563	1	1	1	0.303558	0.268428	1	0.34087	1	1	0.25162	0.283386
Adarb1	1	1	1	1	1	1	0.129503	1	1	1	1	1	1	1	1	1	1	1	1	1	1	1	1	1	1	1	1	1	1	1	1	1	1	1	1	0.20066	0.234353	0.241087	1	1	0.246575	1	1	1	1	1	0.279604	1	1
Adat1	1	1	1	1	1	1	1	1	1	1	1	1	1	1	1	1	1	1	1	1	1	1	1	1	1	1	1	1	1	1	1	1	1	1	1	1	0	1	1	1	1	1	1	1	1	1	1	0	1
Adat2	1	1	1	1	1	1	1	0.275841	0.25162	0.275841	1	0.260526	1	1	1	1	1	1	1	1	0.176467	1	0.234353	1	1	1	0.20066	1	0.303558	1	1	0.234353	1	0.287202	0.25162	1	0.43417	0.325543	1	1	0	1	0.358318	0.303558	0.234353	1	0.295239	0.21563	0.346527
Adat3	1	1	1	1	1	1	1	0.21563	1	1	1	1	1	0	1	1	1	1	1	1	1	1	1	1	1	1	1	1	1	1	1	0.176467	1	1	1	0.226229	1	0.260526	0.287202	0.241087	0	1	0.316305	0.21563	1	1	1	1	1
Adck1	1	1	1	1	1	1	1	1	1	1	0.241087	1	1	1	1	0.226229	1	1	1	1	1	0	1	1	1	1	1	1	1	1	1	1	0.272137	1	0.129503	0.241087	0.246575	1	0.129503	1	0.264353	1	1	0.255939	1	0.291433	1	1	1
Adck2	0	1	0.129503	1	1	1	1	1	1	1	1	1	1	1	1	1	1	0.25162	1	1	1	1	1	0.20066	1	0.260526	1	1	1	1	0.264353	1	1	1	1	0.325543	0.260526	1	0.346527	0.275841	0.335468	1	0.303558	0.275841	1	0.246575	1	1	1
Adck3	1	1	1	1	1	1	1	0.20066	1	0	1	1	1	1	1	0.129503	1	1	1	1	1	1	1	1	0.21563	1	1	1	1	1	1	0.21563	1	1	0.303558	0.311809	0.287202	1	1	1	1	1	1	0.246575	1	1	1	1	0.226229
Adck4	1	1	1	1	1	0	1	0.283386	1	0.25162	0	1	1	1	1	0.268428	1	1	0.176467	1	0.255939	1	1	1	1	0	1	0.275841	1	0.275841	1	1	0.272137	0.272137	0.364622	0.264353	0.260526	0.246575	1	1	0.311809	1	0.377876	1	1	0.260526	0.176467	1	1
Adck5	1	0.129503	1	1	1	1	0.176467	1	1	0.20066	1	1	1	1	0.226229	0.129503	1	1	1	0	1	0.20066	0.272137	1	1	1	0.20066	1	1	1	0.129503	1	0.287202	0.255939	0.226229	1	0.307451	1	1	1	1	1	1	1	0.272137	1	1	0.260526	1
Adcy6	1	1	0.176467	1	1	0	1	1	1	1	1	1	1	1	1	1	1	1	0.241087	1	1	1	1	1	1	1	1	1	1	1	1	1	1	0.129503	1	0.346527	0.352369	0.241087	0.325543	0.176467	1	0	1	0	1	1	1	1	0.275841
Adcy7	1	1	1	0.25162	0.295239	0.303558	1	0.295239	0	1	1	0.129503	1	1	0.320941	0.275841	1	0.268428	1	1	0.283386	1	1	0.295239	1	0.260526	1	0	0.311809	1	0.275841	1	0.385149	0	0.268428	1	1	1	0.176467	0.25162	1	0.25162	0.255939	0.20066	1	0.21563	0.364622	0.255939	1
Adcy9	1	1	1	1	1	1	1	1	1	1	1	1	1	1	1	1	1	1	1	1	1	1	1	1	1	1	1	1	1	1	1	1	0.20066	1	1	0.335468	0.268428	1	1	0.21563	0.272137	1	0	0.241087	0.255939	0.234353	1	1	0.283386
Add1	0.295239	0.275841	0.246575	1	1	1	0.25162	0.260526	0.287202	0.226229	1	0.25162	1	0.25162	0.275841	0.241087	1	0.358318	0.176467	0.129503	0.234353	1	0.330301	1	0	0.272137	1	0.25162	1	0.129503	0.291433	1	0.43417	0.129503	0.364622	0.303558	0.291433	0.330301	0.320941	0.480832	0.21563	1	0.303558	1	0.295239	0.20066	0.176467	0.287202	0.43417
Add3	1	0.330301	0.311809	1	0.275841	1	0.246575	0.295239	0.255939	0.320941	1	0.272137	0.295239	0	0.346527	0.234353	0.226229	0.25162	1	0	1	0.291433	1	0.335468	1	1	0	1	0.234353	0.260526	1	1	1	0.416807	0.20066	0.330301	1	0.246575	0.364622	0.299497	0.303558	1	0.311809	0.299497	0.275841	0.226229	0.311809	0.268428	0.226229
Adgb	1	1	1	1	1	1	1	1	1	1	1	1	1	1	1	1	1	1	1	1	1	1	1	1	1	1	1	1	1	1	1	1	1	1	1	1	1	1	1	1	1	1	1	1	1	1	1	1	1
Adgre1	0.129503	1	1	1	0.283386	0.260526	0.272137	0.283386	0.287202	0.260526	1	1	0.307451	0.176467	0.291433	0.385149	0.307451	1	1	1	0	1	1	0.260526	0.25162	1	1	1	1	0.234353	1	0.275841	0.425384	0.307451	0.260526	0.352369	0.303558	0.34087	0.307451	0.272137	0.272137	0.272137	0.385149	0.425384	0.330301	1	1	0.20066	1
Adgre4	1	1	1	1	1	1	1	1	1	1	1	1	0.25162	1	1	1	1	0.264353	1	1	1	0.264353	1	1	1	1	1	0.25162	0.272137	0.20066	1	0.246575	0.226229	0.272137	1	1	0.272137	0	0.330301	1	0.325543	1	1	0.272137	0.264353	0.311809	1	1	0.295239
Adgre5	1	1	0.283386	1	1	0	0.226229	1	1	1	0.303558	1	0.283386	0.291433	1	0.129503	0.299497	0.279604	1	1	1	0.246575	1	0.291433	0.311809	0.226229	1	1	0.268428	0.283386	0.330301	0.303558	1	1	0.268428	0.311809	0.299497	1	0.335468	1	0.364622	1	0.234353	0.316305	0.268428	0.311809	0.264353	0.316305	0.264353
Adgrg3	1	1	1	1	1	1	1	1	1	1	1	1	1	1	1	1	1	1	1	1	1	1	1	1	1	1	1	1	1	1	1	1	0.25162	1	1	1	1	1	1	1	1	1	0.21563	1	0.129503	1	1	1	1
Adgrg5	1	1	1	1	1	1	1	1	1	1	1	1	1	1	1	1	1	1	1	1	1	1	1	1	1	1	0.129503	1	0.234353	1	1	1	0.176467	0.20066	1	0.260526	1	1	1	1	0.21563	1	1	1	0.21563	1	1	1	1
Adgrg6	1	1	1	1	1	1	1	1	1	1	0.234353	1	0	1	1	1	1	0.283386	1	1	1	1	0.255939	1	0.241087	1	1	1	1	1	1	1	1	1	0.299497	0.268428	1	0.320941	0.325543	0.241087	0.283386	1	1	1	0.287202	1	0.255939	1	1
Adgrl2	1	1	0.20066	1	1	1	1	0.20066	1	1	1	1	1	1	1	0.21563	1	1	1	1	1	1	1	1	1	1	1	1	1	1	1	1	1	1	1	0.21563	0.34087	1	1	0.226229	0.176467	1	1	1	1	0.176467	1	1	0.255939
Adh5	0.303558	0.255939	1	1	1	0.268428	0.316305	0.295239	0.346527	1	0.234353	1	1	0.275841	0.307451	0.352369	0.330301	0.260526	0.283386	0.291433	0.287202	0.307451	0.320941	0	1	0.25162	1	0.307451	0.129503	0.275841	1	0.392593	1	0.299497	0.307451	0.311809	0.316305	0.129503	0.275841	1	0.34087	0.295239	0.352369	0.385149	0.400332	0.287202	0.358318	0.279604	0.260526
Adhfe1	1	1	1	1	1	1	1	1	1	1	1	1	1	1	1	1	1	1	1	1	1	1	1	1	1	1	1	1	1	1	1	1	1	1	1	0	1	1	1	1	1	1	1	1	1	1	1	1	0.234353
Adi1	0.234353	0.20066	1	1	0.226229	1	1	0.255939	0.234353	1	1	1	1	0.272137	1	0.241087	1	1	1	0.283386	1	1	1	0.295239	0.295239	1	0.291433	0.176467	0.264353	0.255939	1	1	0.307451	1	0	0.34087	0.346527	1	0.385149	0.129503	0.20066	1	0.283386	0.268428	0.226229	0.283386	0.268428	0.234353	0.299497
Adipor1	0.20066	0.241087	0.129503	1	1	0.20066	0.272137	0.291433	1	0.346527	0.176467	1	0.43417	1	0.234353	0.241087	1	0.226229	0.275841	0.241087	1	0.234353	1	1	1	1	0.20066	0.246575	0.129503	1	0.346527	0.291433	0.392593	0	0.287202	0.129503	0.392593	0.268428	0.320941	0.364622	0.311809	1	0.335468	0.255939	0.371078	0.255939	0.385149	0.295239	0.241087
Adipor2	1	1	1	0.330301	0.20066	0.291433	1	1	0.335468	0.291433	0.241087	0.316305	0.241087	1	0.320941	0.299497	1	0.364622	0.346527	1	1	0.255939	0.129503	0.268428	0.320941	0.303558	0.279604	1	0.299497	0.264353	0.268428	0.21563	0.246575	0.34087	1	0.287202	0.325543	0.425384	0.320941	0.425384	0.352369	0.129503	0.358318	0.303558	0.352369	0.392593	0.46168	1	0.20066
Adk	1	1	0.234353	1	1	0.246575	1	1	0	1	0	0.260526	1	1	1	1	1	1	1	0.176467	1	0.275841	0	1	0.272137	0.268428	1	1	1	1	1	0.283386	0.358318	0.264353	0.246575	0.264353	1	1	0.371078	0.295239	0.176467	1	0.241087	0.283386	0.352369	1	0.352369	0.255939	1
Adm	1	1	1	1	1	1	1	1	1	1	1	1	1	1	1	1	1	1	1	1	1	1	1	1	1	1	1	1	1	1	1	1	1	1	1	1	1	1	1	1	1	1	0	1	1	1	1	1	1
Adnp2	1	1	1	1	1	1	1	1	0.20066	0.25162	1	1	1	1	1	0.226229	0	1	1	1	1	1	1	0.25162	1	1	1	0.129503	1	1	0.241087	1	1	0.176467	0.295239	0.311809	0.364622	1	0.325543	0.283386	0.272137	1	1	0.303558	1	0.176467	0.279604	0.226229	1
Ado	0.303558	0.275841	0.330301	0.25162	0.272137	1	1	1	0.268428	1	0.20066	1	0.320941	1	0.295239	0.176467	0.320941	0.283386	1	1	0.287202	1	0.316305	1	1	1	1	0.275841	0.129503	1	0.21563	0.272137	0.34087	0.25162	0.287202	0.268428	0.316305	0.246575	1	0.234353	0.234353	1	1	1	1	0.330301	0.264353	0.287202	0
Adora2a	1	1	1	1	1	1	1	1	1	1	1	1	1	1	0.246575	1	0.226229	1	1	0.21563	1	1	1	1	1	0.176467	0	0.25162	0.264353	1	1	0.234353	0.299497	0.241087	1	0.20066	1	1	1	1	1	1	0.176467	0	0.275841	1	1	1	1
Adora2b	1	1	1	1	1	1	1	0	1	1	0.291433	1	1	1	0.307451	0.20066	0.307451	0.226229	1	1	1	0.226229	1	1	1	1	1	1	0.246575	1	0.176467	0.279604	1	0.34087	0.129503	0.303558	0.346527	0.295239	1	1	0.272137	1	0.320941	1	0.330301	1	0.364622	1	0.400332
Adora3	1	1	1	1	1	1	1	0.21563	1	1	1	1	1	1	1	1	0.21563	1	1	1	1	1	1	1	1	1	1	1	1	1	1	1	0.255939	1	0.226229	0.320941	0.303558	1	1	1	1	0.129503	0.316305	1	1	1	1	0.129503	1
Adpgk	1	1	0.129503	1	1	1	1	1	1	0.20066	0.234353	1	1	0.246575	0.226229	0.320941	1	1	0.176467	1	1	1	1	0.226229	1	1	1	1	1	0.226229	1	1	0.255939	0.25162	1	0.311809	0.176467	1	1	0.325543	0.25162	1	0.316305	1	0.311809	1	0.287202	1	0.320941
Adprh	1	0.272137	0.20066	0.303558	0.129503	1	1	0.241087	1	0.129503	0.129503	0.316305	0.279604	1	1	0.176467	1	0.303558	1	1	1	0.279604	1	0.20066	0.283386	1	0.176467	0.234353	1	0.20066	1	1	0.264353	0.303558	1	0.352369	0.264353	0.364622	0.377876	0.226229	1	1	1	1	0.325543	0.299497	0.279604	0.275841	1
Adprhl2	1	1	1	1	0.260526	1	0.291433	0.287202	0.264353	0.234353	0.264353	1	0.279604	1	0.287202	1	0.275841	0.268428	0.260526	0.25162	1	0.234353	0.20066	0.311809	1	1	1	1	0.268428	1	1	0.176467	0.241087	0.129503	0.325543	0.25162	0.226229	1	0.291433	0.279604	1	1	0.25162	0.295239	1	0.330301	1	0.330301	0
Adprm	1	0.264353	1	1	0.264353	0	1	1	0.255939	1	0.246575	1	0.129503	1	0.299497	0.287202	1	0.275841	1	0.268428	0.264353	1	0.272137	1	1	0.226229	1	0.129503	0.20066	1	1	1	1	0.234353	0.129503	0.283386	0.129503	1	1	0.255939	1	1	1	0.264353	0	0.176467	0.299497	0	0.291433
Adra2a	1	1	1	1	0.316305	1	0.234353	1	0.25162	0.283386	1	0.268428	0.325543	0.264353	0.377876	0.371078	0.34087	1	1	0.275841	1	1	0.287202	0.307451	0.264353	0.226229	0.287202	0.176467	0	0.287202	0.335468	0.226229	1	1	0.176467	0.425384	0.358318	0.275841	1	0.234353	1	1	0.307451	1	0.325543	0.129503	0.279604	1	0.311809
Adrb2	0.264353	1	1	1	1	1	0.226229	0.176467	1	1	1	1	1	0.264353	1	1	1	1	1	1	1	1	1	0.260526	1	0.226229	1	1	1	1	0.234353	0.307451	0.25162	1	0.330301	0.400332	0.241087	0.20066	1	0.20066	0.320941	0.241087	0.377876	1	0.21563	1	0.226229	0.303558	1
Adrbk1	0.316305	1	0.234353	0.268428	0.129503	1	1	1	0.234353	1	0.25162	1	1	0.34087	0.287202	0.425384	0.241087	0.346527	0.303558	1	0.307451	0.34087	1	0.299497	1	0.21563	0.303558	1	0.34087	0.330301	1	0.21563	0.264353	1	0.295239	0.279604	0.316305	0.299497	0.299497	0.176467	0.291433	1	0.226229	0.358318	1	0.275841	0.425384	1	0.275841
Adrbk2	1	1	0.291433	0.246575	0.299497	0.268428	1	0.275841	1	0.246575	1	1	0.335468	0.272137	0.255939	0.272137	0.291433	0.287202	1	0.283386	0.25162	0.279604	1	0.275841	1	1	1	0.295239	0.264353	0.275841	0.299497	0.299497	0.226229	1	1	0	0.500357	1	1	0.358318	1	0.325543	0.260526	0.241087	0.291433	0.34087	0.241087	1	0.352369
Adrm1	1	1	1	1	0.129503	1	1	1	1	1	1	1	0	1	1	1	1	1	1	1	1	1	1	1	1	1	1	1	1	1	1	1	1	1	0.176467	0.283386	0.21563	1	0.268428	1	1	1	0.275841	1	1	1	0.20066	1	0.25162
Adsl	1	1	1	0.260526	1	1	1	0.279604	1	1	1	0.264353	0.260526	0.226229	1	1	0.241087	0.275841	0.295239	0.25162	1	1	1	1	1	1	1	0.25162	1	1	1	0.241087	0.25162	1	0.316305	1	0.129503	0.34087	0.246575	0.291433	1	1	0.283386	0.241087	0.25162	1	0.377876	1	0.275841
Adss	1	0.272137	1	0.234353	1	1	0.241087	1	1	0.358318	1	1	1	1	0.20066	0.21563	1	0.316305	0.272137	0.255939	1	0.295239	0.260526	0.295239	0.255939	0.260526	0.255939	0.287202	1	0	1	1	0.330301	1	0.320941	0.279604	0	0.299497	0.299497	0.34087	0.371078	1	0.176467	1	1	1	1	1	1
Adssl1	0.260526	0.272137	1	0.307451	1	0.34087	1	0.303558	0.268428	0.226229	1	0.20066	1	0.246575	1	0.43417	1	1	1	1	1	0.234353	1	1	0.260526	1	0	0.287202	1	0.264353	0.176467	1	1	0.358318	1	0.425384	1	1	0.283386	0.226229	0.303558	0.241087	0	0.283386	0.392593	0.25162	0.241087	0.255939	0.416807
Aebp2	0.325543	0.241087	0.291433	0.255939	0.264353	0.311809	0.268428	1	1	0.264353	1	1	0.21563	1	1	0.264353	1	0.335468	0.330301	1	1	1	0.311809	1	1	1	0.303558	0.241087	0.268428	0.283386	0.275841	0.20066	0.392593	0.20066	0.255939	0.320941	1	0.295239	0.264353	1	0.34087	0.275841	0.392593	1	0.260526	0.234353	0.358318	0.279604	1
Aen	1	1	1	1	1	1	1	1	1	1	1	1	1	1	1	1	1	1	1	1	1	1	1	1	1	1	1	1	0.20066	1	1	1	1	1	0.264353	0.287202	0.25162	1	1	1	1	1	1	1	1	1	1	1	0.275841
Aes	0.268428	1	1	0.246575	0.264353	0.358318	0.279604	0.272137	1	0.320941	0.311809	0.291433	0.358318	0.311809	0.234353	0.358318	0	0.21563	0.346527	0.176467	0.352369	0.371078	0.268428	0.299497	1	0.246575	0.371078	0.299497	0.25162	0.234353	0.320941	0.330301	0.34087	1	1	0.272137	0.385149	0.34087	0.371078	0.268428	0.299497	1	0.283386	0.226229	1	0.268428	0.44309	0.268428	0.385149
Afap1	1	1	1	1	1	1	1	1	1	1	1	1	1	1	1	1	1	1	1	1	1	1	1	1	1	1	1	1	1	1	1	1	1	1	1	1	1	1	1	1	1	0.129503	1	1	1	1	1	1	1
Aff1	1	1	0.25162	1	1	0.279604	0.279604	0.320941	1	1	1	0.291433	0	1	0.129503	0.325543	0.283386	1	1	1	1	0.246575	0.255939	0.307451	1	1	0.279604	0.364622	0.34087	0.268428	1	0.320941	1	0.320941	0.320941	0.352369	1	0.291433	0.226229	0.311809	0.275841	1	0.335468	0.20066	0.20066	0.303558	0.176467	1	0.34087
Aff3	1	1	1	1	0.129503	1	1	1	1	1	1	1	1	1	1	1	1	1	1	1	1	1	1	1	1	1	1	1	1	1	1	1	1	1	0.21563	1	0.255939	1	1	1	1	1	1	1	1	1	1	1	1
Aff4	0.234353	0.129503	1	1	0.291433	1	1	0.176467	1	0.272137	0.272137	0.275841	1	0.129503	1	0.260526	0.287202	1	0.279604	1	1	0.255939	0.260526	1	0.335468	0.287202	0.291433	0.287202	0.275841	1	1	0.20066	0.129503	0.241087	0.311809	0.279604	0.295239	0.330301	0.295239	0.346527	0.268428	1	0.43417	0.241087	0.316305	1	1	0.129503	0.295239
Afg3l1	0.299497	1	1	1	0.260526	0.346527	0.291433	1	0.129503	1	0.25162	1	0.311809	0.264353	1	1	1	0.272137	1	0.311809	0.303558	1	1	0.260526	1	0.21563	1	0.272137	0.385149	1	0.20066	0.275841	0.260526	1	0.346527	0.325543	1	1	0.358318	0.226229	1	1	0.268428	0.364622	0.246575	0.275841	0.303558	0.377876	0.260526
Afg3l2	1	1	0.255939	0.283386	1	1	0.226229	1	1	0.129503	0.335468	1	1	1	0.299497	1	1	1	0.226229	1	1	0.279604	0.295239	0.25162	0.346527	1	0.20066	1	1	1	1	1	1	1	0.352369	0.241087	0.377876	1	0.325543	0.260526	1	1	0.311809	0.176467	0.129503	0.279604	1	0.21563	1
Afmid	1	1	1	1	1	1	1	1	1	1	1	1	1	1	1	1	1	1	1	1	1	1	1	1	1	1	1	1	1	1	1	1	1	1	1	1	1	1	1	1	1	1	0.255939	1	1	1	1	1	1
Afp	0.129503	1	0.25162	1	1	0.295239	1	1	1	1	1	1	0.226229	1	0.287202	0.268428	0.234353	1	1	1	0.264353	1	1	0.268428	1	1	1	0.272137	1	1	1	0.264353	0.364622	0.176467	0.264353	0	0.176467	0.234353	1	1	1	1	0.234353	1	0.307451	0.325543	1	1	0.352369
Aftph	0.241087	1	1	0.287202	0.255939	1	1	1	1	1	1	1	0.234353	0.264353	1	1	1	0.392593	0.246575	1	1	1	1	0.264353	0.176467	0.241087	0.295239	0.371078	0.320941	0.311809	0.291433	1	0.283386	1	0.311809	1	0.330301	1	0.352369	1	0.34087	1	1	1	1	0.287202	0.364622	0	0.287202
Aga	1	1	0.316305	0.21563	1	1	1	0.241087	1	1	0.246575	1	1	0.303558	0.299497	0.352369	1	1	1	1	0	0.325543	1	0	1	1	0.275841	0.299497	0.320941	0.291433	0	0.311809	0.377876	1	0.268428	1	0.316305	0.330301	1	0.325543	0.358318	0.241087	0.176467	1	0.330301	0.129503	0.364622	0.241087	0.129503
Agap1	1	1	1	1	0.291433	0.21563	1	0.264353	0.25162	1	0.335468	0.246575	1	1	0.316305	0.307451	1	1	0.260526	1	1	1	0.283386	1	1	0.25162	0.234353	1	0.272137	0.25162	1	1	0.279604	0.287202	1	0.283386	0	0.226229	0.335468	0.316305	0.226229	1	0.20066	1	1	0.320941	1	0.246575	0.25162
Agap2	1	1	1	1	1	1	1	1	1	1	1	1	1	1	1	1	1	1	1	1	1	1	1	1	1	1	1	1	1	1	1	1	0.246575	1	1	1	1	1	1	0	1	1	0.255939	1	1	1	0.264353	1	0.25162
Agap3	1	1	1	0.260526	0.330301	1	1	0.241087	1	0.316305	1	1	1	0.275841	0.255939	1	1	0	1	0.291433	0.268428	0.275841	1	0.241087	1	0.311809	1	1	1	0.226229	1	0.408434	0.234353	1	0.377876	0.400332	0.246575	0	1	0.129503	0.129503	1	0.279604	0.272137	0.264353	1	0.400332	0.303558	0.283386
Agbl3	1	1	1	1	1	1	1	0.176467	1	1	1	1	1	1	1	1	1	1	1	1	1	1	1	1	1	1	1	1	1	1	1	1	1	1	1	0.279604	0.272137	1	1	1	0.226229	1	0.279604	1	1	1	0.295239	1	1
Agbl5	1	1	1	1	1	1	1	1	1	1	1	1	1	1	1	1	1	1	1	1	1	1	1	1	1	1	1	1	1	1	1	1	0.255939	1	1	1	0.246575	1	1	1	1	1	1	1	0.234353	1	1	1	1
Agfg1	0.241087	1	0.272137	0.295239	0.226229	1	0.303558	1	0.295239	1	1	1	1	1	1	0.295239	1	0.371078	0.21563	0.226229	0.279604	1	0.325543	0.272137	1	0.264353	0.241087	1	0.330301	0.246575	0.299497	0.241087	0	0.320941	0	0.43417	0.246575	0.255939	0.408434	0.20066	1	1	0.264353	0.264353	0.283386	1	0.416807	1	0.241087
Agfg2	1	0.316305	0.20066	1	1	0.320941	0.283386	0.299497	0	0.25162	0.25162	1	1	1	1	0.129503	1	0.234353	1	0.316305	1	0.264353	1	0.346527	1	0.234353	0.129503	0.20066	0.176467	0	0.272137	0.264353	0.325543	0.352369	0.34087	0.299497	1	0.295239	0.34087	0.176467	0.260526	0.268428	0.480832	0.364622	0.264353	0.307451	0.400332	0.320941	0.408434
Aggf1	1	0.287202	0.279604	0.25162	1	0.279604	0.307451	1	0.241087	0.255939	1	1	1	0.268428	1	0.287202	1	0.241087	0.279604	0.21563	0.260526	0.287202	0.325543	0.320941	0.129503	0.241087	0.287202	1	0.320941	0.129503	0.352369	1	0.358318	0.34087	0.34087	1	0.246575	1	0.325543	0.295239	0.316305	0.303558	0.226229	1	0.260526	0.129503	0.279604	0.255939	1
Agk	1	1	1	1	1	1	0.20066	1	1	1	1	1	1	1	1	1	1	1	1	1	1	1	1	1	1	1	1	1	0.21563	0.176467	1	1	0.303558	1	1	1	0.241087	1	0.234353	1	0.320941	1	1	1	0.129503	1	0.279604	1	1
Agl	1	1	1	1	1	1	0.21563	1	1	1	0.311809	1	1	0.241087	0.320941	0.295239	0.272137	0.272137	1	1	1	1	0.303558	1	1	1	1	1	0.272137	1	1	1	0.311809	1	0.20066	0.226229	0.303558	1	1	0.129503	0	1	0.283386	1	0.279604	0.234353	0.316305	1	1
Ago1	0.241087	1	0.21563	1	1	0.260526	1	1	1	0.264353	1	0.226229	1	0.241087	0.176467	0.330301	1	0.283386	1	1	0.25162	1	1	1	0.275841	1	0.268428	1	0.255939	0.241087	1	0.283386	0.346527	0.20066	0.275841	0.299497	0.307451	0.303558	0.260526	0.335468	1	1	0.246575	0.234353	1	1	0.241087	1	1
Ago2	1	1	0.325543	0.226229	0.299497	1	0.241087	1	1	0.234353	0.234353	0.307451	0.275841	1	1	1	1	1	0.303558	0.255939	1	0.264353	1	0.129503	1	1	0.25162	0.241087	1	0.268428	1	0.21563	0.275841	0.260526	1	0.307451	1	0.325543	0.287202	0.330301	0.320941	1	0.272137	0.358318	0.291433	0.364622	0.129503	0.129503	0.311809
Ago3	0.25162	0.21563	1	1	0.264353	0.264353	1	1	1	0.272137	1	1	0.264353	1	1	0.226229	1	1	1	1	1	1	1	1	1	1	1	0.255939	1	1	0.260526	1	0.283386	1	0.311809	0.25162	1	1	0.234353	0.303558	0.34087	1	0.330301	1	0.268428	0.176467	0.264353	1	1
Ago4	0.176467	1	1	1	1	1	1	0.241087	1	0.279604	1	0.246575	1	1	1	0.20066	1	1	0.21563	1	1	1	1	1	0.129503	0.21563	1	0.20066	1	0.21563	1	1	0.21563	1	0.21563	0.307451	0.335468	1	0	1	1	1	0.320941	1	1	1	1	1	1
Agpat1	1	1	1	0.241087	1	0.264353	0.129503	1	1	1	0.21563	0.268428	1	1	1	1	1	0.268428	1	1	0.291433	0.234353	1	1	1	1	0.255939	1	0.307451	1	1	1	0.287202	0.241087	1	0.371078	0.246575	0.21563	0.275841	1	0.260526	1	1	0.279604	0.299497	1	1	1	1
Agpat2	1	1	0.287202	1	1	0.20066	0.234353	0.255939	0.268428	0.275841	0.291433	1	1	0.226229	1	0.20066	1	0.346527	0.299497	1	0.287202	0.352369	1	0.291433	1	0.275841	1	1	1	0.291433	0.295239	1	1	0	0.20066	0.358318	0.226229	0.176467	0.21563	1	0.34087	1	0.295239	0.307451	0.21563	0.291433	1	0.234353	1
Agpat3	1	1	1	1	0.272137	0.275841	1	1	1	0.234353	1	1	1	0.255939	1	0.358318	1	1	1	1	1	1	1	1	1	1	1	1	1	0.255939	1	1	1	1	0.260526	0.272137	0.299497	0.246575	1	0	0.316305	1	1	1	1	0.255939	0.255939	1	0.291433
Agpat4	0.234353	1	1	0.283386	1	0.275841	0.246575	1	0.264353	1	1	1	0.325543	0.264353	1	0.364622	1	0.260526	1	0.275841	0.279604	0.283386	1	0.303558	1	1	0	1	1	1	0.129503	0.311809	0.299497	1	0.279604	0.283386	0.129503	0.385149	0.299497	1	0.176467	0.20066	0.21563	0.303558	0.358318	0.291433	1	1	0.364622
Agpat5	1	0.20066	0	1	1	0.272137	0.226229	1	1	1	0.325543	0.299497	1	1	0.272137	1	1	1	0.303558	1	0.283386	1	0.316305	0.325543	1	1	0.25162	1	1	0	0.226229	0.307451	1	0.346527	0.352369	0.358318	0.385149	0.255939	1	0.364622	0.480832	1	1	0.352369	1	1	0.246575	0.234353	0.307451
Agpat9	1	1	1	1	1	1	1	1	1	1	1	1	1	1	1	1	1	1	1	1	1	1	1	1	1	1	1	1	1	1	1	1	1	1	1	1	1	1	1	1	1	1	1	0.25162	1	1	0.20066	1	1
Agps	1	1	0.279604	1	0.34087	0.299497	1	0.316305	1	1	0.307451	1	1	1	1	1	0.275841	0.226229	1	0.25162	0.283386	0.20066	0.275841	1	0.264353	1	0.335468	0.291433	1	0.21563	1	1	0.307451	0.320941	0.530096	1	1	1	0.246575	1	0.241087	1	0.346527	0.311809	0.260526	0.246575	0.272137	0.234353	0.392593
Agrn	1	1	1	1	1	1	0.21563	1	1	1	0.260526	1	1	1	1	1	1	1	1	1	1	1	1	1	1	1	1	1	1	1	1	1	1	0	0.241087	1	0.283386	0.268428	1	0.176467	0.260526	1	1	0	0.275841	1	0.279604	0.241087	0.272137
Agtpbp1	0.129503	1	0.272137	1	0.21563	1	0.268428	1	0.268428	1	1	0.246575	1	1	0.246575	1	0.246575	0.226229	1	1	0.241087	1	1	1	1	1	0.20066	1	0.260526	1	0.303558	1	0.279604	1	0.346527	0.34087	1	0.264353	0.21563	0.246575	0.246575	1	0.330301	0.21563	1	0.295239	1	0.226229	0.264353
Agtrap	0.279604	0.279604	0.346527	1	0.129503	0.234353	1	1	0.316305	1	1	1	0.364622	0.241087	0.335468	0.234353	1	0.307451	1	0.311809	0.283386	0.234353	0.226229	1	1	1	1	0.316305	1	1	0.129503	0.234353	0.510225	0.316305	0.307451	0.20066	0.325543	0.226229	0.330301	0.377876	0.408434	0.311809	0.226229	0.425384	0.416807	0.287202	1	1	0.311809
Ahctf1	0.255939	0.20066	0.129503	0.260526	0.255939	1	1	1	1	0.291433	0.25162	1	1	0.21563	0.226229	0.34087	0.295239	1	1	0.283386	1	0.287202	1	0.234353	1	1	1	0.320941	1	1	1	1	0.129503	0.20066	1	0.307451	1	0.260526	0.330301	0.283386	0.176467	1	0.241087	1	0.316305	0.416807	0.287202	0.246575	1
Ahcy	1	1	1	1	1	0.21563	1	0.129503	1	1	0.21563	1	1	1	0.264353	0.295239	1	1	1	1	1	1	1	1	1	1	1	1	0.25162	1	1	1	0.226229	1	0.268428	0.272137	1	0.299497	0.311809	0.275841	1	1	0.272137	1	1	1	0.25162	1	1
Ahcyl1	1	0.246575	1	0.241087	1	1	1	1	0.268428	1	0.34087	0.279604	0.260526	0.307451	1	1	1	0.246575	0.279604	1	1	1	1	0.287202	1	1	1	1	0.246575	0.283386	0.226229	0.325543	0.346527	1	0.25162	0.371078	0.268428	0.260526	0.287202	0.325543	0.320941	1	0.226229	1	0.21563	1	0.234353	1	0.311809
Ahcyl2	1	0.226229	1	0.241087	1	1	1	0.303558	1	1	1	0.255939	1	0.176467	0.34087	1	1	0.226229	1	0.275841	0.264353	0.260526	0.325543	0.34087	0.255939	0.316305	0.316305	1	1	0.335468	0.260526	1	0.358318	1	0.255939	1	1	0.364622	0.303558	0.268428	1	1	0.25162	0.358318	0.268428	0.358318	0.279604	1	0.295239
Ahdc1	1	1	1	1	1	1	1	1	1	1	1	0.129503	1	0.129503	1	0.260526	1	1	1	1	1	1	1	0	1	1	1	1	0.226229	1	1	1	0.20066	1	1	1	0.255939	0.25162	0.264353	1	1	1	1	1	1	1	1	0.176467	1
Ahi1	1	1	1	1	1	1	1	1	1	0.20066	1	1	0.129503	1	1	0.241087	1	1	1	1	1	1	1	1	1	1	1	1	1	0.246575	1	1	1	1	1	1	1	1	1	1	1	1	1	1	0.25162	0.20066	0.246575	1	0.283386
Ahnak	0.316305	0.272137	0.21563	0.299497	1	0.21563	0.311809	0.307451	0.272137	0.34087	0.272137	1	1	0.226229	0.43417	0.325543	0.260526	0.34087	1	0.371078	0.275841	0.352369	1	1	0.279604	1	0.268428	1	0.25162	0.21563	0.299497	0.299497	0.279604	1	0.260526	1	0.400332	0.416807	0	0.176467	0.335468	0.330301	0.25162	0.279604	0.268428	0.346527	0.330301	0.241087	0.25162
Ahnak2	1	1	1	0.176467	1	1	1	1	0.21563	1	1	1	1	1	1	0.291433	1	0.21563	0.20066	1	1	1	1	1	1	1	1	0	1	1	0	1	0.311809	1	0.311809	1	1	0	0.311809	0.246575	1	1	0.272137	1	0.25162	1	1	1	1
Ahr	1	0.287202	1	0.246575	0.255939	1	0.260526	0.307451	1	1	0.299497	1	1	0.283386	0.25162	1	1	1	1	1	1	1	0.275841	0.303558	0.287202	1	0.283386	1	1	0.25162	1	1	0.311809	0.241087	0.272137	1	0.291433	0.303558	0.377876	0.299497	1	1	0.129503	0.325543	0.291433	1	0.303558	0.325543	0
Ahrr	0.246575	1	0.241087	1	1	1	1	0.264353	0.275841	1	0.275841	1	0.264353	1	1	1	0.176467	0.246575	1	1	0.255939	1	0.268428	1	1	1	0.279604	0.246575	0.311809	1	0.275841	0.330301	0.34087	1	0.346527	0.25162	1	1	0.268428	0.283386	0.283386	1	1	0.287202	0.20066	0.255939	0.260526	1	0.43417
Ahsa1	1	1	1	1	1	1	0	1	1	1	1	0.129503	0.129503	1	1	0.246575	1	0.255939	1	1	1	0.246575	0.241087	1	0.299497	0.260526	1	0.268428	1	0.241087	1	0.287202	0.20066	1	0.287202	0.385149	0.264353	0.335468	0.272137	0.226229	1	0	1	0.283386	0.335468	1	1	1	0.335468
Ahsa2	1	0.255939	1	1	1	0.255939	1	1	0.241087	1	1	1	0.25162	1	0.234353	1	1	1	0.20066	1	1	1	0	0.264353	0.21563	1	1	1	0.299497	1	0.260526	1	0.364622	0.264353	0.275841	1	0.320941	0.226229	1	1	0.255939	0.226229	1	1	0.291433	0.272137	1	1	0.234353
Aida	1	1	0.264353	1	0.295239	1	1	1	0.260526	1	0.299497	1	0.311809	0.279604	1	0.264353	1	0.291433	0.325543	1	0.303558	0.283386	1	0.264353	1	1	1	1	1	0.21563	0.268428	1	0.268428	1	1	1	0.307451	0.346527	0.320941	0.287202	0.311809	0.275841	0.291433	0.291433	1	1	1	0.260526	0.279604
Aif1	0.246575	0.176467	0.335468	0.260526	0.385149	0.241087	0.246575	0.299497	0.226229	0.283386	1	0.325543	0.255939	0.299497	0.272137	0.241087	1	0.34087	0.264353	0	0.400332	1	0.291433	0	1	0.425384	0	0.311809	0.246575	0.316305	0.20066	1	0.264353	0.295239	0.320941	0.416807	0.279604	0.176467	0.352369	0.283386	0.335468	0.330301	0.330301	0.364622	0.425384	0.283386	0.43417	0.335468	0.241087
Aifm1	0.272137	1	0.264353	1	1	0	0.255939	0.129503	0.330301	1	0.303558	1	1	1	0.241087	0.325543	1	0.20066	0.264353	0.129503	1	1	0.325543	1	0.268428	1	0.316305	1	0.320941	1	1	0.129503	0.335468	0.307451	0.291433	0.425384	0.234353	0.392593	0.371078	1	0.287202	1	0.20066	0.358318	0.268428	1	0.385149	0.303558	0.364622
Aifm2	1	1	1	0.264353	1	1	1	0.21563	1	1	1	1	1	1	0.241087	0.176467	0.20066	0.260526	1	1	1	0	1	0.226229	1	0.260526	1	1	0	0.311809	0.241087	0.283386	0.246575	0.377876	0.287202	1	0.346527	0.307451	0.272137	0.335468	1	0.20066	1	0.316305	0.325543	0.20066	1	1	1
Aig1	1	1	1	1	1	0.129503	1	1	1	1	1	1	1	1	1	0.241087	1	1	1	1	1	1	1	0.25162	0.129503	1	0.264353	1	1	1	1	0.255939	0	1	0.226229	1	0.303558	0.268428	1	1	0.176467	1	1	0.295239	1	1	0.320941	1	1
Aim1	1	1	1	0.226229	1	1	0.25162	1	0.20066	1	1	1	1	1	1	0.25162	0.272137	1	0.283386	0.246575	1	1	0.255939	1	0.226229	1	1	1	1	1	0.21563	1	0.307451	1	0.320941	0.299497	0.335468	1	1	0.377876	1	1	0.20066	0.234353	0.303558	1	0.275841	1	1
Aim1l	1	1	1	1	1	1	1	1	1	1	1	1	1	1	1	1	1	1	1	1	1	1	1	1	1	1	1	1	1	1	1	1	1	1	1	1	1	1	1	1	1	1	1	1	1	1	1	1	1
Aim2	1	0.268428	0.325543	0.255939	0.255939	0.20066	1	0.316305	1	0.21563	1	0.275841	0.20066	0.295239	1	0.320941	1	0.234353	1	1	1	0.352369	0.303558	0.295239	1	0.299497	1	0.20066	0.275841	1	0.307451	0.272137	0.287202	0.272137	0.303558	0.295239	0.303558	0.234353	0.320941	1	0.416807	1	0.264353	0.295239	0.325543	0.226229	1	0.268428	0.226229
Aimp1	1	1	0.241087	1	0.234353	0.246575	1	0.268428	0.307451	0.352369	0.330301	0.34087	0.291433	0.330301	0.346527	0.34087	0.325543	0.234353	1	1	1	1	1	0.287202	0.299497	0.260526	0.303558	0.325543	0.287202	0.129503	1	0.335468	0.307451	0.25162	0.303558	0.471211	0.352369	0.246575	0.371078	0.303558	1	0.246575	1	1	0.129503	1	0.352369	1	0.377876
Aimp2	1	1	1	1	0.268428	1	1	1	1	1	1	1	0.234353	1	0.299497	1	1	1	1	0.307451	1	0.279604	1	0.295239	0.268428	1	1	0	1	0.295239	1	0.129503	0.299497	0.268428	0.346527	0.303558	0.234353	1	0.352369	0.255939	0.291433	0.264353	0.260526	1	0.20066	1	1	0.311809	0.299497
Aip	0.241087	1	1	1	0.303558	0.307451	0.275841	1	0.316305	0.129503	1	0.176467	0.358318	0.330301	0.316305	0.295239	1	0.272137	0	0.25162	1	0.335468	0.275841	1	0.226229	0.299497	0.291433	0.320941	1	1	0.303558	1	0.371078	0.272137	0.21563	0	0.21563	0.335468	0.480832	0.330301	0.299497	1	0	1	0.279604	0.246575	1	0.255939	0.316305
Airn	1	1	1	1	1	1	1	1	1	1	1	1	1	1	1	1	1	1	1	1	1	1	1	1	1	1	1	1	1	1	0	1	0.234353	1	1	1	1	1	0.20066	1	1	1	0.176467	1	1	1	1	1	1
Ak1	1	1	1	1	1	1	1	1	1	1	1	1	1	0.20066	1	1	1	1	1	1	1	1	1	1	1	1	1	1	1	1	1	1	1	1	0.272137	1	1	1	0.129503	1	1	1	1	0.129503	1	1	0.295239	0	1
Ak2	1	1	0.268428	0.335468	0.330301	0.377876	0.246575	1	1	0.316305	0.34087	1	0.255939	0.21563	0.283386	1	0.352369	0.25162	0.260526	1	0.316305	1	0.287202	1	1	0.358318	1	1	0.307451	0.325543	0.21563	0.176467	0.371078	0.307451	0.335468	0.241087	0.264353	1	0.358318	1	0.275841	1	0.392593	0.320941	0.129503	0.129503	1	0.20066	0
Ak3	0.176467	0.234353	1	1	1	0.299497	1	1	0.316305	1	0.303558	0.272137	0.364622	0.275841	0.320941	0.25162	1	0	1	1	1	0.260526	0.268428	0.241087	0.241087	0.226229	0	0.377876	0.330301	1	0.311809	0.335468	0.371078	0.241087	1	0.392593	0.392593	1	1	1	0.408434	1	0.385149	1	1	1	1	0.303558	0.260526
Ak4	1	1	1	1	1	1	1	1	1	0.129503	1	1	1	1	1	1	1	1	1	1	1	1	1	1	1	1	1	1	1	1	1	1	1	1	1	1	1	1	0.275841	0.260526	1	1	1	0.21563	0.287202	0.20066	1	1	0.25162
Ak6	0.303558	1	1	0.320941	1	0	0.176467	0.268428	1	0.20066	0.295239	1	0.299497	0.264353	0.299497	0.320941	0.176467	1	1	0.320941	0.226229	0.129503	0.325543	0.246575	0.316305	0	1	0.299497	0.291433	1	0.291433	1	1	0.346527	1	0.377876	0.320941	0.385149	0.303558	0.234353	0.275841	0.234353	1	1	0.176467	1	0.307451	1	0.275841
Ak8	0	1	1	1	1	1	1	0.21563	1	1	1	0.260526	1	1	0	1	1	0.299497	1	1	1	1	0.255939	1	1	1	1	0.311809	1	1	1	1	0.279604	1	1	0	0.320941	1	0.20066	1	1	1	0.316305	1	0.291433	1	1	1	1
Akap1	1	1	1	1	1	1	1	1	1	1	1	1	1	1	1	0.268428	1	1	1	1	1	1	1	1	1	1	1	1	1	1	0.25162	0.176467	1	1	0.226229	1	1	1	0.307451	1	1	1	1	1	1	0.21563	1	1	0.21563
Akap10	0.234353	0.272137	1	1	1	1	0.246575	1	0.176467	1	1	1	1	1	1	0.272137	1	1	1	1	0	1	0.234353	0	0.264353	1	1	1	1	0.176467	1	0.21563	0.264353	1	1	0.335468	1	0.226229	1	0.316305	0.295239	1	0.303558	1	0.176467	0.241087	0.275841	0.291433	0.21563
Akap11	1	0.25162	1	1	1	1	1	1	1	1	1	0.241087	1	1	0.21563	0.264353	1	1	1	1	1	1	0.234353	1	1	1	0.272137	0.226229	1	1	1	0.21563	0.272137	0.335468	0.25162	0.291433	0.129503	0.260526	0.129503	1	1	0.241087	1	0.364622	0.260526	0.307451	0.283386	1	1
Akap13	1	0.20066	0.291433	0.385149	1	0.176467	0.352369	0	0.268428	0.264353	0.34087	0.371078	0.377876	0.358318	0.275841	0.176467	0.129503	0.335468	1	0.279604	0.129503	0.291433	1	1	1	0.275841	0.275841	0.255939	0.20066	1	1	0.307451	0.291433	0.275841	0.283386	1	0.316305	0.325543	0.303558	1	1	0.352369	0.176467	0.246575	1	1	1	1	0.385149
Akap17b	1	1	1	1	1	1	0.20066	1	1	1	1	1	1	1	1	1	1	1	1	1	1	1	1	1	1	1	1	1	1	1	1	1	0.21563	0.260526	0.20066	0.291433	0.299497	1	1	0.20066	1	1	1	1	1	1	1	1	0.20066
Akap5	1	1	0.129503	1	1	1	1	1	1	1	1	1	1	1	1	1	1	1	1	1	0.176467	1	1	1	1	1	1	1	1	1	1	1	1	1	0.279604	0.129503	1	0.241087	0.264353	1	1	1	1	1	1	1	0.260526	1	1
Akap7	0.279604	1	1	0.299497	0.283386	1	1	0.260526	0.275841	0.283386	0	1	1	1	0.246575	0.268428	1	1	1	1	1	1	0.260526	1	1	1	1	0.279604	0.385149	0.275841	1	1	1	0.25162	1	0.295239	0.129503	1	1	0.279604	1	0.241087	0.311809	0.272137	0.129503	0.346527	1	1	0.25162
Akap8	0.299497	1	0	1	0.20066	1	1	1	1	0.255939	1	0.260526	1	1	0.283386	1	1	1	0.21563	1	1	1	0.246575	0.272137	1	1	1	1	0.241087	0.176467	1	0.275841	0.299497	0.299497	1	0.129503	0.260526	0.346527	0.226229	0.260526	0.272137	1	0.358318	1	0.176467	1	0.275841	0	1
Akap8l	1	0.241087	0.246575	1	1	0.279604	1	1	1	0.303558	1	1	1	1	1	1	1	1	1	1	1	1	1	1	1	1	1	1	1	0.268428	1	1	0.279604	1	0.246575	1	1	0.268428	1	0.25162	0.320941	0.241087	0	1	1	0.311809	0.25162	0.268428	1
Akap9	1	1	0.279604	1	1	0.307451	0.272137	0.129503	1	1	0	0.34087	0.241087	1	0.260526	1	0.260526	0.272137	1	0	1	1	1	0.299497	0	0.307451	0	0.325543	0.299497	0.295239	0.20066	0.287202	0.21563	0.275841	0.377876	0.279604	0.358318	0.299497	0.275841	1	1	1	0.311809	0.295239	0.279604	1	1	0.295239	0.299497
Akip1	1	1	1	0.264353	0.241087	0.295239	1	1	0.264353	1	0.260526	0.255939	1	0.20066	0.268428	1	0.316305	1	1	1	0.21563	1	1	0.20066	1	1	1	0.260526	0.307451	1	1	0.234353	1	0.279604	0.34087	0.226229	0.385149	1	0.303558	0.335468	0.260526	1	0.299497	0.299497	1	0.226229	0.364622	0	1
Akirin1	1	1	0.260526	1	1	0.21563	1	1	1	1	1	1	1	1	0.21563	0.291433	1	0.241087	0.246575	0.129503	1	0.234353	1	0	1	1	0.129503	1	0.20066	1	1	1	0.352369	0	0.255939	0.226229	0.364622	0.287202	1	1	0.264353	0.129503	1	1	0.330301	0.260526	1	1	1
Akirin2	0.320941	1	0.260526	1	0.268428	1	0.226229	1	1	1	0.279604	0.241087	0.330301	0.129503	1	1	1	0.316305	0.20066	1	0.226229	0.325543	0.287202	0.295239	1	1	1	1	0.268428	0.295239	0.272137	0.307451	0.241087	0.335468	0.295239	0.346527	0.335468	0.330301	0.385149	0.234353	1	1	0.303558	0.279604	0.226229	1	0.264353	1	0.316305
Akna	1	1	1	0.303558	1	0	0.176467	1	1	0.129503	1	1	0.307451	0.129503	0.325543	0.255939	0.316305	0.307451	1	1	0	1	1	0.226229	0.268428	0.255939	0.255939	0.320941	1	0.264353	1	0.287202	0.255939	0.264353	1	0.371078	1	1	1	0.275841	1	1	0.320941	0.268428	0.346527	0.20066	0.392593	0.303558	0.34087
Akr1a1	0.260526	0.255939	0.316305	0.303558	0.226229	0.291433	0.226229	0.295239	1	0.311809	0.371078	0.268428	0.44309	0.346527	0.352369	0.303558	0.392593	0.330301	0.371078	0.21563	0.303558	0.311809	0.283386	0.260526	0.34087	0.291433	0.255939	0.352369	0.279604	0.129503	0.352369	0.385149	0.246575	0.416807	0.129503	1	0.335468	0.246575	0.295239	0.303558	0.20066	1	0.330301	0.303558	0.295239	0.264353	0.283386	0.358318	1
Akr1b10	0.20066	0.129503	1	0.255939	0.25162	0.272137	1	1	0.129503	1	0.226229	1	1	1	0.21563	1	1	1	1	1	0.260526	1	1	0.307451	1	1	0.234353	0.272137	1	0.295239	1	1	1	1	1	1	0.330301	1	0.176467	0.335468	0.283386	1	0.287202	1	0.34087	0.352369	0.335468	0.325543	0.129503
Akr1b3	1	1	1	1	1	1	1	1	1	1	1	1	1	1	1	1	1	1	1	1	1	1	1	1	1	1	1	1	1	1	1	1	0.226229	1	1	1	0.272137	0.241087	1	0.241087	1	1	1	0.268428	0.241087	1	0.287202	1	1
Akr1b8	1	1	1	1	1	1	1	1	1	1	1	1	1	0	1	0.260526	1	1	1	1	1	1	1	1	1	1	1	0.129503	1	1	1	1	0.311809	1	0.283386	0.287202	0.226229	1	1	1	0.241087	0.20066	1	0.272137	0.21563	1	1	1	1
Akr1c12	1	1	1	1	1	1	1	1	1	1	1	1	1	1	1	0.272137	1	1	1	1	1	1	1	1	1	1	1	1	1	1	0.176467	1	1	1	0.25162	1	1	0.260526	0.264353	1	0.272137	1	1	1	0.176467	0	1	1	0.226229
Akr1c13	1	1	1	1	1	1	1	0.129503	0.275841	1	0	1	0.234353	0.234353	1	1	1	0.275841	1	1	1	0	1	1	1	1	1	0.268428	1	1	0.226229	1	1	0.260526	0.307451	0.325543	0.325543	1	0.364622	0.255939	0.377876	1	1	1	1	0.21563	1	1	0.255939
Akr1c18	1	1	1	1	1	1	1	1	1	1	1	1	1	1	1	1	1	0	1	1	1	1	1	1	1	1	1	1	1	1	1	1	1	1	0.279604	0.335468	0.316305	0.287202	1	1	0.20066	1	1	1	1	1	0.268428	1	1
Akr1e1	1	0.255939	0.25162	1	0.25162	1	0.246575	0.303558	1	0.246575	0.279604	1	0.246575	1	0.307451	0.346527	1	1	1	1	1	1	0.25162	1	0.275841	1	1	1	0.34087	0.234353	0.291433	1	0.358318	0.264353	0.287202	0.176467	1	0.275841	1	0.311809	1	1	0.25162	1	1	1	1	1	0.260526
Akr7a5	1	0.272137	0.129503	1	1	1	0.264353	0.226229	0.275841	1	0.129503	1	1	1	1	0.364622	1	0.241087	0.291433	1	0.283386	0.283386	0	0.279604	1	1	0.268428	1	0	1	0.325543	0.241087	0.364622	0.307451	0.272137	0.335468	1	0.279604	0.335468	0.320941	0.129503	0.246575	0.364622	0.291433	0.255939	0.358318	0.25162	1	0.264353
Akt1	0.279604	0.226229	1	0.260526	0.176467	0.311809	0.20066	0.272137	0.176467	1	0.34087	0.358318	0.352369	0.316305	1	1	0.295239	0.264353	0.364622	0.275841	0.295239	0.283386	0.358318	0.307451	0.352369	1	0.34087	0.260526	0.330301	1	0.260526	0.291433	1	1	0.283386	0.371078	0.272137	0.287202	0.346527	1	0.234353	0	0.303558	0.377876	0.279604	0.303558	0.291433	1	0.371078
Akt1s1	0.25162	0.307451	1	0.279604	1	0.287202	0.311809	0.320941	0	0.268428	0.358318	1	0.287202	1	0.255939	1	1	0.291433	0.264353	1	1	1	0.303558	0.226229	0.246575	1	1	0.246575	1	0.311809	0.264353	0.295239	0.291433	0.307451	1	0.129503	0.371078	0.377876	1	1	0.264353	1	1	0.291433	0.320941	0.255939	0.303558	0.246575	0.283386
Akt2	0.176467	0.25162	1	1	1	1	1	1	0.268428	1	1	0.264353	1	1	0.21563	1	0.20066	1	1	1	0.246575	0.260526	0.129503	1	1	0.255939	1	1	0.20066	1	1	1	0.241087	0.311809	1	0.335468	1	0	0.260526	1	0.275841	0.20066	1	0.272137	1	1	1	0.234353	1
Akt3	0.176467	0.21563	1	1	0.25162	1	0.176467	1	1	1	1	1	1	1	1	1	1	0.25162	1	0.264353	1	1	1	0.241087	1	0.176467	1	1	1	1	0.129503	0.246575	1	0	1	0.316305	0.377876	0.307451	0.320941	0.129503	1	1	0.303558	0.272137	1	0.264353	0.330301	1	0.272137
Aktip	0.246575	0.176467	0.287202	1	1	0.287202	0.234353	0.226229	1	1	0.303558	0.246575	1	0.316305	1	0.129503	1	0.25162	1	1	0.260526	1	1	0.246575	1	1	1	0.283386	0.307451	0.176467	0.287202	0	1	0.25162	0.176467	1	0.330301	1	0.246575	0.287202	0.25162	0.255939	0.279604	0.291433	1	0.307451	0.241087	1	1
Alad	1	1	1	1	0.275841	1	1	0.291433	1	1	0.283386	1	0	0.287202	0.226229	0.358318	1	0.21563	1	0.255939	0.268428	0.255939	0.25162	0.291433	1	0.255939	0.241087	0.311809	1	1	0.264353	1	0.246575	0.299497	1	0.364622	0.176467	0.176467	0.268428	1	0.291433	1	0.352369	0.295239	0.21563	1	1	1	0.246575
Alas1	0.364622	0.25162	1	0.260526	0.364622	1	1	0.20066	0.291433	0.25162	0.21563	0.264353	0.303558	1	0.241087	0.471211	0.260526	1	0.275841	1	0.299497	1	0.20066	0.371078	1	0.268428	0.287202	0.34087	0.43417	1	1	0.311809	0.275841	1	0.20066	0.44309	0.400332	0.129503	1	0.316305	1	1	0.129503	0.21563	0.275841	0.241087	0.264353	0.241087	0.25162
Alcam	0.234353	0.234353	0.234353	1	0.25162	1	0.241087	0.268428	0.307451	0.129503	0.234353	0.311809	0.255939	1	0.226229	0.400332	0.129503	0.325543	0.325543	1	1	1	1	0.176467	0.34087	0.129503	0.279604	1	1	0.268428	0.279604	0.316305	0.268428	0.316305	0.377876	0.408434	0.371078	1	0.330301	1	0.316305	0.291433	0.377876	0.246575	0.320941	0.371078	0.316305	0.129503	0.335468
Aldh16a1	1	0.246575	1	1	1	0.283386	0.234353	1	1	0.241087	1	1	1	0.21563	0.268428	0.352369	1	1	1	0.246575	0.241087	1	0.226229	0.295239	0.287202	1	0.234353	0.264353	1	1	1	1	1	1	1	0.246575	1	0.287202	0.385149	1	0.307451	0.176467	0.358318	1	1	0.320941	1	1	0.287202
Aldh18a1	1	1	1	1	1	1	1	1	1	0.129503	1	1	1	1	1	1	1	1	1	1	1	1	1	1	1	1	1	1	1	1	1	1	0.279604	1	1	1	1	1	1	1	1	1	1	1	1	1	0.255939	0	1
Aldh1a2	1	0.295239	1	1	0.264353	0.234353	0.279604	1	0.283386	0.291433	1	1	1	0.21563	0.20066	0.25162	1	1	0.20066	0.21563	0.226229	0.129503	0.272137	1	1	1	1	0.279604	0.303558	1	1	0.25162	0.264353	0.241087	0.311809	1	0.316305	0.255939	0.287202	1	0.307451	0.268428	0.260526	1	1	1	0.246575	1	0.311809
Aldh1b1	1	1	1	0.275841	0.21563	1	0.21563	1	1	1	0.34087	1	1	1	0.264353	1	1	1	1	0.255939	1	1	0.234353	1	1	1	1	1	1	0.283386	0.279604	1	0.307451	0.129503	1	0.25162	0.392593	0.335468	0	0.283386	1	1	1	1	1	1	0.311809	0.255939	0.241087
Aldh1l1	1	1	1	1	1	1	1	1	1	1	0.234353	1	1	1	0.255939	1	0.234353	1	1	1	1	1	1	1	1	1	1	1	1	1	1	1	1	0.260526	0.325543	1	1	1	0.299497	1	1	1	0.246575	0.129503	0.279604	1	1	1	1
Aldh2	0.241087	1	0.279604	0.287202	0.255939	0.287202	0.346527	0.291433	0.311809	0.255939	0.352369	1	1	0.255939	1	1	0.358318	0.226229	0.176467	0.330301	1	0.234353	0.279604	1	0.34087	0.234353	1	0.20066	0.260526	0.311809	0.246575	0.272137	1	0.392593	1	0.291433	0.25162	1	0.425384	1	0.268428	0.316305	0.291433	0.400332	1	0.330301	0.20066	1	0.358318
Aldh3a2	1	0.287202	1	0.246575	1	0.176467	1	1	0.287202	1	0.287202	1	1	1	0.295239	1	0.272137	1	1	1	1	1	1	1	1	1	1	0.129503	0.291433	0.255939	1	1	0.241087	1	0.307451	1	0.320941	1	1	0.176467	0.346527	1	0.268428	0.272137	0.295239	1	0.234353	0.275841	1
Aldh3b1	0.303558	0.226229	1	0.129503	0.311809	0.226229	0.279604	0.176467	0.21563	0.129503	0.283386	1	0.25162	0.316305	1	0	0.272137	1	0.346527	1	0.226229	0.25162	0.295239	0.358318	0.241087	1	0.320941	1	0.330301	0.275841	0.272137	0.287202	0.408434	0	0.34087	0.325543	0.25162	0.20066	0.291433	0.241087	0.295239	1	0.452304	1	1	0.20066	0.316305	0.346527	0.287202
Aldh4a1	1	1	1	1	1	1	1	1	1	1	1	0.129503	1	0.226229	1	0.275841	1	0.272137	1	1	1	1	0.21563	1	1	1	1	1	0.241087	1	1	1	1	1	0.279604	0.246575	0.264353	1	0.295239	1	1	1	0.272137	1	1	1	0.21563	0.21563	1
Aldh6a1	1	1	1	1	1	1	1	1	1	0	1	1	1	1	1	1	1	1	1	1	1	1	1	1	1	1	1	1	1	1	1	1	1	1	1	1	1	1	1	1	1	1	1	0.21563	1	1	1	1	1
Aldh7a1	1	1	1	1	1	1	1	1	0.246575	1	0.275841	0.21563	1	1	1	0.275841	1	1	1	1	1	1	0.20066	1	1	1	1	1	0.260526	0.226229	1	0.21563	0.295239	1	1	1	1	0.25162	0.226229	1	0.129503	1	0.275841	1	0.260526	1	1	1	1
Aldh9a1	1	0.303558	1	1	1	0.303558	0.287202	0.129503	0.291433	1	1	1	0.21563	1	0.283386	0.287202	0.335468	0	0.246575	1	0.295239	1	0.264353	1	1	1	0.20066	1	1	1	0.335468	0.303558	1	0.129503	0.320941	0	0.264353	0.176467	0.264353	0.299497	0	0.255939	0.480832	0.400332	0.283386	0.303558	0.176467	0.352369	0.364622
Aldoa	0.303558	0.320941	0.260526	0.311809	1	0.234353	0.416807	0.307451	0.234353	0.400332	0.176467	1	0.385149	1	0.176467	0.371078	0.358318	1	0.241087	0	0.255939	1	0.335468	1	0.275841	1	0.364622	0.335468	0.264353	0.352369	0.295239	1	0.283386	0.226229	0.377876	1	0.129503	0.320941	0.346527	0.241087	0	0.311809	0.364622	0.303558	0.287202	0.255939	0.226229	0.260526	0.129503
Aldoart1	0.279604	1	0.346527	0.129503	1	0.226229	1	1	0.316305	0.358318	0.279604	0.20066	0.21563	1	1	0.283386	0.287202	0.325543	0.20066	0.129503	0.307451	1	0.226229	1	0.264353	0.295239	1	0.335468	1	0.20066	0.241087	0.287202	0.320941	0.20066	1	0.307451	0.416807	0.358318	0.335468	0.287202	1	0.25162	0.307451	0.299497	0.21563	0.320941	1	0.268428	0.307451
Aldoc	0.316305	0.291433	1	0.25162	0.246575	0.330301	0.234353	0.246575	1	1	0.316305	0.34087	0.352369	0.295239	0.20066	0.400332	0.21563	0.279604	0.275841	1	1	1	0.299497	1	0.246575	1	1	0.275841	0.21563	0.25162	1	0.392593	0.377876	0.246575	0.34087	0.21563	0.260526	0.325543	0.20066	0.20066	1	0.246575	0.371078	0.283386	1	0.176467	0.346527	0.307451	0.311809
Alg1	0.129503	1	0.234353	1	0.264353	1	0.260526	0.295239	1	1	1	1	1	1	0.320941	1	0.283386	0.272137	1	0.246575	0.20066	1	0.255939	0.283386	1	0.25162	1	0.25162	1	1	1	1	0.264353	1	0.335468	1	0.176467	0.260526	0.358318	0.241087	0.264353	1	0.346527	1	0.268428	0.129503	0.311809	0.320941	0.320941
Alg10b	1	1	1	1	1	1	1	1	0	1	1	1	1	1	1	1	1	1	1	1	1	0.234353	1	1	1	1	1	1	1	1	0.234353	1	0.283386	1	0.20066	0.303558	1	1	1	1	0.246575	1	1	0.260526	1	1	0.234353	1	1
Alg11	1	1	1	1	1	1	1	1	1	1	1	1	1	1	1	0.21563	1	1	1	1	1	1	1	1	1	1	1	1	1	1	1	1	1	1	0.275841	0.299497	0.316305	1	0.316305	0.246575	0.234353	1	1	0.25162	0.129503	0.21563	0.291433	1	1
Alg12	1	1	1	1	1	1	1	1	1	1	1	1	1	1	1	0.255939	1	1	1	1	1	1	1	1	1	1	1	1	1	1	1	1	0.21563	0.234353	0.21563	0.303558	0	1	1	1	0.241087	1	1	1	1	0.234353	1	1	0.176467
Alg13	1	1	1	1	1	1	1	1	1	1	1	1	1	1	0.241087	1	1	0.246575	1	0.129503	1	0.176467	1	1	1	1	1	1	0.226229	0.283386	0.241087	1	0.275841	0.25162	0.316305	1	1	0.25162	1	0.246575	1	1	1	1	1	0.241087	1	1	1
Alg14	1	1	1	1	1	1	1	1	1	1	1	1	0.20066	0.176467	0.246575	1	1	0.264353	1	1	1	1	1	1	1	1	0.226229	0.246575	0.226229	1	1	0.241087	1	0.295239	0.307451	0.226229	0.283386	0.25162	1	0.20066	0.279604	0.21563	0.176467	0.25162	1	0.330301	1	0.234353	0.316305
Alg2	1	1	1	1	1	0.303558	1	0.176467	0.246575	1	0.246575	1	0.255939	1	1	1	1	1	1	1	1	1	1	1	1	1	1	0.275841	1	1	1	1	0.311809	1	0.20066	0.129503	0.34087	0.291433	0.311809	0.241087	0.129503	0.234353	0.364622	0.275841	0.307451	1	0	1	1
Alg3	1	0.241087	1	1	1	1	1	1	0.176467	1	1	1	1	1	0.255939	0.291433	1	0.20066	1	1	1	1	1	0	1	1	1	1	1	1	1	1	0.307451	1	1	0.283386	0.371078	1	1	0.226229	1	1	0.307451	1	0.303558	0.299497	1	1	0.325543
Alg5	1	1	0.234353	0.176467	1	1	0.330301	1	0	0.234353	0.268428	0.371078	0.20066	1	1	0.295239	1	1	0.279604	0.234353	0.129503	0.246575	0.226229	1	1	1	0.246575	0.264353	0.264353	0.316305	0.264353	0.275841	0.352369	0.303558	0.25162	0.129503	0.129503	0.291433	0.325543	0.416807	0.255939	0.330301	0.303558	1	1	0.283386	0.320941	1	0.268428
Alg6	1	1	1	1	1	1	1	1	1	1	1	0.176467	1	1	1	1	1	1	1	1	1	0.241087	1	1	1	1	1	1	1	1	1	1	1	1	0.234353	1	0.279604	1	0.307451	0.268428	0.275841	1	1	1	0.260526	0.275841	0.295239	1	1
Alg8	1	1	0.255939	1	1	1	0.272137	0.241087	0.176467	0	1	0.234353	1	1	1	1	0.255939	0.226229	1	1	1	1	0.241087	1	1	0.241087	1	0.20066	0.264353	1	1	1	1	0.299497	1	0.287202	1	0.21563	0.303558	0.255939	0.316305	0.241087	1	0.275841	1	1	0.246575	1	1
Alg9	1	1	1	1	1	1	1	0.234353	1	1	0.21563	1	0	0.25162	0.264353	0.129503	1	0.246575	1	1	1	1	1	1	1	1	0.241087	1	1	1	1	0.287202	0.352369	0.25162	0.176467	0.279604	0.352369	0.25162	0.320941	0.272137	0.307451	0.176467	1	1	1	1	1	1	0.335468
Alkbh1	0.275841	1	1	1	0.264353	0.246575	1	0.330301	1	0.291433	0.377876	0.21563	1	0.316305	0.226229	0.268428	1	0.279604	0.291433	1	0.234353	0.295239	0.275841	0.291433	1	1	1	0.25162	1	0.352369	0.246575	0.320941	0.21563	0.268428	0.226229	1	0.385149	1	0.226229	1	0.408434	0.268428	0.291433	1	0.299497	0.226229	0.408434	0.176467	0.425384
Alkbh2	0	1	1	0.241087	1	1	1	0	0.260526	0.241087	0.311809	1	0.20066	1	1	1	1	1	1	1	0.279604	0	1	1	1	1	0.21563	0.283386	0.21563	1	1	0.226229	0.255939	0	0.320941	0.377876	0.320941	0.330301	0.295239	1	0.260526	0.21563	0.264353	0.264353	0.226229	1	1	0.283386	0.268428
Alkbh3	0.279604	0.241087	0	1	0.283386	0.287202	1	0.299497	0.295239	0.260526	1	1	0.241087	0.241087	1	0.295239	1	0.226229	0.260526	0.21563	1	1	0.287202	0	0.234353	1	0.260526	0.21563	0.320941	1	1	0.287202	0.279604	0.234353	1	0.129503	0.25162	0.295239	0	0.279604	0.408434	0.21563	0.275841	0.25162	0.291433	0.358318	1	1	0.377876
Alkbh4	1	1	1	1	1	1	1	1	1	1	0.21563	1	1	1	1	1	1	1	1	1	1	1	1	0.264353	1	1	1	1	0.176467	1	0.129503	0.176467	0.325543	1	0.275841	1	1	0.176467	0.176467	0.241087	1	1	1	1	1	0.272137	0.299497	1	0.20066
Alkbh5	0.287202	1	1	1	1	1	1	0.255939	1	0.303558	0.264353	0.291433	0.241087	0.21563	0.279604	0.299497	1	1	1	1	1	1	0.275841	0.287202	0.25162	1	1	0.264353	0.303558	0.20066	0.283386	1	0.34087	0.255939	0.335468	0.20066	1	0.255939	0.283386	0.352369	0.335468	1	0.283386	0.299497	1	0.25162	0.330301	1	0.43417
Alkbh6	0.20066	1	0.291433	1	1	1	0.25162	1	0.20066	1	1	1	0.279604	0.129503	0.275841	0.392593	0.307451	1	0.234353	0.21563	1	1	1	1	1	0.316305	0.234353	1	0.287202	0.226229	1	0.21563	0.34087	1	0.295239	1	0.299497	0.34087	0.21563	0.279604	0.303558	1	0.377876	0	0.283386	0.295239	0.325543	0.287202	0.311809
Alkbh7	0.21563	1	0	0.325543	1	0.268428	1	0.25162	0.264353	1	0.176467	0.275841	1	1	0.299497	1	1	1	0.279604	0.241087	1	0.320941	0	1	0.176467	1	0.25162	0.279604	1	1	0.260526	1	0.275841	0.303558	1	1	0.377876	0.20066	1	0.21563	1	0.25162	0.303558	0.20066	0.234353	0.176467	0.260526	0.330301	0.291433
Alkbh8	1	1	1	1	1	1	0.226229	1	1	1	1	1	1	1	1	0	1	1	1	1	1	1	1	1	1	1	1	0.20066	1	1	1	1	1	1	0.255939	0.320941	0.176467	1	1	0.299497	1	1	0.275841	0.21563	1	1	0.255939	1	0.268428
Alms1	1	1	1	1	1	1	1	1	1	1	1	1	1	1	1	1	1	1	1	1	1	1	1	1	1	1	1	1	1	0	1	1	1	1	1	1	1	1	1	1	1	1	0.234353	1	1	1	0.234353	1	1
Alox15	1	1	1	1	1	1	1	1	1	1	1	1	1	1	1	1	1	1	1	1	1	1	1	1	1	1	1	1	1	1	1	1	1	0.21563	1	0.21563	1	1	1	1	1	1	1	1	1	1	1	1	0.129503
Alox5	1	1	1	0.246575	0.316305	0.21563	1	1	1	0.226229	0.20066	0.260526	1	1	1	0.246575	1	0.279604	1	1	1	1	0.275841	1	0.226229	1	1	1	1	0.295239	0.316305	0.330301	0.25162	1	1	0.316305	1	0.358318	1	0.316305	0.311809	0.176467	0.226229	0.307451	1	1	0.283386	0	0.241087
Alox5ap	0.358318	0.316305	0.400332	0.307451	1	0.275841	0.392593	0.129503	1	0.264353	1	0.255939	1	0.20066	0.371078	0.311809	1	1	0.241087	1	0.34087	0.21563	0.268428	0.452304	1	0.287202	1	0.241087	0.275841	0.255939	0	0.364622	0.129503	0.275841	0.400332	0.377876	0.241087	0.371078	0.226229	1	0.490546	1	0.303558	1	0.275841	0.377876	0.425384	1	0.129503
Alpk1	0	1	1	0.129503	1	1	1	1	1	1	1	1	1	0.260526	0.268428	1	1	1	1	1	1	1	1	1	1	1	1	0.226229	1	1	1	1	1	1	0.283386	0.330301	0.279604	0.226229	1	0.176467	0.299497	1	0.303558	0.303558	1	1	0.303558	1	0
Alpk2	1	1	1	1	1	1	1	1	1	1	1	1	1	1	1	1	1	1	1	1	1	1	1	1	1	1	1	1	1	1	1	1	1	1	1	1	1	0.234353	1	1	1	1	1	1	1	1	0.176467	1	1
Als2	1	1	1	1	0.129503	1	1	1	1	1	1	1	1	1	1	1	1	1	1	1	1	1	1	0.20066	1	0.129503	1	1	1	1	1	1	0.291433	1	1	1	1	0.264353	0.268428	1	0.21563	1	0	1	1	1	1	1	1
Als2cl	1	1	1	0	1	1	1	1	1	1	1	1	1	1	1	1	1	0.129503	1	1	1	1	1	1	1	1	1	1	0.25162	1	1	1	1	0.21563	1	1	0.283386	0.287202	0.299497	0.272137	1	1	0.255939	1	0.287202	1	0.255939	1	0.234353
Alyref	0.311809	0.330301	1	0.260526	1	1	0.226229	1	0.311809	0.241087	0.364622	1	0.287202	0.268428	1	0.346527	0.176467	0.234353	0.129503	0.346527	0.272137	0.260526	0.234353	1	0.287202	0.21563	0.21563	0.129503	0.316305	0.234353	0.311809	0.330301	0.346527	0.358318	0.371078	0.129503	0.400332	0.408434	0.400332	1	0.264353	0.241087	0.34087	0.325543	0.246575	0.25162	0.21563	1	0.129503
Alyref2	0	0.25162	1	1	1	0.25162	1	1	1	1	1	0.260526	1	1	0	1	1	1	0.234353	1	1	1	1	0.246575	0.264353	1	1	0.176467	1	0	1	0.176467	0.295239	1	0.346527	0.385149	0.316305	0.320941	0.264353	0.260526	0.226229	1	1	0.255939	0.21563	1	0.20066	1	0.272137
Amacr	1	1	1	1	1	1	1	1	1	1	1	1	1	1	0.20066	1	1	0.234353	1	1	1	1	1	1	1	0.234353	1	0.25162	1	1	1	1	0.234353	1	1	0.260526	0.226229	1	0	1	1	1	0.287202	1	0.246575	0.226229	1	0.246575	0.279604
Ambra1	0	1	0.246575	0.246575	1	0	1	0.268428	1	1	1	1	1	0.241087	1	0.295239	1	0	1	1	1	1	0.20066	1	1	0.255939	1	1	1	1	1	1	1	1	0.303558	1	0.316305	0.320941	0.303558	0.311809	1	1	0.279604	1	0.129503	0.21563	1	0.255939	0.226229
Amd1	1	1	1	1	1	1	1	1	1	1	1	1	1	1	1	1	1	1	1	1	1	1	1	1	1	1	1	1	1	1	1	1	1	1	1	1	1	1	1	1	1	1	1	1	1	1	0.25162	1	1
Amdhd2	1	0.264353	1	0.25162	1	0.129503	1	1	0.241087	1	0.226229	1	1	1	1	0.275841	0.346527	0.303558	1	0.241087	1	1	1	1	1	1	0.25162	0.275841	0.21563	1	1	0.241087	1	0.352369	0.21563	1	0.246575	0.255939	0.260526	0.25162	0.268428	0.255939	0.303558	1	0.25162	0.352369	0.279604	0.291433	0.316305
Amer1	1	1	1	1	1	1	0.176467	1	1	1	1	1	1	1	1	0.25162	1	1	1	1	0.21563	1	1	1	1	1	1	1	1	1	1	1	1	1	1	0.241087	0.241087	1	1	0.255939	0.226229	1	0.246575	0.234353	1	1	0.279604	1	1
Amfr	1	0.241087	0.234353	0.234353	0.272137	1	0.226229	0.25162	0.320941	1	0.358318	1	1	0.268428	0.275841	0.234353	0.291433	0.335468	0.260526	1	0.346527	0.325543	1	0.400332	1	0.21563	0.283386	1	0.335468	0.234353	0.226229	1	0.234353	0.335468	0.408434	0.299497	0.311809	1	0.44309	0.241087	1	1	0.330301	0.299497	0.34087	0.241087	0.400332	1	1
Amica1	0.358318	1	0.283386	0.255939	0.272137	1	0.279604	0.320941	0.34087	0.129503	0.364622	0.352369	0.311809	0.303558	0.330301	1	1	0.25162	0.241087	0.43417	0.295239	0.307451	1	1	1	0.275841	1	0.260526	0.287202	0.346527	0.352369	0.392593	0.264353	0.272137	0.316305	1	0.316305	1	0.44309	1	0.246575	0.295239	0.320941	0.295239	0.346527	0.295239	0	0.311809	0.226229
Amigo2	1	1	1	1	1	1	1	1	1	1	1	1	1	1	1	1	1	1	1	1	1	1	1	1	1	1	1	1	0.129503	1	1	1	1	1	0	1	1	1	1	1	0.25162	1	1	0.255939	0.20066	1	1	1	0.246575
Amigo3	1	1	1	1	1	1	1	1	1	1	1	1	1	1	1	1	1	1	1	1	1	1	1	0.20066	1	1	1	1	1	1	1	1	0.255939	1	1	1	1	1	1	1	1	1	0.255939	1	1	1	1	1	0.20066
Ammecr1	1	1	1	1	1	1	1	1	1	0.241087	0.21563	1	1	1	1	1	1	0.25162	0.275841	1	1	1	1	1	0.176467	1	1	1	0.226229	1	1	1	0.295239	1	0.234353	0.255939	1	0.264353	0.364622	1	0.264353	1	1	0.291433	1	1	0.325543	1	1
Ammecr1l	0.234353	0.307451	1	1	1	1	0.295239	0.176467	1	0.299497	1	1	1	1	0.335468	1	0.20066	0.299497	0.234353	1	1	1	1	0	0.25162	1	0.287202	0.25162	0.272137	0.25162	1	0.291433	0.268428	0.241087	0.377876	0.377876	1	1	0.246575	1	0.268428	0.272137	1	0.291433	0.287202	0.320941	0.283386	0.176467	0.335468
Amn1	1	1	0.264353	1	1	0.20066	1	1	0.234353	0.264353	1	0.311809	0.176467	1	0.287202	0.287202	1	0.268428	0.255939	0	1	0.275841	1	1	0.241087	1	0.241087	0.279604	0.275841	0.291433	1	1	1	0.20066	0.46168	1	0.20066	1	0.20066	1	0.246575	0.226229	0.316305	0.246575	1	0.295239	1	1	1
Ampd2	1	0.287202	1	0.241087	0.255939	1	0.21563	0.320941	0.268428	1	1	1	0.311809	1	0.311809	0.176467	1	0.20066	1	1	0.279604	0.226229	0.291433	1	1	1	0	1	0.299497	0.260526	0.335468	1	0.268428	0.264353	0.279604	0.246575	1	1	1	0.425384	1	0	0.408434	0.272137	0.291433	0.264353	0.226229	1	0.25162
Ampd3	1	1	1	1	0.129503	1	1	0.21563	1	1	1	1	1	1	1	1	1	1	1	1	1	0	1	1	1	1	1	1	1	1	1	1	1	1	0	0.358318	0.34087	1	0.129503	0.275841	1	1	1	1	0	1	1	1	1
Amz1	0.129503	0.25162	1	1	0.291433	1	1	0.311809	0.226229	1	0.320941	1	1	0.260526	1	0.303558	0.275841	0.311809	0.264353	0.291433	0.335468	1	0.316305	1	0.241087	0.299497	1	0.275841	0	0.268428	0.287202	1	0.287202	0.371078	0.287202	0.346527	0.346527	0.287202	0.325543	0.25162	0.291433	0.283386	1	0.291433	0.316305	1	1	0.279604	0.377876
Amz2	1	0.287202	1	1	1	1	1	0.21563	1	0.234353	1	0.291433	0.287202	0.279604	1	1	1	0.272137	0.307451	0.226229	0.20066	0	0.295239	0.291433	1	0.246575	0.287202	0.303558	0.268428	1	0.311809	1	0.260526	0.291433	0.392593	0	1	0.358318	1	1	0.316305	0.264353	0.275841	1	1	0.346527	0.241087	0.330301	0.264353
Anapc1	1	1	1	1	0.246575	0.307451	1	1	0.279604	1	0.272137	0.25162	1	0.129503	0.295239	0.260526	0.279604	0.264353	1	1	1	0.255939	1	1	1	0.129503	0.21563	1	0	1	1	1	0.272137	0.264353	0.226229	0.325543	0.275841	0.299497	0.316305	0.392593	0.264353	1	0.311809	1	0.303558	0.320941	0.176467	0.21563	0.246575
Anapc10	0	0.129503	1	1	1	1	1	1	1	1	1	0.226229	1	1	0.255939	1	0.260526	1	0.268428	0.275841	0.255939	1	0.226229	1	0.299497	1	0.25162	0.176467	1	1	0.272137	1	1	1	0.364622	1	1	0.241087	0.311809	0.330301	0.291433	1	0.25162	1	0.21563	0.268428	1	0.25162	0.299497
Anapc11	1	0.129503	0.272137	0.291433	1	1	1	1	0.291433	0.346527	0.311809	0.272137	1	0.20066	1	0.255939	1	1	0.20066	0.358318	1	0.43417	1	0.320941	1	0.275841	0.272137	0.20066	0.234353	0.20066	0.260526	0.287202	1	0.283386	0.287202	0.303558	0.311809	0	0.226229	0.416807	0.320941	1	0.260526	0.371078	0.275841	0.299497	0.272137	0.392593	1
Anapc13	1	1	0.176467	0.20066	0.129503	0.129503	1	0.21563	1	0.21563	0.291433	0.307451	0.255939	1	0.364622	0.226229	0.392593	0.226229	0.471211	1	0.264353	1	0.226229	0.295239	1	0.291433	0	0.320941	0.25162	1	0.364622	1	0.291433	0.452304	1	0.385149	0.20066	0.425384	0.268428	0.268428	0.246575	0.291433	0.335468	0.316305	0.352369	0.275841	0.352369	0.176467	0.43417
Anapc15	0.268428	0.303558	0.325543	1	1	0.295239	1	0.176467	1	0	0.34087	0.264353	1	0.176467	1	0.303558	1	1	1	0.264353	1	1	0.268428	0.392593	0.358318	0.291433	0.246575	0.129503	0.346527	0.34087	1	0.21563	0.241087	0.21563	0.176467	0.287202	0.272137	0.392593	0.320941	0.371078	0.34087	1	1	0.311809	0.295239	0.352369	0.316305	0.275841	0.234353
Anapc16	1	1	0.291433	0.260526	0.264353	0.311809	1	0.255939	0.352369	0.255939	1	1	1	1	0.346527	0.295239	0.264353	0.316305	1	0.264353	0.291433	0.255939	0.335468	0.358318	0.264353	1	1	0.311809	0.260526	0.303558	0.303558	1	0.316305	0.272137	1	0.510225	0.291433	0.283386	0.255939	0.268428	0.260526	0.291433	0.226229	1	0.129503	0.400332	0.246575	0.176467	0.34087
Anapc2	0.291433	0.283386	1	1	1	0.241087	1	1	1	1	0.303558	0.291433	0.307451	0.129503	1	1	1	1	1	1	1	0.272137	1	0	0.275841	0.291433	0.21563	0.241087	0.176467	0.246575	1	1	0.264353	0.246575	0.325543	0.346527	0.295239	1	0.283386	0.307451	0.325543	1	0.176467	0.246575	0.275841	0.303558	0.279604	1	0.275841
Anapc4	1	1	0.260526	1	0.279604	1	0.129503	0.260526	0.234353	0.255939	0.241087	1	1	0.20066	0.268428	0.226229	1	1	0.234353	0.275841	1	0.255939	0.291433	1	0.234353	0	1	0.272137	0.287202	0.287202	1	1	0.316305	0.226229	1	0.34087	1	0.20066	1	0.385149	0.272137	0.226229	0.325543	1	0	0.299497	0.272137	1	0.291433
Anapc5	0.307451	0.377876	0.358318	0.176467	1	0.21563	1	0.275841	1	0.287202	1	0.272137	1	0.291433	0.307451	0.325543	0.34087	0.129503	0.226229	1	0.260526	0.346527	0.385149	0.291433	0.246575	0.320941	0.176467	0.234353	0.400332	0.25162	0.25162	0.291433	0.176467	0.295239	0.264353	0.25162	0.25162	0.400332	0.311809	0.346527	0.358318	0.320941	0.246575	0.371078	0.335468	0.385149	0.246575	1	0.268428
Anapc7	1	1	1	0.234353	1	1	0.129503	0.260526	0.268428	1	1	0.264353	1	1	0.295239	0.20066	1	0.176467	1	1	1	1	1	1	0.291433	1	1	0.255939	0.129503	1	1	0.129503	1	0.264353	1	0.20066	1	0.287202	0.264353	0.335468	1	1	1	0.272137	0.226229	1	0.299497	1	0.272137
Ang	1	1	1	1	1	0.234353	1	1	1	1	1	1	1	1	1	0.176467	1	1	1	1	1	1	1	1	0.20066	1	1	1	1	0.129503	1	1	1	0.264353	0.291433	0.20066	0.255939	1	1	1	1	1	1	1	1	0.264353	1	0.226229	0.287202
Angel1	1	1	1	1	1	1	1	1	1	1	1	1	1	1	1	1	1	1	1	1	1	1	1	1	1	1	1	1	1	1	1	1	1	1	1	1	1	1	1	1	1	1	1	1	1	1	1	1	1
Angel2	1	1	1	0.316305	1	1	1	1	1	1	1	0.260526	1	1	1	0.352369	1	1	0.241087	1	1	1	1	0.299497	1	1	1	1	0.241087	1	0.43417	0.358318	0.234353	0.264353	0.275841	1	0	0.25162	0.316305	0.325543	0.346527	0.268428	0	0.371078	1	0.364622	0.364622	0.20066	1
Angptl2	1	1	1	1	1	1	1	1	1	1	1	1	1	1	1	1	1	1	1	1	1	1	1	1	1	1	1	1	1	1	1	1	1	1	1	1	1	1	1	1	0.129503	1	1	1	1	1	1	1	1
Angptl4	1	1	1	1	1	1	1	0.20066	1	1	1	1	1	1	0.176467	1	1	0.234353	1	1	1	1	1	1	1	1	1	1	1	1	1	1	0.255939	1	1	0.21563	0.264353	0.268428	1	1	1	1	1	1	1	0.264353	1	1	1
Angptl6	0.226229	0.21563	1	1	1	1	1	1	1	1	1	1	1	1	1	0.20066	1	0.246575	0.20066	1	1	1	1	1	1	1	1	1	0.234353	1	1	1	1	1	1	0.234353	1	0.275841	0.241087	0.264353	1	1	1	1	1	1	0.272137	1	0.268428
Ank	1	1	0	0.20066	0.246575	1	0.255939	1	0.268428	1	1	0.25162	1	1	1	0.311809	1	0.241087	0.21563	1	0.268428	1	1	1	0.279604	1	1	0.268428	0.287202	0.291433	1	0.226229	1	1	0.255939	0.335468	1	0.320941	1	0.272137	0.255939	1	0.279604	0.264353	1	1	0.295239	0.303558	0.330301
Ankfy1	0.352369	1	0.283386	0.303558	0.268428	0.320941	1	0.34087	0.325543	1	0.25162	0.311809	0.272137	1	0.287202	0.279604	0.268428	0.283386	1	1	0.234353	0.20066	1	1	0.291433	1	1	0.364622	0	0.176467	1	1	0.264353	0.234353	1	1	1	1	0.176467	0.307451	0.246575	0.264353	1	0.283386	0.335468	1	0.260526	0.25162	0.295239
Ankhd1	1	1	0.299497	1	1	0.176467	1	1	0.291433	1	0.21563	1	0.176467	0.25162	1	1	1	0.287202	1	1	1	1	0.21563	1	0.291433	1	0.234353	0.291433	1	1	1	1	0.295239	0.283386	0.307451	0.416807	1	0.358318	0.325543	0.287202	1	1	0.129503	0.260526	1	1	0.307451	1	0.260526
Ankib1	1	0.241087	1	0.255939	1	1	1	0.264353	1	0.275841	1	1	1	1	1	1	0.255939	1	0.21563	1	1	1	0.21563	1	1	1	1	0.275841	1	0	0.268428	1	0.20066	0.275841	1	0.234353	0.335468	1	0.303558	0.279604	0.226229	0.234353	0.34087	0.268428	0.279604	0.364622	0.241087	1	0.385149
Ankle1	1	1	0.129503	1	1	1	1	1	1	0.129503	1	1	1	1	1	1	1	1	1	1	1	1	1	1	1	1	1	1	1	1	1	1	1	1	1	1	1	1	1	1	0.246575	1	1	0.234353	1	1	1	0.20066	1
Ankle2	1	1	1	0.311809	0.129503	1	1	0.268428	1	0.287202	0.295239	1	1	0	1	0.20066	0.260526	1	1	1	0.226229	1	1	0.129503	1	1	1	0.234353	1	0.264353	0.260526	0.320941	1	1	0.260526	0	0.246575	0.316305	1	1	0.352369	1	0.283386	1	0.303558	1	1	0.303558	1
Ankmy2	1	1	1	1	1	0	1	0.241087	1	1	0.241087	1	1	1	1	1	1	0.241087	1	1	1	1	1	1	1	1	1	0.241087	1	1	0.25162	1	0.255939	1	1	0.268428	0.241087	0.275841	1	1	0	1	0.176467	0.234353	0.275841	1	0.241087	1	1
Ankra2	1	0.255939	0.303558	0.268428	1	0.260526	0.241087	0.330301	1	1	0.291433	0.234353	0.264353	0.279604	0.279604	0.246575	0.25162	1	0.320941	0.268428	0.307451	0	0.330301	0.307451	1	0.25162	0.264353	1	1	1	1	1	0.34087	1	0.272137	0.307451	0.316305	0.325543	0.335468	0	0.25162	1	1	0.25162	1	1	0.255939	0.330301	0.21563
Ankrd10	1	0.260526	1	1	1	0.234353	0.260526	1	1	1	1	0.241087	1	1	1	0.325543	1	1	1	1	1	1	0.25162	1	1	1	1	0.234353	0.307451	0.268428	1	0.299497	0.34087	1	1	0.295239	0.246575	1	1	1	1	0.295239	1	0.272137	0.226229	0.316305	0.295239	0.260526	0.295239
Ankrd11	0.335468	1	0.25162	0.176467	0.283386	0.226229	0.25162	0.385149	1	0.241087	1	0.283386	0.307451	0.283386	1	0.226229	1	1	0.241087	0.241087	0.316305	0.287202	1	0	0.425384	0.246575	0.226229	0.346527	1	0.287202	0.234353	0.385149	0.416807	0.346527	0.364622	0.385149	0.34087	0.279604	0.43417	0.20066	0.21563	0.287202	0.335468	1	0.21563	1	0.279604	0.320941	0.246575
Ankrd12	0.291433	1	1	0.226229	1	1	0	1	1	1	0.25162	1	0.275841	0.299497	0.241087	0.234353	1	0.34087	1	1	0.25162	1	0.129503	1	0.246575	0	1	1	0.303558	0.303558	0.307451	0.20066	0.425384	0.295239	0.260526	0.316305	0.364622	0.325543	0.34087	1	0.241087	1	0.325543	0.364622	1	0.241087	0.377876	1	0.176467
Ankrd13a	0.21563	1	1	1	0.335468	0.371078	0.330301	0.371078	0.20066	1	0.255939	1	0.226229	0.272137	0.264353	1	0.176467	1	0.264353	0.287202	0.246575	1	0.246575	1	0.272137	1	0.371078	0.330301	1	0.330301	1	1	0.392593	0.25162	0.316305	0.320941	0.320941	1	0.320941	0.279604	0.283386	0.287202	1	0.241087	0.234353	0.295239	0.392593	0.176467	1
Ankrd13b	1	1	1	1	1	1	1	1	0	1	0.255939	1	1	1	1	1	1	1	1	1	1	1	1	1	1	1	1	1	1	1	1	1	0.287202	1	1	0.320941	0.358318	1	1	1	0.287202	1	1	1	0.283386	0.279604	0.272137	1	0.272137
Ankrd13c	0.234353	1	1	0.275841	0.25162	1	1	0.279604	0.176467	1	0.335468	0.255939	1	0.275841	1	1	1	1	1	1	1	0.264353	1	0.287202	0.307451	1	0.272137	1	0.226229	0.287202	0.234353	1	0.352369	0.346527	0.316305	0.25162	0.275841	1	0.279604	0.34087	0.246575	1	0.279604	0.21563	1	1	0.358318	1	0.295239
Ankrd13d	1	1	1	1	1	1	1	1	0.176467	1	1	1	1	1	1	1	1	1	1	1	1	1	1	1	0.176467	1	1	1	1	1	1	1	1	1	1	1	0.129503	0.20066	1	1	0.241087	1	0.255939	1	1	1	1	1	1
Ankrd16	0.255939	1	1	1	1	1	1	1	1	1	0.279604	1	1	0.176467	0	0.303558	0.272137	0.255939	1	1	1	1	1	0.246575	1	0.260526	1	1	0.295239	0.291433	1	0.241087	0.21563	1	0.246575	0.234353	0.260526	0.303558	1	0.268428	1	1	0.21563	0.330301	1	0.176467	0.275841	1	1
Ankrd17	0.234353	1	0.226229	0.234353	1	1	0	0.20066	0.226229	1	0.21563	0.311809	1	0.226229	1	0.279604	0.330301	1	1	1	0.260526	0.268428	0.295239	0.246575	1	0.320941	0.283386	0.21563	0.21563	0.295239	0.272137	0.320941	0.316305	0.246575	0.129503	1	0.43417	1	0.364622	1	0.311809	0.325543	0.268428	1	0.287202	1	0.330301	0.176467	0.272137
Ankrd24	0.246575	1	0.176467	1	1	1	1	1	1	1	1	0.268428	0.264353	0.255939	1	0.275841	1	1	1	0.241087	0.234353	0.20066	0.283386	1	0.255939	0.246575	0.287202	0.260526	0.246575	1	1	0.268428	0.129503	1	0.307451	1	1	0.295239	1	0.260526	1	1	1	1	0.320941	0.176467	1	1	0.303558
Ankrd26	1	1	1	1	1	1	0.129503	0	0.241087	0.226229	1	1	1	1	0.234353	1	1	1	1	1	1	1	1	1	0.234353	1	1	1	0.234353	0.176467	1	1	1	1	1	0.287202	0.25162	1	0.311809	1	0.303558	1	0.275841	0.295239	0.320941	0.20066	1	1	0.25162
Ankrd27	1	1	0.20066	1	1	1	1	1	1	0.234353	0.255939	1	1	1	0.129503	0.264353	1	0.226229	1	0.21563	1	1	1	0.25162	0.20066	0.246575	1	0.291433	1	0.241087	1	1	1	1	0.129503	0.246575	0.325543	1	1	0.226229	0.272137	1	1	0.241087	0.325543	0.25162	1	1	0.303558
Ankrd28	1	1	1	0	1	1	1	1	1	1	1	1	1	1	1	1	1	1	1	1	1	1	1	1	1	1	1	1	1	1	1	1	1	1	0.20066	1	1	1	1	1	1	1	1	1	1	1	1	1	1
Ankrd33b	1	1	1	1	1	1	1	1	1	1	1	0.25162	0.20066	1	1	1	1	1	1	1	0	1	1	0.246575	1	1	1	1	1	1	0.20066	1	0.287202	1	0.364622	0.241087	0.268428	1	1	1	1	0	1	1	0.283386	1	0.303558	1	0.241087
Ankrd37	0.268428	1	0.25162	1	1	1	0.264353	1	1	0.264353	1	0.275841	1	1	0.20066	0.34087	1	0.320941	1	1	1	0.287202	0.255939	1	0.21563	0.275841	1	0.176467	0.176467	0.241087	0.226229	0.346527	0.21563	0.226229	0.330301	0.311809	0.34087	1	0.129503	0.246575	0.311809	1	1	1	1	1	0.234353	0.268428	0.272137
Ankrd39	0.279604	1	0.295239	0.268428	0.287202	1	1	1	1	0.283386	0.307451	1	0.129503	1	1	0.330301	1	1	0.275841	0.279604	0.226229	1	1	0.129503	1	1	0.241087	1	1	0.272137	1	1	0.400332	1	1	0.307451	0.255939	1	0.176467	0.307451	0.335468	0.129503	0.34087	0.303558	0.25162	0.316305	0.272137	1	0.272137
Ankrd40	0.283386	1	0.21563	0.20066	1	1	0.241087	0.299497	0.260526	1	1	1	1	0	0.25162	1	0.21563	0.299497	1	1	1	1	0.234353	0.330301	0.272137	1	1	0.303558	1	0.325543	0.234353	0	0.176467	1	1	0.43417	1	0.34087	0.311809	0.275841	0.260526	0.264353	1	1	0.176467	0.346527	0.275841	0.320941	1
Ankrd44	1	1	0.21563	0.295239	1	0.352369	1	0.246575	0.25162	0.234353	1	0.21563	1	0.226229	0.364622	0.20066	0.255939	0.316305	0.287202	0.303558	0.330301	0.335468	1	1	1	0.279604	0.176467	0.287202	1	0.335468	1	0.279604	0.352369	1	1	0.295239	1	1	0.226229	0.335468	0.352369	1	0.377876	0.264353	0.400332	1	0.44309	1	0.287202
Ankrd46	1	1	1	1	1	1	1	1	1	1	1	1	1	0.241087	0.226229	1	1	0.264353	1	1	1	1	1	1	1	1	1	1	1	0.226229	1	1	0.241087	0.20066	0.246575	0.21563	0.241087	1	1	0.25162	0.316305	1	1	1	0.241087	0.34087	0.291433	1	0.320941
Ankrd49	0.260526	1	1	1	1	1	1	1	1	1	0.246575	1	1	1	1	0.25162	1	0	1	1	1	1	1	1	1	1	1	0.25162	1	0.241087	1	1	0.234353	1	1	1	1	0.264353	1	1	1	1	1	1	0.283386	1	1	0.176467	0.311809
Ankrd50	1	1	1	1	0.20066	1	1	1	1	1	0.20066	1	0.176467	1	0.129503	1	1	1	1	1	1	1	1	1	1	1	1	0.21563	1	1	1	1	0.291433	1	0.129503	1	1	1	0.272137	0.21563	0.264353	1	1	1	1	1	0.21563	1	1
Ankrd52	1	1	1	1	1	1	1	1	1	1	1	1	1	1	0.234353	1	1	0.234353	1	1	1	1	1	1	1	1	1	1	1	1	1	1	0.311809	1	1	0.335468	1	1	1	1	0.264353	1	0.320941	1	1	0.295239	0.20066	1	0.234353
Ankrd54	0.275841	1	0.20066	0.21563	1	1	1	1	1	0.291433	1	1	0.234353	0.279604	1	1	1	1	0.283386	0.295239	1	1	1	1	1	0.264353	0.21563	1	1	1	1	1	0.34087	0.20066	0.255939	1	1	0.264353	0.330301	0.255939	0.260526	1	1	1	0	1	0.272137	0.255939	1
Ankrd55	1	1	1	1	1	1	1	1	1	1	1	1	1	1	1	1	1	1	1	1	1	1	1	1	1	1	1	1	1	1	1	1	1	1	0.21563	1	1	1	1	1	1	1	1	1	1	1	0.25162	1	1
Ankrd63	1	1	1	1	1	1	1	1	1	1	1	1	1	1	1	1	1	1	1	1	1	1	1	1	1	1	1	1	1	1	1	1	1	1	1	1	1	1	1	1	1	1	0.303558	1	1	1	1	1	1
Ankrd66	1	1	1	1	1	1	1	1	0.226229	1	1	1	1	1	1	0.283386	1	1	1	1	1	1	1	1	1	1	1	1	1	0	1	1	1	1	1	1	1	1	1	0.21563	1	1	1	1	1	1	1	1	0.279604
Ankrd9	1	1	0.129503	0.268428	0.176467	0.234353	0.176467	0.287202	1	1	1	1	1	1	1	1	1	1	1	1	1	1	0.234353	1	0.25162	1	0.241087	1	1	0.234353	1	1	1	0.287202	1	0.272137	0.307451	0.268428	1	1	0.272137	1	0.129503	0.21563	1	0.176467	0.330301	0.260526	1
Anks1	1	1	1	1	1	1	0.264353	1	1	1	1	1	1	1	1	0.320941	1	1	0.241087	1	1	1	1	1	1	1	1	1	1	1	1	1	1	1	0.283386	0.279604	0.291433	1	1	1	1	1	0.371078	1	0.234353	0.268428	0.307451	1	0.287202
Anks3	1	0.25162	0.260526	1	0.129503	1	0.20066	1	1	1	1	0.20066	1	1	0.283386	1	1	0.287202	0.272137	0.21563	0.21563	1	1	0.25162	1	0.234353	1	1	1	0.21563	0.21563	1	0.316305	1	1	0.260526	1	0.330301	0.352369	1	0.291433	0.25162	0.260526	0.264353	0.287202	1	0.241087	0.20066	1
Ankzf1	1	1	1	1	1	1	1	1	0.20066	0.25162	1	1	1	0.241087	1	0.21563	1	1	1	1	1	1	1	0.246575	0.241087	1	1	1	1	1	1	0.234353	0.377876	1	0.279604	0.25162	0.279604	0.234353	0.299497	0.234353	1	1	1	1	1	0.307451	0.21563	1	1
Anln	1	0	0.226229	1	0.234353	0.268428	1	0	1	1	0.295239	1	1	0.226229	0.129503	1	1	0.303558	0.268428	1	1	0.241087	1	1	0.226229	1	1	0.246575	1	1	0.176467	0.311809	1	0.21563	1	1	0.346527	1	1	0	1	1	0	0.25162	0.241087	0.364622	0.283386	0.320941	0.20066
Ano10	1	1	1	1	0.176467	1	0.255939	1	1	1	0.129503	1	1	1	0.21563	1	1	1	1	1	1	1	0.21563	1	0.25162	1	1	1	1	1	1	1	0.268428	1	0.279604	1	0.260526	0.330301	1	0.25162	1	1	1	0.25162	0.234353	1	0.307451	1	0.283386
Ano6	1	1	1	1	1	0.20066	0.264353	1	1	0.346527	0.241087	0.20066	1	0.307451	1	0.295239	0.20066	0.264353	0.283386	1	0.21563	0.320941	1	1	0.129503	1	0.255939	0.21563	1	0	1	0.311809	0.255939	1	0.21563	0.21563	0.358318	0.264353	0.268428	1	0.264353	1	0.295239	0.377876	1	0.129503	0.241087	1	0
Ano8	1	1	1	1	1	1	1	1	1	1	1	1	1	1	1	1	1	1	1	1	1	1	1	1	1	1	1	1	1	1	1	1	0.176467	1	1	1	1	1	1	1	1	1	1	1	1	1	1	1	0.20066
Anp32a	0.325543	0.287202	1	0.291433	0.299497	0.272137	1	1	1	0.303558	1	0.176467	1	0.291433	0.316305	0.377876	0.283386	0.303558	0.268428	1	1	1	0.352369	0.320941	1	0.275841	0.268428	0.330301	0.299497	1	0.316305	0.25162	0.272137	0.364622	0.268428	0.320941	0.176467	0.283386	1	0.291433	0.303558	0.268428	0.226229	1	0.330301	0	0.303558	0.425384	0.377876
Anp32b	0.330301	0.311809	0.400332	0.34087	0.320941	0.316305	0.241087	0.358318	1	0.364622	0.234353	0.20066	0.416807	0.241087	0.34087	1	0.299497	0.279604	1	0.364622	0.316305	1	0.330301	0.234353	0.287202	0.272137	0.352369	1	0.21563	0.392593	0.316305	0.295239	0.283386	1	0.377876	0.21563	0.416807	0.371078	0.480832	0.299497	0.425384	0.352369	0.287202	0.400332	0.352369	0.34087	0.364622	0.377876	1
Anp32e	0.129503	1	0.295239	0.283386	1	1	1	0.34087	0.129503	0.364622	0.392593	1	0.226229	0.241087	0.330301	0.385149	1	0.176467	1	1	1	1	1	0.311809	1	0.291433	1	0.25162	0.408434	1	0.234353	1	0.320941	1	0.400332	0.392593	1	1	0.264353	0.358318	0.303558	0.307451	0.283386	0.287202	0.20066	0.275841	0.320941	0.129503	1
Anpep	0.311809	1	0.325543	1	0.283386	0.246575	1	1	0.275841	0.20066	0.272137	1	0.275841	0.25162	1	0.352369	0.264353	1	0	0.234353	0.260526	0	0.268428	1	0.226229	0.330301	1	1	0.246575	0.307451	0.268428	0.283386	1	0.272137	1	0.358318	1	1	1	0.295239	0.275841	0.25162	0.377876	0.272137	0.425384	0.272137	0	1	0.392593
Antxr2	1	1	1	1	0.21563	1	1	1	0.264353	1	1	1	0.264353	1	1	0.320941	1	0.234353	1	1	0.260526	0.272137	0.255939	1	1	1	0.241087	0.291433	1	0.260526	0.272137	1	0.299497	1	0.129503	0.129503	0.34087	0.272137	0.272137	1	0.316305	1	0.325543	0.268428	0.279604	0.226229	0.335468	1	0.234353
Anxa1	0.234353	0.320941	0.226229	0.264353	0.246575	0.330301	0.295239	0.21563	0.452304	1	1	0.295239	0.291433	0.320941	0.400332	1	0.307451	0.325543	0.283386	0.364622	0.275841	0.255939	1	1	0.377876	0.352369	0.129503	1	0.275841	0.34087	0.287202	0.316305	0.364622	0.272137	0.452304	0.21563	0.364622	0.287202	0.291433	0.260526	0.316305	1	0.226229	0.299497	0.416807	0.335468	0.287202	1	0.358318
Anxa11	1	1	1	1	1	1	1	1	1	1	1	1	1	1	1	1	1	1	1	1	1	1	1	1	1	1	1	1	1	1	1	1	1	1	0.129503	1	1	1	1	1	1	1	1	1	1	1	1	1	1
Anxa2	0.34087	0.246575	0.295239	0.268428	0.291433	0.320941	1	0.352369	1	1	0.291433	0.264353	1	0.346527	0.20066	0.392593	0.34087	0.352369	0.303558	0	0.246575	0.303558	0.311809	0.268428	1	0.320941	0.234353	0.268428	0.260526	0.25162	1	0.21563	0.20066	1	0.46168	0.291433	0.500357	1	0.264353	0.255939	0.299497	0.330301	0.452304	0.279604	0.260526	0.377876	0.320941	0.307451	1
Anxa3	0.352369	0.25162	1	0.34087	0.226229	1	0.330301	0.311809	0.325543	0.279604	0.275841	0.241087	1	0.291433	0.176467	1	0.176467	0.299497	0.25162	0.279604	0.20066	0.320941	1	1	0.352369	1	0.241087	0.129503	0.129503	1	0.176467	0.246575	0.330301	1	0.377876	0.272137	0.20066	0.291433	0.371078	0.255939	0.400332	0.176467	0.346527	1	0.255939	0.20066	0.279604	0.325543	0.264353
Anxa4	0.295239	1	0.25162	0.260526	0.377876	0.21563	1	0.425384	0.299497	0.346527	0.25162	0.275841	1	1	1	0.226229	0.303558	1	1	0.275841	0.291433	0.291433	0.241087	0	0.21563	0.234353	0.268428	0.287202	0.299497	0.129503	0.311809	0.392593	0.335468	1	0.480832	0	0.358318	0.272137	0.34087	1	0.299497	0.129503	0	0.425384	0.291433	0.275841	0.287202	0.358318	0.226229
Anxa5	1	0.246575	1	0.291433	1	0.392593	0.303558	0.272137	0.295239	0.234353	0.335468	1	1	1	0.364622	0.283386	1	0.400332	0.268428	0.34087	0.264353	0	0.299497	0.299497	0.346527	0.234353	1	0.34087	0.303558	0.311809	0.352369	1	0.408434	0.283386	0.279604	0.129503	0.129503	0.307451	1	0.275841	0.34087	0.320941	0.283386	0.364622	1	0.268428	0.234353	1	0.352369
Anxa6	0.295239	1	1	0.287202	0.255939	1	0.311809	0.176467	0.21563	0.20066	0.364622	0.275841	1	0.255939	1	0.272137	1	1	0.176467	1	0.303558	0.234353	0.275841	1	0.275841	1	1	1	1	0.352369	1	0.385149	0.25162	1	1	0.400332	0.287202	0.358318	0.272137	0.377876	0.352369	0.279604	0.299497	0.377876	0.283386	0.307451	0.358318	0.20066	0.260526
Anxa7	0.129503	0.260526	0.307451	1	1	0	0.20066	0.416807	0.20066	0.291433	1	0.241087	0	0.176467	0.234353	0.255939	0.272137	0.346527	1	1	0.25162	0.283386	0.400332	0.241087	0.246575	1	0.299497	0.279604	1	0.246575	0.129503	1	0.264353	0.176467	0.352369	0.352369	0.287202	1	0.400332	0	0.325543	0.20066	0.246575	0.335468	1	0.25162	0.330301	0.307451	0.246575
Anxa9	1	1	1	1	1	1	1	1	1	1	1	1	1	1	1	1	0.129503	1	0	1	1	1	1	1	1	1	1	1	0.129503	1	1	1	1	1	1	0.129503	0.21563	1	0.25162	1	1	1	1	1	1	1	1	1	1
Aoah	1	1	0.129503	1	1	0.299497	1	1	1	1	0.272137	1	1	0.21563	1	0.241087	1	0.316305	0.275841	1	1	0.299497	0.21563	0.241087	1	1	0.283386	0.325543	1	1	0.20066	0.275841	1	0.20066	1	0.287202	0.260526	0.260526	0.299497	0.316305	1	1	0.176467	1	1	1	1	0.25162	0.307451
Ap1ar	0.268428	1	1	1	1	1	1	1	1	0.260526	0.20066	1	0.255939	1	1	0.291433	0.176467	1	1	1	0.255939	1	1	1	1	1	0.255939	0.20066	1	1	1	0.299497	0.307451	0.307451	1	1	0.272137	0.303558	0.129503	0.129503	0.287202	0.246575	0.129503	0.21563	1	1	0.176467	1	1
Ap1b1	1	0	1	0.283386	0.325543	0.176467	0.241087	0.303558	1	1	0.283386	0.287202	1	1	0.25162	0.320941	0.272137	1	0.279604	1	0.234353	1	0.279604	0.129503	1	0.268428	0.20066	1	1	0.275841	1	1	0.272137	1	0.20066	0.303558	0.255939	0.320941	0.295239	0.255939	0.129503	0.25162	0.255939	0.295239	0.358318	1	0.255939	0.279604	0.283386
Ap1g1	0	0	0.129503	1	0.268428	0.325543	0.241087	1	1	0.21563	1	0.275841	0.241087	0	1	0.295239	1	1	0.264353	1	0.325543	1	1	0.291433	1	0.176467	0.260526	1	1	1	1	1	0.291433	0.264353	0.325543	0.275841	0.364622	1	0.255939	1	0.307451	1	1	0.129503	0.335468	0.260526	1	1	0.299497
Ap1g2	1	1	1	0.20066	1	1	1	1	1	1	1	0.234353	1	1	1	0.260526	1	1	1	0	1	1	1	0.260526	1	1	1	1	0.176467	0.176467	1	1	1	1	0.176467	1	0.307451	1	1	0.241087	0.25162	1	1	0.272137	1	0.234353	1	1	1
Ap1m1	0.275841	1	0.330301	1	1	0.299497	1	0	1	1	1	1	1	1	0.21563	1	1	0.25162	0.25162	1	0.311809	0.279604	1	1	0.311809	1	1	1	0.295239	1	1	0.129503	1	1	1	0.226229	0.226229	0.335468	0.21563	0.311809	0	1	0.330301	0.346527	0.21563	1	1	0.176467	0.241087
Ap1s1	1	0.20066	0.20066	0.307451	1	0.299497	0.303558	1	0.283386	0.283386	1	0.385149	0.279604	0.408434	0.299497	0.295239	0.320941	0.371078	0.303558	0.325543	1	0.335468	0.311809	1	0	0.264353	0.352369	1	0.279604	0.226229	1	0.20066	1	0.226229	0.392593	0.176467	0.234353	0.241087	0.364622	0.311809	0.325543	0.295239	0	0.226229	0.283386	0.358318	0.311809	0.226229	0.287202
Ap1s2	1	1	1	0	1	1	1	0.234353	1	1	1	1	0.283386	0	1	1	1	1	0.264353	0	1	1	1	1	0.129503	0.226229	1	1	0.283386	1	1	0.264353	0.352369	1	0.416807	0.272137	0.400332	0.311809	0.34087	1	0.25162	0.129503	0.34087	0.330301	0.25162	1	0.279604	0.226229	0.20066
Ap1s3	1	1	0.287202	1	1	1	1	1	0.176467	1	1	1	0.25162	1	1	0.291433	0.279604	1	0.241087	1	0.268428	0.272137	1	0	1	1	1	1	1	1	1	1	0.20066	0.335468	1	0	0.320941	1	0.25162	0.176467	1	1	0.283386	1	0	0.325543	0.335468	1	1
Ap2a1	1	1	1	0.268428	1	0.275841	1	1	0.283386	0.311809	0.325543	0.275841	1	1	0.246575	0.246575	0.246575	0.25162	0.330301	0.264353	1	1	0.320941	1	0.335468	1	0.246575	0.260526	1	1	1	1	0.295239	1	0.255939	0.335468	0.272137	0.346527	1	0.20066	0.279604	0.287202	0.268428	0.234353	0.264353	0.316305	0.335468	1	0.275841
Ap2a2	0.25162	0.320941	0.291433	0.295239	0.34087	0.20066	0.272137	1	0.283386	0.241087	1	0.272137	0.307451	0.291433	1	0.325543	1	0.129503	1	1	0.25162	0.234353	0.21563	0.272137	0.246575	1	1	0.335468	0.295239	0.295239	0.330301	0.364622	1	0.279604	0.176467	0.283386	0.408434	0.246575	0.21563	0.279604	0.320941	0	0.43417	0.255939	0.352369	1	0.46168	0.43417	0.275841
Ap2b1	0.25162	0.272137	1	0.268428	0.176467	1	0.279604	0.34087	0.241087	1	1	1	1	0.34087	0.320941	1	0.246575	0.385149	0.260526	1	0.226229	0.272137	1	0.272137	0.255939	1	1	0.299497	0.377876	0	1	1	0.510225	0.275841	0.241087	0.392593	0.287202	0.346527	0	1	0.275841	0.283386	0.299497	0.226229	0.303558	0.20066	1	0.303558	0.255939
Ap2m1	0	1	0.34087	0.279604	1	0.291433	1	0.299497	0.291433	0.299497	1	0.325543	0.291433	1	0.316305	0.279604	0.291433	1	1	0.320941	0.299497	0.241087	0.129503	0.241087	1	0.275841	0	1	0	0.34087	0.129503	1	0.279604	0.287202	0.268428	0.234353	1	1	0.272137	0.299497	0.346527	0.295239	0.299497	0.255939	0.283386	1	0.275841	0.287202	1
Ap2s1	0.241087	0.330301	0.241087	1	0.352369	0.325543	0.377876	1	0.275841	1	1	0.129503	0.226229	0.283386	0.400332	0.320941	0.392593	0.176467	0.299497	1	1	0.364622	0.129503	0.346527	1	1	1	0.303558	0.279604	0.241087	0.295239	0.295239	0.346527	0.25162	1	0.129503	0.20066	0.264353	0.264353	0.20066	0.307451	0.176467	0.43417	0.43417	1	0.272137	0.500357	1	0.392593
Ap3b1	0.268428	0.311809	0.20066	1	1	1	1	0.311809	1	0.316305	0.275841	1	0.316305	0.268428	0.283386	0.260526	0.129503	1	0.20066	1	0.295239	0.255939	0.25162	1	0.268428	1	1	0.20066	0.346527	0.226229	1	0.260526	0.385149	0.176467	1	0.425384	0.346527	0.377876	0.25162	1	0.268428	1	0.264353	0.129503	1	0.226229	1	0.21563	0.358318
Ap3d1	1	1	1	0.287202	0.291433	1	1	1	0.25162	0.176467	0.25162	1	1	0.246575	0.272137	0.246575	0.264353	0.20066	0.268428	0.272137	0.287202	1	1	1	1	0.303558	0.272137	0.264353	1	1	1	1	0.400332	0.311809	0.279604	0.295239	1	0.352369	0.371078	0.295239	0.377876	0.241087	0.234353	1	0.272137	1	0.311809	0.295239	0.20066
Ap3m1	1	1	0.303558	1	1	1	0.264353	0.291433	1	0.303558	1	1	0.25162	0.176467	1	0	1	0.307451	1	1	1	1	1	0.25162	0.291433	1	0.255939	0.260526	0.20066	0.287202	1	0.234353	1	0.283386	1	0.352369	1	1	1	1	1	1	0.279604	0.241087	0.320941	1	0.283386	1	0.371078
Ap3m2	1	1	0.25162	1	0.129503	1	1	1	1	1	0.129503	1	0.234353	1	0	0.279604	0.234353	0.176467	1	1	1	1	1	1	1	1	1	1	1	0.226229	1	1	0.307451	0.234353	1	0.311809	0.255939	0.291433	0.268428	0.287202	0.21563	1	0.299497	1	1	1	1	1	1
Ap3s1	1	1	1	1	1	1	1	0.272137	1	1	1	0.176467	0	1	1	0.260526	1	1	1	1	0.234353	1	1	0.241087	1	1	1	0.176467	1	0.255939	1	1	1	1	1	0.330301	0.255939	1	1	0.303558	1	1	0.303558	1	0.260526	1	0.21563	1	1
Ap3s2	0.246575	1	0.255939	1	0.176467	0.311809	1	0.241087	1	0.268428	0.255939	0	0.283386	1	0.264353	0.299497	0.295239	0.311809	1	0	1	1	1	1	1	1	1	1	1	1	1	0.260526	0.371078	1	0.129503	0.377876	0.335468	0.275841	1	0.299497	0	1	1	0.385149	0.299497	0.330301	1	1	0.226229
Ap4b1	1	1	1	1	1	1	1	1	1	1	1	1	1	1	1	1	0.226229	1	1	1	1	1	1	1	1	1	0.129503	1	1	1	1	0.241087	0.311809	1	1	0.364622	0.320941	0.316305	1	1	0.226229	1	1	0.21563	0.129503	0.272137	1	1	0.316305
Ap4e1	1	1	0.176467	1	1	1	1	1	1	1	1	1	1	1	1	1	1	1	1	1	1	1	1	1	1	1	1	1	1	1	1	1	0.21563	1	1	0.283386	0	1	0.20066	1	1	1	1	0.20066	1	1	1	1	1
Ap4m1	1	0.246575	1	1	1	1	0.241087	1	0.25162	1	1	1	0.275841	1	1	1	1	1	1	1	1	1	1	1	1	0.20066	1	0.320941	1	0.129503	1	1	0.291433	1	0.307451	0.268428	0.25162	0.241087	1	1	0.303558	0.234353	1	1	1	0.295239	0.272137	1	0.316305
Ap4s1	1	0.25162	0.21563	1	0.291433	0.226229	0.25162	0.291433	0.25162	0.291433	0.299497	1	0.21563	0.279604	0.287202	0.416807	0.291433	1	0.311809	0.129503	1	1	0.279604	0	0.303558	1	1	1	1	0.241087	0	0.371078	0.279604	0.320941	0.291433	1	1	0.311809	0.400332	0.352369	0.287202	0.226229	0.283386	1	1	0.303558	1	0.260526	0.275841
Ap5b1	1	1	1	1	1	1	1	1	1	1	1	1	0.21563	1	1	1	1	1	1	1	1	1	1	1	1	1	1	1	1	0.176467	1	1	1	1	1	1	0.234353	1	0	0.307451	1	1	1	0.255939	1	1	0.268428	1	1
Ap5m1	1	1	0.272137	1	1	1	1	0.241087	0.241087	1	1	1	1	1	0.20066	0.264353	1	1	1	1	1	1	1	0.246575	0.176467	1	1	1	0.275841	1	1	1	0.272137	1	0	1	1	0.260526	0.234353	0.316305	0.20066	0.234353	0.20066	1	0.129503	0.21563	0.295239	1	1
Ap5s1	0.264353	1	1	1	1	0.303558	0	1	1	1	1	0.275841	0.295239	1	1	1	1	1	1	0.25162	1	1	1	0.241087	1	1	0.21563	1	0.21563	0.226229	1	0.268428	0.364622	1	0.325543	0.325543	0.335468	1	0.226229	1	0.255939	1	1	0.295239	1	1	0.325543	0.283386	0.299497
Ap5z1	1	1	1	1	0.255939	1	0.234353	0.268428	1	0	0.241087	1	1	1	0	1	1	0.234353	1	1	1	1	1	0	1	1	1	1	1	1	1	1	0.316305	1	1	0.234353	0	1	0.234353	0.299497	1	1	0.316305	0.241087	1	0.316305	0.34087	0.260526	0.176467
Apaf1	1	1	1	0.129503	1	0.283386	1	0.264353	1	1	1	1	1	0.291433	1	1	1	0.260526	0.20066	1	0.255939	1	0.272137	1	1	0.176467	1	0.246575	0.335468	1	0.311809	1	0.21563	1	0.176467	1	0.234353	0.176467	1	0.20066	0.246575	1	1	0	0.307451	0.303558	0.307451	1	0.21563
Apba1	1	1	1	1	0.255939	1	1	1	1	0.260526	1	0.260526	1	0.234353	1	0.275841	1	0.255939	1	1	1	1	0.226229	1	1	1	0.246575	1	1	0.260526	1	1	0.295239	0	1	0.176467	1	0.303558	1	1	0.320941	1	0.34087	1	0.287202	0.268428	1	0	0.264353
Apba3	1	1	0.255939	1	1	1	1	0.226229	1	1	0.279604	1	1	1	1	0	1	1	1	1	1	1	0.268428	1	0.246575	1	1	1	1	1	1	0.129503	1	1	0.303558	1	1	1	0.21563	0.25162	0.129503	0.264353	0.176467	0.279604	1	0.320941	0.283386	0.255939	1
Apbb1ip	1	0.255939	0.25162	0.272137	1	0.246575	0.299497	0.307451	1	1	0.311809	0.316305	1	1	0.299497	0.295239	1	1	1	0.325543	1	0.307451	0.226229	0.176467	0.400332	0.335468	0.303558	0.392593	0.275841	0.275841	0.176467	0.316305	0.275841	0.268428	0.358318	0.330301	0.275841	0.371078	0.287202	1	0.287202	1	0.283386	0.255939	1	0.352369	0.260526	0.260526	0.316305
Apbb2	1	1	1	0.264353	1	1	1	1	1	1	1	1	1	0.176467	0.241087	1	0.21563	1	1	1	1	1	1	1	1	1	1	0.176467	0.272137	0.287202	1	1	0.291433	1	1	0.21563	0.264353	1	0.291433	0	1	0	0	0.20066	1	0.260526	1	1	0.226229
Apc	1	1	1	1	0.246575	1	1	0.176467	1	1	1	0.241087	1	0.129503	0.234353	0.299497	1	1	0.246575	0.21563	0.226229	1	1	1	0.287202	1	1	1	1	1	0.255939	0.226229	0.279604	0.20066	1	0.295239	0.246575	0.311809	0.311809	0	0.234353	1	0.303558	0.226229	0.260526	0.129503	0.316305	0.272137	0.311809
Apeh	0.176467	0.226229	0.272137	1	1	1	1	0.25162	0.226229	1	0.299497	0.246575	1	0.246575	1	0.129503	1	1	0.255939	0	1	1	1	0.25162	1	0.20066	0.260526	0.20066	0.176467	0.176467	1	0.320941	0.176467	1	0.452304	0.260526	0.279604	0.246575	0.20066	0.320941	0.255939	1	0.129503	1	1	0.295239	0.234353	0.335468	0.307451
Apex1	1	0.279604	1	0.226229	1	0.287202	0.275841	0.307451	0.260526	1	1	1	0.279604	0.299497	1	0.325543	1	0.299497	0.255939	1	0.176467	0.21563	1	0.291433	1	1	1	0.299497	0.364622	0.371078	1	0.176467	0.303558	0.377876	0.352369	1	0.176467	0.279604	0.260526	0.25162	0.316305	0.25162	0.311809	0.325543	0.303558	0	0.20066	1	0.283386
Apex2	1	1	1	1	1	1	1	1	1	1	0.129503	1	1	1	1	1	1	1	1	1	1	1	1	0.21563	1	1	1	1	1	0.241087	1	1	1	1	1	1	0	0.311809	0.287202	0.283386	0.264353	1	0.275841	0.246575	0.176467	1	1	1	1
Aph1a	1	1	0.260526	1	1	0.287202	1	1	1	1	0.176467	1	1	0.25162	1	0.255939	1	1	1	1	1	1	1	0	1	1	1	1	0.264353	1	1	1	1	1	1	1	1	0.352369	0.246575	0.299497	0.283386	1	0.272137	0.20066	0.34087	0.21563	0.311809	1	1
Aph1b	1	0.264353	1	0.25162	1	0.21563	1	1	0.260526	0.129503	0.287202	0	0.264353	1	0.20066	1	0	0.246575	1	1	1	1	1	0.246575	1	1	1	0.307451	1	1	1	0.320941	0.303558	0.21563	1	0.291433	0.25162	0.176467	0.226229	1	0.320941	1	0.20066	0.260526	1	0.316305	0.352369	0.20066	1
Aph1c	1	1	1	1	1	1	0.264353	0.246575	1	0.20066	1	1	0.287202	1	1	0	1	1	1	1	1	1	1	0.275841	0.25162	0.291433	1	0.279604	0.279604	1	1	1	0.335468	1	0.25162	0.275841	0.299497	0.311809	0.320941	0.129503	0.295239	0.246575	0.330301	1	0.307451	0.371078	0.275841	1	0.307451
Api5	0.20066	1	1	1	0.260526	0.295239	0.129503	1	1	0.295239	0.226229	1	1	1	0.264353	0.176467	0.241087	1	1	1	1	0.299497	1	1	0.272137	1	1	1	0	0.283386	1	1	0.392593	0.325543	0.268428	0.34087	1	0.377876	1	0.246575	0.311809	1	0.275841	0.264353	0.20066	0.20066	0.408434	0.330301	0.371078
Apip	0.129503	1	0.272137	0.279604	0.241087	1	0.279604	0.279604	1	0.241087	0	0.21563	0.129503	1	1	1	1	1	0.307451	0	0.275841	1	1	0.255939	1	1	0.129503	0.311809	1	0.303558	1	0.279604	0.325543	1	1	0.346527	0.346527	0.234353	0.364622	1	0.246575	0.272137	0.260526	0.272137	0.21563	0.307451	0.234353	1	0.279604
Apitd1	0.255939	1	0.295239	0.226229	1	0.303558	1	0.25162	1	1	0.268428	1	0.20066	1	0.25162	1	1	0.295239	1	0.275841	0.246575	0.241087	1	0.325543	0.287202	1	1	0.358318	0.279604	1	0.176467	0.129503	0.352369	0.307451	0.311809	0.335468	0.20066	0.234353	0.287202	0.303558	0.21563	0.275841	0.392593	0.283386	0.176467	1	1	1	0.307451
Aplf	1	0.129503	1	1	1	1	1	1	1	1	1	1	1	1	1	1	1	1	1	1	0.255939	1	1	1	1	1	1	1	1	1	1	1	0.241087	0.275841	0.291433	1	1	0.268428	0.335468	0.176467	0.25162	1	1	0.291433	1	1	0.279604	1	0.264353
Aplp2	0.268428	0.129503	1	0.295239	0.283386	0.34087	0.346527	0.287202	0.260526	0.392593	1	1	0.364622	0.275841	0.377876	0.268428	0.246575	0	1	0.25162	0.264353	0.20066	0	0.307451	0.325543	1	0.241087	0.295239	0.303558	0.20066	0.241087	0.307451	0.330301	0.246575	1	0.307451	0.400332	0.275841	0.330301	0.226229	1	0.299497	0.291433	0.20066	0.346527	0.320941	0.283386	0.416807	1
Apmap	0.268428	1	1	1	1	1	0.234353	0.246575	1	1	1	1	1	0.303558	1	0.291433	1	1	1	0.264353	0.234353	1	1	1	0.20066	1	1	1	1	0.129503	1	1	0.291433	0.21563	1	0.425384	0.255939	1	1	0.21563	1	1	0.234353	0.320941	0.246575	0.260526	0.287202	1	0.234353
Apoa1bp	0.268428	0.268428	0.316305	0.316305	0.279604	1	0.307451	1	0.275841	1	0.371078	0.129503	0.176467	0.255939	0.279604	0.176467	0.346527	0.346527	1	1	0.291433	1	1	0.299497	0.295239	0.311809	0.176467	0.43417	0.307451	0.260526	0.325543	0.320941	1	0.364622	0.299497	0.226229	0.272137	0.425384	0.364622	0.20066	0.129503	1	0.311809	0.416807	0.371078	0.346527	0.34087	0.316305	1
Apoa2	1	1	1	1	1	1	1	1	1	0.129503	1	1	1	1	1	1	1	1	1	1	1	1	1	1	1	1	1	1	1	1	1	1	1	1	1	0.255939	0.241087	1	1	1	1	1	1	1	1	1	1	1	1
Apobec1	0.260526	0.287202	1	1	0.275841	1	0.335468	0.316305	0.34087	0.287202	1	1	0.226229	0.246575	1	0.226229	1	0.346527	0.226229	0.34087	1	1	1	1	0.272137	1	1	0.226229	0.226229	1	0.316305	0.241087	0.408434	0.34087	0.255939	0.25162	0.272137	1	1	1	1	1	0.176467	1	1	0.325543	0.316305	0.260526	0.260526
Apobec3	0.234353	1	0.255939	1	0.176467	0.330301	0.275841	0.335468	0.275841	1	1	0.20066	1	0.330301	1	0.129503	0.307451	0	0.275841	1	1	0.268428	1	0.377876	0.226229	1	1	0.272137	0.234353	0.21563	0.320941	0.330301	0.385149	0.279604	0.272137	0.260526	0.34087	0.295239	0.352369	1	0.303558	1	0.400332	1	1	1	0.377876	0.234353	0.260526
Apobr	1	1	1	1	1	0.260526	1	1	1	0.279604	0.255939	1	1	1	1	1	1	1	1	1	0.311809	1	0.241087	0.299497	0.287202	1	1	1	0.291433	1	1	0.330301	1	0.176467	0.316305	0.226229	0.287202	1	1	0.241087	0.241087	0.275841	0.234353	0.21563	1	0	0.25162	0.129503	0.287202
Apoc1	1	1	1	1	1	1	1	1	1	1	1	1	1	1	1	1	1	1	1	1	1	1	1	1	1	1	1	1	1	1	1	1	1	1	1	0.234353	1	1	0	1	1	1	1	1	1	1	1	1	1
Apoc2	0.246575	1	1	1	1	1	1	1	1	0.226229	1	1	1	1	1	1	1	1	1	1	1	1	1	1	1	1	1	1	1	1	0.129503	0.20066	0.279604	1	0.303558	0.246575	1	1	1	0.307451	0.21563	1	1	1	0.279604	0.234353	1	1	0.320941
Apoc4	1	1	1	1	1	1	1	1	1	1	1	1	1	1	1	1	1	1	1	1	1	1	1	1	1	1	1	1	1	1	1	1	1	1	1	1	1	1	1	1	1	1	0.129503	1	1	1	1	1	0.260526
Apoe	0.377876	0.316305	1	1	0.20066	0.34087	0.268428	1	0.34087	1	0.255939	1	0.325543	0.34087	0.21563	0.21563	0.358318	0.320941	0.287202	0	1	0.425384	0.246575	0.25162	0.46168	1	0.20066	0.272137	0.335468	0.21563	0	0.295239	0.268428	0.299497	0.377876	0.287202	0.176467	0.295239	0.246575	0.34087	0.500357	0.226229	0.241087	0.452304	0.371078	0.346527	0.377876	0.303558	0.20066
Apof	1	1	1	1	1	1	1	1	1	1	1	1	1	1	1	1	1	1	1	1	1	1	1	1	1	1	1	1	1	1	0.129503	1	1	1	1	1	1	1	1	1	1	1	1	1	1	1	1	1	1
Apol10b	1	1	1	1	1	1	1	1	1	1	1	1	1	1	1	1	1	1	1	1	1	1	1	1	1	1	1	1	1	1	1	1	1	1	1	1	1	1	1	1	1	1	1	1	1	1	1	1	1
Apol7c	1	1	1	1	1	1	1	0	1	1	1	1	0	1	1	1	1	1	1	1	1	1	1	1	1	1	1	1	1	1	1	1	1	1	1	1	0.264353	1	1	1	1	1	1	0.20066	1	1	1	1	1
Apol7d	1	1	1	1	1	1	1	1	1	1	1	1	1	1	1	1	1	1	1	1	1	1	1	1	1	1	1	1	1	1	1	1	1	1	0.283386	1	1	0.260526	1	0.176467	1	1	1	1	0.20066	1	1	1	1
Apol9a	1	1	1	1	1	1	1	1	1	1	1	1	1	1	1	1	1	1	1	1	1	1	1	1	1	1	1	1	1	1	1	1	1	1	1	1	1	1	1	1	1	1	1	1	1	1	1	1	1
Apol9b	1	1	1	1	1	1	1	1	1	1	0	1	1	1	1	1	1	1	1	1	1	1	1	1	1	1	1	1	1	1	1	1	1	1	1	1	1	1	1	1	1	1	1	1	1	1	1	1	1
Apold1	1	1	1	1	1	1	1	1	1	1	1	1	1	1	1	1	1	1	1	1	1	1	1	1	1	1	1	1	1	1	1	1	1	1	1	1	1	1	1	1	1	1	1	1	1	1	1	1	1
Apool	1	1	0.241087	1	0.268428	0.279604	1	0.279604	1	0.275841	1	0.260526	0.25162	1	1	0.272137	1	0.311809	0	1	1	0.226229	0.226229	1	1	1	0	1	0.325543	1	0.264353	0.320941	0.299497	0.291433	0.311809	1	0.299497	0.287202	0.34087	0.325543	0.377876	1	1	0.335468	0.303558	1	0.34087	0.283386	0.272137
Apopt1	0.303558	0.307451	0.25162	1	0.176467	1	0.325543	0.330301	1	0.20066	0.416807	1	0.325543	1	0.25162	0.303558	1	1	0	1	0.346527	1	0.303558	0.241087	1	0.260526	0.335468	1	0.320941	0.272137	0.287202	1	0	0.303558	0.408434	0.241087	1	1	0.21563	1	1	1	1	0.226229	1	1	1	0	0.385149
App	1	1	1	0.330301	0.316305	1	1	0.234353	0.268428	0.400332	0.291433	0.352369	0.255939	0.21563	0.279604	1	0	0.385149	0.264353	1	0.352369	0.241087	0.303558	1	1	1	0.358318	1	0.358318	0.246575	1	0.260526	1	0.34087	0.352369	0.268428	0.234353	0.358318	0.385149	0.226229	0.268428	0.20066	1	0.21563	0.303558	0.234353	0.279604	0.291433	1
Appbp2	1	0.307451	1	1	1	1	1	1	1	1	1	0.21563	1	1	0.358318	1	1	0.358318	0.25162	1	1	1	0.241087	0.272137	1	1	0	1	0.307451	0.275841	0.325543	1	0.400332	0.283386	0.311809	0.241087	0.352369	0.295239	0.287202	0.246575	0.279604	0.241087	1	0.352369	0	0.371078	0.311809	0.291433	0.320941
Appbp2os	1	1	1	1	1	1	1	1	1	1	1	1	1	1	1	1	1	1	1	1	1	1	1	1	1	1	1	1	1	1	1	1	1	1	0	1	1	1	0.255939	1	1	1	1	1	1	1	0.234353	1	0.20066
Appl1	0.129503	1	0.287202	0.287202	1	0.295239	1	1	0.21563	1	1	1	1	1	1	0.176467	1	1	0.241087	1	1	0.25162	0.299497	1	0.268428	0.275841	1	0.25162	0.176467	1	1	1	0.20066	1	1	0.34087	0.303558	0.316305	0.400332	0.295239	0.316305	0.234353	0.283386	0.272137	0.279604	0.295239	0.272137	0.129503	1
Appl2	1	1	1	1	0.21563	0.176467	1	1	1	1	0.268428	0.226229	1	1	1	0.21563	1	1	1	1	1	0.21563	1	0.260526	0.20066	0.241087	1	1	0.21563	0.264353	1	1	0.20066	1	0	1	0.279604	1	1	0.283386	1	1	1	0.295239	0.234353	1	0.311809	1	1
Aprt	0.283386	0.25162	0.283386	0.226229	1	0.330301	0.287202	0.21563	0.226229	0.25162	0.260526	0.291433	0.246575	0.364622	0.377876	0.260526	0.416807	0.279604	0.25162	1	0.25162	0.272137	1	0.316305	1	0.21563	1	1	0.364622	0.303558	0.352369	0.272137	0.358318	0.275841	0.176467	0.176467	0.241087	1	0.295239	1	0.241087	1	0.25162	0.358318	0.371078	0	0.352369	0.264353	0.392593
Aptx	1	1	0.226229	0.241087	1	1	1	0.176467	1	1	1	1	0.25162	0.268428	0.129503	1	1	1	1	1	0.25162	1	1	0.268428	1	1	0.272137	1	1	1	1	0	0.377876	1	0.25162	0.272137	0.34087	0.34087	1	1	1	1	1	0.226229	1	0.307451	0.43417	1	1
Aqp3	1	1	1	1	1	1	1	1	1	1	1	1	1	1	1	1	1	1	1	1	1	1	1	1	1	1	1	1	1	1	1	1	1	1	1	0.246575	0.246575	1	1	0.129503	1	1	1	0.176467	1	1	0.272137	1	1
Aqp9	1	0.226229	1	1	0.20066	1	1	1	1	1	1	1	1	1	0.25162	1	0	0.255939	0.20066	0.226229	0	0.241087	1	1	1	1	0.21563	0.241087	1	1	1	1	0.246575	1	0.346527	0.226229	0.25162	1	1	0.335468	0.20066	1	0.279604	0.283386	1	1	0.335468	0.287202	0.176467
Aqr	1	1	1	1	1	0.20066	1	0.21563	0.255939	0.25162	1	0.307451	1	1	1	0.241087	0.364622	0.307451	1	0.20066	0.264353	1	0.268428	1	1	0.291433	0.307451	0.264353	1	0.260526	0.283386	0.260526	0.392593	0.20066	0.275841	1	1	0.352369	0.272137	1	0.364622	1	1	0.275841	1	0.264353	0.25162	1	1
Araf	1	0.307451	0.330301	1	1	1	0.246575	0.234353	1	0.272137	0.279604	0.268428	1	0.20066	1	1	1	1	1	1	0.176467	1	0.176467	0.279604	0.303558	0.268428	0.129503	0.25162	0.316305	0.255939	1	0.129503	0.234353	0.320941	1	1	0.272137	1	1	0.303558	0	1	0.307451	0.303558	1	0.307451	1	1	0.283386
Arap1	1	0.295239	1	1	1	0.272137	0.234353	0.311809	0.279604	0.335468	0.260526	0.21563	1	0.283386	0.320941	0.275841	0.316305	1	1	1	1	0.25162	0.279604	0.283386	0	1	0.330301	1	0.176467	1	0.234353	1	1	0	0.303558	0.34087	0.392593	1	0.358318	0.226229	0.234353	1	0.260526	0.255939	1	0.46168	1	0.295239	0.246575
Arap2	1	1	1	1	0	0.129503	1	1	1	1	0.20066	1	1	1	1	1	0.20066	1	1	1	1	0.20066	1	1	1	1	1	0.21563	0.255939	1	1	1	0.241087	1	0.234353	1	0.311809	0.279604	1	0.295239	0.241087	0.255939	1	1	1	0.21563	1	1	1
Arap3	0	1	1	1	1	1	1	1	1	1	1	1	1	1	1	1	1	1	1	1	1	1	1	1	1	1	1	1	0	1	1	1	0.279604	1	1	0.21563	1	0.241087	1	1	1	1	0.287202	1	1	1	0.25162	1	0.21563
Arc	1	1	1	1	1	1	1	1	1	1	1	1	0.21563	0.226229	1	1	1	1	1	1	1	1	1	1	1	1	1	1	1	1	1	1	1	1	1	1	0.21563	1	0.272137	1	1	1	1	0.241087	1	1	1	1	1
Arcn1	1	1	0.275841	1	1	0.20066	0.311809	0.176467	0.20066	0.234353	1	1	0.268428	0.241087	0.299497	0.335468	1	0.260526	0.320941	1	1	0.283386	1	1	0	1	1	1	1	1	0.272137	0.241087	1	1	0.385149	0.176467	0.320941	0	0.283386	0.316305	0.416807	0.21563	1	0.283386	0.335468	0.299497	0.291433	1	1
Areg	1	1	1	1	1	1	1	1	1	1	1	1	1	1	1	1	1	1	1	1	1	1	1	1	1	1	1	1	1	1	1	1	1	1	1	1	1	1	1	1	1	1	1	1	1	1	1	1	1
Arel1	1	1	1	1	0.21563	1	1	1	1	1	0.226229	1	1	1	0.246575	0.272137	1	0.272137	1	1	1	1	1	1	1	1	1	1	0.299497	1	1	0.287202	1	0.226229	0.299497	0.325543	0.241087	0.287202	0.325543	0.307451	0.358318	0.129503	1	1	1	1	1	0.20066	0.325543
Arf1	1	0.264353	0.21563	0	1	1	1	0.291433	0.303558	0.352369	1	0.226229	0.283386	0.291433	0.335468	0.311809	0.272137	1	0.264353	0.320941	0.272137	0.320941	1	0.500357	0.358318	0.425384	0.352369	0.291433	0.307451	0.272137	1	0.283386	0.291433	1	0.255939	0.129503	0.303558	0.241087	0.34087	0.20066	0.34087	0.226229	1	0.176467	0.330301	1	0.176467	0.255939	0.325543
Arf2	1	1	1	1	1	1	0.20066	0.246575	1	1	0.272137	1	1	1	1	1	1	1	1	1	1	0.129503	1	1	0.255939	0.268428	1	1	1	1	0.275841	1	0.226229	0.20066	0.364622	0.400332	0.377876	0.352369	1	1	0.325543	1	0.283386	0.129503	1	1	0.279604	1	0.241087
Arf3	0.295239	1	0.352369	0.291433	0.246575	1	0.241087	0.299497	0.335468	0.325543	0.316305	0.34087	0.364622	0.255939	1	0.234353	0.234353	0	0.279604	1	0.226229	1	0.21563	0.260526	0.260526	0.295239	1	0.234353	0.275841	0.335468	0.264353	0.303558	0.44309	0.287202	0.358318	0.291433	0.316305	0.241087	1	0.272137	0.226229	0	0.279604	0.226229	1	0.275841	0.268428	0.21563	1
Arf4	0.25162	0.316305	0.275841	1	0.176467	1	0.246575	1	0.330301	0.255939	0.283386	1	0.335468	1	1	1	0.303558	0.316305	1	1	0.325543	1	1	0.291433	0.21563	0	0.260526	1	0.377876	0.311809	1	1	0.325543	1	0.325543	0.371078	0.295239	0.385149	0.358318	0.272137	0.260526	1	0.311809	0.316305	0.303558	0.352369	0.25162	0.377876	0.408434
Arf5	0.364622	0.316305	0.291433	0.268428	0.295239	0.34087	1	0.268428	0.241087	0.129503	0.299497	0.268428	0.320941	1	0.295239	0.325543	0.287202	1	0.307451	0.129503	0.311809	0.346527	0.364622	0.260526	0.316305	0.129503	1	0.325543	0	0.307451	0.20066	0.392593	0.287202	1	0.283386	0.21563	0.46168	0.246575	0.21563	0.400332	1	0.246575	0.352369	0.307451	0.241087	0.34087	0.264353	0.291433	0.234353
Arf6	0.320941	1	0.311809	0.299497	0.25162	1	0.291433	0.241087	0.335468	1	0.371078	0.176467	1	0.241087	0	1	0.21563	0.255939	0.325543	0.283386	0.176467	0.307451	0.295239	0.303558	0.21563	0.352369	1	0.241087	0.275841	0.303558	0.311809	0.20066	0.272137	0.20066	0.34087	0.364622	0.330301	0.255939	0.416807	0.316305	0.364622	0.287202	0.34087	0.34087	0.272137	0.246575	1	0.307451	0.268428
Arfgap1	0.275841	1	1	0.275841	1	1	1	1	1	1	0.291433	1	0.255939	1	1	1	0.20066	0.255939	0.21563	0.25162	1	0.287202	0.246575	1	0	0.283386	0.226229	0.234353	0.21563	0.279604	1	1	0.34087	0.234353	1	0.264353	0.320941	0.279604	0.291433	0.352369	0.307451	0.287202	0.279604	0.330301	0.303558	0.287202	0.346527	0.234353	1
Arfgap2	1	1	1	1	1	0.234353	1	1	1	1	1	1	1	1	1	1	1	0.291433	0.129503	1	0.234353	0.129503	1	1	1	1	1	1	1	1	1	1	1	1	1	1	1	1	1	0.316305	0.400332	1	0.295239	1	1	1	1	1	0.303558
Arfgap3	1	1	0.264353	1	0.264353	1	0.241087	0.21563	0.226229	1	1	1	1	1	1	0.268428	0.176467	1	1	0.260526	1	1	0.255939	0.246575	1	1	0.21563	0.268428	0.311809	0.272137	1	1	1	1	1	0.352369	1	0.279604	0.295239	0.21563	0.316305	1	1	1	1	1	1	1	1
Arfgef1	0.129503	1	1	1	0.25162	1	0.283386	1	0.279604	0	0	1	1	0.268428	1	0.283386	1	0.241087	1	0.255939	0.275841	0.234353	1	1	1	0	1	1	0.268428	0.176467	0.25162	1	0.452304	1	0.176467	0.21563	0.268428	0.325543	1	0.234353	1	1	0.364622	1	1	1	0.320941	0.246575	0.226229
Arfgef2	1	1	1	1	1	1	1	0.226229	0.295239	0.241087	0.264353	1	0.176467	0.260526	0.246575	0.272137	0.176467	1	0.255939	0.234353	0	1	1	1	1	1	1	0.20066	1	1	0.272137	0.260526	0.299497	1	0.283386	0.330301	0.320941	0.335468	1	1	0.234353	1	0.364622	0.129503	0.299497	1	0.335468	1	0.325543
Arfip1	1	1	1	1	1	1	1	1	1	0.21563	1	1	1	0.246575	1	1	1	1	1	1	1	1	1	1	1	1	1	1	1	1	0	1	1	1	0.358318	0.226229	0.234353	0.260526	0.311809	0.335468	1	1	1	0.330301	0.287202	1	0.275841	0.279604	0.307451
Arfip2	1	1	1	1	0.283386	0.246575	0.20066	1	0.264353	1	1	1	1	1	1	0.129503	1	0.21563	1	0.226229	1	1	0.283386	1	1	1	1	1	1	1	1	0.287202	0.364622	0.299497	0.260526	0.291433	1	0.234353	0.316305	0.325543	0.264353	0.21563	0.320941	0.272137	0.320941	0.275841	1	0.226229	1
Arfrp1	1	0.272137	1	0.21563	1	0.287202	0.241087	1	0.320941	0.21563	0.299497	1	0.275841	0.287202	1	0.311809	0.346527	0.268428	0.255939	1	1	1	1	0.335468	1	1	1	0.303558	1	0.255939	1	1	0.311809	0.279604	0.246575	1	1	0.226229	0.176467	0.272137	1	0.246575	0.500357	0.226229	0.358318	0.346527	0.392593	0.287202	0.272137
Arg1	0.325543	0.129503	0.377876	0.260526	0.364622	1	0.295239	0.25162	0.226229	0.272137	0.279604	1	0.241087	1	0.20066	0.21563	0.287202	0.303558	0.234353	0.275841	1	0.371078	0.260526	0.371078	0.307451	0.352369	1	1	0.307451	1	1	1	0.20066	1	0.364622	0	0.287202	0.311809	0.408434	0.255939	0.358318	1	0.226229	0.311809	0	0.316305	0.176467	0.272137	0.279604
Arg2	1	1	1	1	1	1	1	1	1	1	1	1	1	1	1	1	0.241087	1	1	1	1	1	0.176467	1	1	1	1	1	1	1	1	0.129503	1	1	0.268428	1	1	0.283386	1	0.291433	1	1	1	1	0.20066	1	1	1	1
Arglu1	1	0.287202	1	0.260526	0.25162	0.25162	1	1	1	0.291433	0.307451	1	1	0.307451	0.241087	0.311809	1	0.20066	0.129503	0.246575	0.287202	0.246575	0.260526	0.316305	1	1	1	0.226229	1	1	1	0.176467	0.287202	1	0.299497	0.316305	0.279604	0	0.275841	0.268428	0.325543	0.241087	0.255939	1	0.246575	0.320941	1	1	0.255939
Arhgap1	0.176467	0.299497	0.25162	0.311809	1	1	1	1	1	0.20066	1	0.264353	0.295239	0.34087	0.34087	0.325543	0.291433	0.25162	1	1	0.268428	0.311809	1	0.316305	0.299497	0.246575	1	0.352369	0.291433	0.260526	0.226229	0.246575	0.330301	0.330301	1	0.283386	1	0.291433	1	0.299497	0.234353	1	1	0.311809	0.25162	1	0.330301	1	0.264353
Arhgap10	1	0.176467	1	0.291433	0.20066	0.21563	0.234353	1	0.283386	0.287202	1	0.311809	0.255939	0.272137	1	0.279604	1	0.283386	1	0.311809	1	1	0.255939	0.311809	0.311809	0.20066	0.320941	0.264353	1	0.320941	1	0.241087	0.264353	0.299497	0.335468	1	0.335468	0.371078	0.226229	0.272137	0.358318	1	0.364622	0.241087	0.295239	0.234353	1	0.21563	0.283386
Arhgap11a	1	0.295239	0.226229	0.268428	0.226229	1	0.234353	0.283386	0.325543	0.129503	1	0.176467	1	0.279604	0.234353	0.176467	0.246575	1	0.311809	0.279604	0.234353	0.299497	0.279604	0.241087	0.335468	1	0.260526	1	1	1	0.316305	1	1	0.234353	1	0.275841	0.260526	0.260526	0.291433	1	1	0.20066	0.330301	0.303558	0.272137	0.25162	0.241087	1	1
Arhgap12	1	1	1	1	1	1	1	1	1	1	1	1	1	1	1	1	1	1	1	1	1	1	0.226229	1	0.129503	1	1	1	0.21563	1	0.260526	1	1	0.260526	1	1	1	0.21563	0.307451	1	0.283386	1	1	1	1	1	1	1	0.264353
Arhgap15	1	0.176467	0	1	1	1	1	0.303558	1	1	1	0.241087	1	0.129503	0.268428	0.264353	0.260526	1	0.234353	0.264353	0.21563	1	1	1	0.255939	1	0.25162	0.287202	1	1	1	1	0.330301	0.20066	0.275841	1	0.385149	0.291433	0.330301	0.320941	0.377876	1	0.295239	1	1	1	0.311809	0.264353	0
Arhgap17	1	0.287202	1	0.21563	0.241087	1	1	0.268428	1	0.21563	0.279604	0.287202	0.311809	0.268428	0.275841	0.303558	0.325543	0.176467	0.275841	0.20066	0.21563	0.335468	0.20066	0.268428	0.255939	0.241087	1	1	0.264353	0.20066	0.303558	0.255939	0.260526	0.392593	0.226229	0.43417	0.268428	0.471211	0.283386	1	0.246575	1	0.346527	0.352369	0.385149	0.20066	0.385149	0.246575	0.255939
Arhgap18	0.246575	0.283386	1	0.246575	0.268428	1	1	1	0.234353	0.264353	0.129503	0.268428	1	0.226229	0.283386	0.255939	1	0.226229	1	1	1	1	1	0.272137	1	0.307451	1	1	1	1	1	0.176467	1	0.335468	0.287202	0.275841	1	1	0.25162	0.291433	0.25162	0.241087	0.325543	0.275841	1	1	0.371078	0.20066	0.392593
Arhgap19	1	0	0.25162	0.279604	1	1	1	1	0.176467	0.283386	1	1	0.226229	1	1	0.358318	1	1	1	0.176467	1	0.246575	1	0.129503	1	0.226229	0.260526	0.279604	0.272137	1	1	1	0.303558	0.287202	0.21563	0.129503	0.320941	0.129503	0.241087	0.246575	1	1	0.20066	1	0.303558	0.268428	1	1	1
Arhgap21	1	1	1	1	1	1	1	1	1	0	1	1	1	1	1	1	1	1	1	1	1	1	1	0.241087	1	0.241087	1	1	1	0.260526	1	1	0.129503	1	1	0.226229	0.34087	0.320941	0.299497	0.295239	0.311809	1	0.320941	0.311809	1	1	1	1	0.279604
Arhgap22	1	1	1	1	1	0	1	1	1	1	1	1	1	0.20066	1	1	1	1	1	1	1	1	0.226229	1	1	1	1	1	1	1	1	1	1	1	0.299497	0.234353	1	1	1	0.129503	1	1	0.299497	0.241087	0.176467	1	0.279604	1	0.246575
Arhgap23	1	1	1	1	1	0.129503	1	1	0.25162	1	1	1	1	1	0.241087	1	1	1	1	1	1	1	1	1	1	1	1	1	0.20066	1	1	1	1	1	0.20066	0.129503	1	1	1	1	1	1	1	1	0.255939	0.246575	0.264353	0.129503	0.295239
Arhgap24	1	1	1	0.246575	1	1	1	1	1	1	1	1	0.246575	1	0.287202	0.226229	0.264353	0.21563	1	1	0.21563	1	1	0.291433	0.241087	1	0.226229	0.241087	1	0.226229	1	1	0.320941	0.25162	0.34087	0.377876	0.176467	1	0.20066	0.260526	1	1	0.34087	0.307451	0.20066	0.34087	0.325543	0.246575	1
Arhgap25	0.234353	1	1	0.291433	1	0.279604	0.234353	0.311809	0.21563	1	1	0.295239	1	0.234353	1	1	1	0.299497	1	0.234353	1	1	1	0.272137	0.303558	1	1	0.291433	0.234353	1	1	0.295239	0.325543	0.21563	1	0.385149	0.371078	0.129503	0.20066	0.352369	0.377876	0.283386	1	1	1	1	0.408434	1	0.316305
Arhgap26	1	1	1	1	1	0	0.176467	1	1	1	1	1	1	1	0.246575	1	1	0.264353	1	1	1	0.21563	1	1	0.226229	1	1	1	1	1	1	0.246575	1	1	0.291433	1	1	1	0.275841	1	1	0.20066	0.272137	1	0.279604	0	1	1	0.320941
Arhgap27	1	1	1	1	1	0.176467	1	1	1	1	1	1	1	1	1	1	1	1	1	1	1	1	1	1	1	1	1	1	1	0.25162	1	1	0.364622	0.129503	1	0.255939	0.255939	1	1	1	0.275841	1	0.352369	1	0.241087	1	0.272137	1	0.255939
Arhgap27os1	1	1	1	1	1	1	1	1	1	1	1	1	1	1	1	1	1	1	1	1	1	1	1	1	1	1	1	1	1	1	1	1	0.246575	1	1	0.25162	1	1	1	1	1	0	1	1	1	1	1	1	1
Arhgap27os2	1	1	1	1	1	1	1	0.246575	1	1	1	1	0.129503	1	1	1	0.246575	1	1	1	1	1	1	1	0.234353	1	1	1	0.255939	1	1	1	0.320941	1	1	0.268428	1	0.291433	0.255939	1	0.291433	1	0.287202	0.21563	0.272137	0.255939	0.34087	0.260526	0.260526
Arhgap27os3	1	1	1	1	1	1	1	1	1	1	1	1	1	1	1	1	1	1	1	1	1	1	1	1	1	1	1	1	1	1	1	1	1	1	0.129503	1	1	1	1	1	1	1	0.226229	1	1	1	1	1	1
Arhgap28	1	1	1	1	1	1	1	1	1	1	1	1	1	1	1	1	1	1	1	1	1	1	1	1	1	0	1	1	1	1	1	1	0.241087	1	0	1	1	1	1	1	1	1	1	1	1	1	1	1	1
Arhgap30	0.272137	1	0.176467	0.287202	1	0.316305	0.316305	0.34087	0	0.279604	1	0.255939	1	1	0.20066	0.275841	1	0.316305	1	0.279604	0.25162	1	0.283386	1	1	0.25162	0.279604	0.21563	1	0.330301	1	1	0.346527	1	0.268428	1	0.234353	0.325543	1	1	1	1	0.371078	0.272137	0.307451	1	0.330301	0.295239	0.260526
Arhgap31	0.303558	0.287202	0.20066	1	1	0.275841	1	0.34087	0.291433	0.241087	0.25162	1	0.264353	0.260526	0.268428	1	1	1	0.268428	0.295239	1	0.291433	1	0.25162	0	0.255939	1	0.364622	1	1	0.268428	0.279604	0.21563	1	0.335468	0.43417	1	1	0.295239	0.307451	0.268428	0.287202	0.246575	0.246575	0.330301	0.241087	0.241087	0.316305	1
Arhgap35	1	1	1	1	1	1	1	1	1	1	1	1	1	1	1	1	1	1	1	1	1	1	1	1	1	1	1	1	1	0	1	1	0.316305	1	1	1	0.330301	1	1	1	1	1	1	0.21563	1	1	1	1	0.241087
Arhgap39	1	1	0.246575	0.260526	0.25162	0.279604	0.246575	1	1	1	0.241087	1	1	0.264353	1	0.176467	1	1	0.241087	1	1	1	1	1	0	1	1	0.291433	1	1	1	0.264353	0.241087	1	0.21563	0.307451	0.272137	1	0.279604	0.279604	0.287202	1	1	0.320941	1	0.21563	1	1	0.291433
Arhgap4	1	1	0.255939	1	1	0.325543	1	0.275841	1	1	1	0.264353	1	1	0.129503	0.20066	0.176467	0.20066	1	1	0.264353	0.279604	1	0.268428	1	1	0.226229	0.287202	1	0.20066	0.291433	0.234353	0.272137	0.358318	0.316305	0.325543	0.20066	0.279604	0.291433	0.335468	0.358318	1	1	0.377876	1	1	0.25162	1	1
Arhgap5	1	1	1	0.20066	1	1	0.129503	1	0.20066	0.279604	1	1	1	1	1	0.241087	0.316305	1	1	1	1	1	1	1	0.303558	1	1	1	1	1	0.25162	0.307451	0.260526	0.287202	0.385149	0.364622	0.371078	1	0.303558	1	1	1	0.275841	0.299497	1	1	0.255939	0.129503	1
Arhgap6	0.287202	0.234353	1	0.176467	0.352369	1	1	0.129503	0.279604	0.246575	0.316305	1	1	0.335468	0.295239	0.246575	0.311809	0.291433	0.272137	0.20066	0.226229	0.34087	0.234353	1	1	0.234353	0.268428	0.272137	1	0.241087	0.287202	0.275841	0.279604	1	0.234353	1	0.43417	0.20066	0.311809	0.246575	0.25162	0.264353	0.44309	0.377876	0.303558	0.20066	0.307451	0.20066	0.358318
Arhgap8	1	1	1	1	1	1	1	1	1	1	1	1	1	1	1	1	1	1	1	1	1	1	1	1	1	1	1	1	1	1	1	1	1	1	1	1	1	1	1	1	1	1	1	1	1	1	1	1	1
Arhgap9	0.283386	0.20066	0.325543	0.320941	0.260526	1	0.325543	0.264353	1	1	0.330301	0.299497	0.272137	1	0.307451	0.129503	1	1	0.385149	0.283386	1	0.20066	1	0.25162	0.241087	0.330301	0.346527	0.255939	1	0.268428	0.255939	1	0.295239	0.316305	0.241087	0.295239	1	0.330301	0.241087	1	0.480832	1	0.371078	0.43417	0.295239	1	1	1	0.279604
Arhgdia	0.320941	0.275841	1	0.129503	0.268428	0.385149	1	0.272137	0.311809	1	0.268428	0.283386	0.21563	0.291433	1	0.299497	0.255939	1	0.287202	0.295239	0.371078	1	1	0.330301	1	1	1	0.299497	0.307451	0.234353	0.330301	0.303558	0.226229	0.129503	0.268428	0.352369	0.330301	0.352369	0.234353	1	0.255939	1	1	0.358318	0.303558	0.25162	0.264353	0.299497	0.295239
Arhgdib	1	0.335468	0.226229	0.335468	0.352369	1	0.226229	0.129503	0.272137	0.299497	1	0.299497	1	1	1	0.287202	0.25162	1	0.287202	1	1	0.291433	1	0.34087	0.346527	0.311809	0.320941	0.299497	0.25162	0.246575	0.335468	0.311809	0.264353	0.226229	0.283386	0.291433	0.307451	0.392593	0.241087	0.307451	0.400332	0.311809	0.275841	0.255939	0.352369	0.43417	0.129503	0.241087	0.275841
Arhgef1	0.246575	0.325543	1	0.307451	0.129503	0.34087	0.129503	0.283386	1	0	1	1	1	1	0.364622	0.25162	1	0.377876	0	0.260526	0	0.358318	0.234353	0.25162	1	1	1	0.346527	0.377876	1	0.311809	0.272137	0.303558	1	1	0.20066	0.295239	0.303558	0.311809	1	0.307451	0.316305	0.416807	0.316305	0.311809	0.352369	0.358318	0.246575	0.264353
Arhgef10l	1	1	1	1	1	1	1	1	1	1	1	0.20066	1	1	1	1	1	1	1	1	1	1	1	1	1	1	1	1	1	1	0.129503	1	0.246575	1	1	1	0.20066	1	0.255939	1	1	1	0.264353	1	0.283386	1	1	1	1
Arhgef11	1	1	1	1	1	1	1	1	1	0.25162	0.25162	1	1	1	0.20066	1	1	1	0.279604	1	1	1	1	0.226229	1	0.241087	1	1	1	1	1	1	1	1	1	1	0.307451	0.234353	0.335468	0.311809	1	1	0.287202	1	1	0.25162	0.129503	0.25162	0.268428
Arhgef12	1	0.241087	1	1	1	0.260526	0.226229	0.268428	1	1	0.176467	1	1	1	0.20066	0.279604	0.241087	0.246575	1	1	1	1	0.255939	1	1	1	1	0.268428	0.246575	1	1	1	1	0.241087	0	0.330301	1	1	1	0.291433	1	1	0.268428	0.346527	0.303558	1	1	1	0.283386
Arhgef18	0.21563	1	1	1	1	1	1	1	1	0.176467	1	1	0.129503	1	1	0.268428	1	1	1	1	0.234353	1	1	1	1	1	1	1	1	1	1	1	1	0.20066	1	0.346527	0.246575	0.272137	0.352369	1	1	1	0.295239	0.311809	1	0.226229	1	1	1
Arhgef2	0.176467	0.283386	0.325543	0	1	0.129503	1	0.20066	1	0.299497	1	1	0.330301	0.25162	1	1	1	1	0.299497	1	0.268428	1	1	1	0.21563	1	1	0.255939	1	0.392593	0.234353	1	0.320941	0.34087	1	0.416807	0.260526	0.385149	1	0.311809	0.246575	1	1	1	0.471211	0.307451	0.325543	0.25162	0.392593
Arhgef3	1	1	0.255939	1	1	1	1	1	1	1	1	1	1	0	1	0.316305	1	1	1	0.226229	1	1	1	1	1	1	1	1	1	1	1	0.25162	0.335468	1	0.299497	1	0.255939	1	0.275841	1	1	1	0.226229	1	1	1	0.299497	1	0.320941
Arhgef39	1	1	0.176467	1	1	1	1	1	1	1	1	1	1	1	1	1	1	1	1	0.129503	1	0	1	1	1	1	1	1	0	1	1	1	0.275841	1	0.316305	0.316305	1	1	0.246575	1	1	1	1	1	1	1	1	1	0.295239
Arhgef4	1	1	1	1	1	1	1	0.129503	1	1	1	1	1	1	1	1	1	1	1	1	1	1	1	1	1	1	1	1	1	1	1	1	1	1	0.21563	0.268428	1	1	1	1	1	1	1	1	1	1	1	1	1
Arhgef40	0.260526	1	0.21563	1	1	0.260526	1	1	0.246575	1	0.268428	0.20066	1	0.226229	0.275841	0.255939	0.275841	0.307451	0.268428	1	1	0.34087	0	1	0.275841	1	1	1	1	1	0.291433	0.316305	0.264353	1	0.330301	0.330301	1	0.352369	0.176467	1	0.279604	1	0.234353	0.268428	1	0.377876	1	0.234353	0.330301
Arhgef6	1	1	0.25162	1	0.241087	0.226229	1	1	1	0.246575	1	0.346527	1	0.307451	1	0.275841	1	0.352369	0.241087	0.303558	0.295239	1	1	1	1	0.303558	0.299497	0.303558	0.226229	0.234353	0.226229	1	1	1	1	0.279604	0.346527	1	0.226229	0.287202	0.371078	0.255939	0.129503	0.275841	1	0.268428	0.275841	1	0.176467
Arhgef7	1	1	0.20066	1	1	1	0.279604	0	0.255939	0.255939	1	1	1	1	1	0.176467	1	0.303558	0.275841	1	1	1	1	0.241087	1	1	1	1	0.275841	1	1	1	0.303558	1	1	1	0.176467	0.226229	0.129503	0.287202	0.287202	0.234353	0.385149	0.20066	1	1	1	1	0.272137
Arhgef9	1	1	1	1	1	1	1	0	1	1	1	1	1	1	1	1	1	1	1	1	1	1	1	1	1	1	1	1	1	1	1	1	1	1	1	1	1	1	1	1	1	1	0	1	1	1	1	1	1
Arid1a	0.260526	1	0.268428	1	0.279604	1	1	1	0.275841	0.311809	0.295239	0.330301	0.352369	0.287202	0.272137	0.303558	0.335468	0.241087	1	0.320941	1	0.291433	1	0.260526	1	1	0.272137	0.255939	0.316305	1	0.346527	0.335468	0.330301	0.241087	1	0.241087	0.358318	0.307451	0.325543	0.320941	1	0.34087	0.21563	0.279604	0.241087	0.272137	0.25162	0.287202	1
Arid1b	0.20066	0.21563	0.287202	1	0.246575	0.246575	1	1	1	1	1	0.303558	1	0.21563	1	0.264353	0.287202	1	1	1	1	1	1	0.264353	0.20066	0.291433	1	0.264353	0.20066	0.255939	1	0.21563	0.283386	1	0.246575	0.392593	0.346527	0.307451	0.307451	0.346527	1	1	0.25162	0.291433	0.264353	0.316305	1	1	1
Arid2	1	0.234353	0.226229	0.268428	1	0.241087	0.268428	0	0.20066	0.20066	1	1	1	1	0.283386	1	1	1	1	1	0.283386	1	1	1	1	1	1	0.255939	1	1	0.255939	1	0.325543	1	0.307451	0.226229	1	0.299497	0.295239	1	0.226229	1	0.20066	1	0.279604	1	0.275841	1	1
Arid3a	1	1	0.307451	0.272137	0.275841	1	1	0.226229	1	0.260526	1	1	1	1	0.295239	1	1	0.283386	1	0.20066	1	0.264353	0.335468	0.303558	1	1	1	0.176467	1	1	0.275841	1	1	0	0.283386	1	0.371078	1	0.241087	1	0.303558	0.275841	0.246575	0.21563	0.260526	1	0.320941	0.311809	0.25162
Arid3b	1	1	0.25162	1	1	1	1	1	1	0.21563	0.234353	0.129503	1	1	0.241087	0.303558	1	0.234353	0.241087	1	1	1	1	1	1	0.246575	1	1	0.176467	1	1	0.287202	0.291433	1	0.176467	0.325543	0.295239	1	1	0.20066	0.176467	1	0.260526	1	0.20066	0.287202	0.241087	1	0.246575
Arid4a	0.234353	0.272137	0.325543	1	0	1	1	0.241087	0.307451	0.299497	0.371078	0.316305	0.20066	1	0.234353	0.392593	1	1	1	0.260526	0.283386	0.20066	0.246575	1	1	1	1	1	0.234353	1	0.25162	0.316305	0.385149	1	0.264353	1	0.330301	0.358318	0.416807	0.303558	0.316305	0.325543	0.275841	0.295239	1	0.320941	0.25162	0.226229	0.291433
Arid4b	1	1	1	1	0.20066	0.21563	1	1	0.25162	0.25162	0.279604	0.255939	0.234353	1	1	0.260526	1	0.34087	0.291433	1	1	1	1	1	0.283386	0.279604	1	0.255939	0.21563	1	0.307451	0.325543	0.226229	1	0.275841	0.255939	0.268428	1	1	0.275841	0.241087	1	1	1	0.234353	0.275841	1	1	0.377876
Arid5a	1	1	1	0.20066	1	1	1	1	1	1	1	1	0.234353	1	1	1	1	1	1	1	1	1	1	0.246575	0.279604	0.20066	1	0.129503	1	1	1	1	0.246575	0.260526	1	0.287202	0.272137	0.255939	0.255939	1	0.272137	0	0.330301	0.20066	1	0.307451	0.260526	1	0.21563
Arid5b	0.279604	0.279604	1	1	0.272137	1	0.307451	0.21563	1	1	1	0.272137	0.283386	1	1	1	1	0	1	0.260526	1	1	1	1	0.255939	0	0.303558	0.272137	0.272137	1	0.275841	0.25162	0.299497	0.268428	1	0.234353	0.176467	0.226229	1	0.279604	0.287202	1	0.268428	0.20066	0.287202	1	0.425384	0.246575	0.34087
Arih1	1	0.234353	0.264353	1	0.275841	0.303558	0.275841	0.320941	0	0.272137	1	0.303558	0.279604	1	0.295239	0.275841	0.176467	0.176467	1	1	1	0.20066	1	1	1	1	0.303558	1	0.25162	0.287202	0.291433	1	1	1	1	0.20066	1	0.241087	1	1	0.283386	0.241087	1	0.279604	0.279604	1	0.234353	1	0.307451
Arih2	0.21563	0.25162	0.176467	0.21563	0.279604	0.25162	0	0.21563	0.287202	0.260526	0.279604	0.268428	1	0.255939	1	0.176467	0	1	0.311809	1	1	0.272137	0	0.287202	0.226229	0.283386	0	1	0.20066	1	0.264353	0.25162	1	1	1	0.295239	1	0.272137	1	0.268428	1	1	1	1	0.330301	0.346527	0.129503	1	0.316305
Arl1	0.291433	1	0.234353	1	0.234353	1	0.176467	1	0.364622	0.316305	0.358318	1	0.25162	1	1	0.346527	1	0.275841	1	0.291433	0.307451	1	0.255939	0.226229	1	1	0.20066	1	0.371078	0.335468	1	1	0.335468	0.299497	1	0.307451	1	0.283386	1	0.303558	0.264353	0.307451	0.34087	0.425384	1	1	0.234353	0.129503	0.385149
Arl10	1	1	1	0.176467	1	1	1	0.246575	0.307451	0.226229	0.234353	0.268428	1	0.352369	0.307451	0.21563	0.264353	0.303558	0	0.307451	1	0.279604	0.295239	0.176467	0.291433	0.371078	1	0.325543	0.295239	1	0.325543	1	1	0.260526	0.272137	0.21563	0.21563	0.385149	1	0.283386	0.129503	1	0.264353	0.234353	0.325543	0.320941	0.392593	0.283386	0.320941
Arl11	1	1	1	0.255939	0.20066	0.299497	0.291433	0.246575	0.34087	1	0.320941	0.241087	0.303558	0.255939	0.260526	1	0.260526	0.226229	1	1	0.287202	1	1	0.264353	1	1	1	1	1	0.246575	0.268428	0.377876	0.299497	1	0.287202	0.287202	0.295239	0.176467	0.408434	0.287202	1	1	0.260526	1	0.346527	0.20066	0.307451	1	0.25162
Arl13b	0.20066	0.260526	1	0.234353	1	0.21563	1	0.264353	1	1	1	1	1	0.268428	1	0.21563	1	1	1	0.176467	1	0.20066	1	1	1	1	1	1	1	1	1	1	0.299497	1	0.226229	0.226229	1	0.241087	1	0.307451	0.21563	1	0.295239	1	1	0.264353	0.303558	1	0.295239
Arl14ep	1	1	1	1	1	0.20066	1	0.272137	1	1	1	1	1	1	1	0.264353	1	1	0.246575	1	0.25162	1	1	1	1	1	1	1	1	1	1	0.264353	1	1	0.241087	0.283386	1	1	0.260526	0.275841	0.234353	1	1	0.299497	0.299497	1	1	1	0.316305
Arl15	1	1	1	1	1	1	1	1	1	1	1	1	1	0.234353	1	1	1	1	1	1	1	1	1	1	1	1	1	1	1	1	1	1	1	1	1	1	1	1	1	1	0.176467	1	1	1	1	1	0.176467	1	1
Arl16	1	0.260526	1	1	0.129503	1	0.264353	1	0.264353	0.255939	1	1	1	1	1	1	1	1	0.241087	1	1	1	1	0.255939	0.25162	1	0.129503	0.264353	1	0.176467	1	1	0.279604	1	0.234353	0.246575	0.20066	0.352369	0.335468	0.275841	0.291433	1	1	0.246575	0.320941	1	0	1	0.295239
Arl2	1	1	0.283386	0.325543	0.295239	0.303558	0.25162	1	0	1	0.21563	0.226229	1	0.283386	1	0.392593	0.279604	1	0.291433	0.129503	0.234353	0.295239	0.241087	1	0.20066	1	0.264353	1	1	0	0.21563	1	1	1	0.311809	0.283386	0.275841	0.295239	0.325543	0.176467	0.275841	0	0.320941	1	0.226229	0.346527	1	1	1
Arl2bp	1	0.264353	0.335468	0.325543	1	0.234353	0.275841	1	0.291433	1	0.325543	0.241087	0.25162	0.307451	0.291433	1	1	1	1	1	1	0.176467	1	0.129503	1	1	1	0.272137	1	0.234353	0.279604	1	0.425384	0.320941	0	0.425384	0.25162	0.307451	0.287202	0.255939	0.316305	0.129503	0.226229	0.311809	1	1	0.371078	1	0.377876
Arl3	0.283386	0.287202	1	1	1	1	0.20066	1	0.241087	1	0.272137	0.129503	1	0	0.316305	0.291433	1	0	0.25162	0.316305	1	0	1	1	0.25162	1	0.295239	0.176467	0.303558	0.291433	1	0.268428	0.44309	0	0.268428	0.226229	0	0.311809	0.392593	0.335468	0.246575	1	0.364622	0.299497	0.400332	0.335468	0.307451	0.346527	0.234353
Arl4a	0.25162	0.226229	0.176467	1	1	0.129503	1	1	1	1	1	1	1	1	1	0.283386	0.129503	1	0.246575	0.260526	0.176467	1	1	1	0.20066	1	0.279604	0.129503	0	0.264353	0	1	0.287202	1	0.316305	0.176467	1	1	0.21563	0.279604	0.129503	1	0.325543	0.21563	0.299497	0.234353	0.325543	1	0.176467
Arl4c	0.255939	0.330301	0.272137	0	0.311809	0.330301	1	0.352369	0.176467	0.303558	0.330301	0.264353	0.335468	0.21563	0.226229	0.316305	0.21563	1	0.316305	0.272137	0.275841	0.287202	1	0.129503	0.25162	0.320941	1	0.371078	0.176467	1	0	0.371078	1	0.129503	0.283386	0.246575	0.241087	0.425384	0.416807	0.246575	0.275841	1	0.416807	0	0.416807	0.330301	0.260526	0.255939	0.43417
Arl5a	0.260526	1	0.272137	1	1	0.25162	0.21563	1	1	0.176467	0.226229	0.287202	0.21563	0.260526	0.268428	1	0	1	0.272137	1	1	1	0.299497	0.21563	0.255939	0.246575	0.268428	1	1	0.330301	0.295239	1	1	1	0.226229	0.226229	0.416807	0.34087	0.25162	0.255939	0.283386	1	0.279604	0.264353	0.20066	1	0.392593	0.246575	0.295239
Arl5b	1	1	1	1	1	1	1	1	1	1	1	1	1	1	1	1	1	1	1	1	1	1	1	1	1	1	1	1	1	1	1	1	0.25162	1	1	1	1	1	1	0	1	1	1	1	1	1	1	1	1
Arl5c	0.129503	1	1	0.335468	1	0.287202	0.330301	1	1	0	0.311809	0.268428	0.246575	0.307451	0.400332	0.129503	0.371078	0.20066	1	0.176467	0.241087	0	0.371078	0.371078	0.275841	1	0.303558	0.335468	0.272137	1	0.21563	0.255939	0.246575	0.264353	1	0.311809	1	0.416807	0.264353	0.268428	0.307451	1	0.311809	1	0	1	0.21563	1	0.234353
Arl6	1	1	1	1	1	0	1	1	1	1	1	1	1	1	0	0.268428	1	1	1	1	1	1	1	0.20066	0.129503	1	1	1	0.20066	1	1	0.241087	1	1	1	0.291433	0.307451	1	1	1	0.25162	0	0.34087	0.25162	1	0.234353	0.291433	1	1
Arl6ip1	0.25162	1	1	1	0.264353	1	0.226229	0.25162	0.279604	0.129503	0.25162	0.416807	0.320941	0.283386	0.20066	0.400332	1	0.279604	0.25162	1	0.377876	0	0	0.287202	0.260526	1	0.346527	0.408434	0.255939	0.255939	0.316305	0.325543	0.299497	0.275841	0.25162	0.283386	0.43417	0.241087	0.371078	0.303558	0.325543	1	0.364622	0.246575	0.371078	0.241087	0.272137	0.176467	0.291433
Arl6ip4	0.352369	1	0.377876	0.325543	0.352369	0.330301	0.234353	1	0.385149	0.316305	1	1	0.275841	0.358318	0.371078	0.295239	0.268428	0.279604	0.176467	0.299497	0.358318	0.352369	0.325543	0.272137	0.291433	1	0.21563	0.283386	0.275841	0.226229	0.320941	1	0.330301	0.176467	0.272137	0.480832	0.371078	0.246575	1	0.416807	0.272137	0.34087	0.295239	0.330301	0.416807	0.43417	0.392593	0.264353	0.303558
Arl6ip5	0	0.246575	0.246575	1	1	1	0.316305	0.307451	1	0.330301	1	0.34087	1	1	0.226229	1	0.316305	0.358318	1	0.255939	0.272137	1	0.279604	0.320941	0.226229	0.295239	0.272137	0.358318	0.316305	0.371078	0.21563	0.311809	0.129503	0.226229	0.330301	0.268428	0.129503	0.275841	1	0.234353	0.371078	1	0.176467	0	1	1	0.425384	0.408434	0.358318
Arl6ip6	0.311809	1	1	1	1	1	1	0.21563	1	0.176467	1	0.25162	0.320941	1	1	0.392593	1	0.268428	1	0.246575	0.129503	1	0.268428	0.34087	1	0.303558	1	1	0.226229	1	1	0.234353	1	0.311809	1	1	0.264353	0.21563	0.335468	0.25162	0.275841	1	0.246575	0.226229	1	1	0.346527	0.330301	1
Arl8a	0.260526	0.246575	1	0.21563	0.21563	0.272137	1	0.352369	1	0	0.25162	0.279604	1	0.275841	0.358318	0.307451	0.20066	0.295239	0.129503	1	1	1	1	1	1	0.241087	0.358318	1	0.385149	0.299497	0.307451	0.295239	0.226229	0.268428	1	1	0.279604	0.307451	0.275841	1	0	0.303558	0.287202	0.352369	0.325543	0.272137	0.25162	1	1
Arl8b	1	0.226229	0.303558	1	0.34087	0.316305	0.295239	0.21563	0.283386	0.264353	0.287202	0.283386	0.346527	1	1	0.316305	0.279604	1	1	0.21563	0.21563	1	0.25162	0.291433	0.25162	1	0.25162	1	0.25162	0.279604	1	0.234353	0.325543	1	0.371078	0.452304	0.176467	0	0.358318	1	0.291433	1	1	0.129503	0.295239	1	0.176467	0.352369	0.307451
Armc1	0	0.320941	1	1	0.268428	1	0.283386	0.234353	1	1	0.255939	0.255939	1	1	1	0.364622	0.246575	1	1	1	1	1	0.279604	0.279604	0.255939	0.283386	1	0.264353	0.129503	1	1	1	1	0.20066	1	0.279604	0.287202	1	0.241087	0.358318	0.25162	1	1	0.325543	0.346527	0.425384	0.255939	0.234353	0.129503
Armc10	1	1	1	0.20066	0.268428	1	1	1	1	1	1	1	0.246575	1	1	0.392593	0.264353	1	1	0.20066	1	0.176467	1	1	0.279604	1	1	1	0.268428	1	1	0.330301	0.246575	1	0.307451	0.291433	0.176467	1	0.268428	0.352369	1	0	0	0.346527	0.287202	1	0.279604	1	0.358318
Armc3	1	1	1	1	1	1	1	1	1	1	1	1	1	1	1	1	1	1	1	1	1	0.21563	1	1	1	1	1	1	1	1	1	1	1	1	1	0.234353	1	0.260526	1	1	1	1	1	0.255939	1	0.226229	1	1	1
Armc5	1	1	1	1	1	0.279604	0.176467	0.268428	0.25162	0.268428	1	1	0.234353	0.176467	0.260526	1	0	0.246575	0.20066	0.241087	1	0.25162	1	1	1	1	1	1	0.320941	1	0.268428	1	0.268428	0.316305	0.246575	1	0.335468	0.241087	0.129503	0.241087	1	1	1	0.264353	0.234353	0.272137	0.311809	1	0.264353
Armc6	1	1	0.176467	1	1	1	1	1	1	1	0.255939	0.129503	1	1	1	1	0.176467	1	1	1	1	1	1	0	1	1	1	1	1	1	1	0.241087	0.311809	1	1	0.287202	0.260526	0.279604	1	1	0.21563	1	0.291433	1	1	0.246575	1	0.234353	0.20066
Armc7	0.241087	1	1	1	1	1	1	1	1	1	0.234353	1	1	1	1	1	1	1	1	1	1	1	1	1	1	1	1	1	1	1	1	1	0.272137	0.234353	1	1	1	1	1	1	0.20066	1	0.20066	0.25162	1	1	1	0	1
Armc8	0.241087	1	0.307451	1	1	1	1	0.241087	0.287202	0.234353	1	1	1	0.21563	1	1	1	0.291433	0.20066	1	1	0.255939	0.25162	1	0.226229	1	1	1	0.268428	0.275841	0.129503	0.264353	0.303558	0.226229	0.268428	0.129503	0.246575	0.275841	1	0	1	1	0.234353	0.358318	1	0.400332	0.226229	0.275841	1
Armc9	1	1	1	1	1	0.20066	1	1	1	1	1	1	1	1	0.255939	0.283386	1	1	1	1	1	1	1	1	1	1	1	1	1	1	1	1	0.320941	1	1	0.34087	0.275841	0.291433	0.21563	0.264353	1	0.176467	1	1	1	1	0.275841	1	0.246575
Armcx3	1	1	1	1	1	1	1	0.129503	1	1	1	1	1	1	1	0.246575	1	1	1	1	1	1	1	1	1	1	1	1	1	1	1	1	1	1	1	0.320941	1	0.279604	1	1	1	1	0.260526	1	1	1	0	1	0.246575
Armcx4	1	1	1	1	1	1	1	1	1	1	1	1	1	1	1	1	1	1	1	1	1	1	1	1	1	1	1	1	1	1	1	1	1	1	1	1	1	1	1	1	1	1	1	1	1	1	1	1	1
Armcx5	1	1	0.20066	1	0	1	1	1	1	1	1	1	1	1	0.25162	1	0.234353	0.260526	0.272137	1	1	1	1	0.241087	1	1	1	1	1	1	1	1	0.299497	0.272137	1	1	0.283386	0.299497	0.279604	0.299497	1	1	1	0.279604	0.260526	1	1	0.241087	0.234353
Armcx6	1	1	1	1	1	1	1	1	1	1	1	1	1	1	1	1	1	1	1	1	1	1	1	1	1	1	1	1	1	1	1	1	1	1	1	1	1	1	1	1	1	1	1	1	1	1	1	1	1
Armt1	0.268428	1	1	1	1	0	1	1	1	1	0.241087	0.20066	0.275841	1	0.268428	0.303558	1	1	1	1	0.279604	1	0.255939	0.129503	1	1	0.264353	0.25162	0.272137	1	0.25162	1	0.352369	1	1	1	0.25162	0.255939	0.299497	0.25162	1	1	0.291433	0.275841	0.295239	1	1	1	0.364622
Arnt	1	1	1	1	1	0.291433	0.291433	0.226229	1	0.272137	1	1	0	1	1	0.129503	0.255939	0.234353	1	1	1	1	1	0.255939	1	1	1	1	1	1	1	1	1	1	0.20066	1	0.364622	0.234353	1	0.21563	0.21563	1	0.346527	1	1	0.275841	0.330301	1	1
Arnt2	1	1	1	1	1	1	1	1	1	1	1	1	1	1	1	1	1	1	1	1	1	1	1	1	1	1	1	1	1	1	0.129503	1	1	1	0.129503	1	1	1	1	0	1	1	1	1	1	1	1	1	1
Arntl	1	1	1	1	1	1	1	1	1	1	1	1	0.176467	1	1	1	1	1	1	1	1	1	1	1	1	1	1	1	1	1	1	0.129503	0.21563	1	1	1	0.272137	0.303558	0.260526	1	1	1	0.226229	1	1	1	1	1	0.234353
Arpc1a	0.264353	0.335468	0.316305	1	0.20066	1	0.129503	0.307451	0.392593	0.299497	0.246575	0.295239	1	0.291433	0.330301	0.352369	1	0.234353	0.279604	0.20066	0.283386	1	1	0.272137	1	1	0.335468	0.275841	0.21563	0.371078	0.287202	1	1	0.291433	0.25162	0.325543	0.408434	0.234353	0.283386	0.46168	0.371078	1	0.246575	0.226229	1	0.246575	0.364622	0.246575	0.46168
Arpc1b	0.287202	0.272137	1	1	0.311809	0.272137	0.234353	0.303558	1	0.303558	0.299497	1	0.279604	1	1	0.358318	0.295239	0.176467	0.392593	1	0.129503	0.129503	0.20066	0.176467	0.335468	0.279604	0.295239	1	0.371078	1	0.260526	0.272137	0.226229	1	0.287202	0.385149	1	0.295239	0.25162	1	0.325543	1	0.20066	1	1	0.303558	0.364622	1	0
Arpc2	0.176467	0.320941	1	1	0.255939	1	0.176467	1	0.385149	0.303558	0.291433	0.246575	0.358318	1	0.176467	0.275841	1	0.303558	1	1	0.176467	0.352369	0.246575	0.279604	1	0.311809	1	0.307451	0.268428	0.452304	0.307451	1	0.295239	1	0.371078	0.325543	0.20066	1	1	0.264353	0.44309	0.352369	0.226229	0.241087	0.325543	1	0.234353	0.303558	0.268428
Arpc3	0.246575	0.21563	0.268428	0.358318	1	0.291433	0.129503	0.283386	1	0.275841	0.400332	1	0.371078	0.330301	0.34087	0.241087	1	0.129503	0.330301	0.268428	0.275841	0.241087	1	1	0.392593	0.307451	0.364622	0.291433	0.358318	1	0.325543	0.320941	1	0.358318	1	0.234353	0.330301	0.226229	0.320941	0.246575	0.377876	0.358318	0.364622	0.44309	0.43417	0.25162	0.234353	1	0.20066
Arpc4	0.311809	0.307451	0.346527	0.226229	0.316305	0.272137	0.43417	1	0.264353	0.246575	0.291433	1	1	0.272137	0.325543	0.25162	0.352369	0.358318	0.291433	1	0.246575	0.335468	0.129503	0.25162	0.272137	0.425384	0.330301	0.385149	0.241087	0.268428	1	0.392593	0.471211	1	0.176467	0.371078	0.129503	0.311809	0.377876	0.283386	0.255939	0.358318	0.20066	0.279604	0.330301	0.408434	1	0.268428	0.272137
Arpc5	0.241087	0.264353	0.291433	1	0.385149	0.295239	1	0.385149	0.299497	0.377876	1	0.335468	1	0.325543	0.299497	0.377876	1	0.408434	1	0.268428	0.385149	1	0.480832	0.20066	0.283386	1	0.25162	0.307451	0.400332	0.330301	0.287202	0	0.176467	0.21563	0.346527	0.34087	0.335468	1	0.25162	1	0.377876	1	0.480832	0.358318	1	0.320941	0.352369	0.330301	0.307451
Arpc5l	0.21563	0.20066	1	0.246575	1	0.287202	0.316305	0.325543	0.316305	0.377876	0.320941	1	1	1	0.283386	0.352369	0.316305	1	0.377876	0.21563	1	0.335468	0.20066	0.268428	1	1	0.246575	0.272137	0.275841	1	1	1	0.346527	1	0.43417	0.226229	1	0.226229	0.425384	0.346527	0.283386	0.408434	0.241087	0.377876	0.295239	0.279604	0.311809	1	0.392593
Arpin	1	1	1	0.255939	1	0.246575	1	1	1	1	1	1	0.25162	0.25162	1	1	1	0.226229	1	1	1	1	1	1	0.246575	1	1	0.129503	1	0.246575	1	1	1	0.246575	0.287202	0.20066	0.320941	1	0.25162	0.295239	0.275841	1	1	0.20066	1	1	0.325543	0.283386	0.316305
Arpp19	0.346527	0	1	0.264353	0.335468	0.268428	0.358318	0.320941	0.303558	1	0.287202	0.264353	0.25162	0.364622	0.358318	0.316305	0.241087	0.272137	1	0.307451	0.299497	0.25162	0.246575	0.264353	1	1	0.392593	0.268428	0.307451	0.234353	0.346527	1	0.291433	0.295239	0.392593	0.129503	0.43417	0.34087	0.260526	0.490546	0.279604	1	0.330301	0.377876	0.330301	0.490546	0.129503	0.129503	0.325543
Arrb1	0.358318	0.335468	0.234353	1	1	0.272137	0.226229	0.176467	0.21563	1	1	0.295239	0.34087	1	0.320941	0.371078	0.346527	0.346527	0.279604	0.303558	1	1	1	0.255939	0.299497	0.25162	1	0.283386	0.299497	0.255939	1	0.358318	0.330301	0.303558	0.295239	0.352369	0.299497	1	1	0.377876	0.303558	0.335468	0.364622	0.272137	0.335468	0.241087	0.226229	0.279604	0.392593
Arrb2	1	0.264353	0.260526	1	0.320941	1	0.226229	0.275841	1	0.25162	0.377876	0.20066	1	0.371078	0.352369	0.320941	0.307451	1	1	0.283386	1	1	1	0.330301	0.275841	0.335468	0.176467	1	0.325543	1	0.346527	1	0.44309	0.268428	0.264353	0.346527	0	1	1	0.291433	0.377876	1	0.226229	0.320941	0.311809	0.264353	0.325543	0.176467	0.287202
Arrdc1	0.330301	0.21563	0.176467	1	1	1	0.129503	1	0.272137	1	0.279604	0.275841	0.316305	0.272137	0.283386	1	1	0.34087	1	1	0.20066	0.260526	0.325543	1	0.358318	1	0.241087	0.255939	0.283386	0.275841	0.246575	0.129503	0.287202	0.330301	0.275841	0.21563	1	0.46168	1	0.330301	0.25162	0.303558	0.400332	0.316305	1	1	1	0.34087	0.307451
Arrdc2	1	1	1	1	1	1	1	1	1	1	1	1	1	1	1	1	1	0.176467	1	1	1	1	1	1	0	1	1	1	1	1	1	1	1	0.260526	1	1	1	1	1	1	0.129503	1	0.20066	1	0.272137	1	1	1	0.260526
Arrdc3	1	1	1	0.20066	1	1	1	0.25162	1	1	0.303558	0	0.264353	1	1	0.246575	0.25162	1	0.291433	1	1	1	0.255939	0.20066	0.268428	1	0.226229	1	0.21563	1	0.241087	0.275841	0.264353	1	1	0.272137	0.325543	0.275841	0.255939	0.291433	1	1	1	0.264353	0.316305	0.20066	1	1	1
Arrdc4	0.346527	1	1	1	0.21563	1	1	1	0.272137	0.21563	0.272137	1	1	0.320941	0.260526	0.268428	0.255939	0.34087	1	0.176467	1	1	0.234353	0.311809	1	1	0.176467	0.34087	1	0.20066	1	0.283386	0.241087	0.20066	0.264353	0.452304	0.283386	0.316305	0.279604	1	0.400332	1	1	0.400332	0.358318	0.346527	0.44309	1	1
Arsa	1	1	1	0.246575	1	1	0	0.295239	1	1	1	0.226229	0.234353	1	1	0.21563	1	0.176467	1	1	1	1	1	1	0.176467	1	1	0.176467	1	0.129503	1	0.264353	0.311809	0.283386	0.129503	1	0.129503	0.241087	1	0.311809	0.320941	1	0.330301	1	0.325543	0.295239	0.25162	1	0.299497
Arsb	1	1	1	1	1	1	1	1	1	1	0.25162	1	1	1	1	0.352369	0.246575	1	1	0.21563	1	1	1	1	1	1	1	0.226229	1	1	1	0.129503	1	0.255939	0.295239	1	1	1	0.279604	0.264353	1	1	0.311809	1	1	1	0.335468	0.234353	1
Arsk	1	1	1	1	1	1	1	1	1	1	1	1	1	1	1	1	1	1	1	1	1	1	1	1	1	1	1	0.20066	1	1	1	1	1	1	0	1	0.226229	0.311809	1	1	0.246575	1	0.264353	1	1	1	1	1	1
Art3	1	1	1	1	1	1	1	1	1	1	1	1	1	1	1	1	1	1	1	1	1	1	1	1	1	1	1	1	1	1	1	1	1	1	1	1	1	1	1	1	1	1	1	1	1	1	1	1	1
Artn	1	1	1	1	1	1	1	1	1	1	1	1	1	1	1	1	1	1	1	1	1	1	1	1	1	1	1	1	1	1	1	1	1	1	1	1	1	1	1	1	1	1	1	1	1	1	1	1	1
Arv1	1	1	1	1	1	1	1	1	1	1	1	1	1	1	1	1	1	1	1	1	1	1	1	1	1	1	1	1	1	1	1	1	1	1	1	1	1	1	1	0.264353	1	1	1	0.241087	1	1	1	0	0.20066
As3mt	1	1	0.264353	1	1	1	1	1	1	0.226229	0.283386	1	1	1	1	0.241087	0.129503	1	1	0.268428	0.272137	0.234353	0.268428	1	0.255939	0.226229	1	1	0.264353	1	1	1	0.303558	1	1	1	1	1	1	0.307451	0.268428	0.25162	0	1	1	1	0.25162	1	0.283386
Asah1	0.34087	1	0.307451	0.272137	0.291433	0	0.275841	0.268428	0.275841	1	0.303558	0.307451	0.260526	0.287202	0.320941	0.246575	0.176467	0.272137	0.272137	0.255939	1	0.291433	0.241087	0.320941	0.226229	0.275841	0.325543	0.335468	0.272137	1	0.34087	0.392593	0.129503	0.234353	0.311809	0.34087	0.20066	0.392593	0.264353	1	0.320941	0.303558	0.43417	1	0.316305	0.272137	0.279604	1	0.275841
Asah2	1	1	1	1	1	1	1	1	1	1	1	1	1	1	1	1	1	1	1	1	1	1	1	1	1	1	1	1	1	1	1	1	1	1	1	1	1	1	1	1	1	1	1	1	1	1	1	1	1
Asap1	0.316305	0.129503	0.283386	0.275841	0.226229	1	0.241087	0.246575	0.279604	0.268428	0.303558	0.268428	0.320941	0.268428	0.307451	1	0.275841	0.268428	0.129503	0.392593	0.264353	1	0.241087	0.371078	1	0.330301	1	0.325543	0.330301	0.352369	0.234353	0.255939	0.246575	0.226229	1	0.129503	0.471211	0.129503	0.268428	0.264353	0.46168	0.307451	1	0.385149	0.275841	0.335468	1	0.34087	1
Asap2	1	0.25162	1	1	1	1	1	0.226229	0.25162	0.226229	1	1	1	1	1	0.307451	0.255939	0.260526	0.20066	1	0.234353	1	1	0	1	1	1	1	0.272137	1	1	1	0.385149	1	1	1	0.264353	0.246575	0.352369	1	0.129503	0.272137	0.264353	0.21563	1	0.275841	0.25162	0.283386	1
Asap3	1	1	1	1	1	1	1	1	1	1	1	1	1	1	1	1	1	1	1	1	1	1	1	1	1	1	1	1	1	1	1	1	1	1	1	1	1	1	1	1	1	1	1	1	1	1	1	1	1
Asb1	1	1	1	1	1	1	1	1	1	1	1	1	1	1	1	1	1	1	1	1	1	0.234353	1	1	1	1	1	1	1	1	1	1	0.260526	1	1	0.21563	1	1	0.272137	1	1	1	1	1	0.264353	0.176467	0.311809	1	1
Asb11	1	1	1	1	1	1	1	1	1	1	1	1	1	1	1	1	1	1	1	1	1	1	1	1	1	1	1	1	1	1	1	1	1	1	1	1	1	1	1	1	0.21563	1	1	1	1	1	1	1	1
Asb13	1	1	1	1	1	1	1	1	1	1	1	1	0.20066	1	1	1	1	1	1	1	1	1	1	1	1	1	1	0.25162	1	1	1	1	0.299497	1	0.176467	1	0.335468	0.246575	0.311809	1	0.268428	0.255939	1	0.176467	0.246575	1	1	1	1
Asb16	1	1	1	1	1	1	1	1	1	1	1	1	1	1	1	1	1	1	1	1	1	1	1	1	1	1	1	1	1	1	1	1	1	1	1	0.176467	1	1	1	1	0.129503	1	1	0.129503	1	1	1	1	1
Asb2	1	1	1	0	0	1	0.283386	0.299497	0.279604	0.275841	1	1	1	1	1	0	0.255939	1	1	0.129503	0.272137	1	1	1	1	0.272137	1	1	0.330301	1	1	0.279604	0.272137	0.346527	1	0.364622	1	0.275841	0.283386	0.303558	1	1	1	0.176467	1	0.176467	1	0.283386	0.21563
Asb3	1	1	1	1	1	1	1	1	1	1	1	1	1	1	1	1	1	1	1	1	0.226229	1	1	0.255939	1	0.129503	1	1	1	1	1	1	1	1	1	0.34087	0.287202	1	0.316305	1	0.234353	0.226229	0.246575	1	1	1	0.234353	1	1
Asb4	1	1	1	1	1	1	1	1	1	1	1	1	1	1	1	1	1	1	1	1	1	1	1	0.176467	1	1	1	1	1	1	1	1	1	1	1	0.279604	1	1	1	1	1	1	0.264353	1	1	0.226229	1	1	1
Asb6	1	1	1	1	1	1	1	1	0.255939	0.241087	1	1	0.234353	1	1	1	1	1	1	1	1	1	1	0.241087	1	1	1	0.279604	1	1	0.176467	1	0.299497	0.255939	1	0.311809	0.176467	1	1	1	1	1	1	0.272137	0.234353	0.279604	0.311809	1	1
Asb7	1	1	1	1	1	1	1	0.246575	1	0.264353	1	1	1	1	1	0.21563	1	1	1	1	1	1	1	0.255939	1	1	1	0.129503	0.272137	1	1	1	1	1	0.260526	0.316305	0.272137	0	0.34087	1	1	1	0	1	1	0.275841	1	1	1
Asb8	0.299497	0.255939	0.20066	1	1	1	1	1	0.303558	1	0.291433	0.226229	0.268428	1	0	0.234353	1	1	0.21563	0.260526	0	0.295239	1	0.268428	0.129503	0.226229	0.20066	0.226229	1	0.303558	0.176467	1	0.346527	0.316305	0.316305	0.400332	0.320941	0.303558	0.34087	0.34087	1	1	0.316305	0.275841	0.358318	0.299497	1	0.246575	0.416807
Ascc1	1	0.260526	0.279604	1	0.255939	1	1	1	1	1	1	1	1	1	0.176467	0.268428	1	1	0.246575	0.246575	1	0.260526	1	0	1	0.283386	1	0.364622	1	1	1	0.255939	0.330301	1	0.20066	0.299497	1	0.335468	0.255939	0.377876	0.34087	1	0.25162	1	1	1	0.234353	1	0
Ascc2	0.129503	0.283386	0.20066	1	1	1	1	0	1	1	1	1	1	1	1	1	1	0	0.279604	0.25162	1	0.20066	1	1	1	0.260526	1	1	0.295239	1	0.287202	1	0.283386	1	0.311809	0.307451	0.400332	0.320941	1	0.283386	1	1	1	0.268428	0.316305	0.283386	0.287202	1	1
Ascc3	1	0.25162	1	1	1	1	0.272137	0.20066	1	1	1	0.272137	1	1	0.307451	0	1	1	0.279604	1	1	1	1	1	1	1	1	1	0.268428	1	1	0.291433	0.176467	1	0.234353	1	0.260526	0.279604	0.287202	0.295239	1	1	1	1	0.307451	1	0.279604	0.20066	0.279604
Ascl2	1	1	1	1	1	1	1	1	1	1	1	1	1	1	1	1	1	1	1	1	1	1	1	1	1	1	1	1	1	1	1	1	1	1	1	1	1	1	0.21563	1	1	1	0.25162	1	1	1	1	1	1
Asf1a	1	0.268428	1	1	0.20066	1	1	0.287202	1	1	0.20066	0.275841	0.264353	0.268428	0.260526	1	0.303558	0.299497	0.226229	1	1	1	1	1	0.279604	1	1	1	0.268428	0.255939	1	0.307451	1	1	0.287202	0.260526	0.264353	1	1	0.307451	0.325543	1	1	0.260526	0.287202	0.346527	0	1	1
Asf1b	1	0.275841	0.268428	1	1	0.295239	1	0.25162	0.307451	1	0.275841	0.20066	1	0.20066	1	1	0.129503	0.241087	0.311809	0.320941	0.268428	0.295239	0.291433	0.272137	0.279604	1	0.20066	0.283386	1	0.283386	1	1	1	1	0.408434	0.287202	1	1	0.275841	1	0.385149	1	0.21563	0.34087	0	1	1	0.287202	0.176467
Asgr2	0.311809	0.20066	0	0.346527	1	0.20066	0.246575	0.358318	0.226229	0.425384	0.287202	0.25162	0.176467	0.279604	0.176467	0.20066	0.176467	1	0.268428	0.371078	0.346527	1	0.291433	0.358318	0.287202	0.307451	0.129503	0.268428	0.46168	1	0.346527	0.176467	0.275841	0.246575	1	0.234353	0.346527	0.21563	0.268428	0.303558	0.246575	1	0.268428	1	0.311809	0.176467	0.316305	0	0.20066
Ash1l	1	1	1	0.371078	1	0.325543	0.21563	0.287202	1	0	1	1	0.264353	1	1	0.311809	0.283386	0.20066	1	0.272137	1	1	0.377876	1	1	0.226229	1	0.34087	0.226229	1	1	1	0.246575	0.283386	1	0.325543	0.307451	0.320941	0.352369	0.311809	0.275841	0.287202	0.299497	0.34087	0.335468	0.241087	1	1	1
Ash2l	0.21563	1	0.21563	0.129503	1	1	1	1	1	1	0.272137	1	0.129503	1	1	1	1	1	0.226229	1	1	1	1	0	0.299497	0.226229	1	1	0.264353	0.20066	1	1	0.311809	1	1	0.255939	0.272137	1	0.234353	0.299497	0.295239	1	0.176467	0.307451	1	0.283386	0.408434	0.255939	0.452304
Asl	0.358318	1	1	1	0	1	0.275841	0.307451	0.226229	0.320941	0.325543	1	1	1	1	0.295239	0.176467	1	0.246575	0.176467	0.226229	0.234353	1	1	1	1	0.176467	0.320941	1	0.358318	0.25162	0.176467	0.234353	1	0.346527	0.176467	0.20066	1	0.264353	1	1	1	0.303558	0.291433	0.299497	1	0.226229	0.307451	0.268428
Asna1	1	0.299497	1	0.272137	0.255939	1	1	1	0.320941	1	0.320941	1	1	0.34087	0.255939	0.325543	1	1	1	0.307451	1	1	0.20066	1	1	1	1	0.275841	1	1	0.255939	0.325543	1	0.255939	0.255939	1	0.255939	0.260526	0.43417	0.275841	0.275841	0.176467	0.377876	0.275841	0.385149	1	0.25162	1	0.176467
Asns	1	1	1	1	1	1	1	1	1	1	0.176467	1	1	1	1	1	1	0.241087	0.226229	1	1	1	1	0.21563	1	1	1	1	1	0.129503	1	1	1	1	0.241087	0.358318	1	0.371078	1	1	1	1	1	1	0.283386	1	0.264353	1	0.129503
Asnsd1	0.385149	0.226229	1	1	0.452304	0.25162	1	1	1	1	0.272137	1	1	0.264353	0.21563	1	0.264353	0.255939	0.371078	0.311809	0.268428	0.358318	1	1	1	1	1	0.303558	1	0.234353	0.25162	0.264353	0.299497	0.291433	0.510225	0.272137	0.400332	0.268428	1	0.268428	0.311809	0.299497	0	0.287202	0.43417	0.44309	0.21563	0.299497	0.260526
Asph	0.279604	1	0.307451	1	0.275841	0.20066	0.260526	0	1	1	1	1	0.272137	0.268428	1	1	1	0.275841	1	0	1	1	1	1	1	1	0.272137	0.311809	0.268428	1	1	1	1	0.272137	0.287202	0.425384	0.392593	1	0.287202	1	1	0.20066	0.279604	0.330301	0.264353	0.21563	1	1	0.358318
Aspm	1	1	0.20066	1	1	0.246575	1	0.241087	0.272137	1	1	1	0.275841	1	1	0.316305	0.268428	1	1	1	1	1	1	0.260526	1	1	1	1	1	1	1	1	1	0.176467	1	0.364622	1	0.272137	1	1	0.25162	0.20066	0.316305	0	0.20066	0.291433	0.260526	0	1
Asprv1	1	1	1	1	1	1	1	1	1	1	1	1	1	1	1	1	1	1	1	1	1	1	1	1	1	1	1	1	1	1	1	1	0	1	1	0.129503	0.234353	1	1	1	0.25162	1	1	1	1	0.176467	1	1	1
Aspscr1	1	1	1	0.264353	0.246575	0.311809	1	1	1	1	0.307451	1	0.275841	1	1	1	1	1	1	1	1	0.272137	1	0.272137	1	1	0.241087	1	1	0.255939	0.275841	1	0.129503	1	0.320941	0.272137	1	0.307451	0.352369	1	0.129503	1	0.325543	1	1	0.275841	0.34087	0.246575	0.264353
Asrgl1	1	1	0.279604	1	1	1	0.25162	0.25162	1	1	0.260526	1	1	1	1	0.311809	1	0.260526	0.226229	0.176467	1	1	1	0.21563	0.234353	0.129503	1	1	0.275841	1	1	1	1	1	0.346527	0.287202	0.234353	0.311809	1	1	1	1	0.34087	1	1	0.255939	1	1	0.21563
Ass1	0.287202	1	0.34087	0.299497	0.176467	0.176467	0.330301	0.176467	1	0.320941	0.320941	0.255939	1	1	0.246575	0.335468	0.176467	0.226229	0.129503	0.283386	1	0.279604	1	0.226229	0.20066	0.260526	0.330301	0.246575	0.283386	0.335468	1	0.311809	0.25162	0.325543	1	0.241087	0.275841	0.303558	0	1	0.392593	1	0.311809	0.287202	0.44309	0.299497	0.299497	0.272137	0.283386
Aste1	1	1	1	1	1	1	1	1	1	1	1	1	1	1	1	1	1	1	1	1	1	1	1	1	1	1	1	1	1	1	1	1	1	1	1	1	0.275841	0.21563	1	1	1	1	1	0.241087	0.20066	1	1	1	0.176467
Asun	1	1	1	1	1	1	1	0	1	0.255939	1	1	1	1	1	1	1	1	1	1	1	1	1	1	1	1	1	1	1	1	1	1	0.272137	1	1	0.371078	1	0.246575	0.279604	0.330301	1	1	1	0.176467	0.268428	1	1	0.234353	1
Asxl1	1	1	0.272137	0.264353	0.21563	1	0.226229	0	1	1	0.268428	1	1	1	0.25162	0.234353	1	1	1	1	1	0.25162	1	0.283386	0.264353	1	1	0.246575	1	0.316305	1	1	1	1	1	0.303558	0.377876	0.264353	1	0.176467	0.20066	1	1	0.320941	0.283386	1	1	1	0.255939
Asxl2	1	0.255939	1	0.255939	1	0.129503	1	0.241087	0.272137	0.246575	0.330301	1	0.268428	0.21563	1	1	0.34087	1	1	0.268428	1	0.291433	0.234353	0.295239	1	1	0.20066	1	0.129503	0.246575	1	1	0.311809	0.283386	0.283386	0.20066	0.20066	0.25162	0.335468	0.255939	0.295239	1	0	0.246575	1	0.325543	0.275841	0	0.291433
Atad1	1	1	1	1	1	1	1	1	1	1	1	1	0.260526	0.21563	0.275841	0.260526	1	1	1	1	1	1	1	1	1	1	0.268428	0.21563	1	1	1	0.275841	0.260526	1	1	0.303558	0.260526	0.268428	0.268428	0.352369	0.325543	1	0.241087	0.275841	0.268428	1	1	1	0.272137
Atad2	1	0.255939	0.287202	1	1	0.335468	1	1	0.358318	0	0.20066	1	1	1	1	0.352369	1	0.129503	1	1	0.330301	0.325543	0.20066	0.316305	0.21563	1	0.264353	0.358318	0.330301	1	1	0.226229	1	1	0.129503	0.358318	0.46168	0.176467	0.330301	0	0.346527	0.20066	0.364622	0.279604	0.272137	1	1	0.272137	0.316305
Atad2b	0	1	0.21563	1	1	0.320941	0.234353	0.268428	0.287202	0.299497	0.246575	1	0.21563	0	1	0.330301	0.21563	0.246575	1	1	1	1	1	1	1	0.255939	1	0.21563	1	1	0.264353	0.234353	1	1	0.226229	0.246575	1	0.364622	0.392593	1	1	0.287202	0	0.268428	0.272137	0.129503	0.311809	1	1
Atad3a	1	1	0.268428	1	1	0.129503	1	0.283386	1	0.246575	1	1	0.264353	1	0.25162	0.21563	0.226229	0.307451	0.279604	1	1	0.275841	1	1	0.283386	1	1	0.260526	0.226229	1	1	0.272137	0.268428	1	0.268428	0.299497	0.279604	0.260526	0.272137	1	0.272137	1	0.358318	0.268428	0.283386	1	1	0.268428	0.34087
Atad5	1	1	0.264353	1	1	0.234353	1	1	1	1	1	1	1	1	1	0.268428	1	1	0.20066	1	1	1	0.234353	0	1	1	1	1	0.176467	1	1	1	1	0.226229	0	0.392593	0.241087	0.241087	0	0.176467	0.129503	1	0.283386	1	1	1	0.21563	0.129503	0.295239
Atat1	1	1	1	1	1	1	1	0.255939	1	1	1	1	1	1	0	0.20066	1	1	1	1	1	0.129503	1	1	1	0.20066	1	0.264353	0.21563	1	1	1	0.307451	0.241087	1	0.316305	1	1	0.264353	1	1	1	0.307451	1	1	1	0.299497	0.176467	1
Ate1	0.272137	0.255939	1	1	0.176467	1	0.226229	1	0.21563	0.176467	0.295239	1	0.234353	1	0.291433	0.385149	1	1	0.268428	1	1	0.234353	1	0.20066	0.246575	0.234353	0	0.371078	1	1	0.295239	1	0.43417	1	0.311809	1	1	0.268428	0.307451	1	0.234353	1	0.43417	0.129503	0.246575	0.325543	1	1	0.307451
Atf1	1	0.21563	0.275841	1	0.234353	0.303558	0	0.176467	0.25162	1	0.316305	0	1	1	0.234353	0.129503	0.264353	1	0.287202	1	0.176467	1	0.234353	0.364622	0.25162	0.25162	0.268428	0.330301	0.320941	1	1	1	0.364622	1	0.234353	0.358318	0.408434	0.226229	0.272137	0.129503	1	0.287202	0.226229	0.234353	0.279604	0.34087	0.307451	0.275841	0.272137
Atf2	1	1	0.283386	1	1	0.129503	0.264353	1	1	1	1	1	1	0.25162	1	0.330301	1	0.260526	1	1	1	1	1	1	1	1	1	1	0.176467	1	1	1	1	0.316305	0.320941	0.275841	1	0.255939	0.234353	0.283386	0.255939	1	0.287202	1	1	0.299497	0.283386	0.255939	1
Atf3	0.255939	1	0.283386	1	1	1	1	0.20066	1	0.241087	0.287202	1	0.303558	1	0.311809	0.260526	0.20066	0.311809	1	1	0.25162	1	1	0.234353	0.299497	1	0.283386	0.295239	1	0.291433	0.287202	1	0.307451	1	0.299497	0.295239	1	0.234353	1	0.500357	0.330301	0.20066	0.392593	0.176467	0.377876	0.34087	0.291433	1	0.34087
Atf4	1	0.358318	1	0.241087	0.385149	0.279604	1	1	1	0.129503	0	1	0.330301	0.176467	1	0.34087	0.275841	1	0.176467	0.283386	0.275841	1	1	0.25162	0.255939	1	0.291433	0.303558	0.241087	0.291433	0.268428	0.307451	0.425384	0.25162	0.330301	0.408434	0.303558	0.316305	0.346527	1	0.346527	0.246575	0.320941	0.34087	0.176467	0.352369	1	1	0.246575
Atf5	1	0.241087	0.226229	1	1	0.234353	0.264353	1	1	1	0.226229	1	0.264353	0.260526	1	1	1	1	0.275841	1	1	1	0.268428	1	1	1	1	0.316305	0.21563	0.268428	1	1	0	1	1	0.371078	0.234353	0.275841	0.279604	1	0.287202	1	0.316305	0.20066	0.246575	0.260526	0.291433	1	1
Atf6	0.255939	1	1	0.129503	1	1	1	1	0.234353	0.241087	1	1	0.255939	0.25162	1	1	0.246575	0.255939	1	1	1	1	0.25162	0.129503	0.226229	1	1	0.299497	1	1	1	0.295239	0.335468	1	0.260526	0.21563	0.20066	1	0.307451	1	0.325543	0.264353	0.283386	0.283386	0.25162	0.400332	1	1	0.129503
Atf6b	1	0.21563	0.275841	0.25162	1	0.234353	0.291433	1	1	1	1	1	0.264353	1	0.307451	0.264353	0.268428	0.234353	1	1	0.268428	1	0.129503	1	1	1	1	1	1	0.246575	0.255939	1	0.268428	0.283386	0.129503	0.283386	0.34087	0.346527	0.295239	0.330301	0.241087	1	1	0.320941	0.279604	0.320941	1	0.21563	1
Atf7	1	1	1	0.20066	1	1	0.291433	0.234353	1	1	1	1	1	1	1	1	0.268428	0.275841	1	0.272137	1	1	1	1	1	0.176467	0.287202	0.279604	1	1	1	0.241087	0.287202	1	0.425384	0.311809	1	0.346527	0.129503	1	0.346527	0.25162	0.358318	0.275841	0.260526	0.303558	0.358318	1	1
Atf7ip	1	0.264353	1	1	1	1	1	0.260526	0.307451	1	1	1	1	0.287202	1	1	0.255939	0.260526	0.268428	1	0.234353	1	0.291433	0.279604	0.176467	0.275841	1	0.176467	0.299497	0.234353	1	0.299497	0.335468	1	0.255939	0	0.330301	0.272137	0.392593	0.268428	0.303558	0.20066	0.34087	1	0	1	0.295239	1	0.176467
Atg10	1	1	1	1	1	0	1	0.283386	0.264353	1	0.176467	1	0.287202	1	1	1	1	1	0.25162	1	1	1	1	1	1	1	1	1	1	1	1	1	0.260526	1	0.275841	0.408434	0.246575	0.330301	1	0.20066	1	0.226229	0.264353	0.311809	1	1	0.320941	1	1
Atg101	0.176467	1	1	1	1	0.279604	0.255939	0.25162	0.291433	1	0.352369	0.291433	0.21563	1	1	0.234353	1	1	1	1	0.264353	1	1	0.25162	0.291433	0.303558	1	1	0.129503	1	0.129503	0.311809	0.264353	0.20066	0.335468	1	0.400332	0.34087	0.279604	1	0.268428	1	0.279604	1	0.364622	0.352369	0.425384	1	0.246575
Atg12	0.287202	0.25162	1	1	1	0.287202	0.287202	0.299497	0.283386	0.234353	0.275841	0.255939	1	1	1	0.330301	1	0.311809	1	1	1	1	0.241087	0.311809	0.295239	0.129503	1	0.176467	0.260526	0.275841	1	1	0.358318	0.287202	0.307451	1	0.358318	0.264353	1	0.34087	1	1	0.226229	0.279604	1	0.316305	0.260526	1	0.316305
Atg13	0.25162	0.129503	1	0.25162	1	0.255939	0.234353	0.255939	1	1	0	1	1	1	0.325543	0.311809	1	0.246575	1	1	0.255939	1	0.295239	1	1	0	1	0.295239	1	0.275841	1	1	0.241087	0.307451	0.320941	0.226229	0.255939	1	0.325543	0.246575	0.268428	1	0.264353	1	1	1	1	1	0.255939
Atg14	1	1	0.129503	1	1	1	1	1	0.234353	1	1	1	1	1	1	1	1	0.21563	1	1	0.268428	1	1	0.264353	0.246575	1	1	1	0.268428	1	1	1	0.268428	1	0.291433	1	0.299497	0.25162	1	0.129503	1	1	0.176467	0.241087	0.307451	1	1	0.246575	0.303558
Atg16l1	1	0.129503	1	1	0.226229	1	0.176467	0.283386	0.241087	0.268428	1	1	1	1	0.25162	1	0.303558	0.303558	0.264353	1	1	0.226229	1	0.303558	1	1	0.279604	0.226229	0.283386	0.255939	0.264353	0.299497	0.279604	1	0.34087	0	1	0.260526	0.272137	1	1	0.272137	0.287202	1	1	1	0.260526	1	1
Atg16l2	1	1	1	1	1	1	1	1	1	1	1	1	1	1	1	1	1	1	1	1	1	1	1	1	1	0.129503	1	1	0.129503	1	1	1	0.25162	1	1	1	0.20066	1	0.268428	0.283386	1	1	1	1	0.268428	0.279604	1	1	1
Atg2a	1	0.241087	1	1	0.234353	1	1	0.279604	0.176467	0.299497	0.287202	1	1	1	1	0.330301	0.295239	1	1	1	0.176467	0.295239	1	0.241087	0.255939	0.176467	1	1	0.303558	1	1	0.129503	0.268428	0.241087	0.272137	0.330301	0.241087	1	0.364622	0.303558	0.346527	1	0.255939	1	0.307451	1	0.25162	1	0.34087
Atg2b	0.226229	1	1	1	1	0.25162	0.234353	1	1	1	1	1	1	1	1	0.307451	1	1	1	0.241087	0.176467	1	0.25162	0.283386	0.291433	1	1	0.272137	1	0.272137	1	1	1	0.295239	1	1	0.377876	1	0.352369	1	0	1	0.275841	0.385149	1	0.330301	0.25162	1	1
Atg3	0.335468	0.330301	0.325543	1	0.226229	1	0.352369	0	0.25162	0.408434	1	0.275841	1	0	1	0.352369	1	1	0.352369	1	1	1	0.25162	0.272137	1	1	0.325543	0.279604	0.129503	1	0.246575	0.371078	0.272137	0.268428	1	0.255939	0.311809	0.352369	0.260526	1	1	0.279604	0.275841	0.272137	0.316305	0.176467	0.234353	0.272137	0.392593
Atg4a	1	1	1	1	1	1	1	1	0.20066	1	1	1	1	1	0.21563	0.20066	1	0.21563	1	1	1	0.241087	1	1	1	1	0.21563	1	1	1	0.20066	0.268428	1	0.20066	0.25162	0.346527	0.295239	0.246575	0.226229	1	0.226229	1	0.364622	1	1	1	0.21563	1	1
Atg4b	0.299497	1	1	1	0.25162	1	1	0.287202	0.241087	0.246575	0.272137	0.129503	1	1	0.303558	0.291433	0.291433	1	1	1	1	0.264353	1	1	1	0.129503	1	1	0.291433	1	1	0.241087	0.358318	1	0.316305	0.311809	0.400332	1	1	0.392593	1	1	0.25162	0.272137	0.287202	0.295239	1	1	0.316305
Atg4c	1	0.176467	1	0.20066	1	1	1	0.268428	1	1	1	1	1	1	1	1	0.260526	1	0.272137	1	1	1	1	1	0.20066	1	1	1	1	0.268428	1	1	1	1	0.129503	1	0.264353	0.295239	0.268428	0.20066	1	1	1	1	0.283386	1	0.275841	0.234353	0.303558
Atg4d	1	1	0.291433	1	1	1	0.21563	1	1	1	0.241087	0.268428	1	0.246575	0.283386	0.275841	0.295239	0.268428	0.255939	1	1	1	0.176467	1	0.21563	1	1	0.129503	0.246575	0.279604	1	0.268428	1	1	1	0.176467	0.325543	1	0.303558	0.226229	0.352369	0.241087	1	1	0.260526	1	0.299497	0.260526	1
Atg5	0.272137	1	1	1	1	1	0.268428	0.316305	0.335468	0.264353	0.291433	0.325543	1	0.21563	0.371078	0.320941	0.275841	0.20066	1	0.377876	1	1	0.241087	0.272137	0.316305	0.325543	1	0.377876	0.299497	1	0.279604	0.272137	0.346527	1	1	0.385149	0.46168	0.320941	0.264353	0.34087	0.316305	0.303558	0.46168	0.303558	0.377876	0.299497	0.226229	1	0.241087
Atg7	1	1	1	0	0.316305	0.325543	1	0.268428	0.264353	0.264353	1	0.287202	1	1	0.34087	0.392593	0.20066	0.335468	1	0.176467	0.272137	0.320941	0.21563	0.325543	1	1	1	0.275841	0.352369	0.295239	0.241087	0.320941	1	0.299497	1	0.392593	0.226229	0.400332	1	0.400332	0.279604	1	1	0.316305	1	0.303558	0.260526	0.320941	1
Atg9a	1	1	1	1	1	0.246575	0.275841	1	0.268428	1	0.303558	0.246575	1	1	0.34087	0.246575	1	1	0.21563	1	1	1	0	0.260526	1	1	0.20066	0.234353	1	1	1	1	0.400332	1	1	0	1	1	0.255939	1	1	1	0.295239	1	1	0.226229	1	1	0.260526
Atg9b	1	1	1	1	1	1	1	1	1	1	1	1	1	1	1	1	1	1	1	1	1	1	1	1	1	1	1	1	1	1	1	1	1	1	1	0.264353	1	1	1	1	1	1	1	1	1	1	0.255939	1	1
Athl1	1	1	1	1	1	1	1	0	1	1	1	1	1	0.21563	0.255939	1	1	1	1	1	1	1	1	1	1	1	1	1	0.20066	0.246575	1	0.255939	1	1	1	1	1	1	0.264353	1	1	1	1	1	1	0.234353	1	0.241087	1
Atic	0.291433	0.226229	0.316305	1	1	1	1	1	0.316305	0.303558	0.25162	0.291433	0.20066	1	0.20066	0.311809	0.299497	0.316305	0.316305	0.352369	1	1	0.21563	0.21563	1	1	1	1	0.275841	1	0.303558	0.20066	1	0.176467	0.320941	0.226229	0.330301	0.358318	0.307451	0.21563	0.272137	1	0.20066	0.260526	0.25162	0	0.44309	0.246575	0.307451
Atl2	1	1	1	1	1	1	1	1	1	1	1	1	1	1	1	1	1	1	1	1	1	1	1	1	1	1	1	1	1	1	1	1	1	1	1	0.34087	1	0.234353	1	1	1	1	1	1	1	1	0.246575	1	1
Atl3	1	1	0.260526	0.25162	1	1	1	1	0.255939	0.272137	1	0.129503	0.226229	1	0.299497	0.316305	1	1	0	0.246575	1	1	1	1	1	1	1	0.246575	0.287202	0.226229	1	1	0.316305	1	0.320941	0.303558	0.299497	1	1	1	0.364622	0.129503	1	0.264353	0.303558	0.246575	1	0.275841	1
Atm	1	1	1	1	1	0.25162	1	1	1	1	1	1	1	1	1	0.275841	0.176467	1	1	1	1	0.234353	1	1	1	1	1	1	0.272137	1	1	1	0	1	0.260526	0.246575	1	1	0.320941	0.25162	1	1	1	1	1	0.176467	1	1	0.241087
Atmin	1	1	1	0.21563	0.25162	0.260526	0.260526	1	1	1	0	1	1	1	0.275841	0.226229	1	1	0.246575	1	0.279604	0.176467	1	0	1	0	0.20066	0.295239	0.316305	0.25162	0.25162	0.255939	0.246575	1	0.279604	0.287202	0.364622	0.364622	0.264353	0.311809	0.295239	1	0.129503	0.377876	1	0.279604	0.246575	1	1
Atn1	0.226229	0.264353	1	1	0	0.279604	0.234353	1	0.246575	0.241087	0.295239	1	0.25162	0.275841	0.255939	0.335468	0.226229	0.268428	1	1	1	1	1	1	1	1	1	1	0.129503	1	1	0	1	0.260526	1	1	0.325543	1	0.255939	0.295239	0	1	0.20066	0.226229	1	0.307451	1	1	0.287202
Atox1	0.377876	0.234353	0.20066	1	0.20066	0.234353	0.279604	0.358318	0.176467	1	1	1	0.364622	1	0.129503	0.176467	0.246575	0.255939	0.21563	0.272137	0.287202	1	0.272137	0.226229	0.346527	1	0.385149	0.25162	1	1	0.283386	0.226229	0.129503	1	0.255939	0	1	0	0	0.176467	0.255939	0.264353	0.46168	1	0.320941	0.226229	1	0.234353	0
Atp10a	1	1	0	1	1	1	1	1	1	1	1	1	1	1	1	0.234353	1	1	1	1	1	1	1	1	1	1	1	1	1	1	0.21563	0.21563	1	1	0.226229	0.241087	1	1	1	1	1	1	1	1	1	1	1	1	0.279604
Atp11a	1	1	0.279604	1	0.260526	1	0.25162	1	1	1	1	1	0.246575	1	0.358318	1	1	1	0.20066	1	1	1	1	0.272137	0.272137	0.255939	1	0.255939	0.272137	1	0.283386	1	0.358318	0.268428	0.303558	0.299497	0.335468	1	1	0.320941	1	0.283386	0.371078	0	0.283386	0.295239	1	1	1
Atp11b	0.291433	1	0.246575	1	0	1	0.226229	1	1	1	1	1	1	1	1	0.279604	1	0.295239	1	0.283386	0.25162	1	1	1	0.246575	0.241087	1	0.279604	0.320941	1	1	1	0.255939	0.25162	0.246575	0.311809	0.480832	0.264353	0.34087	1	1	0.246575	0	1	0.279604	0.21563	1	0.279604	0.295239
Atp11c	1	1	1	1	1	1	1	1	1	1	1	1	1	1	1	1	1	1	1	1	1	1	1	0.176467	1	1	1	1	1	1	1	1	1	1	0.25162	1	0.287202	1	1	0.234353	0.275841	1	0.291433	1	1	1	1	1	1
Atp13a1	0.303558	1	0.21563	1	1	1	0.25162	1	1	0.330301	0.283386	0.272137	0.255939	1	0.279604	1	1	0.311809	0.129503	0.25162	1	0.25162	0.352369	1	1	0.176467	1	0.268428	1	1	0.246575	0.241087	0.255939	0.358318	0.234353	0.21563	1	1	0.272137	1	0.234353	0.25162	0.25162	0.176467	0.358318	0.358318	0.234353	0.316305	0.295239
Atp13a2	0.291433	0.346527	0.295239	1	1	1	0.307451	0.255939	0.255939	1	0.364622	0.330301	0.316305	0.25162	1	0.320941	0.283386	0.330301	0.272137	0	0.21563	0	0.299497	1	0.335468	0.21563	1	0.325543	1	0.303558	1	1	0.226229	1	1	0.255939	0.25162	0.377876	0.416807	0.358318	0.268428	1	0.425384	0.385149	0.371078	1	1	0.275841	1
Atp13a3	1	1	1	1	0	1	0.176467	1	0.275841	1	1	1	0.291433	1	0.330301	0	1	1	1	1	1	0.264353	0.283386	0.279604	1	1	0.129503	1	1	0.325543	0.352369	1	0.34087	0.364622	0.335468	0.34087	0.44309	0.287202	1	0.264353	0.255939	0.241087	0.264353	1	0.268428	0.176467	0.320941	0.25162	0.291433
Atp1a1	1	0	0.320941	0.364622	1	0.346527	0.34087	1	0.272137	0.21563	0.392593	0.330301	0.241087	0.234353	0.330301	0.307451	0.311809	1	1	0.358318	0.246575	0	0.291433	0.377876	0.241087	0.275841	1	0.364622	1	0.352369	0.287202	0.25162	0.299497	0.371078	0.400332	0.335468	0.316305	0.283386	0.25162	0.425384	0.176467	0.129503	0.325543	0.287202	0.279604	0.34087	0.260526	0.264353	0
Atp1a3	1	0.241087	1	1	1	0.260526	1	0.234353	1	1	1	0.330301	0.234353	1	0.21563	0.260526	0.279604	1	1	1	1	1	0.275841	0.264353	0.325543	1	0.176467	0.358318	1	1	0.246575	0.335468	0.358318	0.311809	0.299497	0.416807	0.279604	0.346527	0.371078	1	0.176467	1	0.408434	0.364622	1	0.325543	0.371078	0.264353	0.291433
Atp1b3	0.234353	0.275841	0.264353	0.283386	0.287202	0.311809	0.21563	0.234353	0.129503	1	0.275841	0.295239	1	1	0.287202	0.34087	0.275841	0.129503	1	0.358318	0.325543	0.352369	0.268428	1	0.295239	0.283386	1	0.287202	0.20066	0.25162	1	0.377876	1	0.385149	0.34087	0.400332	0.385149	1	0.246575	0.299497	1	0.34087	0.268428	0.25162	0.44309	0.287202	0.330301	0.330301	0.316305
Atp2a2	0.275841	0.364622	0.299497	1	1	0.260526	1	0.291433	0.255939	0.129503	1	0.325543	0.311809	0.325543	0.283386	0.320941	1	0.316305	1	0.272137	1	0.295239	0.129503	0.20066	0	0.371078	1	1	0.295239	0.311809	1	1	0.320941	0.377876	0.46168	0	0.352369	1	0.385149	0.352369	0.358318	0.295239	0.335468	0.226229	0.275841	0.299497	0.371078	0	0.21563
Atp2a3	1	1	0.21563	1	0.255939	1	1	1	1	1	0.246575	1	1	1	1	0.176467	0.241087	1	1	0.268428	0.260526	1	1	1	1	1	1	1	1	0.241087	0.260526	1	0.316305	0.20066	1	0.364622	1	1	0.268428	1	0.385149	1	0.34087	0.20066	0.129503	0.299497	0.21563	1	0.260526
Atp2b1	0.287202	1	0.20066	0.283386	1	0.416807	0.335468	0.377876	1	0.255939	0.335468	0.176467	0.255939	1	0.364622	0.311809	0.255939	0.20066	1	0.226229	0.34087	0	0.264353	1	1	0.287202	0.311809	0.320941	0.364622	0.241087	0.272137	0.358318	0.400332	0.264353	0.303558	0.34087	0.226229	1	0.320941	0.226229	0.44309	1	0.358318	0.21563	0.364622	0.226229	0.234353	0.44309	0.226229
Atp2b4	1	1	1	1	1	1	1	1	1	1	1	1	1	1	1	1	1	1	1	1	1	1	1	1	1	1	1	1	1	1	1	1	1	1	1	1	0.241087	1	1	1	1	1	1	1	1	1	1	1	1
Atp2c1	0.275841	1	1	0.299497	1	0.320941	1	0.176467	0.307451	1	1	1	0.330301	1	0.358318	1	0.226229	0.255939	0.176467	0.283386	1	1	0.275841	1	1	1	0.335468	0.129503	0.303558	0.21563	0.264353	0.299497	0.364622	0.325543	0.307451	0.330301	0.352369	1	1	1	0.246575	1	0.295239	0.246575	0.330301	0.255939	1	0.307451	0.226229
Atp5a1	1	0.335468	0.279604	0.299497	0.385149	0.320941	0.241087	0.255939	0.303558	0.21563	0.320941	0.260526	0.330301	0.279604	0.320941	0.408434	0.255939	0.275841	1	1	0.400332	0.303558	1	0.234353	0.226229	0.226229	0.335468	0.226229	0.346527	0.377876	1	0.264353	0.500357	0.129503	0.335468	0.275841	0.129503	0.275841	0.392593	0.283386	0.358318	1	1	0.246575	1	1	1	0.408434	0.275841
Atp5b	1	0.307451	0.371078	0.311809	0.303558	0.371078	0.371078	0.408434	0.303558	0.408434	0.303558	0.226229	1	0.260526	0.279604	0.234353	0.246575	0.255939	0.226229	0.291433	0.299497	0.316305	0.264353	0.335468	0.176467	1	0.21563	0.21563	0.471211	1	0.21563	0.307451	0.291433	0.234353	0.20066	0.316305	0.287202	0.325543	0.176467	0.283386	0.272137	0.264353	0.346527	0.299497	0.377876	0.303558	0.352369	0.279604	0.44309
Atp5c1	1	1	0.283386	1	0.295239	0.335468	0.255939	1	0.255939	0.295239	0.291433	1	0.335468	0.226229	0.335468	0.264353	0.311809	0.295239	0.21563	0.226229	1	1	0.264353	1	0.275841	0.234353	0.272137	0.303558	1	0.364622	0.275841	0.295239	0.452304	0.307451	0.330301	0.264353	0.325543	1	1	1	0.311809	0.241087	0.234353	0.325543	0.234353	0.241087	0.21563	0.279604	0.283386
Atp5d	0.25162	1	0.234353	1	0.246575	0.416807	1	0.275841	0.21563	0.21563	0.272137	0.272137	1	0.283386	1	0.316305	0.34087	0.234353	0.346527	0.295239	1	0.246575	1	0.303558	0.325543	0.25162	1	0.392593	0.283386	0.307451	0.371078	1	0.303558	0.299497	0.272137	0.268428	0.311809	0.335468	0.272137	1	0.346527	0.226229	0.260526	0.330301	0.260526	0	0	0.287202	0.268428
Atp5e	0.255939	0.226229	0.291433	0.264353	0.246575	0.320941	1	1	0.330301	0.371078	0.275841	1	0.307451	0.255939	0.316305	0.176467	0.335468	0.255939	0.279604	0.20066	0.241087	0.241087	0.364622	0.325543	0.129503	0.325543	0.364622	1	0.320941	0.272137	0.291433	0.21563	0.255939	0.272137	0.295239	0.20066	1	0.44309	1	0	0.408434	0.335468	0.408434	0.325543	0.275841	0.392593	0.471211	0.307451	0.246575
Atp5f1	0.268428	0.291433	0.129503	0.241087	0.287202	0.311809	1	0.352369	0.272137	1	0.358318	1	0.25162	0.299497	1	1	0.255939	0.311809	0.283386	0.335468	1	1	0.416807	0.241087	0.275841	1	1	1	1	0.279604	0.20066	0.176467	0.320941	0.226229	0.471211	0.330301	0.129503	0.46168	0.320941	0.316305	0.275841	0.272137	0.392593	0.307451	0.241087	0.255939	0.264353	0.176467	0.352369
Atp5g1	0.272137	0	0.346527	1	1	0.320941	0.287202	0.320941	0.358318	0.176467	0.371078	0.316305	0.246575	0.320941	0.21563	1	0.264353	0.25162	0.176467	1	0.299497	1	0.358318	1	0.385149	0.226229	0.364622	0.176467	0.176467	0.287202	0.335468	0.307451	0.377876	0.21563	1	0.452304	0.364622	0.260526	0.43417	0.234353	0.346527	0.307451	0	0.371078	0.303558	0.260526	1	0	0.385149
Atp5g2	1	1	1	1	1	0.21563	1	1	1	1	1	1	1	1	1	0.241087	1	1	0.234353	1	1	1	1	1	0.226229	1	1	1	1	1	1	1	0.272137	0.260526	0.25162	1	0.129503	1	1	1	0.129503	1	0.264353	1	0.260526	0.176467	1	1	1
Atp5g3	0.268428	0.320941	1	1	0.234353	1	0.307451	0.287202	0.226229	0.352369	0.176467	0.291433	1	1	0.260526	1	0.392593	0.25162	0.20066	1	1	1	0.255939	0.392593	0.25162	1	0.241087	0.34087	0.234353	0.176467	0.176467	1	0.400332	0.371078	0.21563	0.371078	0	0.490546	0.299497	0.392593	0.311809	0.21563	0.316305	0.377876	0.21563	0.490546	0.325543	0.330301	0.295239
Atp5h	1	0.408434	0.20066	1	0	1	0.20066	0.385149	0.260526	1	0.320941	0.358318	1	1	0.176467	0.20066	0.275841	0.303558	1	1	0.392593	1	1	0.392593	0.246575	0.34087	0.241087	0.291433	0	0.25162	1	0.283386	0.307451	0.25162	0.287202	0.364622	0.385149	0.392593	0.330301	0.176467	0.44309	0.287202	0	0.299497	1	0.241087	1	1	0.20066
Atp5j	0	0.264353	1	0.129503	0.358318	0.246575	0.346527	0.241087	0.299497	1	0.20066	0.176467	0.316305	1	0.287202	1	0.234353	0.25162	1	0	0.25162	1	0.283386	0.234353	0	0.255939	1	0.246575	0.241087	0.385149	1	1	0.246575	0.371078	0.371078	1	0.307451	0.25162	0.364622	0	0.20066	1	0.311809	1	0.283386	0.287202	0.25162	0.287202	0.283386
Atp5j2	1	0.268428	0.303558	0.335468	1	0.255939	0	0.346527	0.303558	1	0.287202	0.272137	0.330301	1	1	1	0.21563	0.25162	0.364622	1	0.241087	1	0.176467	0.416807	1	0.268428	1	0.279604	1	0.352369	0.226229	0.241087	0.20066	0.226229	0.25162	0.377876	0.34087	0.408434	0.246575	0	0.316305	0.299497	0.425384	0.320941	0.400332	0.176467	1	0.385149	0
Atp5k	0.377876	0.335468	1	1	0.325543	0.21563	0	1	0.358318	0.371078	0.392593	0.385149	0.330301	0.283386	1	0.241087	0.346527	0.226229	0	1	0.299497	0.21563	1	1	0.25162	1	0.330301	0.268428	1	1	1	0.176467	0.43417	0.392593	0.21563	0.392593	0.330301	0.226229	0.320941	0.246575	0.352369	0.21563	0.246575	0.268428	0.311809	0.283386	0.392593	0.311809	0.255939
Atp5l	1	1	1	1	1	1	1	1	1	1	1	1	1	1	1	1	1	1	1	1	1	1	1	1	1	1	1	1	1	1	1	1	1	1	1	1	1	1	1	1	1	1	1	1	1	1	1	1	1
Atp5o	0.226229	0.303558	0.255939	0.275841	1	0.234353	0.295239	0.241087	0	0.425384	0.330301	0.330301	1	0.21563	1	1	0.255939	0.246575	0.377876	0.20066	0.226229	0.226229	0.255939	0.241087	0.260526	0	0.176467	0.335468	0.320941	0.272137	0.264353	0.371078	0.268428	0.241087	1	0.25162	0.34087	1	1	0.20066	0.287202	1	0.392593	1	0.21563	0.291433	0.176467	0.325543	0.358318
Atp5s	1	1	0	1	1	1	1	1	1	1	0.129503	1	1	0.21563	1	1	1	1	1	1	1	1	1	1	1	0	1	1	1	1	1	1	1	1	1	1	0.20066	1	0.283386	0.21563	1	1	0.325543	1	1	0.21563	1	1	1
Atp5sl	1	1	1	1	0.272137	0.21563	1	0.307451	0.268428	1	1	1	1	0.21563	0.129503	1	1	0.241087	1	1	1	1	1	1	1	1	1	1	1	1	1	0.283386	1	1	0.364622	1	0.320941	1	0	0.234353	0.129503	1	1	1	0.268428	1	0.275841	1	1
Atp6ap1	0.385149	0.21563	0.352369	0.25162	1	1	1	1	0.176467	0.176467	1	0.279604	1	1	1	0.260526	0.21563	0.176467	0.291433	1	0.283386	0.34087	1	0.25162	0.226229	1	0.303558	0.364622	0.20066	0.307451	0.264353	1	0.25162	0.335468	1	0.241087	0.295239	0.352369	0.268428	0.425384	1	1	1	0	0.255939	1	1	1	0.335468
Atp6ap2	0.307451	0.295239	0.260526	0.21563	0.316305	0.352369	1	0.21563	0.279604	0.311809	0.226229	0.352369	0.234353	1	1	0.352369	1	0.264353	0.268428	0.176467	0.330301	0.20066	1	1	1	0.358318	0.291433	0.21563	0.358318	1	0.335468	1	0.129503	0.320941	0.129503	0.241087	1	0.400332	0.371078	0.268428	0.371078	0.264353	0.335468	0.291433	0.279604	0.385149	0.226229	0.358318	0.25162
Atp6v0a1	1	0.299497	1	0.330301	0.20066	1	1	1	0	0	0.34087	0.268428	1	0.20066	0.21563	0.279604	0.241087	1	1	1	1	0.20066	0.241087	1	0.234353	1	0.275841	1	0.307451	0.295239	0.226229	1	0.371078	1	0.330301	0.176467	0.325543	0.279604	1	0.268428	0.377876	0.279604	0.20066	0.255939	0.255939	1	0.352369	1	0.264353
Atp6v0a2	0.246575	1	0.320941	0.246575	1	1	0.272137	1	0.287202	0.20066	0.377876	0.279604	0.275841	1	0.20066	0.260526	1	1	1	1	0.364622	0.325543	1	0.295239	0.283386	0.129503	0.311809	0.325543	1	0.320941	1	0.272137	0.320941	0.291433	0.241087	1	0.416807	0.25162	0.20066	0.241087	0.346527	1	0.234353	0.21563	0.241087	1	0.241087	0.283386	1
Atp6v0b	1	0.291433	0.176467	0.371078	0.234353	0.299497	0.325543	0.246575	0.21563	0.226229	0.287202	0.25162	0.260526	0.295239	1	0.385149	1	0.316305	1	0.364622	0.275841	0.260526	0.241087	0.20066	0.346527	0.299497	0.260526	0.287202	1	0.272137	0.371078	1	0.279604	0.325543	0.392593	0.246575	0.325543	0.335468	1	0.385149	0.264353	0.320941	0.346527	0.303558	1	0.480832	0.246575	1	0.377876
Atp6v0c	1	0.129503	1	1	1	1	1	0.176467	1	1	1	1	1	1	1	1	1	1	1	1	1	1	1	1	1	1	1	1	1	1	1	1	0.275841	1	1	1	0.234353	1	1	0.25162	1	1	0.307451	1	1	0.129503	1	1	1
Atp6v0d1	0.260526	0.268428	0.320941	0.260526	1	1	1	0.246575	0.311809	0.25162	1	1	0.260526	0.268428	0.255939	0.510225	0.264353	0.25162	1	0.295239	0.307451	1	1	0.299497	1	1	0.320941	0.275841	0.330301	0.316305	0.268428	0	0.34087	1	1	0.346527	0.44309	0.272137	0.21563	1	0.21563	0.307451	0.176467	0.358318	0.316305	1	0.255939	0.408434	0.330301
Atp6v0d2	0.275841	1	0.176467	0.272137	0.234353	0.246575	0.25162	1	1	0.335468	0.325543	0.21563	0.279604	1	0.299497	1	1	0.287202	0.377876	0.275841	0.21563	0.268428	0.272137	0.272137	0.385149	0.246575	0.283386	0.295239	0.303558	1	0.325543	0.43417	0	0.335468	1	1	0.241087	0.287202	0.25162	0.20066	0.303558	1	0.400332	0.352369	0.316305	1	0.385149	0.279604	1
Atp6v0e	0.346527	0.316305	0	0.21563	0.21563	0.490546	0.234353	0.272137	0.364622	0.234353	0.330301	0.279604	0.364622	0.352369	0.20066	0.311809	0.176467	0.287202	0.299497	0.358318	1	0.234353	0.364622	0.279604	0.364622	0.385149	1	1	0.392593	0.275841	0.307451	0.316305	0.283386	1	0.43417	0.480832	0.246575	0.255939	0.385149	0.346527	1	0.21563	0.226229	0.346527	0.311809	0.311809	0.44309	0.226229	0.129503
Atp6v1a	1	0.246575	1	0.287202	0.287202	0.260526	1	1	0.260526	0.279604	1	0.255939	0.330301	0.279604	1	0.268428	0.21563	0.377876	1	0.320941	1	0.287202	1	0.272137	0.246575	0.311809	1	0.176467	0.25162	0.295239	1	0	1	1	0.234353	1	0.392593	0.311809	0.34087	0.408434	0.260526	1	0.283386	0.330301	0.303558	0.416807	0.268428	1	0.226229
Atp6v1b2	0.307451	0.358318	0	1	1	0.377876	0.287202	0.307451	1	0.299497	0.21563	0.325543	0.226229	1	0.21563	0.316305	1	0.311809	0.129503	1	0.241087	0.268428	0.335468	1	0.364622	0.377876	1	1	0.330301	0.311809	0.335468	0.34087	0.234353	0.400332	0.34087	0.287202	0.279604	1	0.320941	0.279604	0.316305	0.299497	0.358318	1	0.287202	0.20066	1	0.44309	1
Atp6v1c1	1	1	0.307451	1	0.311809	1	1	1	1	0.246575	0.176467	0.279604	0.234353	0.287202	0.311809	0.272137	0.279604	0.272137	1	0.246575	0	1	0.325543	0.303558	0.234353	0.377876	1	1	0	0.246575	0.295239	0.287202	0.129503	1	0.46168	0.416807	1	1	0.358318	0.234353	0.21563	0.303558	0.392593	0.295239	0.176467	0.283386	0	0.226229	0.20066
Atp6v1d	1	0.20066	0.291433	1	0.316305	1	0.371078	1	0.275841	0.307451	0.255939	0.241087	1	1	0.129503	0.425384	0.320941	1	0.268428	0.275841	0.246575	0.325543	1	0.246575	0.34087	1	1	0.358318	0.129503	1	0.287202	0.34087	0.425384	1	0.316305	1	0.400332	0.311809	0.275841	1	0.25162	0.246575	0.129503	0	0	0.129503	1	0.255939	0.260526
Atp6v1e1	0.392593	0.275841	0.358318	0.303558	0.176467	0.241087	1	0.330301	0.307451	0.264353	1	1	0.330301	1	1	0.330301	0.283386	1	1	0.299497	0.226229	0.268428	0.311809	0.385149	0.311809	0.358318	0.299497	0.371078	0.275841	0.346527	0.325543	0.335468	0.272137	0.268428	0.408434	0.34087	1	0.311809	0.264353	0.279604	0.43417	0.325543	0.320941	0.176467	1	0.260526	0.364622	0.358318	0.34087
Atp6v1f	0.303558	0.287202	0.283386	0.364622	0.377876	1	0.246575	0.400332	0.234353	0.295239	0.43417	0.346527	0.416807	0.291433	0.377876	0.392593	0	0.385149	0.279604	1	0.20066	0.241087	0.279604	0.385149	0.241087	0.25162	0.358318	0.346527	0.264353	1	0.21563	0.320941	0.176467	0.260526	0.25162	0.307451	0.34087	0.283386	0.287202	0.260526	0.320941	1	0.320941	0.490546	1	1	0.176467	0.283386	0.176467
Atp6v1g1	0.283386	0.260526	0.255939	0.264353	0.279604	0.364622	0.241087	0.34087	0.279604	0.299497	1	0.260526	1	1	1	0.279604	0.371078	0.129503	1	0.335468	1	0.287202	0.364622	0.335468	0.346527	0.275841	0.25162	0.268428	0	0.246575	0.364622	0.320941	0.416807	0.303558	0.510225	0.358318	0.264353	0.287202	0.272137	0.416807	0.20066	1	1	0.283386	0.255939	0.346527	0.377876	0.299497	0.295239
Atp6v1g2	1	1	1	1	1	1	1	1	1	1	1	1	0.21563	0	1	1	1	1	1	1	1	1	1	1	1	1	0	1	1	1	1	1	1	1	1	0.241087	1	1	0.21563	0	1	1	0.255939	0.234353	0.234353	1	1	1	1
Atp6v1h	0.295239	1	1	1	0.279604	1	0.287202	0.20066	1	1	1	1	1	1	1	1	1	1	0.291433	0.325543	1	0.295239	1	1	0.303558	1	1	0.25162	1	0.176467	0.20066	1	0.226229	0.287202	1	1	0.335468	0.226229	0.21563	0.364622	0.325543	0.255939	0.316305	0.316305	1	1	1	0.255939	0.392593
Atp7a	1	1	1	1	0.279604	1	1	0	1	1	1	0.234353	1	1	0.20066	0.234353	1	1	1	0.255939	1	1	1	1	1	0.291433	1	0.316305	0.176467	1	1	0.291433	0.34087	1	0.311809	1	0.272137	0.283386	0.241087	0.311809	0.264353	0.25162	0.287202	0.291433	0.241087	0	1	1	1
Atp8a1	1	0.268428	0.279604	1	1	1	1	1	1	1	0.234353	1	0.20066	1	1	0.287202	0.21563	1	1	1	1	1	1	1	0.264353	1	1	0.255939	0.176467	1	0.176467	0.264353	0.311809	1	0.129503	1	1	0.295239	0	0.335468	0.226229	1	0.295239	1	1	1	1	0.299497	0.330301
Atp8b2	1	1	1	1	1	1	1	1	1	1	1	1	1	1	1	0.260526	1	1	1	1	1	0.129503	1	1	1	1	1	1	1	1	1	1	1	1	1	0.275841	0.299497	0.295239	1	1	0.246575	1	0.246575	1	1	1	0.264353	1	1
Atp8b4	1	1	0.272137	1	0.268428	0.272137	0.246575	0.226229	0.241087	1	1	1	1	1	0.129503	0.264353	0	0.307451	0.255939	0.260526	1	0.283386	0.287202	0.21563	1	0.268428	1	0.325543	0.335468	0.246575	1	1	0.346527	0.283386	0.241087	1	1	0.295239	1	1	1	1	1	0.241087	1	0.25162	0.268428	1	1
Atp9a	1	1	1	1	1	1	1	1	1	1	1	1	1	1	1	1	1	1	1	1	1	1	1	1	1	1	1	1	1	1	1	1	1	1	1	1	0.241087	1	1	1	1	1	1	1	1	1	1	1	1
Atp9b	1	0.279604	1	1	1	0.279604	0.21563	1	1	1	1	1	1	1	1	0.255939	1	1	0	0.226229	1	0.241087	1	0.246575	0.283386	1	1	0.272137	1	1	0.260526	0.129503	1	1	0.268428	0.295239	1	0.260526	0.325543	0.234353	0.311809	1	1	0.25162	0.234353	0.264353	0.275841	0.272137	0.226229
Atpaf1	1	1	1	1	1	1	1	1	1	1	1	1	1	1	1	1	1	1	1	1	1	1	1	1	1	1	1	1	1	0	1	1	1	1	0.241087	1	0.268428	1	0.129503	1	1	1	1	1	1	1	1	0	0.246575
Atpaf2	1	1	0.241087	1	1	0.255939	1	1	0.129503	1	1	1	1	0.260526	0.291433	1	1	0	0.246575	0.20066	0.268428	0.260526	0.287202	1	0.299497	1	0.264353	0.129503	0.272137	1	1	0.25162	1	1	0.352369	0.335468	0.21563	0.264353	0.291433	0.358318	0.234353	0.25162	0.34087	0.377876	0.268428	0.279604	1	0.283386	1
Atpif1	0.255939	0.279604	0.330301	0.21563	1	0.268428	0.295239	0.279604	0.307451	0.241087	1	1	1	1	0.255939	0.346527	0.176467	0.34087	0.241087	0.272137	0.25162	1	0.234353	0	0.299497	0.264353	0.295239	0.425384	0.295239	0.325543	1	0.307451	0.226229	1	1	0.330301	0.46168	0.283386	0.364622	0.272137	0.46168	0.311809	0.34087	0.316305	0.452304	0.43417	0.279604	0.346527	0.307451
Atr	1	1	0.129503	1	1	0.234353	1	1	1	0.241087	0.176467	1	1	1	1	1	1	1	1	1	1	1	1	1	1	1	1	1	1	1	1	1	1	0.129503	0.176467	1	0	1	0.21563	0.311809	0.246575	1	0.255939	1	1	1	1	1	0.241087
Atraid	0	1	0.241087	0	0.260526	1	0.129503	0.295239	1	0.43417	0.234353	0.272137	0.241087	0.307451	0.291433	0.364622	0.311809	0.268428	1	0.234353	0.279604	0.176467	0.279604	0.255939	0.330301	0.358318	0.234353	0.260526	0.260526	0.320941	0.20066	0.176467	0.352369	0.176467	0.226229	1	1	0.255939	0.20066	0.425384	0.34087	0.307451	0	0.291433	0.20066	0.346527	0.358318	1	0.264353
Atrn	0.21563	0.129503	1	1	1	0.275841	1	1	1	1	1	1	0.21563	0.176467	1	0.279604	0.25162	1	1	1	1	1	0.246575	0.272137	1	1	1	0.129503	1	1	0.226229	1	0.335468	0.279604	0.316305	1	0.255939	1	1	0.307451	1	1	1	0.255939	1	1	0.255939	1	0.295239
Atrnl1	1	1	0.283386	1	1	1	1	0.268428	1	0.255939	0.268428	0.176467	1	1	1	1	1	1	1	1	1	0.272137	1	0.176467	1	1	1	1	1	1	1	1	0.21563	1	1	0.264353	0.268428	0.330301	0	0.299497	0.352369	1	0.299497	0	0.246575	0.325543	0.307451	0.241087	0.416807
Atrx	0.234353	1	0.307451	1	0.283386	0.335468	1	1	0.25162	1	1	0.303558	0.352369	0.176467	0.311809	0.176467	0.352369	1	0.295239	0.330301	0.291433	1	0.311809	0.20066	0.268428	1	1	0.408434	0.291433	1	0.176467	0.260526	0.371078	0.20066	0.287202	0.377876	0.358318	0.226229	1	0	0.307451	0.246575	1	1	0.303558	0.264353	0.272137	0.25162	0.371078
Atxn1	1	1	1	1	1	1	1	1	1	0.291433	1	1	0.264353	0.20066	1	0.176467	0.260526	0.268428	1	1	1	0.129503	0.275841	0.129503	1	0.287202	1	0.20066	1	1	0.21563	1	0.307451	0.25162	1	0.34087	0.335468	0.260526	0.352369	0.255939	0.283386	0.307451	1	0.21563	1	0.311809	0.346527	1	0.268428
Atxn10	0.246575	1	1	1	1	1	1	0.21563	1	1	0.129503	0.295239	0.246575	0.275841	0.176467	1	0.275841	1	0.303558	0.311809	0.255939	1	0.311809	1	1	1	0.299497	0.364622	0.129503	0.275841	1	1	1	0.255939	0.268428	0.425384	0.320941	0.299497	1	0.20066	0.255939	0.371078	0.325543	1	0.364622	0.303558	0.416807	0.260526	0.283386
Atxn1l	0.260526	0.255939	1	1	1	0.20066	1	1	0.246575	1	0.272137	1	1	1	1	1	1	0.246575	1	1	0	1	0.21563	1	0.275841	0.255939	1	1	1	1	1	1	1	1	1	0.226229	0.176467	0.260526	0.279604	0.255939	1	1	0.325543	0.226229	0.299497	0.287202	1	0.255939	0.325543
Atxn2	1	1	0.295239	0.20066	1	1	1	0.299497	1	0.25162	0.20066	1	1	1	1	1	0.283386	0.20066	1	1	0.283386	0.260526	0.264353	1	0.246575	1	0.129503	0.295239	0.255939	1	0.311809	1	1	1	0.311809	0.46168	0.264353	0.316305	1	0.129503	0.21563	1	0.330301	0.275841	1	1	1	0.303558	0.392593
Atxn2l	1	1	0.311809	1	0.299497	1	1	1	1	1	1	0.307451	0.255939	0.299497	1	1	1	0.176467	1	0.226229	0.325543	1	0.311809	0.264353	0.311809	1	1	0.20066	0.335468	0.320941	0.264353	0.299497	0	1	0.291433	0.129503	0.272137	0.246575	0.283386	0.425384	0.21563	0.299497	0.316305	0.25162	1	0.371078	1	0.176467	0.25162
Atxn3	1	0.226229	1	1	0.129503	0.295239	1	0.275841	0.279604	0.272137	0.295239	1	0.307451	0.241087	0.176467	1	1	1	0.287202	0.226229	0.21563	0.226229	1	0.176467	1	1	1	1	1	0	0.303558	1	1	0.303558	0.325543	1	0.377876	0.364622	0.241087	1	1	1	0.330301	1	0.299497	0.34087	0.264353	0.272137	0.307451
Atxn7	1	0.234353	1	0.25162	1	0.287202	1	0.272137	1	0.246575	1	0.25162	1	1	1	1	1	0.283386	1	0.241087	1	0.275841	0.176467	1	1	1	1	0.226229	1	1	1	1	1	1	0.283386	1	0.21563	1	1	1	0.275841	1	0.275841	0.255939	1	0.335468	0.307451	0.234353	0.291433
Atxn7l1	1	0.264353	1	0.234353	0.275841	0	0.129503	0.307451	1	0.264353	1	0.268428	0.279604	1	0.255939	0.303558	0.129503	1	0	1	0.255939	0.234353	0.291433	0.241087	0.272137	1	1	0.283386	0.246575	0.291433	0.299497	0.299497	0.307451	0.25162	1	0.295239	0.295239	1	0.320941	1	0.246575	0	0.283386	0	1	0.279604	0.325543	1	1
Atxn7l1os1	1	1	1	1	1	1	1	1	1	1	1	1	1	1	1	1	1	1	1	1	1	1	1	1	1	1	1	1	1	1	1	1	1	1	1	1	1	1	1	1	1	1	1	1	1	1	1	1	1
Atxn7l2	1	1	1	1	1	1	1	0	1	1	0.21563	1	1	1	1	1	1	1	1	1	1	1	1	1	1	1	1	1	1	1	1	1	0.283386	1	1	1	1	1	1	1	1	1	0.241087	1	1	1	1	1	1
Atxn7l3	1	1	0.272137	1	1	1	0.316305	1	1	0.176467	1	1	1	1	1	0.255939	1	1	0.246575	1	0.21563	0.25162	1	1	0.303558	1	1	1	1	1	0.176467	1	0.392593	1	0.234353	0.320941	0.364622	1	0.25162	0.325543	0.299497	1	0.364622	1	1	1	1	1	1
Atxn7l3b	0	0.299497	1	0.303558	0.400332	0.246575	0.272137	1	0.268428	0.241087	0.352369	0.234353	0.260526	1	0.385149	0.246575	1	1	0.316305	0.307451	1	1	0.283386	0.330301	0.234353	0.416807	0.320941	0.25162	0.307451	0.287202	0.316305	0.25162	0.385149	1	0.299497	0.20066	1	0.268428	0.303558	0.295239	0.226229	0.241087	0.371078	1	0.335468	0.530096	0.392593	0.268428	0.287202
Auh	0.246575	0.335468	1	0.176467	1	0.287202	1	0.352369	1	0.400332	0.291433	1	0	1	0.129503	1	0.291433	0.316305	0.283386	0.246575	0.275841	1	1	1	0.20066	0.241087	0.287202	1	0.335468	0.25162	0.311809	0.283386	0.264353	1	0.241087	0.25162	0.291433	0.226229	0.279604	0.385149	0.268428	0.226229	0.291433	0.320941	0.272137	0.307451	0.226229	0.255939	0.320941
Aunip	1	1	1	1	1	1	1	1	1	1	0.20066	1	1	1	0.20066	1	1	0.246575	1	1	1	1	0.241087	0.21563	1	1	1	1	1	1	1	1	0.264353	0.255939	0.307451	0	0.279604	0.287202	1	0.291433	0.255939	1	1	1	0.291433	0	0.234353	1	0.320941
Aup1	1	0.295239	0.25162	1	0.226229	1	1	0.371078	1	0.307451	0.330301	0.283386	1	0.268428	1	0.316305	0.275841	1	0.283386	0.346527	0.346527	0.176467	0.34087	0.279604	1	1	0.275841	0.25162	0.346527	1	0.316305	0.364622	0.287202	0.176467	0.320941	0.385149	0.316305	0.320941	0.352369	0.21563	1	1	0.452304	1	0.272137	0.275841	0.279604	0.272137	0
Aurka	1	1	0.287202	1	0.307451	0.268428	1	1	1	1	1	1	0	0.287202	1	1	1	0.299497	1	1	1	1	0.299497	1	1	1	1	0.268428	0.303558	0.234353	1	1	1	0.303558	0.330301	0.335468	0.307451	1	0.325543	0.255939	0.307451	1	0.20066	1	1	0.320941	0.352369	0.264353	1
Aurkaip1	1	0.346527	0.320941	0.234353	0.346527	0.307451	0.377876	0.283386	0.311809	0.371078	0.20066	0.352369	0.303558	0.358318	0.272137	0.325543	0.46168	0.303558	1	0.303558	0.34087	0.25162	1	1	1	0.226229	0.335468	0.20066	0.268428	0	0.287202	0	0.21563	0.307451	0.358318	0.364622	0.385149	0.371078	0.377876	1	1	0.335468	0.287202	0.311809	0.283386	0.291433	0.272137	0.279604	0.20066
Aurkb	0.264353	0.176467	1	1	1	1	1	0.264353	1	0.226229	0.260526	1	0.234353	0.246575	0.21563	0.320941	0.295239	1	1	1	0.287202	1	1	1	0.268428	0.287202	1	0.287202	1	1	1	0.307451	0.287202	0.264353	0.346527	1	0.408434	0.299497	0.335468	1	0.279604	0.226229	0.226229	1	0.20066	0.226229	0.364622	1	0.255939
Auts2	1	1	1	1	1	1	1	1	1	1	1	1	1	1	1	1	1	1	1	1	1	1	1	1	1	1	1	1	1	1	1	1	1	1	1	1	1	1	1	1	1	1	1	1	1	1	1	1	1
Aven	1	1	0.25162	1	1	0.226229	1	0.20066	0	1	1	1	1	1	1	1	1	0.264353	1	1	1	0.255939	1	1	0.255939	1	1	1	1	1	1	1	0.34087	1	0.275841	1	1	1	1	0.358318	0.320941	1	1	1	1	0.246575	0.272137	0	0.268428
Avl9	1	1	0.176467	1	1	1	0.20066	0.129503	0.20066	1	1	0.246575	1	1	1	0.283386	1	0.255939	0.234353	0.25162	1	1	1	0.255939	1	0	0.283386	1	0.275841	0.260526	0.246575	0.291433	1	0.295239	0.358318	0.264353	1	0.264353	0	1	1	0	0.358318	0.260526	0.260526	0.330301	1	0	1
Avpi1	1	1	0.234353	0.129503	0.129503	0.283386	1	1	0	1	0.307451	1	1	0.275841	0	0	0.330301	1	1	0.20066	0.241087	0.291433	1	1	1	1	1	0.226229	0.287202	1	1	1	0.226229	0.234353	1	1	0.25162	0.299497	0.20066	0.377876	0.346527	1	1	0.20066	0.371078	0.279604	0.43417	0.176467	0.291433
Axin1	0.264353	1	0.275841	1	1	1	1	1	0.287202	1	1	0.279604	0.176467	1	1	1	0.272137	1	1	1	0.20066	1	0.283386	1	1	1	1	1	1	0.260526	1	1	0.377876	0.325543	0.272137	0.325543	0.295239	0.264353	0.392593	0.275841	1	1	0.260526	1	1	0.364622	1	1	0.20066
Axl	0.268428	0.307451	0.287202	0.241087	1	0.325543	1	0.291433	1	0.129503	1	0.358318	0.352369	0.335468	1	0.46168	0.241087	0.299497	0.311809	0.20066	0.299497	0.268428	0.176467	0.264353	0.358318	0.307451	0.20066	0.20066	0.246575	1	0.291433	0.279604	0.275841	0.385149	0.416807	0.283386	0.246575	0.44309	0.129503	1	0.490546	0.21563	0.226229	0.316305	1	0.299497	0.307451	0.268428	0.272137
Azi2	1	0.20066	0.255939	0.129503	1	1	1	0.295239	0.21563	0.275841	0.226229	0.291433	0.316305	0.129503	0.320941	0.176467	0.260526	0.311809	1	0.246575	1	1	0.176467	1	1	1	1	0.255939	1	0.176467	0.279604	0.371078	0.129503	0.307451	1	0.316305	0.392593	1	1	0	0.255939	0.264353	0.241087	0.291433	0.34087	0.299497	0.400332	1	0.20066
Azin1	0.330301	1	0.246575	1	1	1	1	1	0.330301	0.316305	0.260526	0.260526	0.307451	1	1	1	0.234353	1	0.255939	0.226229	1	0.320941	0.255939	1	0.264353	1	0	1	1	0.272137	0.316305	1	1	0.303558	1	0	0.330301	0.176467	0.279604	1	0.34087	0.21563	0.255939	0.352369	0.20066	0.316305	1	1	0.330301
Azin2	1	1	1	1	1	1	1	1	1	1	1	1	1	1	1	1	1	1	1	1	1	1	1	1	1	1	1	1	1	1	1	1	1	1	1	1	0.255939	0.176467	0.255939	1	1	1	1	1	1	1	1	1	1
B130006D01Rik	1	1	0	1	1	1	1	1	1	1	1	0.176467	1	1	1	0.272137	0.21563	0.268428	1	1	1	1	1	1	0	1	1	1	1	1	1	1	0.279604	1	1	0.268428	1	1	0.255939	0.20066	1	1	1	0.129503	0.275841	0.291433	0.176467	1	0.287202
B230118H07Rik	0.260526	0.176467	1	1	0.246575	0.311809	0.176467	0.241087	1	0.21563	1	0.20066	1	0	0.283386	1	1	1	0.255939	0.272137	1	0.255939	1	1	0.279604	0.246575	1	1	1	1	1	0.21563	0.272137	0.226229	0.346527	0.307451	0.129503	1	0.325543	1	0.291433	1	0.283386	1	0.303558	0.303558	0.241087	0.226229	0.287202
B230217C12Rik	1	1	1	1	1	1	1	1	1	1	1	1	1	1	1	1	1	1	1	1	1	1	1	0.176467	1	1	1	1	1	1	1	1	1	1	0.21563	1	1	0.25162	1	1	0.25162	1	0.226229	1	1	0.260526	0	1	1
B230219D22Rik	1	0.364622	1	0.377876	0.325543	0.364622	1	0.385149	0.246575	1	0.303558	0.176467	0.346527	0.291433	1	0.346527	1	1	1	1	0.275841	0.255939	0.275841	0.21563	1	0.264353	0.295239	0.275841	0.272137	0.325543	0.260526	1	0.176467	0.268428	0.255939	0.129503	1	0.371078	0.500357	0.299497	0.320941	0.21563	0.279604	1	1	0.46168	0.129503	0.226229	0.279604
B230307C23Rik	1	0.21563	1	0.20066	1	1	1	0.21563	1	1	1	0.21563	1	1	1	0.307451	1	0.226229	1	1	1	1	1	1	1	1	1	1	1	0.21563	1	1	0.20066	1	0.255939	1	1	1	0.129503	1	0.295239	1	0.291433	0	1	0	0	0.279604	0.255939
B230322F03Rik	1	1	1	1	1	1	1	1	1	1	1	1	1	0	1	1	1	1	1	1	1	1	1	1	1	1	1	1	1	1	1	1	1	1	1	1	1	1	1	1	1	1	1	1	1	1	1	1	1
B230354K17Rik	1	1	1	1	1	1	1	1	1	1	1	1	1	1	1	1	1	1	1	1	1	1	1	1	1	1	1	0.268428	0.255939	1	1	1	1	1	0.268428	0.275841	1	0.255939	1	1	1	1	0.176467	0.25162	0	0.291433	1	1	1
B230369F24Rik	1	1	1	1	1	1	1	1	1	1	1	1	1	1	1	1	1	1	1	1	1	1	1	1	1	1	1	1	0.176467	1	1	1	1	1	1	1	1	1	1	1	1	1	1	1	1	1	0.20066	1	1
B230398E01Rik	1	1	1	1	1	1	0.129503	1	1	1	1	1	1	1	1	1	1	1	1	1	1	1	1	1	1	1	1	1	1	1	1	1	1	1	0.21563	1	1	1	0.264353	1	1	1	1	1	1	1	1	1	1
B2m	1	0	0.330301	0.307451	0.311809	1	0.176467	0.279604	1	0.358318	1	1	0.255939	0.316305	0	1	0.176467	0.316305	0.295239	0.129503	0.316305	0.299497	1	0.377876	1	1	0.352369	0.20066	0.226229	0.260526	0.246575	0.234353	0.335468	0.176467	1	0.255939	1	0.335468	0.279604	0.352369	0.352369	0.246575	0.20066	0.260526	1	0.392593	1	0.241087	1
B3galnt1	1	1	1	1	1	1	1	1	1	1	1	1	1	1	1	1	1	1	1	1	1	0.129503	1	1	1	1	1	1	1	1	1	1	1	1	0.264353	1	0.241087	1	1	0.241087	1	1	1	1	1	1	0.246575	1	1
B3galnt2	1	1	1	1	0.25162	1	1	1	1	1	1	1	1	1	1	1	1	1	0.275841	1	1	1	0.264353	1	1	1	0.234353	0.21563	1	1	1	1	1	1	1	0.311809	1	0.272137	1	0.268428	1	1	0.275841	1	0.287202	1	0.255939	0.241087	0.346527
B3galt2	1	1	1	1	1	1	1	0.234353	1	0.234353	1	1	1	1	1	0.287202	1	1	1	1	1	1	1	0.176467	1	1	1	1	1	0.226229	0.241087	1	0.325543	1	1	0.264353	0.295239	1	0.283386	1	0.295239	1	0.279604	0	1	0.275841	0	1	0.255939
B3galt4	1	1	0.234353	1	1	1	1	0.234353	1	1	1	1	0.21563	0.260526	1	0	1	0.272137	1	1	1	1	0.241087	1	0.241087	1	1	1	0.234353	1	0.25162	1	1	0.287202	0	1	0.303558	0.275841	0.20066	1	0.299497	1	1	1	0.241087	1	1	1	1
B3galt6	1	1	1	1	1	1	1	1	1	1	1	1	1	1	1	1	1	1	1	1	1	1	1	1	1	1	1	1	1	1	1	1	0.325543	1	0.283386	1	0.358318	1	0.241087	1	1	1	1	1	0	1	1	1	1
B3gat2	1	1	1	1	1	1	1	1	1	1	1	1	1	1	1	1	1	1	1	1	1	1	1	1	1	1	0	1	1	1	1	1	1	1	1	1	1	1	1	1	1	1	1	1	1	1	1	1	1
B3gat3	1	0.307451	1	1	1	0.20066	1	1	1	1	0.303558	0.129503	0.325543	1	0	1	1	0.303558	1	1	0.299497	0.272137	1	1	0.268428	1	0	0.226229	1	1	1	0.25162	0.364622	0.330301	0.20066	0.364622	0.255939	0.129503	0.129503	0.416807	0.358318	1	0.21563	0.291433	1	0.268428	0.307451	1	0.307451
B3glct	1	1	0.176467	1	1	1	1	1	1	1	1	1	1	1	1	1	1	1	1	1	1	1	1	1	1	1	1	1	1	1	1	1	0.176467	1	1	0.283386	1	1	1	0.279604	1	1	1	1	0.226229	1	0.264353	1	0.260526
B3gnt2	1	1	1	1	1	1	1	1	1	1	1	1	1	1	1	1	1	1	1	1	1	1	1	1	1	1	1	1	1	1	1	1	0.21563	1	1	0.264353	0.20066	1	1	1	1	1	0.21563	1	1	1	0.241087	1	1
B3gnt3	1	1	1	1	1	1	1	1	1	1	1	1	1	1	1	1	1	1	1	1	1	1	1	1	0.21563	1	1	1	1	1	1	1	1	1	1	1	1	1	1	1	1	1	1	1	1	1	1	1	0.20066
B3gnt5	1	1	1	1	1	1	1	1	1	1	1	1	1	1	0.176467	1	1	1	1	1	1	1	1	1	1	1	1	1	1	1	1	1	1	1	1	1	1	1	1	1	1	1	1	1	1	1	1	1	1
B3gnt7	0.129503	1	0.241087	1	0.255939	1	1	0.129503	1	1	1	1	0.255939	1	1	1	0.291433	0.176467	1	1	0.268428	1	1	1	1	1	1	0.275841	0.20066	1	0.226229	1	1	0.279604	0.234353	0.275841	1	1	0.241087	1	1	1	0.299497	0	1	1	0.260526	1	0.287202
B3gnt8	0.287202	1	1	1	1	0.264353	0.272137	1	1	0.320941	0.272137	1	0.246575	0.268428	1	0.295239	0.246575	1	1	1	1	0.241087	1	0.241087	1	0.272137	0.279604	0.303558	0.226229	0.226229	0.234353	0.335468	0.275841	1	0.385149	0.260526	0.246575	0.385149	0.176467	0.299497	1	0.255939	0.311809	1	0.346527	1	1	1	0.268428
B3gntl1	0	1	1	1	1	0.129503	1	1	1	1	1	1	1	1	1	1	0.129503	1	1	1	1	1	1	1	1	1	1	1	1	1	1	1	1	1	1	1	1	0.176467	0.255939	1	1	1	1	1	1	1	1	1	0.234353
B430218F22Rik	1	1	0	1	1	1	1	1	1	1	1	1	1	1	1	1	1	1	1	1	1	1	1	1	1	1	1	1	1	1	1	1	1	1	1	0.226229	1	1	1	1	1	1	1	1	1	1	1	1	1
B430305J03Rik	1	1	1	1	1	1	1	1	1	1	1	1	1	1	1	1	1	1	1	1	1	1	1	1	1	1	1	1	1	1	1	1	1	1	1	0	1	1	1	1	1	1	1	1	1	1	1	1	0.226229
B430306N03Rik	1	0.20066	0.260526	1	0.25162	0.241087	0.268428	0.307451	1	0.20066	1	1	0.320941	0.307451	0.283386	0.34087	0.299497	0.287202	0.34087	1	0.291433	1	1	0.330301	1	1	1	0.330301	0.295239	0.307451	0.295239	0.260526	0.275841	0.246575	0.364622	1	0.21563	0.364622	1	0.226229	0.226229	1	0.358318	1	0.303558	0.129503	1	0.311809	0.34087
B4galnt1	1	0.20066	0.279604	0.34087	0	0.21563	1	0.320941	1	0.311809	0.400332	1	1	0.260526	0.303558	0.295239	1	1	0.268428	1	0.325543	0.311809	1	1	1	1	1	0.325543	0.234353	1	1	0	1	1	1	1	0.471211	0.311809	0.34087	1	0.346527	0.275841	0	0.352369	0.295239	0	0.311809	1	0.272137
B4galt1	0.291433	1	0.287202	1	0.316305	1	1	0.335468	1	1	0.307451	0.325543	0.241087	0.275841	0.291433	0.299497	0.311809	0.346527	1	1	1	1	0	1	1	0.129503	0.20066	0.176467	0.320941	0.20066	1	1	1	1	1	0.283386	0.264353	0.408434	0.291433	0.330301	0.311809	1	1	1	0.352369	0.264353	0.246575	0.275841	0.303558
B4galt3	1	1	0.264353	1	0.21563	1	1	0.272137	1	0.226229	0.226229	1	1	1	1	1	1	1	0.176467	1	0.241087	0.264353	1	0.234353	1	1	0.20066	0.241087	1	0.291433	1	0.295239	1	1	1	1	1	0	0.316305	1	0.176467	1	1	0.268428	1	0.255939	1	0.287202	0.21563
B4galt4	1	1	1	1	0.176467	1	1	0.176467	1	1	1	1	1	1	0.20066	0	1	1	1	1	1	1	1	1	1	1	0.129503	1	0.260526	1	1	1	1	0.246575	1	0.299497	0.25162	1	0.264353	0.129503	0.287202	1	0.21563	0.241087	1	0.176467	1	1	1
B4galt5	1	1	1	1	1	0.320941	1	0.21563	1	1	0	0.176467	1	1	1	0.275841	0.325543	1	0.234353	1	0.295239	1	0	0.287202	1	0.264353	0.272137	1	1	0.311809	1	1	0.287202	0.287202	0.255939	1	0.260526	0.307451	0.241087	0.385149	1	1	0.358318	0.272137	0.241087	0.325543	1	0.303558	1
B4galt6	1	1	0.20066	1	0.275841	0.264353	1	1	1	0.129503	1	1	1	1	1	0.335468	1	1	0.311809	1	1	1	0.260526	0.20066	1	0.264353	1	0.260526	1	0	0.287202	1	0.325543	0.241087	1	1	0.226229	0.307451	0.21563	0.490546	0.25162	0.226229	0.311809	1	1	0.392593	0.20066	0.25162	0.364622
B4galt7	1	1	1	1	0.241087	1	1	0.129503	1	0.21563	1	1	0	1	1	1	1	1	1	1	0.241087	1	1	0	0.226229	1	1	1	0.279604	1	1	1	0.264353	0.287202	1	0.272137	1	0.392593	0.226229	0.264353	1	1	0.358318	0.272137	0.392593	1	0.325543	0.279604	1
B4gat1	1	1	1	1	1	1	1	1	1	1	1	1	1	1	0.283386	1	1	1	1	1	1	1	0.25162	1	1	1	1	1	1	1	1	1	0	1	0.283386	0.352369	0.316305	1	1	0.226229	0.325543	1	0.255939	0.25162	1	0.279604	1	1	1
B630005N14Rik	1	1	0.234353	1	0.275841	1	0.241087	1	0.264353	0.129503	0.311809	1	1	0.272137	0.268428	1	1	0.311809	1	1	0.330301	1	1	0.311809	0.234353	0.20066	0.129503	0.303558	1	0.129503	0.283386	0.320941	1	1	0.346527	1	0.176467	1	0.283386	0.299497	0.268428	0.21563	1	0.226229	0.268428	0.234353	0.234353	1	0.371078
B930036N10Rik	1	1	1	1	1	1	1	0.25162	1	0.303558	1	1	1	1	0.129503	1	1	1	1	1	1	1	1	1	0.287202	1	1	0.21563	0.241087	0.234353	0.295239	0.226229	0.226229	0.25162	1	0.392593	0.287202	0.392593	0.291433	0.307451	0.352369	1	0.385149	0.307451	1	0.255939	1	1	0.21563
B930041F14Rik	1	1	1	1	1	1	1	1	1	1	1	1	1	1	1	1	1	1	1	1	1	1	1	1	1	1	1	1	1	1	1	1	0.20066	1	1	1	1	1	1	1	0.241087	1	1	0	1	1	1	1	1
B9d1	1	1	1	1	1	1	1	1	1	1	1	1	1	1	1	1	1	1	1	1	1	1	1	1	1	1	1	1	1	1	1	1	1	1	0	1	1	1	1	1	1	1	1	1	1	1	1	1	1
B9d2	1	0.283386	1	0.226229	0.20066	1	0.255939	1	0.272137	1	0.299497	1	0.316305	0.272137	0.20066	0.129503	0	0.260526	1	0.176467	1	1	1	1	0.316305	0.316305	1	0.20066	0.226229	1	0.303558	1	1	0.346527	0.330301	0.20066	0.299497	0.21563	0.255939	0.234353	1	1	0.295239	0.311809	0.25162	0.364622	0.325543	1	1
BC002059	1	1	1	1	1	1	1	1	1	1	1	1	1	1	1	1	1	1	1	1	1	1	1	1	1	1	1	1	1	1	1	1	0.25162	1	1	1	1	1	0.176467	1	0.246575	1	1	1	1	1	1	1	1
BC003331	0.129503	0.21563	0.176467	0.21563	0.20066	1	1	1	0.25162	0.303558	0.20066	0.226229	0.275841	1	1	1	1	1	1	1	1	1	1	1	1	1	0.255939	1	0.272137	1	1	1	0.275841	0.299497	0.316305	1	0.330301	0.335468	0.241087	1	1	0.129503	0.299497	1	1	0.268428	0.255939	0.299497	0.385149
BC003965	0.325543	1	0.311809	0.325543	1	1	0.21563	0.307451	1	1	1	0.129503	1	1	0.307451	0.311809	1	0.264353	1	0.176467	1	0.260526	1	0.234353	1	1	1	0	0.25162	0.283386	1	1	0.303558	0.241087	1	0.264353	0.392593	0.295239	1	0.352369	1	1	0.352369	0.268428	0.307451	1	0.358318	1	1
BC004004	1	0.416807	0.246575	0.330301	1	0.400332	0.325543	0.264353	1	1	0.307451	0.25162	1	1	1	0.279604	0.241087	0.371078	1	1	1	1	0.325543	0	0.320941	0.335468	0.226229	1	0.346527	1	1	1	1	0.268428	1	1	0.21563	0	0.295239	0.392593	0	1	0.43417	0.20066	0.234353	0.291433	0.129503	1	1
BC005537	1	1	1	0.275841	0	1	1	0.226229	0.320941	0.129503	0.272137	0.364622	0.279604	1	1	0.291433	0.255939	1	0.279604	0.303558	0.416807	0.20066	1	1	0.234353	0.335468	0	1	1	0.320941	1	0.283386	0.283386	1	0.264353	0	1	0.275841	0.311809	1	1	0.346527	0.346527	0.385149	1	0.320941	0.279604	0.320941	0.129503
BC005561	1	1	1	1	0.234353	1	0.234353	1	1	1	0	1	1	1	1	1	1	1	1	1	0.21563	1	1	1	0.20066	1	1	1	1	1	0.268428	1	0.226229	1	1	0.320941	0.275841	1	0.316305	0.176467	1	1	1	0.20066	1	1	0.330301	1	0.264353
BC005624	0.311809	1	0.264353	0.25162	0.283386	0.20066	0.234353	0.25162	0.234353	0.279604	0.275841	1	0.234353	1	1	0.268428	1	1	0.241087	0.176467	1	1	0.311809	0.320941	0.287202	1	1	0.316305	1	1	0.291433	0.272137	0.34087	0.234353	0.392593	1	0.325543	1	0.176467	0.303558	0.307451	0.272137	0.234353	0.352369	0.268428	1	1	1	0.320941
BC017158	1	1	1	1	1	1	1	1	1	1	0.246575	1	1	1	1	1	1	1	1	0.129503	1	1	1	0.234353	1	1	1	1	1	1	1	1	1	1	0.129503	1	1	1	1	0.279604	0.279604	1	1	0.255939	0.226229	0.241087	0.279604	1	1
BC017643	1	0.311809	1	0.264353	0.316305	0.20066	1	0.226229	1	1	1	1	1	1	0.311809	1	1	0.291433	1	0.176467	1	1	1	0.129503	1	1	1	0.260526	0.291433	1	0.275841	0.21563	0.346527	0.303558	0.20066	0.371078	0.234353	0.255939	0.268428	1	0.283386	1	0.385149	0.34087	0.246575	0.268428	0.352369	0.226229	0.21563
BC022687	1	1	1	1	1	1	1	1	1	1	1	0.20066	1	1	1	1	1	1	1	1	1	1	1	1	1	1	1	1	1	1	1	1	0.283386	1	1	0.176467	0.255939	1	1	1	1	1	0.226229	0.264353	1	1	0.129503	1	0
BC023829	1	1	0.255939	1	1	1	1	1	1	1	1	1	1	1	0.129503	1	1	1	1	1	1	1	1	0	1	1	1	1	0.129503	1	0.234353	0.287202	0.303558	1	0.275841	0.20066	0.335468	1	0.335468	1	1	1	1	1	1	1	0.264353	1	0.255939
BC024978	1	1	1	1	1	1	1	1	1	1	1	1	1	1	1	1	1	0.176467	1	1	1	1	1	1	1	1	1	1	0.234353	1	1	1	1	1	0.275841	0.20066	0.226229	1	0.358318	1	1	1	0.260526	1	1	1	0.25162	1	0.291433
BC026585	1	1	1	0.241087	0.299497	1	1	1	1	1	1	0.307451	1	1	1	1	1	1	1	1	1	1	0.25162	1	1	1	0.234353	1	0.264353	1	1	1	0.275841	1	1	0.275841	1	0.272137	1	1	0.34087	1	1	0.279604	1	0.129503	0.176467	1	1
BC028528	0.275841	1	1	0.307451	0.358318	0	1	0.283386	1	1	0.176467	0.279604	0.21563	0.241087	0.346527	0.299497	0.335468	0.330301	0.255939	0.25162	1	0.260526	1	1	0.25162	1	0.272137	0.234353	0.226229	0.129503	0.255939	0.21563	0.311809	1	0.408434	0.371078	0.311809	1	0.275841	1	0.279604	0.226229	0.299497	0.320941	0.307451	1	0.335468	0.320941	0.392593
BC029214	0.246575	0.20066	1	1	1	1	1	1	1	0.268428	1	0.176467	1	0.246575	1	0.234353	0.234353	1	1	1	0.176467	1	1	1	1	0.234353	1	0.260526	1	0.20066	1	1	0	1	0.295239	0.303558	1	1	0.272137	0.287202	0.279604	1	1	0	0.279604	0.291433	0.346527	0.264353	0.364622
BC029722	1	1	1	0.25162	1	0.255939	1	1	0.320941	0.20066	1	1	0.260526	0.287202	0.364622	1	1	1	1	0.25162	0.279604	1	1	1	0.303558	0.129503	1	0.325543	0.264353	1	0	1	0.279604	1	0.291433	0.234353	1	0.335468	0.176467	0.34087	0.287202	1	0.264353	0.268428	0.226229	0.255939	1	0.283386	0.283386
BC030336	1	1	1	1	1	1	1	1	1	0.226229	1	1	1	1	1	1	1	0.264353	1	1	1	1	1	0.129503	1	1	0	1	1	1	1	0.272137	1	1	1	0.307451	0.268428	0.176467	0.272137	1	1	1	1	1	1	0.268428	1	1	1
BC030499	1	1	1	1	1	1	1	1	1	1	1	1	1	1	1	1	1	1	1	1	1	1	1	1	1	1	1	1	1	1	1	1	1	1	1	0.234353	1	1	1	1	1	1	1	1	1	1	1	1	1
BC030867	1	1	1	1	1	1	1	1	0	0.241087	1	1	1	1	1	1	1	1	1	1	1	1	1	1	1	1	1	1	0	1	1	1	1	1	1	1	0.234353	1	0.268428	1	0.299497	1	0.20066	1	0.264353	0.264353	0.291433	1	0.129503
BC031181	0.129503	1	1	0.275841	0.311809	0.291433	1	0.335468	1	1	0.25162	0.311809	1	0.272137	0.226229	0.241087	1	0.21563	1	0.311809	0.272137	1	0.272137	1	1	0.325543	1	0.303558	0.241087	0.20066	0.364622	0.358318	0	1	0.264353	0.34087	1	1	0.346527	0.371078	1	0.358318	0.272137	0.21563	0.272137	0.255939	0.352369	1	0.260526
BC035044	1	1	0.264353	0.241087	1	1	1	0.255939	1	0.129503	0.272137	1	1	1	0.176467	1	0.234353	0.264353	0.25162	0.226229	1	1	0.176467	1	0.226229	1	0.234353	0.268428	0	1	0.226229	1	0.311809	0.275841	1	0.260526	1	0.246575	0.21563	0.226229	0.279604	0.234353	1	0.325543	0.129503	1	1	1	0.295239
BC037034	1	0.25162	1	1	1	1	1	0.176467	0.275841	1	1	1	0	0.260526	1	0.234353	1	1	0.272137	1	0.20066	1	0.295239	1	0.260526	1	0.268428	0.226229	0.316305	0.272137	1	1	0.358318	1	1	1	0.385149	0.311809	0.311809	1	0.246575	1	0.400332	0.316305	1	1	0.34087	0.307451	1
BC048403	1	1	1	1	1	1	1	1	1	1	1	1	1	1	1	1	1	1	1	1	1	1	1	1	1	1	1	1	1	1	1	1	1	1	1	1	1	1	1	0.246575	1	1	0	1	1	1	1	1	1
BC049352	1	1	1	1	1	1	1	1	1	1	1	1	1	1	1	1	1	1	1	1	0.129503	1	1	1	1	1	1	1	1	1	1	1	1	1	1	0.241087	1	1	1	1	0.291433	1	1	1	0.279604	1	1	1	1
BC049715	1	1	1	1	1	1	1	1	1	1	1	1	1	1	1	1	1	1	1	1	1	1	1	1	1	1	1	1	1	1	1	1	1	1	1	0.287202	0.291433	1	1	0.241087	0.283386	1	0.272137	0.20066	1	1	1	1	1
BC051226	0.129503	1	1	0.21563	1	1	0.25162	1	1	0.255939	1	0.264353	1	1	0.21563	0.283386	0.255939	0.283386	1	1	1	1	1	0.241087	0.283386	1	1	0.129503	0.129503	1	0.176467	0.234353	0.268428	1	1	0.377876	0	1	0.255939	1	1	1	1	0.346527	0.264353	1	0.295239	1	0.287202
BC052040	1	1	1	1	1	1	1	1	1	1	1	0.20066	1	1	1	1	1	1	1	1	1	1	1	1	0	1	1	1	1	1	1	1	1	1	0.295239	0.287202	1	0	0.291433	0	1	1	1	1	1	0.264353	1	1	1
BC055324	1	1	1	1	1	1	1	1	1	1	1	1	1	1	1	1	1	1	1	1	1	1	1	1	1	1	1	1	1	1	1	1	0.241087	1	0.287202	1	1	1	0.25162	1	0.234353	1	1	0.20066	1	1	1	1	1
BC068281	1	1	1	1	1	1	1	1	1	1	1	1	1	1	1	1	1	1	1	1	1	1	1	1	1	1	1	1	1	0	1	1	1	1	1	1	1	1	0	1	1	1	1	1	1	1	1	1	0.246575
BC094916	1	1	1	1	1	1	1	1	1	1	1	1	1	1	1	1	1	1	1	1	1	1	1	1	1	1	1	1	1	1	1	1	1	1	1	1	1	1	1	1	1	1	1	1	1	1	1	1	1
BC100530	1	1	1	0	1	1	1	1	1	1	1	1	1	1	1	1	1	1	1	1	1	1	1	1	1	1	1	1	1	0.176467	1	1	0.260526	1	0.268428	0	0.291433	0.260526	1	1	0.260526	1	0.307451	1	1	0.20066	0.129503	1	1
BC147527	1	1	1	1	1	1	1	1	1	1	1	1	1	1	1	1	1	1	1	1	1	1	1	1	1	1	1	1	1	1	1	1	1	1	1	1	1	1	1	1	1	1	1	1	1	1	1	1	1
Babam1	0.303558	1	0	1	0.275841	0.176467	1	0.358318	1	0.358318	1	0.299497	0.246575	1	0.325543	1	0.311809	0.352369	1	0.20066	1	1	0.275841	1	0.358318	0.264353	0.264353	0.320941	0.246575	0.358318	0.129503	0.241087	1	0.255939	0.283386	0.21563	0.246575	1	0.283386	0.352369	1	0.129503	1	0.241087	0.34087	0.226229	0.316305	0.255939	0.320941
Bace1	1	1	1	1	1	1	1	1	1	1	1	1	0.20066	1	1	1	1	0.129503	1	1	1	1	1	1	1	1	1	1	1	1	1	1	1	1	0.255939	1	1	1	0.291433	1	0.234353	1	1	1	1	1	0.234353	1	1
Bach1	0.21563	1	1	0.226229	0.283386	1	1	0.272137	1	1	0.21563	0.268428	0.272137	1	0.260526	0.25162	0.320941	0.25162	1	1	1	1	0.272137	1	1	0.283386	1	0.25162	1	1	1	1	1	0.320941	1	0.371078	0.25162	0.21563	1	1	0.352369	1	0.272137	0.358318	0.246575	0.234353	0.295239	1	0.279604
Bad	0.268428	0.129503	0.303558	0.275841	0.358318	1	1	1	0.291433	0.291433	0.25162	0.299497	0.295239	1	1	0.226229	1	0.311809	0.346527	1	1	0.346527	0.311809	0.226229	0.307451	0	0.303558	0	1	0.330301	0.264353	0.20066	0.255939	0.260526	0.234353	1	0.377876	0.264353	0.377876	0.416807	1	0.255939	1	0.364622	0.264353	0.320941	1	0.246575	0.291433
Bag1	0.264353	0.311809	0.283386	0.226229	1	0.320941	0.299497	0.287202	0.246575	0.303558	0.358318	0.385149	1	0.287202	0.303558	0.255939	1	0.358318	0.275841	0.34087	0.364622	0.299497	1	0.21563	1	0.21563	0.291433	0.303558	0.287202	0.416807	0.480832	0	0.316305	0.260526	0.260526	0.295239	0	0.358318	0.311809	0.129503	0.320941	1	0	0.416807	0.352369	0.246575	0.299497	0.268428	0.264353
Bag2	1	1	1	1	1	1	1	1	1	1	1	1	1	1	1	1	1	1	1	1	1	1	1	1	1	1	1	1	1	1	1	1	1	0.241087	0.330301	1	1	1	1	0.25162	1	1	0.291433	0.291433	0.320941	0.176467	0.234353	1	0.21563
Bag3	0.226229	1	0.241087	1	1	1	1	0.129503	1	1	1	1	1	1	1	0.226229	0.226229	1	0.234353	1	1	1	1	0.279604	0.255939	1	1	1	0.21563	0.295239	1	1	0.358318	0.241087	0.352369	0.311809	1	0.303558	0.320941	1	0.272137	1	0.21563	1	0.272137	0.275841	1	0.260526	1
Bag4	1	1	1	1	1	0.21563	1	1	1	1	1	1	1	1	1	0.241087	1	1	1	1	1	1	0.129503	0.129503	1	0.241087	0.226229	1	1	0.226229	0.226229	1	0.264353	1	0.234353	1	0.264353	0.311809	0.272137	0.260526	0.268428	1	0.260526	1	0.307451	1	0.330301	1	0.21563
Bag5	0.226229	1	0.303558	1	0.260526	0.226229	0.234353	1	0	0.272137	1	1	1	0.246575	0	0.246575	1	1	1	0.295239	1	0.264353	0.129503	1	1	1	0.272137	0.303558	0.275841	0.316305	0.21563	1	0.364622	1	0.325543	0.303558	0.255939	0.246575	0.255939	0.21563	0.255939	1	0.34087	0	1	0.316305	0.34087	0.255939	0.234353
Bag6	0.299497	0.234353	1	1	0.25162	1	1	0	0.268428	1	1	0.268428	0.268428	1	0.21563	1	1	0.20066	1	1	0.287202	0.241087	0.176467	0.20066	0.303558	1	0.268428	1	1	1	0.320941	0.268428	0.275841	0.226229	0.279604	0.364622	1	0.34087	1	0.176467	0.335468	0.21563	0.246575	0.20066	0.377876	1	0.226229	0.299497	0.34087
Bahd1	1	1	1	0.25162	0.20066	1	1	1	0.279604	1	1	1	0.20066	0.21563	1	0.129503	0.241087	0.21563	0.241087	1	0.246575	1	1	1	0.275841	1	0.20066	1	1	1	0.129503	0.246575	0.25162	0.279604	0.275841	1	0.275841	1	1	0.268428	1	0	0.283386	0.226229	1	1	0.377876	0.291433	0.303558
Baiap2	0.303558	0.176467	0.283386	1	1	0.408434	0.311809	0.21563	0.287202	0.176467	1	0.129503	0.335468	0.295239	1	0.358318	0.246575	1	0	1	0.320941	1	1	1	1	0.279604	0.295239	0.275841	0.303558	0.226229	0.287202	0.268428	0.176467	0.260526	0.287202	0.480832	0.335468	0.325543	1	0.129503	1	0.311809	0.299497	0.320941	0.307451	0.400332	0.291433	1	0.234353
Bak1	1	1	0.335468	1	1	1	0.241087	0.316305	0.272137	0.291433	0.295239	1	0.34087	0	0.21563	0.287202	0.330301	0.316305	0	0.320941	0.21563	1	1	0.320941	1	0.371078	0.255939	0.303558	0.346527	0.325543	0.246575	1	0.425384	1	0.21563	0.452304	0.260526	0.226229	0.316305	0.325543	0.272137	1	0.255939	0.425384	0.299497	0.335468	0.34087	1	0.311809
Bambi	1	1	1	1	1	1	1	1	1	1	1	1	1	1	1	1	1	1	1	1	1	1	1	1	1	1	1	1	1	1	1	1	1	1	1	0.272137	0.129503	1	1	1	0.234353	1	1	1	1	0.226229	1	1	1
Banf1	0.364622	0.34087	0.371078	1	0.358318	0.316305	0.272137	0.255939	0.371078	0.325543	0.299497	0.352369	0.34087	0.287202	0.377876	1	0.20066	0.275841	1	0.330301	0.316305	1	1	0.283386	0.226229	0.330301	1	1	0.311809	0.283386	0.287202	0.307451	0.364622	1	0.264353	0.272137	0.316305	0.408434	0.385149	0.176467	0.272137	0.299497	0.246575	0.234353	0.260526	0.408434	0.176467	1	0.46168
Bank1	1	1	1	1	1	1	1	1	1	1	1	1	1	1	0.176467	1	1	1	1	1	1	1	1	1	1	1	1	1	0.176467	0.226229	0.246575	1	1	1	0.264353	1	0.234353	0.241087	0.20066	0.283386	1	1	0.176467	1	1	0.260526	0.287202	0.241087	1
Banp	0.246575	1	1	1	1	0.275841	1	1	1	0.283386	0.176467	1	1	1	0.234353	1	1	1	0.279604	1	1	1	0.176467	0.25162	0.234353	1	1	0.234353	1	0.176467	0.176467	1	1	0.295239	0.330301	0.20066	0.299497	1	0.246575	0	1	1	0.287202	0.283386	1	1	0.275841	0.279604	0.287202
Bap1	1	0.241087	1	0.25162	0	0.268428	1	1	1	1	1	0.21563	1	1	0.283386	1	0.246575	1	1	0	1	1	1	0.260526	1	1	1	0.129503	0.279604	0.275841	1	0.272137	0.307451	0.272137	1	0.176467	0.307451	0.330301	0.21563	0.283386	0.291433	1	1	0.303558	1	1	0.385149	0.234353	0.364622
Bard1	1	1	1	1	1	1	1	1	1	1	1	1	1	1	1	0.226229	0	0.129503	1	1	1	1	1	1	1	1	1	0.129503	1	1	1	1	1	0.241087	1	1	0.272137	1	0.307451	1	0.295239	1	1	1	1	0.21563	1	1	1
Basp1	1	0.316305	0.255939	0.299497	0.307451	0.358318	0.316305	0.283386	1	0.320941	0.272137	0.346527	0.25162	0.255939	0.335468	0.316305	0.272137	0.408434	0.330301	0.299497	0.279604	0	0.316305	0.311809	0.358318	0.283386	0.335468	0.272137	0.25162	1	0.34087	0.260526	0.226229	1	1	0.320941	0.260526	0.330301	0.272137	0.241087	0.255939	0.264353	0.25162	0.129503	0.20066	0.287202	1	0	0.307451
Batf	0.279604	1	0.295239	0.241087	0.299497	0.275841	0.260526	0.20066	1	0.272137	1	1	1	1	1	0.346527	0.25162	0.311809	1	1	0.295239	1	1	0.335468	0.264353	1	0.21563	1	0.320941	0.325543	0.303558	0.358318	1	0.320941	1	0.330301	1	1	1	0.264353	0.275841	1	1	0.260526	1	0.287202	1	1	1
Batf2	1	1	1	1	1	1	1	1	1	1	1	1	1	1	0.246575	1	1	0.21563	1	1	1	1	1	0.226229	1	0.129503	1	0.176467	1	0.20066	1	0.20066	0.234353	1	1	0.283386	0.311809	0.311809	0.303558	1	1	0.20066	1	1	0.255939	1	0.295239	1	0.255939
Batf3	0.129503	1	0.283386	1	0.275841	0	1	1	0.283386	0.268428	0.377876	1	0.307451	1	0.264353	0.358318	0.330301	0.287202	0.316305	0.287202	0.246575	1	1	0.352369	0.299497	1	0.34087	0.279604	0.272137	0.226229	1	1	0.25162	0.299497	0.358318	0.416807	1	0	1	0.129503	0.272137	1	1	0.21563	1	0.268428	1	0.272137	0.20066
Bax	1	1	0.275841	0.364622	0.320941	1	0.264353	0.320941	0.303558	0.330301	0	0.330301	1	0.299497	0.311809	0.246575	0.385149	0.226229	0.299497	1	0.408434	0.44309	0.330301	0.335468	0.291433	1	0.307451	0.176467	0.275841	0.377876	0.264353	0.299497	0.291433	1	0.416807	0.44309	0.364622	1	0.385149	1	0.295239	1	0.283386	1	0.400332	1	0.325543	0.226229	0.43417
Baz1a	0.264353	1	0.275841	0.268428	1	1	0.320941	0.21563	0.291433	0.176467	0.295239	1	0.303558	0.34087	0.34087	0.129503	0.241087	0.330301	0.272137	1	1	0.352369	0.275841	1	1	1	1	0.129503	0.226229	0.20066	0.352369	1	0.234353	0.377876	0.330301	1	1	0.385149	0.241087	0.275841	0.490546	0.268428	0.283386	0.352369	0.241087	0.129503	0.291433	1	1
Baz1b	1	0.299497	0.275841	0.234353	0.346527	0.330301	0.352369	0.25162	0.364622	0.272137	0.303558	1	0.234353	0.226229	0.255939	0.371078	0.291433	1	1	1	0.320941	0	1	1	0.268428	1	0.325543	0.272137	0.330301	0.377876	0.295239	0.275841	0.21563	0.307451	0.471211	0.400332	0.129503	0.260526	0.425384	0.44309	0.358318	0	1	0.264353	0.34087	0.279604	0.129503	1	0.311809
Baz2a	1	0.295239	0.246575	1	0.234353	1	0.264353	0.287202	0.260526	1	0.279604	1	0.275841	0.176467	0.279604	0.272137	1	1	1	0.264353	0.303558	1	1	0.275841	0.303558	1	1	0.311809	0.303558	0.264353	1	0.20066	0.25162	0.234353	0.287202	0.335468	0.275841	1	0.25162	0.234353	0.307451	1	1	0.268428	0.255939	0.20066	0.46168	0.272137	0.352369
Baz2b	1	0.291433	1	1	0.268428	1	1	1	0.246575	1	0.283386	0.234353	0.20066	1	0.480832	0.295239	0.226229	1	0.176467	0.241087	1	1	1	1	0.303558	1	0.268428	0.260526	1	0.234353	0.295239	1	1	0.316305	1	0.260526	0.352369	0.416807	0.364622	0.330301	1	1	0.25162	0	0.20066	0.371078	0.255939	1	0.20066
Bbc3	1	1	1	0.287202	1	0.291433	1	0.279604	1	0.291433	1	0.291433	1	1	1	1	1	0.129503	1	0.291433	1	0.241087	0.272137	1	0.283386	1	0.25162	1	0.303558	0.303558	0.20066	0.307451	1	0	0.226229	1	0.20066	0.346527	0	0.330301	0.255939	0.275841	0	0.275841	0.283386	0.234353	0.226229	1	1
Bbip1	0.352369	0	0.335468	0.264353	0.335468	0.303558	1	0.246575	0.272137	0.260526	0.275841	1	0.272137	0.303558	1	0.400332	1	0.377876	1	1	1	0.20066	0.299497	0.260526	0.400332	0.311809	1	0.303558	0.255939	0.307451	0.287202	0.330301	0.392593	0.283386	0.291433	0.20066	0.385149	1	0.241087	0.272137	0.416807	0.320941	0.176467	0.283386	0	0.20066	1	1	0.392593
Bbs12	1	1	1	1	1	1	1	1	1	1	1	0.176467	1	1	1	1	1	0.129503	1	1	1	1	1	1	1	1	1	1	1	1	1	1	0.241087	1	1	1	0.268428	1	0.283386	1	1	1	0.264353	1	1	1	1	1	0.268428
Bbs2	1	1	1	1	1	1	1	1	1	1	1	1	1	1	1	1	1	1	1	1	1	1	1	1	1	1	1	1	1	1	1	1	0.21563	1	1	1	1	1	0.226229	1	1	1	0.20066	1	1	1	1	1	1
Bbs4	1	1	1	1	1	1	1	1	1	1	1	1	1	1	1	1	0.129503	1	1	1	1	1	1	1	1	1	1	1	1	1	1	1	1	1	1	0.279604	1	1	1	1	1	1	0.255939	1	0.129503	1	0.255939	1	0.246575
Bbs5	1	1	1	1	1	1	1	1	1	1	1	1	1	1	1	1	1	1	1	1	1	1	1	1	1	1	1	1	1	0	1	1	1	1	1	1	1	1	1	1	1	1	1	0.129503	1	1	0.129503	1	1
Bbs7	1	1	1	1	1	0	1	1	1	1	1	1	1	1	1	1	1	1	1	1	1	1	1	1	1	1	1	1	1	1	1	1	0.129503	1	0	1	0	1	1	1	1	1	1	1	1	1	1	1	1
Bbs9	1	1	1	1	0.176467	1	1	0.21563	1	1	1	1	1	1	1	0.129503	1	1	0.226229	1	1	1	1	1	1	1	1	1	1	1	1	1	0.21563	0.25162	1	0.246575	1	1	0.25162	1	1	1	0.283386	0.260526	1	1	0.272137	1	1
Bbx	0.268428	0.268428	0.255939	0.176467	1	1	1	0	0.21563	1	0.325543	0.295239	0.287202	1	0.255939	0.20066	0.255939	1	0.275841	1	1	1	1	0.176467	0.316305	0.255939	0.246575	1	0.268428	0.268428	0.234353	1	0.43417	0.307451	0.408434	0.316305	0.400332	0.176467	0.291433	0.226229	0.246575	0	0.364622	1	1	0.283386	0.295239	0.268428	0.241087
Bcam	1	1	1	1	1	1	1	1	1	1	1	1	1	1	1	1	1	1	1	1	1	1	1	1	1	1	1	1	1	1	1	1	0.268428	1	1	0.226229	1	0	1	1	1	1	1	1	1	1	1	1	1
Bcap29	0.246575	1	1	0.234353	1	0.21563	1	1	1	1	1	0.241087	0.268428	1	1	0.311809	1	0.21563	1	1	1	1	1	1	1	1	0.241087	0.25162	0.291433	0.320941	1	0.311809	1	0.246575	0.287202	0.260526	0.44309	0.21563	0.325543	0.20066	0.264353	0.272137	0.311809	0.330301	0.234353	0.25162	0.283386	1	1
Bcap31	0	0.226229	0.311809	0.226229	1	1	0.241087	0.268428	0	0.291433	1	1	1	1	0.241087	0.385149	0.272137	0.364622	0.246575	0.283386	1	1	1	0.346527	1	0	0.264353	0.358318	0.260526	0.264353	1	0.129503	0.279604	0.335468	0.320941	0.260526	0.241087	0.385149	0.34087	0.371078	0.268428	0.226229	0.335468	0.425384	0.246575	0.44309	1	0.34087	0.43417
Bcar3	0.20066	1	1	0.20066	1	1	1	0.234353	1	1	0.268428	0.283386	0.272137	1	1	0.320941	0.176467	1	0.260526	1	1	1	1	1	1	1	1	0.241087	1	1	1	1	0.176467	1	0.311809	1	0.311809	0.377876	0.176467	0.264353	0.234353	1	0.226229	0.295239	0.234353	0.176467	0.129503	1	0.260526
Bcas1	1	1	1	1	1	0.21563	1	0.25162	1	1	1	1	1	1	1	1	1	1	0.129503	0.176467	0.234353	1	1	1	1	1	1	1	1	1	0.21563	1	0.241087	1	0.279604	0.316305	0	0.21563	0.255939	1	1	1	1	0.25162	1	0.291433	1	1	0.307451
Bcas2	0.311809	1	0.377876	0.325543	1	0.272137	1	0.226229	0.335468	0.234353	0.316305	0.268428	0.21563	1	0.264353	0.316305	0.21563	0.335468	1	0.176467	1	1	0.268428	1	1	0.330301	0.264353	0.268428	1	0.264353	0.311809	0.352369	0.335468	0.358318	0.246575	0.272137	0.241087	0.268428	0.316305	0.299497	0.287202	0.241087	0.176467	1	1	0.20066	0.246575	1	1
Bcas3	1	1	1	0.268428	1	0.241087	1	0.279604	1	1	0.246575	1	1	0.226229	1	1	1	1	1	1	0.255939	0.129503	1	1	1	0.268428	1	1	1	1	1	1	0.320941	1	1	0.21563	1	1	0.129503	0.287202	0.279604	1	0.246575	0.311809	0.358318	1	0.352369	0.287202	0.226229
Bcat2	0.272137	1	1	0.176467	0	0.295239	1	0.176467	0.272137	0.279604	1	1	1	1	0.307451	0.260526	1	0.272137	0.295239	1	1	1	0.234353	0.20066	1	1	0.129503	0.272137	0.20066	0.255939	0.260526	1	1	1	1	1	0.291433	0.268428	1	0.176467	0.176467	0.246575	0.364622	0.264353	1	1	1	1	1
Bccip	1	0.283386	0.246575	0.299497	1	0.358318	0.34087	0.283386	0.287202	0.264353	0.416807	1	1	1	0.260526	0.358318	0.246575	0.371078	0.320941	0	0	0	1	0.176467	0.21563	1	0.346527	0.287202	0.21563	0.303558	0.291433	0.241087	1	0.268428	0.335468	0	0.330301	1	0.260526	1	0.246575	1	0.21563	1	1	0.335468	0.316305	0.291433	0.34087
Bcdin3d	1	1	1	1	1	1	1	1	1	1	0.25162	0.255939	1	0.129503	0.272137	0.279604	1	1	1	1	1	0	1	1	1	1	1	1	1	1	1	1	0.246575	0.129503	1	0.335468	1	1	0.246575	0.283386	0.226229	1	0.283386	1	1	1	1	0.246575	0.226229
Bckdha	0.246575	1	0.272137	0.283386	1	0.246575	1	0.316305	1	1	0.316305	0.287202	1	1	0.268428	0.241087	1	0.279604	0.330301	0.246575	0.303558	1	1	0.255939	0.234353	1	1	0.295239	0.335468	1	0.176467	0.234353	0.129503	1	0.129503	0.335468	0.21563	0.291433	0.325543	0.358318	0.241087	1	0.275841	0.335468	1	0.279604	0.320941	1	0.255939
Bckdhb	1	1	1	1	1	1	1	0.176467	1	1	1	0.176467	1	1	0.25162	1	0.25162	1	1	1	1	0.129503	1	1	1	1	1	1	0.283386	1	1	1	1	1	1	1	1	1	0.279604	0.268428	0.299497	1	0.358318	0.226229	0.307451	0.268428	0.260526	1	1
Bckdk	0.291433	1	1	1	1	0.279604	1	0.129503	0.283386	0.268428	0.176467	0	0.299497	0.311809	1	0.490546	1	0.255939	0.129503	1	0.325543	1	1	0.335468	0.287202	0.268428	0.287202	0.34087	1	1	1	0.34087	0.335468	0.25162	1	0.316305	0.287202	0.335468	0.325543	0.330301	0.255939	0.226229	0.255939	0.346527	1	0.283386	0.364622	1	0.226229
Bcl10	0.307451	0.346527	0.400332	1	1	0.129503	1	0	1	0.295239	1	1	0.279604	0.246575	0.272137	0.234353	0.260526	1	1	0.21563	0.335468	1	0.283386	0.34087	0.291433	0.21563	1	0.352369	1	0.255939	0.295239	0.25162	1	0.46168	0.20066	0.335468	0.246575	0.283386	0.241087	0.335468	0.307451	0	0.295239	0.275841	1	0.264353	0.20066	0.291433	0.44309
Bcl11a	1	1	1	1	1	1	1	1	1	1	1	1	1	0	1	1	1	1	1	1	1	1	1	1	1	1	1	1	1	1	1	1	1	1	1	1	1	1	1	1	1	1	0.241087	1	1	1	0.129503	1	1
Bcl2	1	0.20066	1	1	0.279604	0.21563	1	1	1	0.241087	1	0.234353	0.129503	1	1	0.330301	1	0.129503	0.283386	1	1	1	1	0.234353	1	1	1	0.279604	0.176467	0.129503	1	0.299497	0.392593	1	1	1	0.303558	0	0.272137	1	0.260526	1	0.255939	0.264353	0.272137	1	1	1	0.176467
Bcl2a1a	0.325543	0.21563	0.129503	0.21563	1	0.226229	0.295239	0.287202	1	0.316305	0.176467	1	1	0.272137	0.325543	0.272137	0.25162	0.34087	0.335468	0.129503	0.330301	0.371078	0.255939	0.335468	0.272137	0.272137	1	1	0.234353	1	0.246575	0.264353	0.352369	1	0.20066	0.510225	0.283386	0.352369	1	0.346527	0.129503	0.335468	0.299497	0.260526	0.330301	0.299497	0.416807	0.275841	0.234353
Bcl2a1b	1	0.129503	0.335468	0.299497	0.279604	0.20066	1	0.246575	1	0.307451	0.279604	1	0.325543	1	0.226229	1	0.129503	0.299497	1	1	1	0.255939	1	0	0.330301	0.25162	0.320941	1	0.268428	1	0.279604	0.264353	0.283386	0.246575	0.129503	1	0.176467	1	0.25162	1	0.279604	1	0.272137	0.320941	0.283386	0.34087	0.275841	0.330301	0.358318
Bcl2a1c	1	1	1	1	1	1	1	1	1	1	1	1	1	1	1	1	1	1	1	1	1	1	1	1	1	1	1	1	1	1	1	1	1	1	1	1	1	1	1	1	1	1	1	1	1	0	1	1	1
Bcl2a1d	1	1	0.255939	1	0.246575	0.176467	1	1	1	1	1	1	0	1	1	0.246575	1	1	1	1	1	1	0.20066	1	0.264353	1	1	1	1	1	1	0.21563	0.295239	0.255939	0.25162	1	0.255939	0.279604	1	0.346527	0.20066	0.234353	0.346527	0.176467	0.325543	1	1	1	0.272137
Bcl2l1	0.234353	0	0	1	1	1	1	0.272137	1	0.295239	1	1	0.25162	0.295239	0.272137	1	0.20066	0.283386	1	0.272137	1	1	1	0.346527	1	1	1	1	0.241087	0.234353	1	0.279604	0.385149	0.34087	1	0.392593	0.176467	0.246575	0.371078	0.283386	0.43417	1	0.176467	0.279604	0.400332	0.264353	0.311809	0.21563	1
Bcl2l11	1	0.299497	0.226229	1	0	0.279604	0.316305	0.268428	0.303558	0.283386	1	1	1	0.325543	0.287202	0.272137	1	0.287202	1	1	0.260526	1	0.283386	1	1	0.234353	1	1	0.129503	0.275841	0.246575	1	0.364622	1	0.283386	1	0.408434	0.291433	0.20066	0.371078	0.299497	0.129503	0.299497	0.246575	0.241087	1	1	0.246575	0.416807
Bcl2l12	0.295239	1	1	1	0.295239	1	1	1	1	0.255939	0.283386	0.275841	1	0.303558	1	1	1	1	1	0.25162	1	0	1	1	1	1	0.295239	0.255939	1	0.268428	0.264353	0.34087	0.325543	1	1	0.226229	0.377876	0.291433	0.241087	1	0.358318	1	0.129503	1	0.320941	1	1	1	1
Bcl2l13	1	1	1	1	0.260526	0.176467	1	1	0.260526	0.176467	1	1	1	1	1	0.311809	1	0.272137	1	0.255939	0.21563	1	0.275841	0.272137	1	1	0.275841	1	0.268428	0	1	0.330301	0.325543	1	0.246575	0.21563	0.287202	0.260526	1	1	0.255939	1	1	0.325543	1	0.21563	1	0.264353	1
Bcl2l14	1	1	1	1	1	1	1	1	1	1	1	1	1	1	1	1	1	1	1	1	1	1	1	1	1	1	1	1	1	1	1	1	1	1	0.279604	0.246575	1	0.20066	0	0.255939	0.246575	1	0.176467	0.20066	1	1	0.226229	1	0.20066
Bcl2l2	1	0.260526	1	0.246575	0.272137	0.234353	1	1	1	1	1	1	1	0.21563	0.283386	1	0.260526	1	1	1	1	0.21563	1	1	1	1	0.234353	0.234353	0.320941	0.255939	1	0.275841	0.325543	0.25162	0.241087	0.364622	1	1	0.25162	0.268428	0	1	0.264353	1	0.241087	1	0.303558	1	0.176467
Bcl3	0.226229	0.241087	0.25162	1	0.260526	1	0.260526	1	1	0.275841	1	1	1	0.264353	0.234353	0.234353	1	1	1	0.268428	1	1	1	0.255939	1	1	1	1	1	1	1	0.226229	0.246575	1	1	0.416807	0.260526	1	0.264353	0.371078	0.241087	1	0.129503	1	0.299497	1	0.330301	1	0.34087
Bcl6	1	1	1	1	1	1	1	1	1	1	1	1	1	1	1	0.21563	1	1	1	1	1	1	1	1	1	1	1	1	1	1	1	1	1	1	1	1	0.346527	0	0.234353	1	0.260526	1	1	1	1	1	1	1	1
Bcl7a	1	1	1	1	1	1	1	1	1	1	1	1	1	1	1	0.176467	1	0.176467	1	0	1	1	1	1	1	1	1	1	1	1	1	1	1	1	0.260526	1	0.241087	0.241087	1	1	1	1	0.279604	0.268428	1	0.272137	0.275841	1	0.226229
Bcl7b	0.291433	1	0.287202	1	0.287202	0.287202	0.129503	1	0	1	0.275841	0.241087	0.358318	0.279604	1	0.392593	1	1	0.330301	0.316305	0.21563	0.25162	1	0	1	1	1	0.272137	0.377876	1	0.260526	1	0.295239	0.320941	0.291433	1	1	1	1	1	0.176467	0.320941	0.20066	0.246575	1	0.335468	0.335468	0.264353	0
Bcl7c	1	1	1	1	1	1	1	1	1	1	1	1	1	1	1	1	1	1	1	1	1	1	1	1	1	1	1	1	1	1	1	1	0.20066	1	1	0	0.279604	1	1	0.234353	1	1	1	0.226229	1	1	1	1	1
Bcl9	0.268428	1	1	1	1	1	1	1	1	1	1	0	1	1	1	0.316305	1	1	1	1	1	1	1	1	1	1	1	0.264353	0.129503	1	1	1	1	1	0.330301	0.291433	0.21563	0.307451	0.246575	0.295239	1	1	0.129503	0.295239	1	1	1	1	0.283386
Bcl9l	0.275841	1	1	1	1	1	1	1	0.21563	1	1	1	1	1	0.176467	0.303558	1	1	1	1	0.234353	1	1	1	0.20066	1	1	0.226229	1	1	1	0.21563	0.283386	1	0.176467	1	0.325543	1	0.20066	0.255939	0.260526	1	0.299497	0.25162	0.234353	0.260526	1	1	0.20066
Bclaf1	1	0	0.246575	0.260526	0.283386	0	0.272137	0.241087	1	0.268428	0.264353	1	0.272137	1	1	1	0.176467	1	1	0.291433	0.25162	1	0.275841	0.34087	1	0.21563	1	0.241087	0.268428	0.241087	1	0.241087	0.358318	0.299497	0.377876	0	0.335468	1	0.352369	0.234353	0.425384	0.176467	0.287202	0.346527	1	0.307451	0.325543	0.268428	0.226229
Bco2	1	1	1	1	1	1	1	1	0	1	1	1	1	1	1	1	1	1	1	1	1	1	1	1	1	1	1	1	1	1	1	1	1	1	1	1	1	1	1	1	1	1	1	1	1	1	1	1	1
Bcor	1	1	1	1	1	1	1	0.25162	1	1	0	1	1	1	1	0.279604	1	1	1	1	1	1	1	1	1	1	1	0.279604	0.255939	1	0.255939	1	1	1	1	1	0.129503	1	1	1	1	1	1	0.25162	1	1	0.311809	1	0.21563
Bcorl1	1	1	1	1	1	1	1	1	1	1	1	1	1	1	1	0.241087	1	0.255939	0	1	1	1	1	0.226229	1	1	1	1	0.260526	1	1	1	1	1	1	0.325543	0.129503	0.291433	0	1	1	1	1	1	0.234353	1	0.307451	1	0.275841
Bcr	1	1	1	1	1	1	1	1	1	1	1	1	1	1	1	1	1	1	1	1	1	1	1	1	1	1	1	1	1	1	1	1	1	1	1	1	0.21563	1	1	0.246575	1	1	1	1	1	1	1	1	0.275841
Bcs1l	1	1	1	1	1	1	1	1	1	1	1	1	0.129503	1	1	1	1	0.176467	1	1	1	1	1	0.20066	1	1	1	1	1	1	1	1	0.246575	0	1	0.303558	0.129503	1	1	1	0.272137	1	1	1	0.260526	1	1	1	1
Bdh1	1	0.241087	1	0.275841	1	0	0.241087	1	0.287202	1	1	1	0.255939	1	0.241087	1	1	1	1	0.226229	0.129503	1	1	1	1	1	1	0.176467	1	1	1	1	1	0.268428	0.264353	1	0.311809	0.283386	0.272137	0.255939	0.291433	0.25162	0.264353	1	0.279604	1	0.272137	0.255939	0
Bdp1	1	1	1	0.311809	1	1	0.260526	1	0.303558	1	1	1	0.295239	0.283386	1	0.392593	1	0.234353	0.311809	1	1	0.234353	0.275841	0.255939	1	0.255939	0.25162	0.246575	1	0.268428	0.129503	1	0.330301	0.241087	0.358318	0.364622	0.385149	1	0.279604	0.260526	0.129503	0.246575	0.291433	0.264353	0.20066	0.241087	0.25162	0.311809	0.316305
Becn1	1	0.291433	1	0.255939	0.255939	0.21563	0.275841	0.287202	1	0.264353	1	1	0.272137	0.307451	0.272137	0.408434	0.129503	0.385149	0.21563	1	0.364622	0.275841	0.20066	0.279604	0.21563	1	1	0.260526	0	0.325543	0.272137	0.316305	0.295239	1	1	0.234353	0.129503	1	0.260526	0.335468	0.260526	1	1	1	0.303558	0.283386	0.364622	0.246575	0.272137
Bend3	1	1	1	1	1	1	1	1	1	1	1	1	1	1	1	1	1	1	1	1	1	1	1	1	1	1	1	1	1	1	0	1	1	1	1	1	1	1	1	1	1	1	1	1	1	1	1	1	1
Bend4	1	1	1	1	1	1	1	1	1	1	1	1	1	1	1	1	1	1	1	1	1	1	1	1	1	1	1	1	1	1	1	1	1	1	1	1	1	1	1	0.20066	1	1	1	1	1	1	1	1	1
Bend6	1	1	1	1	1	1	1	1	1	1	1	1	1	1	1	1	1	1	1	1	1	0.129503	1	1	1	1	1	1	1	0.20066	1	1	1	1	1	0.275841	0.246575	1	1	1	1	1	1	1	0	1	1	1	1
Bend7	1	1	1	1	1	1	1	1	1	1	1	1	1	1	1	1	1	1	1	1	1	1	1	1	1	1	1	1	1	1	1	1	1	1	1	1	1	1	1	1	1	1	1	1	1	1	1	1	1
Best1	1	1	0	1	1	1	1	1	1	1	1	1	1	1	1	0.226229	0.264353	0.21563	1	1	1	1	1	1	0.241087	1	1	1	0	1	1	1	0.377876	1	0.279604	0.241087	0.129503	1	1	1	0.303558	1	0.330301	1	0.325543	1	1	1	0.264353
Bet1	1	1	0.311809	1	0.21563	1	1	1	1	0.307451	0.264353	0.226229	0.25162	1	0.241087	0.291433	0.303558	0.295239	0.279604	1	1	0.291433	0.335468	0.34087	1	0.291433	0.260526	0.20066	1	0.21563	0.176467	0.268428	0.307451	0.307451	0.371078	0.25162	0.377876	0.371078	0.260526	0.129503	0.335468	0.25162	0.287202	1	1	0.325543	1	1	0.268428
Bet1l	1	1	1	0.307451	0.307451	0.299497	0.234353	1	0.241087	0.234353	0.303558	0.176467	0.283386	0.268428	0.129503	0.325543	0.311809	0.303558	0.291433	1	0.307451	0.268428	0.311809	0.272137	1	0.330301	0.325543	1	1	1	0.272137	0.275841	0.335468	0.275841	0.283386	0.335468	1	0	0.287202	0.320941	0.129503	0.325543	0.129503	0.275841	0.275841	0.364622	1	0.295239	0.226229
Bex6	1	1	1	1	1	1	1	1	1	1	1	1	1	1	1	1	1	1	1	1	1	1	1	1	1	1	1	1	1	1	1	1	1	1	1	0.255939	0.241087	0.176467	1	1	1	1	0.268428	1	1	1	1	1	1
Bfar	0.325543	0.21563	1	1	0.325543	0.311809	0.311809	1	0.255939	1	0.264353	0.299497	0.299497	1	0.255939	0.392593	1	1	0.303558	1	0.260526	0.272137	1	1	1	1	0.364622	0.260526	1	0.385149	1	1	0.129503	0.279604	1	0.295239	0.346527	0.392593	0.335468	1	1	1	0.346527	0.255939	0.25162	1	1	0.176467	0.226229
Bfsp1	1	1	1	1	1	1	1	1	1	1	1	1	1	1	1	1	1	1	0.176467	1	1	1	1	1	1	1	1	1	1	1	1	1	1	1	1	1	1	1	1	0.21563	1	1	1	1	1	0	1	1	1
Bhlhe40	0.287202	0.295239	0.311809	0.283386	1	0.299497	1	0.320941	1	0.320941	0.255939	0.335468	0.260526	0.275841	0.299497	0.129503	0.335468	0.307451	0.295239	1	1	0.408434	1	0.226229	1	0.346527	0.291433	0.335468	0	1	1	0.246575	0.303558	0.176467	0.316305	0.316305	0.325543	1	0.330301	0.21563	0.371078	1	0.34087	0	0.255939	0.295239	0.408434	1	0.530096
Bhlhe41	1	1	1	1	1	1	1	1	1	1	1	1	1	1	1	1	1	1	1	1	1	1	1	1	1	1	1	1	1	1	1	1	1	1	0.283386	0.346527	0.295239	1	1	0.234353	1	1	1	0.226229	1	1	1	1	0.255939
Bicd1	1	1	1	1	1	1	1	1	1	1	1	1	1	1	1	1	1	1	1	1	1	1	1	1	1	1	1	1	1	1	1	1	1	1	1	1	1	1	1	1	1	1	1	1	1	1	1	1	1
Bicd2	1	1	1	1	0.260526	0.279604	0.176467	0.246575	1	0	0.272137	0	0.260526	1	0.20066	1	1	0.260526	0.264353	0.255939	1	0.275841	1	0.295239	1	0.287202	0.176467	1	0.325543	1	0.264353	1	0.352369	0.268428	0.325543	0.20066	0.371078	0.264353	0.25162	0.275841	1	0.287202	0.34087	1	0.320941	1	1	1	1
Bid	0.176467	0.21563	1	1	1	1	0.246575	1	1	1	0.241087	1	0.268428	0.129503	1	1	1	1	0.246575	1	1	1	1	0.241087	1	1	1	0.241087	0.255939	0.272137	0	1	1	0.279604	0.299497	0.392593	0.264353	1	1	0.264353	0.358318	1	0.20066	0.25162	0.275841	1	1	0.226229	0.25162
Bik	1	1	1	1	1	1	1	1	1	1	1	1	1	1	1	1	1	1	1	1	1	1	1	1	1	1	1	1	1	1	1	1	1	1	1	1	1	1	1	1	1	1	1	1	1	1	1	1	1
Bin1	1	0.307451	0.129503	0.272137	0.272137	0.325543	0.234353	0.377876	0.34087	0.176467	0.129503	1	1	0.264353	1	1	1	0.392593	0.299497	0.21563	0.34087	0.246575	0.287202	1	0.299497	1	0.264353	0.303558	0.295239	0.129503	0.129503	0.352369	0.34087	1	1	0.20066	0.43417	0.330301	0.377876	0.364622	0.330301	0.358318	0.307451	0.392593	1	0.307451	0.299497	1	0.400332
Bin2	1	0.364622	0.303558	0.287202	1	1	0.316305	0.299497	0.241087	0.241087	1	1	0.129503	1	0.21563	0.377876	0.352369	0.268428	0.335468	0.272137	1	0.234353	0.226229	0.279604	1	1	0.264353	0.279604	0.335468	0.358318	0.246575	0.325543	1	0.311809	0.371078	0.241087	1	0.307451	0	0.452304	0.20066	0.255939	0.275841	0.408434	0.295239	0.358318	1	1	0.44309
Bin3	1	0.295239	0.129503	0.255939	1	0.299497	0.291433	0.279604	1	0.291433	0.275841	1	0.371078	0.287202	1	0.226229	0.295239	0.279604	0	0.291433	0.25162	1	1	0.21563	1	0	1	0.234353	0	0.320941	0.377876	0.291433	1	0.255939	0.287202	1	0.246575	0.471211	1	0.377876	0.330301	1	1	0.25162	0.364622	0.335468	0.264353	1	0.408434
Birc2	0.234353	1	1	1	1	1	0.25162	1	0.20066	0.268428	1	1	1	1	0.272137	1	1	0	1	0.246575	1	1	1	1	1	1	0.272137	1	1	1	1	0.279604	0.299497	0.246575	0.264353	0.358318	0.260526	1	0.226229	0.291433	0.358318	0.20066	0.255939	0.320941	1	0.21563	1	1	0.241087
Birc3	1	1	1	1	0.20066	0.316305	1	1	0.275841	0.316305	0.320941	0.283386	0.283386	1	1	1	0.241087	0.275841	0.307451	1	1	0.311809	0.272137	1	0.21563	1	0.303558	1	0.295239	1	1	1	0.364622	0.283386	0.241087	0.234353	0.255939	1	1	0.416807	0.358318	1	0.307451	0.176467	0.371078	0.20066	0.316305	0.335468	0.34087
Birc5	1	1	1	0.307451	1	1	0.377876	0.21563	0.316305	0.176467	1	1	0.352369	1	0.311809	0.264353	0.129503	0.295239	0.241087	1	1	0.325543	1	0.260526	0.268428	1	1	0.364622	0.246575	0.275841	0.287202	0.371078	0.295239	0.330301	0.272137	0.246575	0.307451	0.46168	1	0.272137	0.299497	0.234353	1	0.291433	0.316305	0.287202	1	0.307451	0.295239
Birc6	0.34087	0.234353	0.311809	1	1	0.287202	0.275841	0.226229	0.241087	0.287202	1	0.299497	0.226229	1	0.234353	0.287202	0.299497	1	0.291433	0.320941	1	0.260526	0.25162	0.279604	1	1	1	1	0.279604	0.246575	0.283386	0.129503	0.299497	1	1	0.268428	0.129503	0.364622	0.279604	1	0.283386	0.371078	0.371078	0.311809	1	0.20066	0.21563	1	0.129503
Bivm	1	1	1	1	1	1	1	1	1	1	0.176467	1	1	1	1	1	1	1	1	1	1	1	1	1	1	1	1	1	1	1	1	1	1	1	1	1	0.283386	1	0.176467	0.275841	1	1	0.255939	0.234353	0.287202	1	1	1	0.246575
Blcap	0.226229	1	1	1	1	1	0.264353	1	1	0.295239	0.226229	0.275841	1	0.264353	0.275841	0.320941	0.21563	1	0.129503	1	1	1	1	1	1	1	1	1	0.316305	0.20066	1	0.241087	0.21563	1	0.272137	0.325543	0.279604	1	0.260526	1	0.385149	0.268428	0.246575	0.316305	1	0.283386	0.264353	1	0.320941
Blm	1	1	1	1	1	1	1	1	1	1	0.272137	1	1	1	0.255939	0.335468	1	0.275841	1	1	1	0.226229	0	1	1	1	1	1	0.21563	1	0.25162	0.234353	0.20066	1	0	1	0.264353	1	0.279604	1	1	1	0.255939	1	0.176467	1	1	0.176467	0.275841
Blmh	0.234353	0.234353	1	0.129503	1	1	0.25162	0.226229	0.246575	0.287202	0.234353	1	1	0.272137	0.330301	1	1	0.283386	0	0.295239	0.320941	0.21563	0.34087	0.325543	1	0.21563	1	0.246575	0.279604	1	0.21563	1	1	0.275841	0.176467	0.226229	0.330301	0.129503	0.307451	0.25162	0.385149	0.255939	0.352369	1	0.330301	1	0.299497	0.295239	0.346527
Blnk	0.129503	0.268428	1	0.176467	0.268428	0.20066	1	0.272137	1	1	1	1	0.246575	0.241087	0	0.25162	1	1	0.241087	1	1	1	1	1	0.234353	0.25162	1	0.21563	1	0.311809	1	0.307451	0.320941	1	0.364622	0.311809	1	0.295239	1	1	0.176467	0.272137	1	0.268428	1	0.303558	0.330301	0.21563	0.325543
Bloc1s1	1	0.316305	0.129503	0.307451	0.279604	0.34087	1	0.272137	0.311809	0.246575	1	0.272137	0.307451	0.325543	1	0.303558	0.358318	0.21563	1	1	0.255939	1	1	0.377876	0.255939	1	0	0.25162	0.316305	0.21563	1	1	0.316305	0.291433	0.471211	1	0.34087	0.392593	1	0.358318	0.287202	0	0.287202	0.377876	0.358318	0.21563	0.452304	0	0.34087
Bloc1s2	0.234353	0.303558	1	0.307451	1	1	0.283386	0.320941	0.21563	0.307451	0.176467	0.275841	1	0.234353	0.246575	1	1	1	1	0.307451	0.335468	1	1	0.246575	1	0.311809	1	0.325543	0.364622	0.316305	0.272137	0.275841	0.291433	0.20066	0.279604	0.385149	1	0.241087	0.260526	0.358318	0.283386	1	0.20066	0.425384	1	0.425384	0.408434	0.129503	0.330301
Bloc1s3	1	1	0.246575	0.129503	1	1	0.241087	0.291433	1	1	0.21563	1	0.129503	1	0.268428	1	0.268428	1	0.25162	0.129503	0.255939	1	0.21563	1	1	1	1	0.272137	1	0.176467	1	1	0.335468	0.260526	0.287202	0.364622	0.176467	0.283386	1	1	1	0.176467	1	0.325543	1	1	1	1	0.25162
Bloc1s4	0.275841	0.20066	1	0	1	0.303558	0.346527	0.295239	0.330301	1	1	0.255939	0.272137	0.291433	0.21563	1	0.303558	0.34087	0.272137	1	1	1	0.307451	0.25162	0.291433	0.264353	1	0.303558	0.307451	1	1	1	0.364622	0.21563	0.358318	1	0.325543	0.255939	0.34087	1	0.21563	1	1	0.330301	1	1	0.20066	0.226229	0.21563
Bloc1s5	1	1	1	1	1	1	1	1	1	1	1	1	0.129503	1	1	1	0.20066	1	1	1	1	1	1	0.129503	0.255939	1	1	1	0.226229	1	1	1	0.287202	0.275841	1	1	0.246575	0.25162	0.25162	0.268428	0.246575	1	0.176467	0.283386	0.129503	0.316305	0.264353	1	0.352369
Bloc1s6	0.20066	1	0.129503	0.226229	0.21563	0.264353	1	0.241087	0.279604	0.287202	0.268428	0.255939	0.246575	0.268428	1	0.287202	0.275841	1	1	0.246575	0.129503	0.129503	1	0.320941	0.255939	1	0.268428	0.320941	0.129503	0.25162	1	1	0.377876	0.330301	1	1	0.416807	0.34087	1	0.279604	0.295239	0.287202	0.371078	1	0.264353	1	0.307451	0.287202	0.129503
Blvra	1	0.20066	1	1	0.226229	0.320941	0.303558	0.34087	0	0.303558	0.299497	0.311809	0.255939	0.25162	0.272137	0.291433	0.264353	0.246575	0.307451	0.25162	0.287202	0.264353	0.283386	0.264353	1	1	0.287202	1	0.246575	0.268428	1	1	0.425384	0.268428	0.408434	0.21563	0.392593	0.46168	0.255939	0	0.264353	0.226229	1	0.268428	1	1	0.25162	0.226229	0.20066
Blvrb	0.352369	0.275841	0.371078	0.226229	0.364622	0.325543	1	0.311809	0.352369	0	0.346527	0.392593	0.241087	0.279604	1	0.255939	1	0.358318	0.358318	0.385149	0.325543	1	0.320941	0.43417	0.371078	0.287202	1	0.325543	0.255939	0	0.272137	0.295239	0.371078	0.352369	0.272137	0.358318	0.44309	0.46168	0.295239	0.226229	0.43417	0.34087	1	1	0.226229	0.241087	0.364622	0.335468	0.352369
Blzf1	1	1	1	1	1	0.241087	1	1	1	1	1	1	1	1	0.255939	0.21563	1	0.287202	1	1	1	1	0.246575	1	0.264353	1	1	1	1	0.176467	1	1	1	1	0.283386	0.295239	0.295239	0.325543	0.279604	0.311809	1	1	1	0.268428	1	1	0.352369	1	1
Bmf	1	1	1	1	1	1	0.260526	1	1	1	1	1	1	0.25162	1	0.25162	0.129503	0.320941	0.241087	1	1	1	1	1	0.25162	1	0.129503	0.346527	1	1	1	1	1	1	0.176467	0.129503	1	0.234353	0.385149	1	1	1	0.299497	1	0.311809	1	0.21563	1	1
Bmi1	1	1	1	1	1	0.241087	1	1	0.25162	1	1	1	1	1	1	1	1	0.241087	1	1	1	1	1	1	1	1	1	1	1	0.246575	1	1	1	0.21563	0.226229	0.291433	1	0.320941	1	0.25162	1	1	0.246575	1	1	1	1	1	0.20066
Bmp2k	0.295239	1	0	0.272137	0.25162	1	0.287202	0.176467	1	0.295239	0.260526	0.303558	0.275841	1	0.307451	0.176467	0.234353	1	0.287202	1	1	1	1	0.176467	0.264353	0.307451	0.25162	1	0.268428	0.34087	0.279604	0.291433	0.255939	0	0.279604	0.291433	0.283386	0.330301	0.279604	1	1	1	1	0.307451	0.275841	0.21563	1	0.176467	0.279604
Bmpr1a	1	1	1	1	1	1	1	1	1	1	0.129503	1	1	1	1	0.226229	1	1	1	1	1	1	1	1	1	1	1	1	1	1	1	1	0.20066	1	1	0.264353	0.234353	1	1	1	1	1	1	0	0.260526	1	0.25162	1	0.246575
Bmpr2	1	0.268428	1	1	1	1	1	1	1	0.255939	1	0.295239	1	1	0.176467	1	1	1	1	1	0.246575	1	0.275841	1	1	0.234353	1	1	0.287202	1	0.260526	0.316305	0.255939	0.129503	0.268428	0.25162	0.234353	0.226229	0.330301	0.264353	1	0.234353	0.43417	1	0.20066	0.311809	1	1	0.364622
Bms1	1	1	1	1	1	1	0.246575	0.352369	1	1	1	0.20066	1	1	0.316305	0.346527	0.176467	1	0.25162	1	1	1	1	1	0.234353	0.330301	1	0.20066	1	1	0	1	0.330301	0.226229	0.335468	0.358318	0.21563	0.291433	0.325543	0.246575	1	0.279604	0	0.291433	0.311809	0.299497	1	1	0.255939
Bmyc	0.346527	1	0.275841	0.25162	0.268428	0.176467	1	1	0.241087	0.268428	0.307451	0.226229	0.268428	0.268428	0.352369	0.279604	0.241087	0.303558	0	0.129503	0	0.268428	0.325543	1	0.275841	1	1	0.21563	0.234353	0.325543	1	0.335468	0.316305	0.295239	0.316305	0.291433	0.377876	0.471211	0.425384	0.275841	0.330301	0.316305	0.272137	1	0.283386	0.25162	1	0	0.291433
Bnip1	1	0	1	1	0.176467	0.303558	1	1	0.260526	0.25162	1	1	1	1	0.320941	1	1	0.352369	0.275841	0.291433	1	1	0.25162	1	1	0.226229	1	1	0.25162	1	1	1	1	0.320941	1	0.272137	0.307451	0.226229	1	0.255939	0.21563	1	0.21563	0.226229	0.295239	0.291433	1	0.264353	0.335468
Bnip2	0.129503	1	0.287202	1	0.291433	0.364622	0.283386	0.226229	0.21563	1	1	0.255939	0.346527	0	1	0.283386	0.279604	0.400332	0.268428	0.260526	0.311809	0.234353	1	1	0.371078	1	1	1	0.392593	0.283386	1	0.299497	0.20066	0.316305	1	0.316305	0.295239	0.255939	1	0.25162	0.416807	1	1	0.303558	0.291433	0.20066	0.400332	0.299497	1
Bnip3	1	0.246575	1	1	0.25162	1	0.316305	1	0.416807	1	1	0.295239	0	1	1	0.246575	1	0.234353	1	0.283386	0.260526	0.260526	1	1	0.272137	0.287202	0.20066	0.291433	1	0.325543	0.21563	1	0.241087	0.291433	1	0.264353	1	0.25162	1	1	0.268428	1	0.311809	0	0.129503	0.392593	0.299497	0	0.272137
Bnip3l	0.325543	0.330301	0.279604	0.392593	1	1	0	0.352369	1	0.272137	0.226229	1	0.295239	0.287202	0.241087	0.335468	1	1	1	0	0.241087	1	0.352369	1	0.255939	0.264353	1	0.325543	0.325543	0.255939	1	1	0.316305	1	1	0.234353	0.392593	1	0.295239	1	0.279604	0.34087	0.311809	1	0.392593	0.364622	0.226229	0.246575	0.246575
Bod1	0.234353	0.255939	1	0.25162	0.234353	1	0.176467	1	0.246575	1	0.264353	0.264353	0.20066	1	1	0.307451	1	1	0.272137	1	0.295239	1	0.176467	0.275841	1	1	0.283386	0.283386	1	1	1	0.129503	0.291433	0	0	1	0.335468	0.358318	1	0.346527	0.335468	0.246575	0.20066	0.21563	0.176467	1	1	0.176467	0.287202
Bod1l	1	0.299497	0.255939	0.295239	1	1	0.176467	1	0.21563	0.352369	0.291433	0.264353	1	0.268428	1	0.452304	0.129503	0.320941	0.303558	1	0.325543	0.255939	0.268428	0.268428	1	1	0.129503	0.287202	0.299497	0.268428	0.226229	1	0.325543	0.316305	0.241087	0.287202	0.20066	0.295239	0.325543	0.43417	0.272137	0.272137	0.500357	0.264353	0.260526	0.291433	0.316305	0.275841	0.291433
Bola1	1	1	0.226229	1	0.303558	0.299497	0.275841	1	1	0.234353	0.311809	0.311809	0.303558	1	1	0.260526	0.20066	0.352369	0.241087	0.295239	1	1	0.325543	0.303558	0.325543	0.255939	1	0.234353	1	0.364622	0.358318	1	0.299497	0.307451	0.20066	1	0.364622	0.371078	0.34087	0.377876	0.471211	0.246575	0.264353	1	1	0.303558	1	1	0.385149
Bola2	0.364622	1	0.325543	0.264353	0.295239	0.264353	1	0.129503	0.330301	0.234353	0.307451	0.279604	0.330301	0.295239	0.129503	0.226229	0.385149	1	0.346527	0.408434	0.287202	0.268428	0.246575	0.364622	1	0.283386	0	1	1	1	0.34087	0.291433	1	0.371078	0.246575	0	0.311809	1	0.44309	0.20066	0.311809	0.295239	0.392593	0.299497	0.21563	0.299497	0.43417	0.400332	0.176467
Bola3	1	0.25162	0.320941	0.335468	0.358318	1	0.275841	1	0.325543	0.325543	0.371078	0.279604	0.346527	0.392593	0.303558	0.287202	0.295239	0.500357	1	0.226229	0.260526	0.255939	0.260526	0.316305	1	1	1	0.377876	0.364622	0.20066	1	1	0.25162	0.303558	0.385149	0.358318	0.307451	0.20066	0.287202	0.299497	1	0.325543	0.43417	0.346527	0.490546	0.255939	0.299497	0.346527	0
Bop1	1	0.260526	0.287202	1	1	1	0.234353	1	1	0.279604	0.275841	1	0.268428	1	1	0.291433	1	1	0.226229	0.268428	1	1	0.268428	0.272137	0.272137	1	1	0	0.283386	1	0.25162	1	1	0.291433	0.364622	1	0.255939	0.129503	0.272137	1	0.279604	1	0.129503	1	0.241087	1	0.320941	1	1
Bora	1	1	1	1	1	1	1	1	1	1	1	1	1	1	0	1	1	1	1	1	1	1	1	1	1	1	0	1	1	1	1	0.25162	0.226229	1	1	0.303558	1	1	0.283386	1	0.25162	1	1	1	1	1	0.275841	1	1
Borcs5	1	0.226229	1	1	1	1	1	1	1	0	0.311809	0.176467	0.176467	1	0.291433	1	1	1	1	0.234353	0.264353	1	1	1	0.260526	1	0.255939	1	0.299497	1	1	1	0.129503	1	1	0	0.234353	1	0.264353	0.21563	0.283386	0.241087	0.260526	1	0.295239	0.264353	1	1	0.21563
Borcs6	0.241087	0.268428	1	1	1	0.264353	0.246575	1	0.287202	0.283386	0	1	0.299497	1	0.316305	1	1	0.34087	0.335468	0.320941	0.20066	0.335468	1	0.226229	0.268428	0.264353	1	0.320941	0.20066	1	0.272137	0.283386	0.34087	0.320941	0.176467	0.371078	0.264353	0.320941	1	0.335468	0.452304	0.272137	0.287202	0.234353	1	0.330301	0.255939	0.129503	0.255939
Borcs7	1	1	1	0.176467	0.299497	0.226229	0.34087	1	0.311809	1	1	1	0.316305	0.129503	1	1	0.246575	0.287202	1	0.330301	1	0.352369	0.268428	0.25162	0.226229	1	0.303558	0.226229	0.295239	1	0.364622	1	1	0.364622	0.364622	0.226229	0.234353	1	0.34087	0.295239	0.316305	0.241087	0.226229	1	0.34087	0.20066	0.291433	0.330301	0.325543
Borcs8	0.268428	1	0.20066	0.255939	1	0.272137	0.311809	1	1	0.371078	0.34087	0.311809	1	1	1	0.291433	0.330301	0.268428	0.291433	0.311809	1	1	1	0.234353	0.241087	1	0.234353	1	0.325543	0.234353	0.275841	1	1	0.25162	1	1	0.385149	0.46168	0.299497	0.377876	0.371078	1	0.283386	0.25162	0.283386	1	0.34087	0.385149	0.287202
Bpgm	1	1	1	1	1	1	1	1	1	1	0.299497	0.279604	1	1	1	1	1	1	1	1	1	1	0.260526	1	1	1	1	0.241087	1	1	1	1	0.283386	1	0.176467	0.260526	1	0	0.299497	0.316305	0.21563	1	1	1	0.295239	0.268428	0.268428	1	0.335468
Bphl	1	1	0.272137	1	1	0.255939	1	0.307451	1	1	1	1	0.255939	1	1	1	0.283386	1	0.21563	1	1	0.255939	1	1	1	1	1	0.241087	0.226229	1	1	1	0.358318	0.226229	0.283386	0.307451	0.268428	1	0.295239	0.283386	0.335468	1	1	0.260526	1	0.129503	0.291433	0.234353	1
Bpnt1	1	1	1	1	1	0.279604	1	1	1	1	1	1	1	1	1	0.299497	1	1	0.25162	0	1	1	1	1	1	1	1	0.129503	1	0.234353	1	0.226229	0.335468	0.295239	0.377876	0.352369	0.255939	0.25162	1	0.25162	1	1	0.330301	1	0.20066	0.20066	1	1	0.226229
Bptf	0.307451	0.364622	0.287202	0	0.320941	0.246575	0.129503	0.255939	0.268428	0.311809	0.176467	0.241087	0.291433	1	1	1	1	1	1	0.129503	0.303558	1	0.21563	0.330301	1	1	1	0.176467	0.325543	0.129503	0.241087	0.279604	0.408434	0.34087	0	0.279604	0.291433	0.241087	1	0.234353	0.226229	0.307451	0	0.272137	0.358318	0.352369	1	0.325543	1
Braf	1	1	0.255939	1	1	1	1	1	1	1	1	1	0.241087	1	0.20066	0.255939	1	1	1	0.255939	1	1	1	1	1	1	1	0.275841	0.129503	1	1	1	0.264353	1	0.21563	1	0.279604	0.268428	0.176467	0.264353	1	0.234353	0.129503	1	1	1	0.264353	1	0.279604
Brap	0.272137	1	1	1	0.307451	1	0.234353	0.268428	1	1	0.255939	0.246575	1	0.264353	0.129503	0.295239	0.299497	0.307451	0.303558	0.275841	1	1	1	1	0.303558	0.287202	1	0.303558	1	1	0.260526	0.279604	0.330301	0.234353	1	0.325543	0.21563	0.400332	0.291433	1	0.268428	1	0.21563	1	0.279604	0.352369	0.260526	1	0.20066
Brat1	1	1	1	1	1	0.129503	1	1	1	1	0.176467	1	1	1	1	0.275841	1	1	1	1	1	1	0.241087	1	1	1	1	1	1	1	1	1	0	1	0.234353	0.295239	1	1	1	0.272137	1	1	1	1	1	1	0.283386	1	0.226229
Brca1	1	1	1	1	1	1	1	1	1	1	1	1	1	1	0	1	1	1	1	1	0.226229	1	1	1	1	1	1	1	0.20066	1	1	1	0.20066	1	1	1	1	1	1	1	0.279604	1	0.21563	1	0.234353	1	1	1	1
Brca2	0.176467	1	1	1	1	1	1	1	1	1	1	1	1	1	1	1	1	1	1	1	0.20066	0.129503	0.25162	0.21563	0.275841	1	0.226229	1	1	1	0.25162	0.283386	1	1	1	0.291433	0.316305	1	0.264353	1	0.287202	1	1	1	0.295239	1	1	1	0.234353
Brcc3	0.241087	0.291433	0.287202	1	0.283386	1	0.21563	0.241087	1	0.226229	1	1	1	0.264353	0.226229	0.311809	1	1	0.246575	1	0.335468	0.275841	1	0.287202	1	1	1	1	1	0.268428	0.241087	1	0.316305	0.316305	0.129503	0.129503	0	0.264353	0.330301	0.330301	0.335468	1	0.311809	0.364622	1	1	0.20066	0.129503	0.241087
Brd1	0.264353	0.246575	0.272137	1	0.226229	1	1	0.291433	1	0.279604	0.275841	1	1	1	1	0.358318	1	0.21563	1	1	1	1	1	1	1	0.295239	1	0.295239	0.246575	0.176467	1	1	0.335468	1	1	0.408434	0.264353	0.34087	0.320941	1	1	1	0.320941	0.371078	1	1	1	1	0.303558
Brd2	0	1	0.25162	0.241087	1	1	1	0.287202	0.316305	1	0.279604	0.264353	1	1	1	0.283386	0.25162	0.364622	1	0.268428	0.268428	0.268428	1	0.241087	0.34087	0.346527	0.241087	1	0.25162	0.295239	0.264353	0.272137	0.272137	0.303558	0.275841	0.226229	0.295239	0.34087	0.25162	0.25162	0.246575	0.291433	0.272137	1	0.392593	0.335468	0.260526	1	0.303558
Brd3	1	1	1	0.226229	0.279604	0.295239	1	0.291433	0.346527	1	1	1	1	0	0.287202	1	0.303558	0.364622	0.335468	1	1	0.283386	0.129503	0.316305	0.234353	0.316305	0.335468	1	1	0.260526	1	0.299497	0.246575	0.346527	0.364622	1	0.255939	1	0.377876	0.260526	0.25162	1	0.452304	0.34087	0.287202	0.241087	0.400332	1	0.346527
Brd4	0.255939	0.335468	0.20066	0.295239	0.34087	0.176467	0.272137	0.335468	0.316305	1	0.20066	1	0.325543	0.346527	0.392593	0.311809	0.268428	1	1	0.385149	1	0.330301	1	0.241087	0.44309	1	1	0.241087	0.129503	0.226229	1	0.295239	0.352369	1	0.25162	0.246575	0.287202	0.335468	0.279604	0.377876	0.268428	0.275841	0.44309	0.303558	0.303558	0.287202	0.260526	0.287202	0.416807
Brd7	1	1	1	0.275841	1	0.234353	0.272137	0.226229	1	0.287202	0.255939	0.325543	1	0.299497	0.283386	1	0.291433	0.303558	0.346527	0.25162	0.260526	1	0.272137	0.226229	0.264353	0.291433	1	1	0.352369	0.255939	1	1	0.255939	0.287202	0.264353	0.279604	0.129503	0.234353	0.20066	0.364622	0.303558	0.295239	0.241087	1	0.307451	0.291433	1	0.255939	0.425384
Brd8	1	1	1	1	0.234353	0.272137	1	0.25162	0.260526	1	1	1	1	0.34087	1	0.316305	0.241087	1	0.268428	1	1	0	0.287202	0.264353	0.226229	1	1	0.34087	0.291433	1	0.303558	0.275841	0.400332	0.392593	0	0.260526	0.34087	0.264353	0.385149	1	0.129503	1	1	0.234353	1	0.255939	0.295239	1	0.295239
Brd9	0.295239	1	1	0.311809	1	1	1	0.275841	0.246575	1	0.129503	0	1	0.307451	0.246575	0	0.364622	1	1	1	0.226229	1	0.25162	1	1	1	0.283386	1	0.20066	0.291433	1	0.358318	1	0.268428	0.283386	1	0.34087	0.272137	0.287202	1	0.291433	0.311809	0.335468	0.385149	0.260526	0.246575	0.234353	1	0.176467
Brdt	1	1	1	1	1	1	1	1	1	1	1	1	1	1	1	1	1	1	1	1	1	1	1	1	1	1	1	1	1	1	1	1	0.268428	1	0.25162	0.255939	1	1	0.264353	1	1	1	0.279604	1	1	1	1	1	1
Bre	1	1	0	1	1	1	1	1	1	0.303558	0.268428	0.246575	1	0.21563	0.275841	0.287202	0.299497	0.20066	0.176467	0.255939	1	1	1	1	0.299497	1	0.264353	0.129503	1	0.268428	1	1	1	1	0.129503	0.320941	1	0.325543	0.291433	0.400332	0.283386	0.268428	1	0.129503	0.260526	0.176467	0.241087	0.275841	0.279604
Brf1	1	1	1	1	1	0.287202	0.226229	0.176467	0.264353	1	1	1	1	1	1	0.377876	1	1	1	1	1	1	1	1	1	1	1	0.234353	0.234353	0.241087	1	1	1	1	1	0.283386	0.303558	0.176467	1	0	0.20066	1	1	0	0.234353	0.283386	1	0.176467	0.316305
Brf2	1	1	1	1	1	1	1	1	1	1	0.21563	1	1	1	1	1	1	1	1	1	1	1	1	1	1	1	1	1	1	1	1	1	0.283386	1	1	0.255939	0	0.246575	0.264353	1	0	1	0.21563	1	1	1	1	1	1
Bri3	1	1	0.20066	1	0.330301	0.260526	0.234353	0.21563	0.325543	0.255939	0.295239	1	0.311809	1	1	0.385149	1	0.358318	0.358318	1	0.246575	0.255939	0.299497	0.255939	0.260526	1	1	0.264353	1	0.303558	1	0.264353	0.268428	0.287202	1	0.226229	0.425384	0.21563	0.371078	1	0.371078	0.279604	0.320941	0.316305	0.279604	1	0.20066	0.299497	0.377876
Bri3bp	1	0.34087	1	0.330301	0.352369	1	0.25162	0.260526	0.295239	1	0.307451	1	1	1	0.283386	0.260526	0.129503	0.358318	0.299497	0.377876	0.295239	0.226229	1	0.416807	0.226229	0.21563	1	0.311809	0.358318	0.246575	1	0.307451	0.480832	0.226229	0.320941	0.25162	0.43417	0.279604	0.371078	0.385149	0.226229	1	0.255939	0.416807	0.264353	0.226229	1	1	0.299497
Brip1	1	1	1	1	0.255939	1	1	1	1	1	1	1	1	1	0	0.268428	1	1	1	0.129503	0.176467	1	1	0.21563	1	1	0	1	1	1	0	1	1	0.129503	0.279604	0.299497	0.299497	0.20066	1	0.268428	1	1	0.279604	1	0.241087	1	0.291433	1	0.176467
Brip1os	1	0.260526	1	1	1	0.20066	1	1	1	1	1	0.283386	1	1	0.268428	0.335468	0.129503	0.241087	0.279604	1	1	0.21563	1	1	1	1	1	0.311809	0	0.325543	1	0.20066	0.234353	1	0.21563	0.358318	0.295239	0.241087	0.275841	0.316305	1	1	1	1	0.287202	1	1	1	1
Brix1	1	1	1	1	0.234353	1	1	0.129503	1	0.264353	1	1	0.283386	1	1	1	1	0.129503	0.25162	1	1	0.275841	1	1	0.272137	1	1	1	0.346527	1	0.283386	1	0.255939	1	0.335468	0.25162	1	0.385149	0.176467	0.358318	0.287202	0.25162	0.264353	1	1	1	0.21563	1	0.234353
Brk1	1	1	0.20066	1	0.129503	0.335468	0.268428	0.311809	1	0.392593	0.307451	1	0.352369	0.316305	0.330301	0.307451	1	0.346527	0.303558	0.307451	0.385149	0.320941	0.226229	0.272137	0.246575	0.295239	0.325543	1	0.20066	0.234353	0.264353	1	0.316305	0.358318	0.129503	0.352369	0.540061	0.416807	0.330301	0.510225	0.260526	1	0.311809	1	0.377876	0.287202	1	0.241087	0.226229
Brms1	1	0.246575	0.303558	0.234353	1	0.287202	0.176467	1	0	0.21563	0.275841	0.226229	1	1	0.346527	1	1	1	0.268428	1	1	0.268428	1	0.287202	1	0.20066	0.275841	1	1	1	1	0.246575	0.325543	0.25162	0.255939	1	0.287202	0.385149	0.320941	0.358318	0.275841	1	0.316305	0.316305	0.264353	0.311809	0.316305	0.241087	0.176467
Brms1l	0	1	1	1	1	1	1	1	1	1	1	1	1	1	1	1	1	1	0.21563	1	1	1	1	0.241087	1	1	1	1	0.241087	1	1	1	0.325543	0.20066	0.268428	0.291433	0.279604	1	1	0.320941	0.325543	1	1	0.287202	1	0.20066	0.299497	1	1
Brox	1	1	1	1	1	1	1	1	1	1	1	0.268428	0.234353	0.303558	1	0.330301	0.21563	1	0.275841	1	1	1	1	0.226229	1	1	1	0.129503	1	1	1	1	0.268428	0.21563	1	0.279604	0.352369	1	0.287202	1	0.246575	0.279604	1	0.20066	1	0.176467	0.330301	0.260526	0.371078
Brpf1	0.275841	1	0.255939	1	1	0.226229	0.268428	1	0.299497	1	0.320941	1	1	1	0.303558	0.320941	0.325543	0.268428	0.20066	1	1	0.20066	1	0.291433	1	1	1	1	1	0.272137	0.260526	0.385149	0.264353	1	0.303558	0.246575	1	1	0	1	0.416807	0.307451	1	1	1	0	0.234353	1	1
Brpf3	1	0.20066	1	1	1	1	1	1	1	1	0.25162	1	1	1	1	1	1	1	1	1	1	1	1	1	1	1	1	1	1	1	1	1	0.287202	1	0	1	1	1	1	1	0.279604	1	0.287202	0.287202	0.291433	1	0.246575	0.21563	1
Brwd1	1	0.279604	1	1	0.260526	0.275841	1	0.255939	1	0.176467	1	1	1	1	0.272137	0.246575	0.260526	1	1	1	1	1	1	0.307451	1	1	0.246575	1	1	0.234353	1	1	1	1	0.330301	1	0.295239	1	0.316305	0.303558	0.279604	1	0.176467	0.226229	1	0.325543	1	1	0.352369
Brwd3	1	1	1	1	1	1	1	1	1	1	1	1	1	1	1	1	1	1	1	1	1	1	1	1	0.234353	1	1	1	1	1	1	1	1	0.129503	1	0.264353	1	0.272137	0.25162	0.260526	0.20066	1	1	0.226229	1	1	1	1	1
Bscl2	1	0	1	0.303558	1	1	0.21563	1	1	0.234353	0.255939	0.279604	1	0.316305	0.268428	0.307451	0.307451	1	1	1	0.283386	0.21563	1	0.303558	0.129503	0.316305	0.272137	0.371078	0.316305	0.358318	0.226229	0.291433	0.471211	1	0.316305	1	0.335468	0.241087	0.21563	0.295239	0.176467	1	0.316305	0.325543	0.335468	1	0.260526	0.385149	0.264353
Bsdc1	0.234353	1	1	1	0.272137	1	0.241087	1	1	1	1	1	0.272137	0.234353	1	1	0.283386	1	0.241087	1	1	0.21563	1	1	1	1	0.255939	0.241087	1	0.275841	1	1	0.385149	0.20066	0.307451	0.295239	0.129503	0	0.291433	0.241087	1	0.176467	0.226229	0.364622	1	1	0.311809	1	0.295239
Bsg	1	1	0.129503	0.316305	1	0.43417	1	1	0.264353	0	0.385149	1	0.20066	0.330301	0.358318	0.346527	0.316305	0.303558	0.371078	0.307451	0.377876	0.272137	0.371078	1	0.316305	1	0.21563	0.260526	0.272137	1	1	0.246575	0.408434	0.44309	0.129503	0.377876	0.364622	0.279604	0.25162	0.311809	1	1	0.44309	0.176467	0.392593	0.20066	0.46168	1	0
Bst1	1	0.272137	0.320941	1	0.260526	0.295239	1	0.303558	0.364622	0.268428	0.275841	0.176467	1	0.291433	0.307451	0.352369	1	1	0.246575	0.371078	1	0.20066	0.246575	1	0.371078	0.311809	1	0.25162	1	0.246575	0.279604	0.325543	1	0.272137	0.335468	0.400332	0.44309	0.316305	0.275841	0.20066	0.268428	0.311809	0.408434	0.408434	0.129503	0.226229	0.275841	0.316305	0.20066
Bst2	0.268428	1	0.246575	1	1	0.320941	0.241087	0.320941	0.226229	0	0.371078	0.416807	0.352369	0.320941	0.264353	0.21563	0.352369	0.335468	0.392593	0.325543	0.234353	0.295239	1	0.295239	0.392593	0.129503	1	0.364622	0.330301	0.291433	0.255939	0.264353	0.25162	0.335468	0.255939	0.346527	0.176467	0.272137	0.264353	0.264353	1	0.316305	0.291433	0.283386	1	0.416807	0.307451	0.400332	0.299497
Btaf1	0.234353	1	1	1	1	1	0.129503	1	0.176467	1	1	1	1	1	1	0.287202	1	0.226229	1	1	1	0.20066	1	1	0.264353	0.241087	1	1	0.25162	1	1	1	1	1	1	1	1	1	1	1	1	1	1	1	1	0.295239	1	0.129503	1
Btbd1	1	0.275841	0.226229	1	0.299497	1	1	0.291433	0.20066	0.25162	0.452304	0.20066	1	0.25162	1	0.299497	0.268428	1	0.226229	0.299497	1	0.268428	0.129503	0.325543	1	1	0.299497	0.241087	0.279604	1	0	0.325543	0.260526	0.21563	0.176467	0.303558	0.299497	1	1	0.325543	0.335468	0.129503	1	1	1	0.291433	0.316305	1	1
Btbd10	1	1	0.260526	1	0.20066	1	1	1	0.226229	1	1	0.264353	1	1	0.268428	1	1	1	1	0.129503	1	1	0.283386	0.255939	1	0.255939	1	0.25162	1	1	0.129503	1	0.260526	1	0.260526	0.358318	0.364622	1	1	0.283386	1	1	1	1	1	1	1	1	0.307451
Btbd16	1	1	1	1	1	1	1	1	1	1	1	1	1	1	1	1	1	1	1	1	1	1	1	1	1	1	1	1	1	1	1	1	1	1	1	1	1	1	1	1	1	1	1	1	1	1	1	1	1
Btbd19	1	1	1	1	1	1	1	1	1	1	1	1	1	1	0.255939	0.246575	1	1	1	1	1	1	1	1	0.129503	1	1	1	1	1	1	1	0.246575	0.226229	0.246575	1	1	1	0.279604	1	0.226229	1	0.287202	1	1	0	0.246575	1	0.272137
Btbd2	1	1	1	0.272137	1	0.176467	1	1	1	1	1	1	1	1	1	1	1	1	1	0.264353	0.246575	1	1	1	1	1	1	0.299497	0.307451	1	0.283386	1	1	1	0.377876	1	1	1	0.320941	0.377876	1	1	1	0.20066	1	1	0.283386	0.268428	0.129503
Btbd3	1	1	1	1	1	1	1	1	1	1	1	0.176467	1	1	1	1	1	1	1	1	1	1	1	1	1	1	1	1	1	1	1	1	1	1	1	0.268428	0.260526	1	1	1	0.291433	1	1	1	1	1	0.234353	0	1
Btbd6	1	1	0.241087	1	1	0.260526	1	1	1	1	1	1	0.241087	1	1	1	1	1	1	1	1	1	1	1	1	1	1	1	1	0.129503	1	0.226229	0.246575	0.226229	0.226229	0.21563	0.25162	1	0.255939	1	0.279604	1	0.21563	0.264353	0.241087	1	1	0.246575	1
Btbd7	1	1	0.176467	1	1	1	1	1	1	1	1	0.279604	1	1	0.246575	0.279604	1	1	0.21563	1	1	0.176467	0.129503	1	0.246575	1	0.226229	0.260526	0.226229	1	0.272137	1	0.307451	1	1	0.34087	0.226229	1	0.272137	0.20066	0.129503	1	0.325543	0.335468	1	0	0.25162	1	0.275841
Btbd8	1	1	1	1	1	1	1	1	1	1	1	1	1	1	1	1	1	1	1	1	1	1	1	1	1	1	1	1	1	1	1	1	1	1	1	1	0.21563	1	1	1	1	1	1	1	1	1	1	1	1
Btbd9	1	1	1	1	1	1	1	1	1	1	1	0.25162	0.129503	1	1	1	0.21563	0.291433	1	0.260526	0.20066	0.234353	1	0.275841	1	1	0.234353	1	0.272137	1	0.291433	1	0.272137	1	0.307451	0.34087	0.176467	0.316305	0.129503	0.255939	1	1	1	0.330301	0.287202	1	1	0.246575	0.392593
Btd	1	1	0.176467	1	1	1	1	1	1	1	1	1	1	1	1	1	1	1	1	1	0	0.129503	1	1	1	1	1	1	1	1	0.226229	1	0.20066	1	0.303558	1	1	0.246575	0.287202	0.287202	0.255939	1	0.272137	1	0.246575	1	1	1	1
Btf3	1	1	1	1	1	0.21563	1	1	1	1	1	1	0.25162	1	1	1	1	1	0.255939	1	1	1	1	0.268428	1	0.260526	1	1	0.275841	1	1	1	0.358318	1	1	0.176467	0.316305	1	0.299497	1	0.299497	1	0.129503	1	1	1	0.287202	1	1
Btf3l4	1	0.20066	1	1	0.234353	1	1	1	1	1	1	1	1	1	1	1	1	1	1	1	1	1	1	1	1	1	1	1	1	1	1	1	0.255939	1	0.283386	0.25162	1	0.287202	0.320941	0.307451	0.268428	1	1	0.25162	0.275841	1	0.20066	1	0.241087
Btg1	0.352369	0.307451	0.241087	0.21563	1	0.335468	1	0.307451	0.129503	0.129503	0.385149	0.364622	1	1	1	0.260526	0.268428	1	0.25162	1	0.346527	0.21563	1	0.311809	0.299497	0.268428	1	0	0.21563	1	0.241087	1	1	0.264353	0.311809	0.307451	0.129503	0.246575	0.129503	0.371078	0.307451	1	0.234353	0.392593	0.295239	0.291433	0.264353	0.303558	0.129503
Btg2	1	0.299497	0.295239	1	0.291433	0.346527	0.299497	0.25162	1	0.279604	0.21563	0.260526	1	0.21563	0.34087	1	0.307451	0.34087	0.330301	0.34087	1	1	0.283386	0.311809	1	1	0.34087	0.246575	0.246575	0.416807	1	0.21563	0.226229	0.335468	0.260526	0.287202	0.129503	0.21563	0.385149	0.279604	0.275841	0.283386	0.335468	0.264353	0.346527	1	1	0.295239	0.307451
Btg3	1	1	1	1	1	1	1	1	1	1	1	1	1	1	1	1	1	1	1	1	1	1	1	1	1	1	1	1	1	1	1	1	1	1	1	1	1	1	1	1	1	1	1	1	1	1	1	1	1
Btk	1	0.275841	0.176467	1	0.241087	0.264353	1	0.255939	1	1	0.311809	1	1	1	0.287202	0.392593	1	1	0.234353	0.246575	1	0.176467	0.246575	0.311809	0.283386	0.241087	0.21563	0.316305	1	1	0.255939	0.316305	0.20066	0.246575	1	1	0.385149	0.246575	1	0.246575	0.234353	1	0.287202	1	0.226229	0.307451	0.400332	0.307451	0.320941
Btla	1	1	1	1	1	1	1	1	1	1	1	1	1	1	1	1	1	0.129503	1	1	1	1	1	1	1	1	1	1	1	1	1	1	1	1	0.272137	1	0.20066	1	1	0.246575	1	1	1	1	1	1	1	1	1
Btrc	1	1	1	1	1	1	1	1	1	1	1	1	1	1	1	0.246575	1	1	1	1	1	1	1	1	1	1	1	0.234353	1	1	1	0.25162	1	1	0	0.295239	0.264353	1	1	0.279604	1	1	0.272137	0.264353	1	1	1	1	1
Bub1	1	1	1	1	1	0.129503	1	0.176467	1	0.275841	1	0.241087	1	1	1	1	1	0.246575	0.20066	1	1	0.20066	1	1	1	0.176467	1	0.275841	0	1	1	1	1	0.272137	0.255939	1	1	0.408434	0.307451	0.264353	0.272137	1	0.260526	1	0.325543	1	0.291433	1	1
Bub1b	1	1	0.21563	1	1	0.226229	1	1	1	1	1	1	1	0.226229	0.268428	0.295239	1	1	0.20066	1	0.176467	0.129503	1	1	0.287202	0.246575	0.21563	1	1	1	0.255939	1	1	1	0.129503	0.283386	0.303558	0.20066	1	0.272137	0.241087	1	1	1	0.320941	1	0.307451	1	0.21563
Bub3	0.385149	1	0.279604	1	1	0.279604	0	1	1	1	0.272137	0.25162	0.255939	1	0	0.264353	0.20066	1	1	0.307451	0.320941	0.311809	1	0.46168	0	1	0.279604	0.358318	0.392593	0.255939	0.264353	0.241087	1	1	1	0.287202	1	0.330301	0.299497	0.377876	0.452304	1	0.129503	0.299497	1	0.299497	0.279604	0.307451	0.260526
Bud13	1	1	1	1	1	1	1	0.241087	0.176467	1	0.268428	1	0.241087	1	1	0.291433	1	1	0.226229	0	1	0.264353	0.25162	1	1	1	1	1	0.21563	1	1	1	0.287202	0.279604	0.176467	1	0.335468	1	0.295239	1	0.20066	1	1	0.352369	1	0.264353	0.320941	0.241087	1
Bud31	1	0.21563	1	0.303558	0.364622	0.283386	0.287202	0.234353	0.255939	0.255939	0.34087	0.358318	0.272137	0.303558	0.272137	0.307451	1	0.275841	1	0.268428	0.241087	0.246575	1	0.268428	1	0.311809	0.330301	0.255939	0.272137	0.400332	0.255939	1	0.20066	0.385149	0.416807	0.260526	0.176467	0.311809	0.246575	0.275841	0.176467	0	0.452304	0.272137	0.392593	0.234353	0.264353	0.320941	0.129503
Bvht	0.260526	1	1	1	1	1	1	1	1	0.176467	1	1	1	1	0.291433	1	1	0.272137	1	1	0.264353	1	1	1	1	1	1	1	1	0.264353	0.241087	1	0.335468	1	0	0.275841	1	1	1	1	0.311809	1	0.260526	1	0.176467	0.352369	1	1	0.25162
Bysl	0.268428	1	0.295239	1	0.226229	1	1	1	1	1	0.272137	1	0.255939	0.20066	0.234353	0.241087	1	1	1	1	0.234353	1	1	1	0.268428	1	0.272137	1	1	0.260526	0.272137	1	1	1	1	0.316305	1	0.255939	1	1	1	1	1	0.21563	0.260526	1	1	1	1
Bzrap1	1	1	1	1	1	1	1	1	1	1	1	1	1	1	1	1	1	1	1	1	1	1	1	0.20066	1	1	1	1	1	1	1	1	1	1	1	1	0.255939	0.330301	1	1	0.129503	1	0.264353	1	1	0.246575	0.260526	1	0.275841
Bzw1	0.21563	0.226229	0.25162	0.291433	0.268428	0.246575	1	0.129503	0.352369	1	0.241087	0.20066	1	0.264353	0.358318	0.385149	1	1	1	0.260526	1	0.311809	0.352369	0.129503	1	0.279604	0.234353	1	0.255939	1	0.307451	0.316305	0.176467	0.129503	0.408434	0.275841	0.44309	0.287202	1	0.295239	0.176467	0.283386	0.364622	1	0.43417	0.287202	0.385149	1	0.20066
Bzw2	1	1	1	1	0.21563	0.320941	1	0.25162	0.21563	1	0.320941	0.176467	1	0.176467	1	0.20066	0.299497	1	0.264353	1	1	1	0.260526	1	0.291433	1	1	0.246575	1	0.255939	0	1	0.400332	1	0.275841	0	1	0.330301	0.20066	1	0.246575	1	0.303558	1	0.303558	0.241087	0.352369	1	0.307451
C030014I23Rik	1	1	1	1	1	1	1	1	1	1	1	1	1	1	1	1	1	1	1	1	0.176467	1	1	1	1	1	1	1	1	1	1	1	1	1	1	0.25162	0.21563	1	0.241087	1	1	1	1	1	1	1	1	1	1
C030034I22Rik	1	0.226229	1	0.241087	0.25162	0.268428	1	1	1	1	1	1	1	1	0.246575	0.25162	0.241087	0.21563	1	1	0.260526	1	1	0.287202	1	1	0.283386	1	0.291433	1	0.21563	1	0.287202	1	1	0.335468	0.241087	1	0.330301	0.226229	1	1	1	0.234353	0.21563	1	0.260526	1	0.25162
C030039L03Rik	0	1	1	1	1	1	1	1	1	1	1	1	1	1	0.176467	0.260526	1	1	1	1	1	1	1	1	1	1	1	1	1	1	1	1	1	1	1	1	0.226229	1	1	0.264353	0.21563	1	1	1	0.25162	1	1	1	0.25162
C130013H08Rik	1	1	1	1	1	1	1	1	1	1	1	1	1	1	0.246575	1	1	1	1	1	1	1	1	1	1	1	1	1	1	1	1	0.20066	1	1	1	1	1	1	1	1	1	1	1	1	1	1	1	1	0.129503
C130026I21Rik	0.287202	0.283386	1	0.275841	0.307451	1	0.303558	1	0.303558	0.260526	0.255939	1	0.234353	0.176467	0.246575	0.226229	1	0.21563	0.20066	1	1	1	1	1	0.283386	0.268428	1	0.260526	1	0.260526	1	0.303558	1	0.320941	0.295239	0.268428	1	1	1	0.311809	0.316305	1	0.371078	0.129503	1	0.226229	0.299497	1	1
C130050O18Rik	1	1	1	1	0.176467	1	0	0.20066	1	0.21563	1	1	1	1	0.241087	1	0.260526	1	0.255939	0.275841	1	1	1	1	0.255939	1	1	1	0.291433	0.264353	1	1	0.311809	0.283386	1	1	0.346527	0.129503	0.358318	1	0.20066	1	0.346527	1	0.176467	0.311809	0.25162	0.316305	0.255939
C1d	0.34087	1	0.299497	0.241087	0.307451	0.241087	1	0.246575	0	1	0.241087	1	0.226229	0.272137	0.20066	0.283386	1	0.364622	0.364622	1	0.272137	0.25162	0.34087	1	0.291433	0.307451	0.25162	0.255939	0.287202	0.176467	0.176467	0.352369	0.400332	0	0.320941	1	0.226229	0.320941	0.241087	0.299497	0.385149	1	0.425384	1	0.46168	0.234353	0.291433	1	0.25162
C1galt1	1	1	1	1	1	1	1	0.21563	1	1	1	1	1	1	1	0.241087	1	1	1	1	1	1	1	1	0.260526	1	1	1	1	1	1	1	0.352369	1	0	0.299497	1	1	1	1	1	1	0.299497	1	1	1	0.246575	1	0.291433
C1galt1c1	1	1	0.260526	1	1	1	1	1	1	1	1	1	1	1	0.279604	1	1	1	1	1	1	1	0.246575	1	1	1	1	1	1	1	0.25162	1	0.275841	1	1	0.25162	1	0.20066	0.129503	1	1	0.129503	0.255939	1	0.287202	0.295239	1	0.272137	1
C1qa	0.20066	0.264353	0.264353	1	0.364622	0.320941	0.21563	0.226229	0.287202	0.25162	0.287202	0.325543	0.129503	1	1	0.129503	0.275841	0.325543	0.234353	0.385149	0.283386	0.346527	0.335468	0.275841	0.392593	0.364622	0.400332	0.234353	0.291433	1	0.299497	1	0.34087	1	0.129503	0	0.234353	0.21563	0.264353	0.43417	0.335468	1	0.377876	0.268428	0.20066	1	0.299497	0.295239	0.260526
C1qb	0.275841	1	0	0.279604	0.299497	0.358318	0.303558	0.307451	0.371078	0.316305	0.283386	0.320941	0.129503	1	0.295239	0.283386	0.371078	0.272137	0.279604	0.226229	0.311809	0.295239	0.275841	1	0.408434	0.330301	0.325543	1	0	0.234353	0.129503	0.330301	0.303558	0.20066	0.264353	0.291433	0.129503	0.268428	0.234353	0.279604	0.371078	0.408434	0.299497	0.234353	0.20066	0.279604	0.176467	0.346527	0
C1qbp	0.246575	0.364622	1	1	1	0.307451	0.264353	0.408434	1	0.20066	1	0.25162	0.320941	1	0.291433	0.307451	0.316305	1	1	1	0.330301	0.316305	0.264353	0.255939	0.268428	1	1	1	0.176467	0	0.330301	0.234353	1	0.246575	0.371078	0	1	0.377876	0.226229	0.260526	0.246575	0.392593	0.283386	1	0.311809	0.371078	0.307451	0.264353	1
C1qc	1	0.255939	0.303558	0.311809	1	0.330301	0.385149	0.21563	1	0.25162	0.307451	0.272137	0.268428	0.283386	1	0.20066	0.291433	0.21563	0.21563	0.311809	1	0.307451	1	0.295239	1	0.311809	1	1	0.255939	1	0.371078	0.400332	0.408434	0.255939	0.234353	0.275841	0.43417	0.358318	0.129503	1	0.268428	1	0.316305	0.20066	0.129503	0.234353	0	0.25162	0.21563
C1qtnf6	1	1	0.255939	1	0.255939	0	0.176467	0.25162	1	1	1	1	0.176467	1	1	1	1	1	1	1	1	0.234353	1	1	0.272137	1	1	0.129503	0.21563	1	0.295239	1	1	1	0.25162	0.279604	0.255939	0.275841	0.299497	1	0.335468	1	1	0.316305	0.176467	0.291433	0.241087	1	0.291433
C1ra	1	1	1	1	1	1	1	0.283386	1	0.21563	1	1	0	1	1	1	1	1	1	1	1	1	0.241087	1	1	0.246575	1	1	1	0	0.260526	1	0.295239	0.255939	0	0.392593	0.283386	0.283386	0	0.320941	1	1	0.260526	0.246575	0.176467	0.25162	0.377876	0.25162	0.129503
C1rl	1	1	1	0.255939	1	1	1	0.20066	0.272137	1	0.275841	1	1	1	0.287202	0.246575	1	1	1	1	1	0.25162	0.272137	1	1	1	1	1	0.21563	1	0.234353	1	0.291433	1	1	0.268428	0.311809	0.176467	0.287202	0.316305	0.385149	1	0.272137	0.226229	0	0.234353	1	0.264353	1
C1s1	1	1	1	1	1	1	1	1	1	1	1	1	1	1	1	1	1	1	1	1	1	1	1	1	1	1	1	1	1	1	1	1	1	1	1	1	0	1	1	0.25162	1	1	1	1	1	0.129503	0.129503	1	1
C2	1	1	1	1	1	1	1	1	1	1	1	1	1	1	1	1	1	1	1	1	1	1	1	1	1	1	1	1	1	1	1	1	1	1	1	1	0.129503	1	1	1	1	1	1	1	1	1	1	1	1
C230035I16Rik	1	1	1	1	1	1	1	0	1	1	1	1	1	1	1	1	1	1	1	1	1	1	1	1	1	1	1	1	1	1	1	1	1	1	1	0.226229	1	1	0.21563	1	1	1	1	1	1	1	1	1	1
C230037L18Rik	1	1	1	1	1	1	1	1	1	1	0	1	1	1	1	1	1	1	1	1	1	1	1	1	1	1	1	0.226229	1	1	1	1	1	1	0.260526	0.21563	1	1	1	1	1	1	1	1	1	1	1	1	1
C2cd2	1	1	1	1	1	1	1	1	1	1	1	1	1	1	1	0.255939	1	1	1	1	1	1	1	1	1	0.129503	1	0.264353	1	1	1	1	0.316305	1	1	0.234353	1	1	0.176467	0.283386	1	1	0.176467	1	1	1	1	0.226229	1
C2cd2l	1	0.21563	1	1	1	1	1	1	1	1	1	1	0.264353	1	0.176467	1	0.264353	0.25162	1	1	0.21563	1	1	1	0.246575	0.21563	0.25162	1	1	1	1	1	0.291433	0.264353	0.352369	0.279604	0.400332	0.246575	0.311809	1	0.335468	1	0.275841	0.275841	0.303558	1	0.21563	1	0.241087
C2cd3	1	1	1	1	1	1	1	1	1	1	1	1	1	1	1	0.352369	1	1	0.129503	1	0.255939	1	1	1	1	1	1	1	1	1	0.234353	1	0.264353	1	1	0.268428	0.268428	0.226229	0.295239	1	1	1	0.25162	0.246575	1	1	1	1	1
C2cd5	1	0.255939	0.226229	0.176467	1	1	1	0.279604	0.279604	1	1	1	1	0	1	1	1	1	1	0	0.129503	1	1	0.275841	1	1	1	1	0.325543	1	1	0.283386	0.311809	1	0.291433	0.377876	0.283386	1	0.275841	1	0.226229	1	1	0.234353	0.21563	0.320941	0.246575	0.176467	0.234353
C3	1	0.268428	0.25162	0.25162	0.268428	0.21563	1	0.176467	1	1	0.21563	1	0.320941	0.268428	0.325543	0	1	0.346527	1	1	0.226229	1	0.283386	1	1	0.303558	0.287202	0.226229	1	0.364622	0.20066	0.287202	0.44309	0.241087	0.330301	0	0	0	0.303558	0.352369	0.255939	0	1	0.21563	0.307451	1	0.299497	1	0.260526
C330006A16Rik	0.264353	1	1	0.307451	1	1	1	0.241087	0.226229	1	0.268428	1	1	1	0.20066	1	0.279604	0.268428	0.234353	1	0.129503	1	1	0.25162	0.226229	1	1	1	0.330301	0.129503	0.264353	1	0.176467	1	1	0.272137	1	0.283386	0.307451	1	1	1	0.25162	1	1	0.264353	1	0.264353	0.346527
C330007P06Rik	1	1	1	1	1	1	1	1	0	1	1	1	1	1	1	1	1	1	0.20066	1	1	1	1	1	1	1	1	0.129503	1	1	0	1	1	1	0.21563	0.377876	0.129503	0.311809	0.320941	0.303558	1	1	0.287202	0.20066	0.241087	0.264353	1	1	1
C330011M18Rik	1	1	1	1	1	1	1	1	1	1	1	1	1	1	1	1	1	1	1	1	1	1	1	1	1	1	1	1	1	1	1	1	1	1	1	1	1	1	1	0.21563	1	1	0.20066	1	0.129503	1	1	1	1
C330013E15Rik	1	1	1	1	1	1	1	1	1	1	0.129503	1	1	1	1	0.246575	1	1	1	1	1	1	1	1	1	1	1	1	1	1	1	1	1	1	1	0.299497	1	1	0	1	0.25162	1	1	1	1	1	0.25162	1	1
C330018D20Rik	1	1	0.176467	1	1	1	1	0.21563	1	1	1	1	0.20066	0.25162	1	1	1	1	1	1	1	1	1	0.241087	1	1	1	1	1	0.234353	1	1	0.226229	1	0.246575	0.226229	0.264353	1	1	1	1	1	1	1	1	1	0.21563	0.21563	0.287202
C330027C09Rik	1	1	1	1	1	1	1	1	1	1	1	1	1	1	0.241087	1	1	1	1	1	0.260526	1	1	0.268428	1	1	1	1	1	1	0.226229	0.241087	1	1	0.255939	0.129503	0.21563	1	0.287202	1	0.21563	1	0.255939	0.20066	0.21563	1	1	1	1
C3ar1	0.295239	0.264353	0.21563	0.226229	0.287202	0	1	0.279604	1	1	0.325543	0.320941	1	0.129503	0.260526	0.176467	0.255939	0.241087	1	0.295239	0	0.320941	1	1	1	0	0.129503	0.316305	0.287202	1	0.283386	0.307451	0.320941	0.272137	1	0.234353	0.176467	0.330301	0.246575	1	0.377876	0.311809	0.260526	1	1	0.371078	0.287202	1	0.34087
C5ar1	1	0.176467	0.303558	0.25162	0.346527	0.275841	0.358318	1	0.275841	0.299497	0.291433	0.21563	0.279604	0.299497	0.303558	0.295239	0.246575	1	0.268428	1	0.34087	0.234353	0.21563	0.392593	1	1	1	1	0.129503	0.283386	0.241087	0.255939	1	1	0.377876	0	0.246575	0.377876	0.176467	0.303558	0.364622	0.299497	1	0.371078	0.352369	1	0.275841	0.295239	0.20066
C5ar2	1	1	1	1	1	1	0.241087	1	1	1	1	1	1	1	1	0.21563	1	1	0.226229	1	1	1	1	1	0.129503	1	1	1	0.25162	1	1	1	1	1	0.21563	0.330301	0.268428	1	0.129503	1	1	1	1	1	0.287202	1	1	1	0.295239
C730034F03Rik	1	1	1	1	1	1	1	1	1	1	1	1	1	1	1	1	1	1	1	1	1	1	1	1	1	1	1	1	1	1	1	1	1	1	1	1	0.275841	1	0.129503	1	1	1	1	1	1	1	0.241087	1	1
C77080	1	1	1	1	1	1	1	1	1	1	1	1	1	1	1	1	1	1	1	1	1	1	1	1	1	1	1	1	1	1	1	1	1	1	1	1	0.176467	1	1	1	0.283386	1	1	1	1	1	1	1	0.21563
C87436	1	1	1	1	1	1	1	1	1	1	0.246575	1	1	1	1	1	0.299497	0.226229	0.246575	1	0.287202	1	1	0.246575	1	1	1	0.279604	1	0.275841	1	1	0.330301	1	1	0.241087	1	1	0.346527	0.295239	0.346527	1	1	0.25162	0.176467	0.307451	0.371078	1	1
C8g	1	1	1	1	1	1	1	1	1	1	1	1	1	1	1	1	1	1	1	1	1	1	1	1	1	1	1	1	1	1	1	1	0	1	1	0.255939	0.21563	1	0.176467	1	0.283386	0.129503	1	1	1	1	1	0.129503	0.25162
C920006O11Rik	1	1	1	1	1	1	1	1	1	1	0	1	1	1	1	1	1	1	1	1	1	1	1	1	1	1	1	1	1	1	1	1	0.129503	1	1	1	0.21563	0.268428	1	1	0.20066	1	0.241087	1	0	1	0.255939	0.20066	1
C920021L13Rik	1	1	1	1	1	1	1	1	1	1	1	1	1	1	1	1	1	1	1	1	1	1	1	1	1	1	1	1	1	1	1	1	0.226229	1	1	1	1	1	1	1	0.226229	1	1	1	1	1	1	1	1
CAAA01147332.1	1	1	1	1	1	1	1	0.20066	1	1	1	1	1	1	1	1	1	1	1	1	1	0.20066	0.20066	1	1	1	1	1	1	1	1	1	0.129503	1	1	0.287202	1	1	0.176467	1	1	1	1	1	1	1	0.21563	1	1
Caap1	1	1	0.21563	1	1	1	1	0.241087	1	0	1	1	1	0.25162	0.264353	1	0.272137	1	1	1	1	0.307451	1	0.176467	0.287202	0.241087	1	0.299497	1	1	0.279604	0.25162	0.392593	0.25162	0.283386	0.364622	0.34087	0.275841	1	1	0.21563	1	1	1	0.346527	1	0.255939	1	0.295239
Cab39	1	0.268428	0.20066	0.272137	1	0.20066	1	0.299497	0	0.234353	0.316305	1	1	1	1	0.316305	1	0.279604	1	1	1	0.283386	0.268428	0.325543	1	0.283386	1	0.234353	0.392593	1	0.299497	0.335468	0.408434	0.275841	0.272137	0.291433	0	0	1	0.129503	0.176467	0.275841	1	0.275841	0.268428	1	0.234353	1	0.335468
Cab39l	1	1	0.311809	1	0.291433	1	1	0.283386	1	1	1	0.295239	1	0.20066	0.34087	0.291433	1	1	0.241087	0.260526	0.303558	0.279604	0.268428	0.260526	1	1	1	1	0.311809	0.316305	0.25162	0.325543	1	0.268428	0.364622	0.264353	1	0.358318	0.264353	1	0.325543	0.311809	0.234353	0.295239	1	1	0.385149	1	0.20066
Cabin1	1	1	0.287202	1	0.226229	1	1	1	0.316305	0.234353	0.260526	0	0.25162	1	1	0.260526	1	0.295239	1	0.129503	1	1	0.255939	0.311809	1	1	0.20066	0.234353	0.264353	1	1	0.307451	0.295239	0.272137	0.279604	0.275841	0.377876	0.226229	0.364622	1	1	0.255939	0.303558	1	1	0.234353	1	1	1
Cables1	1	1	1	1	1	1	1	1	1	1	1	1	0.268428	1	1	1	1	1	1	1	1	0.226229	0.241087	1	1	1	0.255939	1	0.279604	1	1	1	0.234353	1	0.279604	0.330301	0.335468	1	0.264353	0.291433	0.299497	1	1	1	1	0.279604	1	0.268428	1
Cables2	1	1	0.272137	1	1	1	1	0.25162	1	1	1	1	1	1	1	0.264353	0.246575	1	1	1	1	1	1	0.246575	1	1	0.264353	1	1	1	0.234353	0.255939	1	0.226229	1	0.307451	0.295239	0.25162	1	0.320941	0.272137	1	1	1	0.295239	0.291433	1	1	1
Cacfd1	0	0.287202	1	0.25162	0.295239	1	1	1	1	0.264353	0.260526	0.241087	0.25162	1	1	0.291433	1	0.255939	1	1	0.279604	1	1	0.129503	0.295239	0.264353	1	0.176467	0.307451	0.275841	1	1	0.346527	0.291433	0.316305	1	0.377876	0.325543	1	0.246575	0.385149	1	1	0.287202	0.287202	0.377876	0.34087	0.268428	0
Cacna1b	1	1	1	1	1	1	1	1	1	1	1	1	1	1	1	1	1	1	1	1	1	1	1	1	1	1	1	1	1	1	1	1	1	1	1	1	1	1	1	1	1	1	1	1	1	1	1	1	1
Cacna1d	1	1	1	1	1	1	1	1	1	1	1	1	1	1	1	1	1	1	1	1	1	1	1	1	1	1	1	1	1	1	1	1	0.291433	1	0.275841	1	0.20066	1	1	0.25162	1	1	0.295239	1	0.260526	1	0.21563	1	1
Cacna1f	1	1	1	1	1	1	0.226229	0.246575	1	1	1	1	1	1	0	1	1	1	0	1	1	1	1	1	1	1	1	1	1	1	1	1	0.291433	1	1	0.234353	0.346527	0.287202	0.291433	0.268428	0.299497	1	0.25162	1	1	1	0.295239	1	1
Cacnb1	1	1	1	1	1	1	1	0.129503	1	0.20066	1	1	1	1	1	1	1	1	1	1	1	1	0.246575	1	1	1	1	1	1	1	1	1	1	0.246575	1	1	1	0.241087	0.176467	0.25162	1	1	0.287202	1	0.268428	1	0.129503	0.129503	1
Cacnb3	1	1	1	1	0.21563	1	1	1	0.241087	1	1	1	1	0.255939	0.21563	0.320941	1	0.275841	1	1	1	1	0.20066	0.272137	0.268428	0.25162	1	1	0.264353	0.21563	1	1	0.358318	1	0.303558	0.20066	1	0.25162	1	1	0.352369	1	0.320941	1	1	0.330301	1	1	0.371078
Cacnb4	1	1	1	1	1	1	1	1	1	1	1	1	1	1	1	1	1	1	1	1	1	1	1	1	1	1	1	0.21563	1	1	1	1	1	1	1	0.20066	0.303558	0.260526	0.20066	1	1	1	1	1	1	1	1	1	0.241087
Cactin	1	0.129503	1	1	0.226229	0	1	1	1	0.25162	0.25162	1	0.246575	0.279604	0.268428	1	0.246575	1	0.272137	1	1	0.234353	0.246575	0.268428	1	0.20066	1	1	0.246575	0.176467	1	0.283386	0.283386	1	1	1	0.226229	0.176467	1	0.264353	0.246575	1	1	1	1	1	0.272137	1	0.268428
Cacul1	1	1	0.255939	1	0.246575	1	1	1	1	1	0.129503	1	1	0.260526	1	0.279604	1	0.311809	1	1	1	1	1	1	0.307451	1	1	1	0.320941	1	0.275841	0.268428	0.25162	1	0.279604	0.264353	1	1	1	1	0.295239	1	1	1	0.226229	0.385149	1	1	0.291433
Cacybp	0.268428	1	0.335468	0.287202	1	0.241087	1	1	1	0.307451	0.358318	0.320941	1	0.311809	1	0.283386	0.260526	0.34087	0.241087	1	0.246575	1	0.299497	1	1	0.176467	0.246575	1	0	0.299497	0.303558	0.291433	0.316305	0.25162	0.283386	0.44309	1	0.129503	0.335468	0.316305	0.352369	0.25162	0.307451	0.264353	1	1	0.260526	0.307451	0.299497
Cad	1	1	1	1	1	1	1	0.129503	1	1	1	0.241087	1	1	1	0.264353	1	1	0.260526	1	1	1	0.255939	1	1	0.25162	0.234353	0.20066	1	0.21563	1	1	1	1	0.279604	0.246575	1	1	1	0.129503	0.279604	1	1	1	0.299497	1	0.246575	1	0.25162
Cadm1	1	1	1	1	1	1	1	1	1	1	1	1	1	1	1	0	1	1	1	1	1	1	1	1	1	1	1	1	1	1	1	1	1	1	1	1	1	1	1	1	1	1	1	1	1	1	1	1	1
Calb1	1	1	1	1	1	1	1	1	1	1	1	1	1	1	1	1	1	1	1	1	1	1	1	1	1	1	1	1	1	1	1	1	1	1	1	1	1	1	1	1	1	1	1	1	1	1	1	1	1
Calcb	1	1	1	1	1	1	1	1	1	1	1	1	1	1	1	1	1	1	1	1	1	1	1	1	1	1	1	1	1	1	1	1	0.21563	1	1	1	1	1	1	1	1	1	1	1	1	1	1	1	1
Calcoco1	1	1	1	1	1	1	1	1	1	1	1	0.176467	1	1	1	0	1	1	1	1	1	0.226229	1	1	1	1	1	1	0.275841	1	1	0.234353	1	1	1	1	1	1	0.241087	1	1	1	0.303558	1	1	1	1	1	0.291433
Calcrl	1	1	1	1	1	1	1	1	1	1	1	1	1	1	1	1	1	1	1	1	1	1	1	1	1	1	1	1	0	1	1	1	1	1	0.255939	1	1	1	0.295239	0.246575	1	1	1	0.241087	1	0.20066	0.21563	1	1
Cald1	0	1	1	1	1	1	1	1	1	1	1	1	1	1	1	1	1	0	1	1	1	1	1	1	1	1	1	1	1	1	1	1	1	1	0.246575	0.275841	1	1	1	1	1	1	0.255939	1	1	1	0.25162	1	1
Calhm2	1	1	1	1	1	0.20066	1	1	1	1	0.272137	1	1	1	1	0.264353	1	0.246575	1	1	1	1	1	1	1	1	0.226229	1	1	1	0.25162	1	0.246575	1	0.226229	1	0.320941	1	0.246575	1	1	0.21563	0.364622	0.272137	0.264353	0.320941	1	1	1
Calm1	0.303558	0.264353	0.20066	0.320941	0.377876	0.358318	0.291433	0.275841	0.325543	0.287202	0.226229	0.330301	0.377876	1	0.291433	0.260526	0.385149	0.46168	0.316305	0.34087	0	0.234353	1	0.20066	0.364622	0.400332	0.275841	0.44309	1	0.307451	0.34087	0.226229	0.416807	1	0.311809	0.283386	1	0.299497	0.364622	0.425384	0.234353	0.287202	0.364622	0.234353	0.325543	0.335468	1	0.129503	0.44309
Calm2	0.234353	0.303558	1	0.20066	0.358318	0.346527	0.330301	1	1	1	1	1	1	0.335468	1	0.320941	0.264353	0.325543	0.275841	0.307451	0.303558	0.129503	0.291433	1	0.299497	0.279604	0.129503	0.303558	0.260526	0.303558	0.287202	0.335468	0.316305	0.358318	0.291433	0.452304	0.311809	0.325543	0.226229	0.400332	0.330301	1	0.480832	0.377876	0.416807	0.283386	0.295239	0.20066	0.291433
Calm3	1	0.325543	1	0.330301	1	1	0.272137	0.241087	0.287202	0.272137	0.43417	0.320941	1	0.272137	1	0.316305	0.129503	0.43417	1	0.303558	0.264353	0.330301	1	1	1	0.255939	0.335468	0.226229	0.129503	0.25162	0.283386	0.260526	0.371078	0.295239	0.299497	0.25162	0.307451	0.176467	0.358318	0.400332	0.335468	1	0.287202	1	0.408434	1	0	0.295239	0.295239
Calml4	1	1	1	1	1	1	1	1	1	1	1	0	1	1	1	1	1	1	1	1	1	1	1	1	1	1	1	1	1	1	1	0.129503	1	1	0.255939	1	0.25162	1	1	0.226229	1	1	1	1	1	1	1	1	0.246575
Calr	0.275841	0.264353	0.291433	0.311809	1	0.364622	1	1	0.291433	0.176467	1	0.272137	1	0.392593	0.21563	0.299497	0.129503	0.275841	0.260526	0.320941	0.25162	1	0	0.316305	0.320941	1	0.246575	0.260526	1	0.20066	0.25162	0.291433	0.325543	1	0.325543	0.272137	0.316305	0.176467	1	0.176467	0.330301	1	0.330301	0.320941	0.316305	0.226229	0.255939	0.330301	1
Calu	1	1	1	1	1	1	1	1	1	1	1	1	1	1	0.279604	0.303558	1	1	1	0.264353	0.264353	0.21563	1	1	0.283386	1	1	1	0.176467	0.260526	1	0.268428	0.246575	1	1	0.377876	1	1	1	1	0	0.241087	0.358318	1	0.303558	0.311809	0.279604	1	0
Camk1	1	0.311809	0.283386	0.295239	0.330301	1	1	0.279604	0.21563	0.283386	1	0.272137	1	0.255939	0.358318	1	0.291433	0.330301	1	0.241087	1	0.291433	0.358318	1	0.299497	0.287202	0.291433	0.20066	0.20066	1	0.21563	0.392593	1	1	0.452304	0.25162	1	0.307451	0.260526	0.275841	0.20066	1	0.425384	0.416807	0.25162	1	0.241087	1	0.234353
Camk1d	1	1	0.129503	1	0.316305	0.246575	0.283386	1	1	0.226229	0.283386	1	1	1	1	1	0.246575	0.320941	1	0.234353	0.283386	0.291433	1	0.275841	0.226229	1	1	1	0.303558	1	1	1	1	1	1	0.283386	1	1	0.129503	0.279604	1	0.176467	0.241087	0.291433	0.283386	1	0.316305	1	0.279604
Camk2d	1	0.25162	1	1	0.275841	0.275841	1	0.226229	1	0.287202	0.291433	1	1	1	0.21563	0.325543	1	0.255939	0.260526	1	1	1	1	0.234353	1	0.295239	1	1	0.20066	0.260526	0.330301	0.129503	0.20066	1	1	0.325543	0.234353	0.241087	0.241087	0.283386	0.303558	1	0.283386	0.346527	1	0.234353	1	1	1
Camk2g	1	1	0.275841	0.226229	0.260526	1	1	1	1	0.287202	1	0.21563	1	1	0.264353	0.287202	1	1	0.234353	1	1	1	1	1	1	1	1	0.272137	0.25162	0.21563	1	0.295239	1	0.287202	0.241087	0.416807	0.275841	0.299497	0.226229	0.268428	0.346527	0.260526	0.25162	1	0.283386	1	1	0.291433	1
Camk2n1	1	0.129503	1	1	1	1	1	1	1	1	1	1	1	1	1	1	1	1	1	1	1	1	1	1	1	1	1	1	1	1	1	1	1	1	1	0.299497	1	1	1	0.129503	1	1	1	1	1	1	1	1	0.226229
Camkk1	1	1	1	1	1	1	1	1	1	1	1	0	1	1	1	1	1	1	1	1	1	1	1	1	1	1	1	1	1	0.176467	1	1	1	1	1	0.21563	1	1	1	1	1	1	1	1	1	1	1	0.21563	1
Camkk2	1	1	0.377876	1	0.241087	0.295239	0.21563	1	0.320941	0	1	0.264353	0.279604	1	1	0.268428	1	0.316305	0.295239	0.316305	0.291433	1	0.279604	1	1	0.283386	0.295239	0.303558	0	0.129503	1	0.330301	0.25162	0.272137	0.303558	1	0.129503	1	0.43417	0.346527	0.303558	1	0.260526	0.25162	1	0.241087	0.129503	1	0.325543
Camkmt	1	1	1	1	1	1	1	1	1	1	1	1	1	0	1	1	1	1	1	1	1	1	1	1	1	1	1	1	1	1	1	1	1	1	1	1	1	1	0.20066	1	1	1	1	1	1	1	1	1	1
Caml	1	1	1	1	0.226229	1	1	0	0.291433	1	0.25162	1	1	0	0.287202	1	1	0.34087	1	1	1	1	1	1	1	1	1	0.234353	0.129503	1	0.299497	0.299497	1	0.25162	0.275841	0.307451	0.264353	0.260526	0.303558	1	1	0.176467	0.400332	0.320941	0.234353	1	1	1	0.295239
Camp	0	1	1	1	1	1	1	1	1	1	0.21563	1	0.241087	1	0.226229	1	1	1	1	1	0.20066	1	1	1	1	1	1	1	1	0.21563	0.275841	0.272137	1	1	1	1	1	1	0.241087	1	0.176467	1	0.316305	0.272137	0.34087	1	0.377876	1	0.303558
Camsap1	0.260526	1	1	1	1	1	1	1	1	1	1	0.21563	1	0.241087	0.234353	0.25162	1	1	1	0.129503	1	1	1	0.279604	1	0.264353	1	0.260526	1	0.255939	1	1	0.307451	0.275841	1	0.303558	1	1	1	0.176467	0.283386	1	0.268428	0.295239	0.275841	1	0.330301	0.234353	1
Camsap2	1	0.260526	0.255939	1	1	1	1	0.241087	0.129503	0.21563	1	1	1	1	1	1	1	1	1	1	1	1	1	0.275841	1	1	1	1	1	1	0.260526	0.20066	1	1	1	1	1	1	0	0.335468	1	1	0.303558	1	0.34087	0.275841	1	0.234353	0.287202
Camta1	1	0.246575	0	1	1	0	1	1	1	1	0.260526	1	0.226229	0.295239	0.307451	1	0.260526	1	1	0	0.283386	1	1	0.287202	1	0.21563	0.260526	0.307451	1	0.129503	0.272137	0.316305	0.311809	0.21563	0.320941	0.325543	0.303558	1	1	0.25162	0.307451	1	1	0.307451	0.287202	0.234353	0.377876	0.129503	0
Camta2	0.241087	0.241087	1	0.275841	1	0.264353	1	0.21563	0.283386	0.283386	1	0.275841	1	0.226229	1	1	0.260526	0.234353	1	0.129503	0.275841	0.20066	1	0.279604	0.311809	1	0.279604	1	0.287202	0.291433	1	1	1	0.255939	0.311809	0.299497	1	0.325543	0.335468	0.283386	0.287202	1	0.283386	0.408434	1	0.34087	0.268428	0.330301	0.275841
Cand1	1	1	1	0.234353	1	0.291433	0.307451	0.129503	0	1	0.234353	0.311809	1	1	0.279604	1	0.176467	0.316305	0.255939	0.295239	1	0.272137	0.241087	0.246575	0.20066	1	1	1	0.335468	1	1	0.234353	1	0.268428	0.176467	0.255939	0.287202	0.316305	0.480832	0.346527	0.358318	1	0	0	0.176467	1	0.272137	1	0.283386
Cand2	1	1	1	1	1	1	1	1	1	1	1	1	1	1	1	1	1	1	1	1	1	1	1	0.260526	1	1	1	1	1	1	1	1	1	1	0.176467	1	1	0.21563	0.275841	1	1	1	0.260526	1	1	1	1	1	1
Cant1	1	0.129503	1	0.241087	0.176467	0.129503	0.226229	0.272137	0.241087	1	0.287202	1	1	0.241087	1	0.20066	0.268428	1	1	1	1	1	0	0.307451	0.241087	0.129503	0.226229	0.279604	1	1	0.129503	0.299497	0.299497	0.129503	0.268428	0.408434	0.311809	0.268428	0.226229	0.352369	1	1	0.21563	0.330301	0.303558	1	0.129503	1	0.234353
Canx	0	1	0.299497	0.346527	0.234353	0.358318	0.330301	0.325543	1	1	0.268428	0.234353	0.129503	0.234353	0.275841	0.335468	1	1	0.311809	0.264353	0.330301	0.303558	0.320941	1	0.311809	0.268428	0.255939	0.25162	0.346527	0.20066	1	0.325543	0.176467	0.264353	0.385149	0.295239	0.283386	0.268428	0.311809	1	0.21563	0.325543	0.241087	0.268428	0.325543	1	0.20066	0.416807	0.255939
Cap1	1	1	0.287202	0.260526	0.358318	0.246575	1	0.311809	0	1	0.299497	0.226229	0.307451	0.275841	0.392593	0.325543	0.295239	0.234353	1	1	1	1	0.43417	0.241087	0.275841	0.303558	0.246575	0.279604	0.330301	0.352369	1	0.176467	0.311809	0.246575	1	1	0.129503	0.371078	0.272137	0.268428	0.311809	1	1	0.295239	0.283386	0.264353	1	1	0.408434
Capg	0.272137	0.21563	0.21563	0.264353	0.268428	1	0	0.392593	0.416807	0.335468	0.260526	0.335468	0.129503	1	0.346527	0.260526	0.25162	0.283386	0.291433	0.272137	0.272137	0.307451	0.20066	0.371078	1	1	1	1	0.275841	0.275841	0.264353	0.316305	0.226229	0	0.176467	0.268428	0.264353	0.291433	0.311809	0.416807	0.400332	1	0.471211	0.25162	1	0.21563	0.371078	0	0.46168
Capn1	1	1	0.246575	0.20066	0.260526	1	0.226229	1	1	0.307451	1	0.316305	0.226229	1	0.268428	1	0.287202	0.226229	1	1	1	0.129503	0.25162	0.291433	0.291433	1	1	1	1	0.303558	0.307451	0.275841	0.283386	0.371078	0.34087	0.268428	0	0.352369	1	0.311809	0.295239	0.20066	0.21563	0.264353	0.307451	0.377876	0	1	0.268428
Capn10	1	1	1	1	1	1	1	1	1	0.246575	1	1	1	0.246575	0.234353	0.21563	1	1	1	1	1	1	1	1	1	1	1	1	0.234353	0.268428	0	1	0.346527	0.21563	0.283386	0.325543	1	0.287202	1	0.320941	0.295239	1	0.260526	0.275841	0.303558	0.264353	0.392593	0.234353	0.234353
Capn15	1	0.176467	1	1	1	0.279604	1	0.234353	0.283386	1	1	1	0.279604	1	1	0.400332	1	1	0.241087	0.272137	1	1	1	0.241087	0.283386	1	1	0.287202	1	1	1	1	0.299497	0.335468	0.352369	0.264353	0.275841	0.335468	0.129503	1	0.275841	1	0.255939	0.295239	1	0.129503	1	0.20066	1
Capn2	1	0.303558	0.283386	0.272137	0.246575	1	1	0.279604	0.268428	1	0.21563	0.176467	1	1	1	0.226229	1	0.246575	0.255939	0.272137	0.268428	1	1	0.25162	0.303558	0.307451	1	1	0.176467	0.299497	1	0.279604	0.371078	0.358318	1	0.241087	0.299497	0.287202	0.268428	0.425384	1	1	0.299497	0.316305	0.303558	0.279604	0.377876	0.311809	1
Capn5	1	1	1	1	1	1	1	1	1	1	1	1	1	1	1	1	1	1	1	1	1	1	1	1	1	1	1	1	1	1	1	1	0.260526	1	1	0.255939	0.234353	0.226229	0.25162	1	1	1	0.264353	1	1	1	1	1	1
Capn7	1	1	1	0	1	1	0.20066	1	1	0.246575	1	1	0.241087	1	1	1	0.129503	1	0.264353	0.255939	1	1	0.268428	0.246575	1	0.226229	0.255939	1	1	1	0.279604	0.287202	0.316305	0.21563	0.325543	1	0.241087	0.307451	1	0.299497	1	1	0.21563	0.272137	1	1	0.303558	1	0.307451
Capns1	0.291433	1	0.316305	1	1	0.241087	0.21563	0.364622	0.299497	0.287202	0.234353	0.176467	1	0.408434	1	0.226229	0.283386	0.234353	0.255939	0.316305	0.260526	1	0.129503	0.255939	1	1	0.44309	0.272137	0.330301	0.287202	0	0.25162	0.325543	0.246575	0.416807	0.358318	0.352369	0.287202	0.316305	0.255939	0.400332	0.330301	0.385149	0.400332	1	0.311809	0.43417	1	0.358318
Capns2	1	1	1	1	1	1	1	1	1	1	1	1	1	1	1	1	1	1	1	1	1	1	1	1	1	1	1	1	1	1	1	1	1	1	1	0.176467	1	1	1	1	1	1	1	1	1	1	1	1	1
Caprin1	1	0.303558	0	0.268428	1	0.330301	0.264353	0.234353	1	0.21563	0.311809	1	0.226229	1	0.335468	0.303558	0.272137	0.352369	1	0.311809	0.234353	1	1	1	0.275841	1	1	0.275841	1	0.260526	1	0.25162	0.241087	0.241087	1	0.358318	1	1	1	0.377876	0.268428	0.268428	0.20066	0.25162	0.471211	0.260526	0.316305	1	0.275841
Caprin2	1	1	1	1	1	1	1	1	1	1	1	1	1	1	0	1	1	1	1	1	1	1	1	1	1	1	1	1	1	1	1	1	1	1	1	1	1	1	0.234353	0	1	1	1	0.21563	1	1	1	1	1
Capza1	1	0.25162	0.234353	0.303558	1	0.311809	1	1	1	1	1	1	0.234353	0	1	0.325543	0.283386	0.21563	1	1	0	0.275841	0.25162	1	0.260526	0.21563	0.21563	1	1	0.325543	1	0.377876	1	0.311809	0.358318	0.303558	1	0.385149	0.295239	0.320941	1	1	1	1	1	1	1	0.129503	0.307451
Capza2	0.330301	0.307451	0.272137	1	0.20066	1	1	0.275841	0.255939	1	0.299497	0.279604	0.129503	1	0.316305	0.295239	0.272137	0.452304	0.25162	0.320941	1	1	0.303558	0.316305	0.20066	0.299497	0.392593	1	0.287202	0.46168	0.303558	0.295239	0.260526	0.364622	0.283386	0	0.352369	0.385149	0.129503	0.400332	0.307451	0	0.371078	0.21563	0.452304	0.330301	0.291433	1	0.364622
Capzb	0.320941	1	0.392593	0.307451	0.377876	0.299497	0.358318	1	0.275841	0.260526	1	0.320941	1	0.20066	0.287202	0.20066	0.129503	0.279604	0.34087	0.260526	0.21563	0.346527	1	0.21563	0.299497	1	0.291433	0.129503	0.246575	0.246575	1	0.34087	0.255939	0.377876	0.260526	0.295239	1	0.44309	0.490546	0.352369	0.364622	0.275841	0.316305	0.352369	0.264353	0.335468	0.34087	0.295239	0.330301
Car13	1	0.234353	1	1	1	1	1	1	0.246575	0.21563	1	1	1	1	0.275841	0.255939	1	0.264353	1	1	0.264353	0.129503	0.226229	0.291433	1	1	1	0.226229	0.299497	1	0.129503	1	0.287202	1	0.260526	0.364622	0.320941	1	0.255939	0.307451	0.311809	1	1	0.21563	0.234353	0.295239	1	1	1
Car2	1	1	1	0.272137	0.21563	0.241087	1	1	0.234353	0.176467	0.303558	1	1	0.295239	1	0	1	0.246575	1	1	0.129503	0.20066	1	0.255939	0.25162	1	1	1	0.260526	1	0.25162	0.246575	0.246575	0.272137	1	1	0.283386	1	0.385149	0.346527	0.255939	0.279604	0.377876	0.176467	0.279604	0.295239	1	0.307451	0.25162
Car4	0.287202	0.255939	0.264353	0.264353	0.264353	1	0.279604	0.129503	0.400332	0.264353	0.320941	0.268428	0.176467	0.241087	0.371078	0.272137	1	0.246575	1	1	0.295239	0.316305	0.325543	0.330301	0.129503	1	1	0.330301	0	0	0	1	0.291433	0	0.335468	0.241087	0.46168	0.246575	0.325543	0.408434	0.34087	0.316305	0.385149	0.34087	0	0.246575	0.307451	0	0.246575
Car5b	1	1	1	1	1	1	1	1	1	1	1	1	1	1	1	1	1	1	1	1	1	1	1	0.234353	0	1	1	0.176467	1	1	1	1	1	1	1	1	0.241087	1	1	0.176467	1	1	1	1	0.287202	0.255939	1	1	0.275841
Car9	1	1	1	1	1	0.25162	1	1	1	1	0.234353	1	1	1	1	1	1	1	1	1	1	0.241087	0.241087	1	1	1	1	0.264353	1	0	0.21563	0.234353	1	1	1	0.129503	0.320941	1	0.176467	1	1	1	1	0.129503	1	0.287202	0.272137	1	0.325543
Card11	0.25162	0.20066	1	0.295239	0.279604	0.25162	0.241087	1	0.283386	1	1	1	0.316305	1	1	0.295239	0.176467	1	1	1	0.226229	1	0.226229	0.176467	1	0.246575	1	0.279604	0.260526	0.25162	0.283386	0.129503	0.307451	1	0.311809	0.255939	1	1	1	0.246575	0.241087	1	0.34087	0.325543	1	0.283386	1	1	0.241087
Card19	0.246575	1	0.307451	0.246575	1	1	0.176467	0.34087	0.275841	1	0.316305	1	0.283386	0.311809	0.303558	0.325543	1	1	0.346527	0.416807	0.316305	0.226229	0.241087	1	1	0.311809	0.320941	1	1	0.275841	0.176467	0.241087	0.400332	1	0.299497	0.416807	0.291433	0.275841	0.20066	0.176467	0.392593	0.291433	0	1	0.20066	0.226229	1	1	0.264353
Card6	1	1	1	1	1	1	1	1	1	1	1	1	1	1	1	1	1	1	1	1	1	1	1	1	0.176467	1	1	1	1	1	1	0.246575	0	1	1	0.129503	0.246575	1	0	1	1	1	0.226229	1	0.275841	1	1	1	0.241087
Card9	0.255939	1	1	1	0.21563	0.234353	1	1	1	1	0.264353	1	1	0.316305	0.307451	0.283386	1	0.295239	1	1	0.234353	1	0.275841	1	0.241087	0.260526	1	1	1	0.176467	1	1	1	1	0.299497	0.364622	0.311809	0.371078	0	0.295239	0.20066	1	0.291433	1	0.320941	0.275841	0.320941	1	1
Carf	1	1	1	1	1	1	1	1	1	1	0.234353	1	1	1	1	1	1	1	1	1	1	1	1	1	1	1	1	1	1	1	1	1	0.291433	0.279604	0.25162	0.20066	0.279604	0.260526	0.264353	1	1	1	1	0.255939	0.21563	0.264353	1	0.20066	0.129503
Carhsp1	0.330301	1	1	0.260526	0.21563	0.21563	1	0.226229	0.176467	0.129503	1	0.283386	0.25162	0.246575	1	0.291433	1	0.129503	1	0.241087	1	1	1	0.330301	1	0.316305	0.234353	1	0.287202	0.299497	0.291433	0.20066	1	1	0.272137	1	0.275841	0.352369	0.320941	0.320941	1	1	0.358318	0.377876	0.279604	0.283386	1	1	0.303558
Carkd	1	1	0.299497	1	0.272137	1	1	0.283386	0.299497	1	0.129503	1	0.272137	0.25162	0.275841	0.364622	0.335468	1	0.283386	1	0.20066	1	0.275841	0.234353	0.275841	1	0.234353	0.316305	0.246575	0.307451	0.20066	1	0.291433	1	0.358318	0.371078	0.255939	1	0.371078	1	0.307451	0.264353	0.364622	0.176467	0.291433	1	0.21563	1	1
Carm1	0.20066	1	1	1	1	1	0.241087	1	1	1	0.25162	1	1	1	0.264353	0.226229	1	1	1	0.20066	1	1	0.260526	1	1	0.275841	1	0.275841	1	1	1	0.264353	1	0	1	0.241087	1	0.320941	1	0.275841	0.311809	1	0.272137	0.303558	0	1	0.299497	0.255939	0.129503
Carnmt1	1	1	1	1	1	1	1	1	1	1	1	1	1	1	1	1	1	1	1	1	1	1	1	1	1	1	1	1	1	1	1	1	1	1	1	0.275841	1	1	0.264353	0.176467	1	1	1	1	1	1	1	1	1
Carns1	1	1	1	1	1	1	1	1	1	1	1	1	1	1	1	1	1	1	1	1	1	1	1	1	1	1	1	1	1	1	1	1	0.21563	1	1	1	1	1	1	1	1	1	1	1	1	1	1	1	1
Cars	1	1	0.264353	1	0.283386	0.234353	1	0.234353	1	1	1	0.279604	0.129503	1	1	1	0.176467	0.129503	0.176467	1	1	0.25162	1	0.325543	1	1	1	1	0.20066	1	0.291433	0.268428	0.20066	1	0	1	0.352369	0.226229	0.226229	0.385149	1	1	0.371078	1	0.279604	1	1	0.283386	0.346527
Cars2	1	1	1	1	1	1	1	1	1	1	1	1	1	0.21563	0.241087	0.311809	0.246575	1	1	1	0.21563	1	0.234353	0.264353	1	1	0.246575	1	0.264353	0.264353	1	1	1	0.176467	1	0.303558	0.299497	1	1	1	1	1	1	0.234353	1	1	0.275841	1	0.246575
Casc3	1	0.283386	1	1	1	1	1	0.226229	0.129503	0.275841	1	0.303558	1	0.268428	0	0.264353	1	1	0.291433	1	1	1	0	0.20066	0.307451	1	0.268428	0.325543	0.34087	0.34087	1	1	0.246575	1	0.320941	0.371078	1	0	0.295239	0.234353	0.299497	1	1	1	0	0.255939	1	0.241087	0.275841
Casc5	1	0	1	1	1	1	1	1	1	1	0.255939	0.275841	1	1	1	0.255939	1	1	1	0.246575	1	0.255939	0.129503	0.234353	1	1	0	1	0.176467	1	0.241087	1	1	0.272137	0.226229	0.226229	0.299497	0.255939	0.320941	0.352369	1	1	1	0.307451	1	1	0.20066	1	1
Casd1	1	1	1	1	1	1	0.260526	1	1	1	0.234353	1	1	0.226229	0.25162	0.264353	0.25162	1	1	1	0.255939	1	1	1	1	0.255939	0	0.264353	0.283386	1	1	0.246575	1	1	1	0.260526	1	1	0.21563	1	1	1	0.21563	1	1	1	1	0.260526	1
Cask	1	1	1	1	1	1	1	1	1	1	1	1	1	1	0.226229	1	1	1	1	1	0.20066	1	1	1	1	1	1	1	1	1	1	1	0.20066	1	1	0.34087	1	1	1	1	1	1	1	0.176467	1	1	1	1	0.234353
Caskin2	1	1	1	1	0.176467	1	1	1	1	1	1	1	1	1	1	1	1	1	1	1	1	1	1	1	1	1	1	1	1	1	1	1	0.129503	1	1	1	1	1	0.129503	1	1	1	1	0.226229	1	1	1	1	1
Casp1	1	1	0.246575	0.268428	1	1	1	1	1	0.268428	1	1	0.176467	1	0.279604	0.268428	0.25162	1	0.21563	1	0.20066	1	0.234353	1	1	1	1	1	0.303558	1	0.25162	1	0.303558	0.241087	0.34087	1	1	1	1	0.325543	1	1	0.241087	0.283386	0.234353	0.234353	0.25162	1	0.275841
Casp12	1	1	1	1	1	1	1	1	1	1	1	1	1	1	1	1	1	1	1	1	1	1	1	1	1	1	1	1	1	1	1	1	1	1	1	1	1	1	1	1	1	1	1	1	1	1	1	0.176467	1
Casp2	1	1	1	1	0.246575	1	1	1	1	1	1	1	1	1	0.129503	1	1	1	1	1	1	1	1	0.234353	1	1	1	1	0.275841	1	1	0	0.295239	1	0.275841	1	0.392593	0.307451	0.291433	1	1	1	0.275841	1	1	1	0.291433	1	1
Casp3	0.234353	1	1	0.264353	1	0.291433	1	0.260526	1	1	0.272137	0.255939	0.241087	1	0.268428	1	0.303558	1	1	1	0.268428	0.255939	1	1	0.299497	0.307451	0.275841	1	1	0.260526	0.303558	1	0.371078	0.283386	0.25162	0.283386	0.275841	0.226229	0.34087	1	0.307451	1	0.299497	0.260526	1	0.226229	0.287202	0.295239	0
Casp4	1	1	1	1	0.129503	1	1	1	1	1	1	1	1	1	1	1	1	1	1	1	0.129503	1	1	1	1	1	1	0.20066	1	1	1	1	1	1	0.241087	1	0.255939	1	0.234353	0.316305	0.234353	1	1	1	1	0.20066	1	1	0
Casp6	1	1	1	1	0.330301	0.226229	0.234353	0.234353	0.129503	0.241087	1	1	1	1	0.234353	0.377876	1	0.283386	0.25162	0.176467	1	1	0.291433	1	1	1	0.21563	1	0.246575	0.260526	0.307451	0.264353	0.307451	1	0.241087	0.385149	0.226229	1	0.358318	0.358318	0.299497	0.255939	1	0.241087	0.21563	0.241087	0.352369	0.283386	0.25162
Casp7	1	1	1	0.226229	1	1	1	0.275841	1	0.330301	0.129503	0.21563	0.226229	1	0.303558	0.272137	0.291433	0.307451	1	1	0.295239	0.260526	0.264353	0.246575	0.295239	1	1	0.303558	1	0.176467	1	0.176467	0.377876	1	0.260526	0.320941	0.234353	0.320941	0.21563	1	1	0	0.377876	0.25162	1	1	0.255939	1	1
Casp8	1	1	1	0.241087	0.299497	0.325543	1	0.268428	0.303558	0.25162	1	0.246575	0.307451	0.241087	1	1	1	0.264353	0.316305	0.295239	0.268428	1	1	0.287202	0.275841	0.303558	0.129503	0.311809	0.283386	0.275841	0.272137	0.303558	1	1	1	0.34087	0.226229	0.364622	0.307451	0.364622	0.234353	1	0.471211	0.316305	0.283386	0.264353	0.283386	1	1
Casp8ap2	1	1	1	1	0.246575	1	1	0.303558	0.311809	0.234353	1	0.176467	1	0.275841	0.275841	0.20066	1	1	1	1	1	0.255939	0.246575	0.176467	0.283386	1	1	0.303558	1	1	1	0.287202	0.352369	0.226229	0.283386	0.283386	0.260526	1	1	0.241087	1	1	0.21563	0.246575	1	0.295239	0.275841	1	0.21563
Casp9	1	1	1	1	1	0.295239	1	1	0.226229	0.226229	1	1	0.234353	0.25162	1	0	0.226229	1	1	1	1	0.234353	1	1	0.129503	0	1	0	1	0.25162	0.260526	0.279604	0.272137	1	0.320941	1	1	0.299497	0.255939	0.268428	0.287202	0.272137	0.287202	0.299497	1	1	1	1	0.299497
Cass4	1	1	1	1	1	1	1	1	1	1	1	0.129503	1	1	1	1	1	1	1	1	1	1	1	1	1	1	1	1	1	1	1	1	0.268428	1	1	0.316305	1	0.255939	1	1	1	1	0.20066	1	1	1	1	1	1
Cast	0.303558	1	1	1	0.129503	0.260526	0.272137	1	0.21563	0.255939	1	0.371078	0.295239	1	0.226229	0.400332	0.129503	1	0.241087	1	1	0.21563	0.241087	1	1	1	0.234353	0.275841	0.176467	1	1	0	0.226229	0.311809	0.34087	0.325543	0.291433	0.275841	1	0.246575	0.320941	1	1	0.335468	1	0.275841	0.352369	1	1
Casz1	1	1	1	1	1	1	1	1	0.234353	0.234353	1	0.246575	1	1	1	0.275841	0.129503	1	0.226229	1	1	1	1	0.20066	0.279604	0.20066	0.25162	0.275841	1	0.255939	1	0.234353	0.346527	0	0.268428	0.260526	0.34087	1	1	0.272137	0	1	0.316305	0.255939	0.299497	0.21563	0.129503	0.226229	1
Cat	0.352369	0.287202	1	0.283386	0.320941	1	1	0.241087	1	0.234353	0.25162	1	0.287202	1	0.316305	1	0.20066	0.279604	1	1	0.299497	0.129503	1	0.316305	1	0.241087	0.21563	0.275841	0.246575	0.279604	0.316305	0.303558	0.385149	1	1	0.20066	0.325543	0.320941	0.307451	0.21563	0.34087	0.295239	0.287202	0.320941	1	0.246575	0.335468	0.320941	0.320941
Catsper2	1	1	1	1	1	1	1	1	1	1	1	1	1	1	1	0.226229	1	1	1	1	1	1	1	1	1	1	1	1	1	1	1	1	1	1	1	1	1	1	1	0.129503	1	1	1	1	1	1	1	1	1
Cav1	1	1	1	1	1	1	1	1	1	1	1	1	1	1	1	1	1	0	1	1	1	1	1	1	1	1	1	1	1	1	1	1	1	1	1	1	1	1	0.255939	0.246575	1	1	1	1	1	1	1	1	1
Cav2	0.226229	1	1	1	1	0.20066	1	0	0.234353	0.283386	1	1	1	1	0.241087	0.303558	1	1	1	1	0.241087	1	1	1	1	1	1	0.226229	0.176467	0.25162	1	1	0.325543	0.275841	1	0.335468	1	0.264353	0.330301	1	0.260526	1	0.320941	1	0.129503	1	1	1	1
Cbarp	1	1	1	1	1	1	1	1	1	1	1	1	1	1	1	1	1	1	1	1	1	1	1	1	1	1	1	1	1	1	1	0	1	1	1	0.255939	1	1	1	1	1	1	1	1	1	1	1	1	1
Cbfa2t2	1	1	1	1	1	1	1	1	1	1	0.20066	1	1	1	0.129503	1	1	1	1	1	1	1	1	0.226229	1	1	1	1	1	1	1	1	1	1	1	0.25162	0.287202	0.241087	0.176467	1	0.20066	1	0.176467	1	1	0.21563	1	1	1
Cbfa2t3	0.272137	0.241087	0.264353	1	0.283386	0	1	1	1	0.264353	0.279604	0.299497	0.291433	0.264353	1	1	0.307451	1	0.241087	1	0.346527	0.287202	0.246575	1	0.25162	1	0.226229	1	0.311809	0.316305	1	0.264353	1	0.246575	0.246575	0.25162	1	0.264353	0.260526	0.268428	0.226229	0.21563	0.279604	1	1	0.335468	0.275841	0.275841	0.272137
Cbfb	1	1	1	1	1	0.272137	1	0.234353	0.264353	0.279604	0.246575	0.272137	1	0.25162	1	0.320941	0.320941	0.255939	1	1	0.241087	0.320941	1	1	1	0.241087	0.255939	0.260526	1	0.283386	1	0	0.234353	0.25162	0.299497	0.385149	1	0.352369	0.330301	0.316305	0.283386	0.226229	0.330301	0.272137	0.234353	1	0.287202	0.241087	0.316305
Cbl	0.21563	0.260526	0.352369	1	0.295239	1	0.311809	0.287202	0.307451	1	0.275841	1	0.283386	0.358318	0.311809	0.234353	0.346527	1	0.377876	1	0.311809	0.320941	0.316305	0.176467	0.416807	0.287202	1	0.325543	1	0.25162	1	1	1	0.335468	0.283386	0.303558	1	0.176467	0.291433	0.510225	0.21563	0.325543	1	0.129503	0.352369	1	0.255939	0.272137	0.346527
Cblb	1	1	1	1	1	1	1	1	1	1	1	1	1	1	1	1	1	0.283386	0	1	0.25162	1	1	1	1	1	1	1	1	1	0.234353	1	1	1	1	0.303558	1	1	0.246575	1	0.255939	1	1	0.264353	0.255939	1	1	1	1
Cbll1	1	1	1	1	1	1	1	1	0.279604	0.25162	1	1	1	1	1	0.34087	0.275841	0.283386	0.176467	1	1	1	1	1	1	0.255939	0.234353	1	0.264353	1	1	1	0.299497	1	1	1	0.371078	0.279604	1	1	0.260526	1	0.287202	1	0.272137	0.307451	1	1	0.295239
Cbln1	1	1	1	1	1	1	0.234353	1	1	0.275841	0.241087	1	1	1	1	0.316305	0.268428	0.260526	1	1	1	1	1	1	0.129503	1	1	0.291433	1	1	0.264353	1	0.234353	1	1	0.246575	0.303558	1	1	1	1	1	0.303558	1	0.283386	1	0.34087	1	0.377876
Cbr1	1	1	1	1	0.21563	1	1	1	1	1	0.25162	1	0.241087	0.21563	1	0.303558	1	0.176467	1	1	1	1	1	1	1	1	1	1	0.25162	1	1	1	1	0.316305	0.346527	0.335468	0.176467	0.255939	0.325543	0.234353	1	1	0.34087	1	1	1	1	0.234353	1
Cbr3	1	0.303558	1	0.275841	0.346527	1	0.275841	1	1	0.287202	0.272137	0.268428	1	0.279604	0.246575	0.268428	0.264353	1	0.291433	1	0.295239	0.303558	0.303558	1	0.176467	1	0.226229	0.283386	0.264353	1	1	0.320941	1	0.295239	0.316305	0.234353	0.283386	1	1	0.255939	0.20066	0.255939	0.283386	0.241087	0.352369	0.279604	0.275841	0.279604	0.176467
Cbr4	1	1	0.264353	1	1	1	1	1	1	0.234353	1	1	1	1	1	1	1	0.299497	0.226229	1	0.176467	1	1	0	1	1	1	1	1	1	1	1	1	1	0.20066	0.346527	1	0.226229	0.25162	0.255939	1	1	0.25162	1	1	1	0.287202	0.260526	1
Cbwd1	1	1	1	1	1	1	1	1	1	1	1	1	1	1	1	1	1	1	1	1	1	1	1	1	1	1	1	1	1	1	1	0.25162	0.264353	1	1	1	0.226229	0.25162	1	0.21563	1	1	1	1	1	0.260526	1	1	1
Cbx1	1	1	0.226229	0.255939	0.176467	0	0.307451	0.408434	0.307451	1	0.226229	0.311809	0.303558	0.283386	0.358318	0.260526	1	0.34087	0.260526	0	0.272137	1	0.268428	1	1	0.255939	0.287202	0	1	0	0.129503	0.299497	1	0.260526	0.316305	0.352369	1	0.377876	0.307451	0.377876	0.299497	1	0.364622	0.320941	0.34087	0.43417	0.268428	1	0.21563
Cbx2	1	1	1	1	0	1	1	1	1	1	1	1	1	1	1	1	1	1	1	1	1	1	1	1	1	1	1	1	1	1	1	1	1	1	0.176467	1	1	1	1	1	1	1	0.260526	1	1	1	1	1	0.246575
Cbx3	1	0.234353	1	0.21563	0.272137	0.25162	0.246575	0.272137	0.241087	1	0.260526	1	0.303558	0.176467	1	0.246575	0.246575	0.307451	1	1	1	1	1	0.21563	1	1	0.260526	0.264353	1	1	0.283386	0.275841	1	1	1	0.346527	1	1	0.287202	1	1	0.20066	1	0.275841	0.176467	0.311809	0.325543	0.320941	1
Cbx4	1	1	1	1	1	1	1	0.20066	1	1	1	1	1	1	1	1	1	1	1	1	1	1	1	1	0.226229	1	1	1	0.20066	1	1	1	0.255939	1	0.275841	0.320941	1	0.325543	0.272137	1	0.303558	1	0.320941	0.226229	1	0.21563	1	1	0.246575
Cbx5	0.264353	1	0.335468	0.241087	1	0.268428	1	1	0.260526	1	0.268428	1	0.295239	0.307451	0.307451	0.275841	0.260526	1	0.352369	1	0.385149	0.268428	0.299497	0.400332	1	1	1	0.21563	0.364622	1	0.272137	0.20066	0.241087	0.226229	1	1	0.325543	0.311809	0.307451	0.176467	0.400332	0.307451	0.316305	0.260526	0.364622	0.416807	0.416807	0.311809	0.352369
Cbx6	1	1	1	1	1	1	1	1	1	1	1	1	1	1	1	1	1	1	1	1	1	1	1	0.20066	1	1	1	1	1	1	1	0.176467	0.129503	1	1	0.234353	1	0.264353	0.129503	1	1	1	1	0.129503	1	1	1	1	1
Cbx7	1	1	1	1	1	1	1	1	0.176467	1	1	1	1	1	1	1	1	0.226229	1	1	1	1	1	1	1	1	1	1	1	1	1	0.129503	1	0.20066	0.25162	0.287202	0.268428	0.299497	0.20066	0.268428	1	1	1	1	1	1	1	1	0.264353
Cbx8	1	1	1	1	1	0.226229	1	1	1	1	1	1	1	1	0	1	0.176467	1	1	1	1	1	1	1	1	1	1	1	0.129503	1	0	1	1	1	0.287202	0.311809	0.176467	1	0.364622	1	0.311809	1	0.283386	1	0.176467	0.246575	0.291433	0.287202	0.316305
Cby1	1	0.272137	1	1	1	0.241087	1	1	1	0.272137	0.279604	0.129503	1	1	0.255939	0.272137	0.20066	1	1	0.268428	0.272137	1	0.25162	1	1	1	1	1	0.129503	0.275841	1	0.234353	0.260526	1	0.371078	0.311809	0.279604	0.371078	1	0.21563	1	1	0.291433	1	1	1	0.295239	0.246575	0.311809
Cc2d1a	1	1	1	1	1	1	1	0.264353	1	0.25162	1	1	1	0.21563	1	1	1	1	1	1	0.20066	1	1	1	1	1	0.255939	0.234353	0.226229	1	1	1	0.20066	1	0.21563	1	0.320941	0.176467	0.234353	0.246575	1	1	1	1	0.264353	0.287202	0.311809	1	1
Cc2d1b	1	1	0.291433	1	1	1	0.246575	0.287202	0.246575	1	0.330301	1	1	1	0.246575	1	1	1	0.268428	1	0.21563	1	0.176467	0.234353	0.246575	1	0.295239	1	0.307451	0.287202	1	0.255939	0.295239	0.255939	1	0.283386	0.34087	0.176467	0	0.303558	1	0.295239	0.408434	0.264353	0.25162	1	0.129503	1	0.287202
Cc2d2a	1	1	1	1	1	1	1	1	1	1	1	1	1	1	1	1	1	1	1	1	1	1	1	1	1	1	1	1	1	1	1	1	1	1	1	0.283386	1	0.176467	0.246575	1	1	1	0.275841	1	1	1	1	1	1
Ccar1	1	0.264353	0.272137	0.283386	0.291433	1	1	0.358318	1	1	0.226229	0.320941	0.21563	0.260526	0	0.272137	0.234353	1	0.21563	1	0.129503	1	0.268428	0.299497	0.316305	0.283386	0.268428	0.320941	1	0.268428	1	1	0.260526	0.377876	0.34087	0.295239	0.330301	0.279604	0.346527	0.307451	0.299497	0	1	0.241087	0.307451	1	1	0.272137	0.330301
Ccar2	1	1	0.255939	1	1	1	1	1	1	1	1	1	0.226229	1	1	0.176467	0.129503	1	1	1	1	1	1	1	1	1	1	0.21563	0.246575	1	1	1	0.20066	1	1	0.311809	0	0.307451	0.311809	1	0.275841	1	1	0.20066	0.272137	1	0.21563	1	1
Ccbl1	1	1	1	1	1	1	1	1	1	1	1	1	1	1	1	1	1	1	1	1	1	1	1	1	1	1	1	1	1	1	1	1	1	1	1	1	1	1	1	1	1	1	0.176467	1	1	1	1	1	1
Ccbl2	1	1	1	1	1	1	1	1	1	0.20066	1	1	1	1	1	1	1	0.129503	1	0.129503	1	1	1	1	1	1	1	1	1	1	1	1	1	0.268428	1	0.279604	1	0.226229	1	1	0.268428	1	1	1	0.234353	1	0.176467	1	1
Ccdc102a	1	1	1	1	0.20066	0.20066	1	1	1	1	1	1	1	1	1	0.295239	1	1	1	1	1	1	1	1	1	1	1	1	1	1	1	0.234353	0.275841	0.241087	1	1	0.295239	1	0.176467	0.255939	0.241087	1	0.330301	1	1	0.264353	1	1	1
Ccdc107	0.226229	1	0.234353	1	0.20066	1	0.246575	0.291433	1	0.291433	0.291433	1	0.241087	1	0.21563	1	0.129503	1	1	1	1	0.330301	0.287202	1	1	1	1	1	0	1	1	0.283386	0.377876	0.352369	0.241087	0.287202	0.299497	0.291433	1	1	0.320941	1	1	0.320941	0.241087	1	0.21563	0.176467	0.272137
Ccdc109b	0.264353	0.330301	1	1	0.316305	0.255939	0	0.272137	1	1	0.268428	0.129503	0.311809	0.364622	0.346527	0.377876	1	0	0.246575	1	1	0.129503	0.268428	1	0.25162	0.34087	0.279604	0.176467	0.325543	0.129503	0.408434	0.325543	0.21563	0.295239	0.129503	1	1	1	0.268428	0.307451	0.241087	0.316305	0.377876	0.20066	0.264353	0.176467	0.295239	0.490546	0.279604
Ccdc112	1	0	1	1	1	1	1	1	0.241087	1	1	1	1	1	0	1	1	1	1	1	1	1	1	1	1	1	1	1	0.20066	0.25162	1	1	1	1	0.21563	0.272137	1	1	1	1	0.255939	0	1	0.272137	1	1	1	1	1
Ccdc115	1	1	0.25162	0.241087	0.21563	0.260526	0.295239	1	0.275841	0.226229	1	1	0.283386	0.311809	0.25162	1	1	1	1	0.330301	1	0.311809	1	1	1	1	1	0.377876	0.241087	0.260526	0.264353	0.364622	0.358318	0.330301	0.20066	0.299497	1	0.311809	0.21563	0.480832	0.226229	1	0.335468	1	0.385149	0.264353	0.291433	0.272137	0.275841
Ccdc117	0.241087	1	0.268428	1	0.176467	1	1	1	1	0.226229	0	1	1	1	0.246575	0.283386	1	0.20066	1	1	1	1	0.226229	0.260526	1	1	1	1	0.129503	0.25162	0.176467	1	0.307451	1	0.364622	1	0.246575	0.307451	0.364622	0.303558	1	1	1	0.34087	0.283386	1	0.358318	1	1
Ccdc12	1	1	1	0.283386	0.129503	1	0.283386	1	0.358318	0.377876	0.268428	0.246575	0.234353	0.241087	0.260526	0.400332	0.21563	0	0.25162	0.260526	0.246575	0.358318	0.287202	0.303558	0.364622	0.385149	1	0.303558	0.283386	0.358318	0.303558	0.320941	0.268428	1	0.260526	0.34087	0.299497	0.283386	0.268428	0.320941	0.20066	0.25162	0.129503	0.46168	0.452304	0.264353	0.325543	0.320941	1
Ccdc122	1	1	1	0.260526	0.246575	0.377876	0.283386	0.255939	0.291433	1	0.234353	0.299497	0.299497	1	0.295239	0.20066	0.335468	1	0.299497	0.279604	0.268428	1	0.325543	1	1	1	0.335468	0.352369	1	0.176467	0.316305	0.129503	0.20066	0.226229	0.346527	0.287202	1	0.43417	0.234353	0.371078	0.176467	0.34087	1	0.275841	1	0.268428	0.260526	1	0.325543
Ccdc124	1	0.291433	1	0.400332	1	0.371078	1	0.325543	0.287202	0.260526	0.291433	1	0.226229	0.335468	0.364622	0.25162	0.330301	1	0.295239	0.283386	1	1	0.246575	0.129503	0.34087	1	0.234353	0.264353	0.303558	1	0.346527	0	0.255939	1	0.234353	0.226229	0.260526	1	0.241087	1	0.408434	0	0.272137	0.20066	0.268428	0.268428	0.364622	0.241087	0.264353
Ccdc125	1	1	0.234353	0.234353	1	1	0.260526	1	1	1	1	1	1	1	0.287202	0.307451	1	0.272137	1	1	1	0	1	1	0.25162	1	1	0.260526	1	1	1	1	1	1	1	0.279604	1	0.20066	0.25162	0.279604	0.335468	1	1	0.283386	1	1	0.226229	1	0.316305
Ccdc126	1	1	1	1	1	1	1	0.234353	1	1	1	1	1	1	1	1	1	1	1	1	1	1	1	1	1	1	1	1	1	1	1	1	0.303558	1	1	1	1	1	1	1	1	1	1	1	0.246575	1	0.268428	1	1
Ccdc127	1	1	0.303558	1	1	1	0.25162	0.307451	1	0.364622	0.279604	1	1	1	0.226229	0.287202	1	1	0	1	0.287202	0.129503	1	0.21563	1	0.234353	0.291433	0.129503	0.303558	1	0.234353	1	0.275841	0.272137	0.408434	1	0.20066	1	0.226229	1	1	0.241087	0.346527	0.291433	1	0.34087	0.287202	0.176467	0.316305
Ccdc130	1	1	1	1	1	0.25162	1	1	1	0.255939	1	1	1	0.25162	1	0.279604	1	1	1	1	1	1	0.25162	0.21563	1	1	0.241087	1	1	1	0.234353	1	1	1	0.272137	1	0.241087	1	0.279604	1	0.291433	1	0.264353	0.20066	0.295239	1	1	1	0.129503
Ccdc134	1	1	1	1	1	1	1	1	1	1	1	1	1	1	1	0	1	0.21563	1	1	1	1	1	1	1	1	1	1	1	1	1	1	1	1	0.299497	0.283386	1	1	1	1	1	0.21563	1	0.246575	0.260526	1	1	1	1
Ccdc137	1	1	1	0.129503	1	1	1	1	1	1	1	1	1	1	0.20066	1	1	1	1	1	0.176467	1	1	1	1	1	1	1	0.226229	1	1	1	1	1	1	0.246575	0.272137	0.21563	1	0.246575	1	1	1	1	1	1	1	1	0.268428
Ccdc14	1	1	1	1	1	1	1	1	1	1	1	1	1	1	1	1	1	1	1	1	1	1	1	1	1	1	1	1	1	0.129503	1	1	1	1	1	0.241087	1	1	1	1	0.176467	1	1	1	0	1	1	1	1
Ccdc146	1	1	1	1	1	1	1	1	1	1	1	1	1	1	1	1	1	1	1	1	1	1	1	1	1	1	1	1	1	1	1	1	0.129503	1	1	1	1	1	1	1	1	1	1	1	1	1	1	1	1
Ccdc149	1	1	1	1	1	1	1	1	1	1	1	1	1	1	1	1	1	1	1	1	1	1	1	1	1	1	1	1	1	1	1	1	1	1	1	1	1	1	1	1	1	1	1	1	1	1	1	1	1
[truncated: 10,054 more rows]
[truncated: 8 more columns]

## Sheet: fdr.dc.3hr
Table 1
[truncated: 11,739 more rows]
[truncated: 8 more columns]

## Sheet: fdr.K562.TF
Table 1
[truncated: 13,958 more rows]

## Sheet: fdr.K562.cellcycle
Table 1
[truncated: 13,958 more rows]

## Sheet: fdr.Papalexi
Table 1
[truncated: 18,650 more rows]
[truncated: 58 more columns]
