# Supplementary material for: SCING: Inference of robust, interpretable gene regulatory networks from single cell and spatial transcriptomics
Source: iScience. 2023 Jun 14;26(7):107124. doi: 10.1016/j.isci.2023.107124 (PMC10331489; doi:10.1016/j.isci.2023.107124)
Supplement: Table S2. DisGeNET diseases with their classification by disease type (immune, metabolic, neuronal), related to Figure 4a [file mmc3.csv]

	Disease Type
Brain Diseases	Neuronal
Tauopathies	Neuronal
Familial Alzheimer Disease (FAD)	Neuronal
Alzheimer Disease, Late Onset	Neuronal
Immune System Diseases	Immune
Inflammatory disorder	Immune
Non-alcoholic Fatty Liver Disease	Metabolic
Nonalcoholic Steatohepatitis	Metabolic
Psychotic Disorders	Neuronal
Liver regeneration disorder	Metabolic
Hyperlipidemia	Metabolic
Hypoglycemia	Metabolic
Obesity, Morbid	Metabolic
Peripheral Neuropathy	Neuronal
Parkinsonian Disorders	Neuronal
Neurodevelopmental Disorders	Neuronal
Neuropathy	Neuronal
oligodendroglioma	Neuronal
Liver Failure, Acute	Neuronal
Frontotemporal dementia	Neuronal
Hepatitis A	Immune
Leukopenia	Immune
Adult Acute Myeloblastic Leukemia	Immune
Leukemia, B-Cell	Immune
