# Supplementary material for: SCING: Inference of robust, interpretable gene regulatory networks from single cell and spatial transcriptomics
Source: iScience. 2023 Jun 14;26(7):107124. doi: 10.1016/j.isci.2023.107124 (PMC10331489; doi:10.1016/j.isci.2023.107124)
Supplement: Table S3. Cell types in each tissue, related to Figure 4a [file mmc4.csv]

Tissue	Celltype
Liver	Hepatocyte_Fabp1 high(Liver)
Liver	Pericentral (PC) hepatocytes(Liver)
Liver	Hepatocyte_Afp high(Fetal-liver)
Liver	Hepatocyte_mt-Nd4 high(Liver)
Brain	Neuron_Kpna2 high(Fetal_Brain)
Brain	Dopaminergic neurons (Fetal_Brain)
Brain	Hippocampus neurons_Asic4 high(Fetal_Brain)
Brain	Granule neurons(Fetal_Brain)
Brain	Pyramidal neuron cell(Fetal_Brain)
Brain	Neuron_tuba1c high(Fetal_Brain)
Brain	Postmitotic neurons_Lhx9 high(Fetal_Brain)
Brain	Neuron(Brain)
BoneMarrow	Neutrophil_Ltf high(Bone-Marrow_c-kit)
BoneMarrow	Neutrophil_Fcnb high(Bone-Marrow_c-kit)
BoneMarrow	Basophil(Bone-Marrow_c-kit)
BoneMarrow	Macrophage_S100a4 high(Bone-Marrow_c-kit)
BoneMarrow	Neutrophil_Lcn2 high(Bone-Marrow_c-kit)
BoneMarrow	Macrophage_C1qc high(Bone-Marrow_c-kit)
BoneMarrow	Neutrophil_Ighg1 high(Bone-Marrow_c-kit)
BoneMarrow	Macrophage_Cd74 high(Bone-Marrow_c-kit)
BoneMarrow	Neutrophil_Retnlg high(Bone-Marrow_c-kit)
BoneMarrow	B cell(Bone-Marrow_c-kit)
BoneMarrow	Neutrophil_Ngp high(Bone-Marrow_c-kit)
BoneMarrow	Monocyte_Mif high(Bone-Marrow)
BoneMarrow	Neutrophil_Cebpe high(Bone-Marrow)
BoneMarrow	Neutrophil_Fcnb high(Bone-Marrow)
BoneMarrow	Neutrophil_Ngp high(Bone-Marrow)
BoneMarrow	T cell_Ms4a4b high(Bone-Marrow)
BoneMarrow	Macrophage_Ms4a6c high(Bone-Marrow)
BoneMarrow	Monocyte_Prtn3 high(Bone-Marrow)
BoneMarrow	Erythroblast(Bone-Marrow)
BoneMarrow	Neutrophil_Mmp8 high(Bone-Marrow)
BoneMarrow	Pre-pro B cell(Bone-Marrow)
BoneMarrow	B cell_Igkc high(Bone-Marrow)
BoneMarrow	Macrophage_S100a4 high(Bone-Marrow)
BoneMarrow	Dendritic cell_H2-Eb1 high(Bone-Marrow)
BoneMarrow	Mast cell(Bone-Marrow)
BoneMarrow	Dendritic cell_Siglech high(Bone-Marrow)
