# Supplementary material for: SCING: Inference of robust, interpretable gene regulatory networks from single cell and spatial transcriptomics
Source: iScience. 2023 Jun 14;26(7):107124. doi: 10.1016/j.isci.2023.107124 (PMC10331489; doi:10.1016/j.isci.2023.107124)
Supplement: Table S4. Modeling capabilities of SCING networks on each cell type across all DisGeNET diseases, related to Figure S4a [file mmc5.csv]

	Acquired Immunodeficiency Syndrome	Acute Coronary Syndrome	Acute Erythroblastic Leukemia	Acute GVH disease	Acute Megakaryocytic Leukemias	Acute myocardial infarction	Addictive Behavior	Adenocarcinoma Of Esophagus	Adenocarcinoma of colon	Adenocarcinoma of large intestine	Adenocarcinoma of prostate	Adenocarcinoma, Clear Cell	Adenoma of large intestine	Adenovirus Infections	Adrenocortical carcinoma	Adrenoleukodystrophy	Adult Acute Myeloblastic Leukemia	Agenesis of corpus callosum	Allergic asthma	Allergic disposition	Allergic rhinitis (disorder)	Alzheimer Disease, Late Onset	Anaplasia	Anaplastic astrocytoma	Anaplastic thyroid carcinoma	Anemia, Sickle Cell	Aneurysm	Angiogenic Switch	Ankylosing spondylitis	Aortic Aneurysm, Abdominal	Aortic Valve Insufficiency	Aortic Valve Stenosis	Aplasia Cutis Congenita	Aplastic Anemia	Arthritis, Psoriatic	Arthropathy	Ataxia	Atrial Fibrillation	Atrial Premature Complexes	Atrophic condition of skin	Attention deficit hyperactivity disorder	Autosomal Dominant Disorder	Autosomal Recessive Disorder	Azoospermia	Bacteremia	Bacterial Infections	Behcet Syndrome	Bilateral cataracts (disorder)	Biliary Tract Cancer
Bladder_basal-cell	0.0176741157453709	0.0097854203058585	-0.0307888613991517	-0.0264302840873588	0.1194285303841756	-0.0872790378042084	-0.0113532110006594	-0.0201687751879629	0.0599470788258951	0.0715949873271046	-0.0312096502929891	0.1235927611455002	0.0340254268250442	0.0030442069555314	-0.0161811308932444	0.0105498199825818	0.0400496076028432	0.0857206730077944	-0.0120702975206829	0.0198917193310701	0.4806439388628679	-0.0113723008710466	0.1958510967589043	0.0662687360704562	0.0837623589591041	0.192782087197256	0.2106258238371119	0.021814580259894	-0.0136551002939789	0.051324013766657	0.1180140843617676	0.0852540363998262	0.1867561427107928	-0.0454312951041246	-0.0303708819082721	-0.0289684067214273	-0.0301716171187731	0.0530399980120784	0.0066707715794206	0.0245110196361593	0.0012030204014111	0.0014892582329803	0.2782602418169584	-0.0090229844547542	-0.0131859858649272	-0.0575781335419927	0.0357550086694799	-0.0233118039019414	-0.0660855783746928
Bladder_endothelial-cell	-0.0118807743788798	0.0346824629569973	0.048124631860237	0.2050614945509541	0.0412196533887383	-0.0562566288572457	0.0357085373844493	0.0531637515437682	0.1066583882469313	0.0114887454633902	-0.0305226461879177	0.0526316943734456	-0.0112157249586126	-0.022216044917636	0.0791987479355679	0.0541663027316854	0.0174761766864557	0.0889352993707974	-0.023183222223427	-0.0102751488229707	0.0049350367731883	0.034280628842843	-0.0404030963296279	-0.0014781614620827	0.0468190983513126	0.241102498141931	0.2720146384130835	0.013152995415162	0.0414829581104655	0.1945835884061036	0.3432074779503911	0.2398428238396129	0.1017586268951796	-0.0246910814212532	0.0120107159432976	0.0227930488329833	0.3483193221514101	0.0637105638924876	0.0102634822878191	-0.0147975727990808	0.0142362976325455	0.0257785149660848	0.2125305425274875	-0.0220443550829385	1.7380532093982356e-05	0.0062652865051305	0.0096312918858242	0.112549487613216	-0.0312770549362769
Bladder_epithelial-cell	0.0953345130490442	0.4215224580837879	0.0516857424666181	-0.0116767631900739	0.0863739341623926	0.0321830996176556	0.0536734456772239	0.0295650999273805	0.1202192995713991	0.0681319146305523	-0.0350139543264306	0.1586607703667782	0.0277817131544745	0.0056578860052528	0.1156273907901855	0.0270834005243893	0.0151118758384493	0.1411808998499802	0.0882894372834251	0.0832060651157961	0.0043273098712101	0.0018609270660955	0.0950306837120877	0.1078728882146185	0.0340387583495891	0.100978886918654	0.5322341979171337	-0.0061241393676282	-0.0047685486018961	0.5602961475207114	0.1267972770599479	0.2710384227042454	0.1815574680154191	0.0009154381852791	0.082867088865268	0.0100534404920077	0.0784306025092945	0.0734258791157961	-0.0497539177779335	0.0971447867575334	0.0589101410640293	0.1273045818271642	0.034239943608681	-0.0175907150006316	-0.0005046525306576	-0.0716632139908685	0.0507278068274872	0.0423624161310745	-0.0134658917207228
Bladder_mesenchymal-stem-cell	0.393555069280785	0.0860005087797263	-0.0442565217156891	0.0125807711048748	-0.0298579718698147	0.0300203690382354	-0.0387023397627045	0.0012108197951854	0.1177887043556415	0.0035284769426596	-0.0084663655202595	0.2424582339411849	-0.0560911769362915	0.0059024388990014	-0.032019933988319	0.0989551909806685	-0.0342471296462785	0.1148931703919211	-0.0146030513760378	0.0962731775558285	0.0112656257378266	-0.0848626340468481	-0.0867503903522573	-0.005260980421539	0.1106705588189958	0.1906297107306306	0.365978607974522	0.041239725146804	0.0659495622127902	0.3135381768730053	-0.0036178349403231	0.2158679574525433	0.1035851008516508	-0.0417116747662102	0.0131277278886876	0.1433920898724629	-0.0292860931242241	0.0416064668041675	-0.0020386573118701	0.0482364399579205	-0.0053288832490224	-0.0172650627316463	0.2731472128494165	-0.0294442748757245	0.0024989542952674	0.0947341523032155	-0.0194705517325887	-0.0387980849478598	0.0274781747657237
Bladder_smooth-muscle-cell	0.0395234152677	0.0581567315493879	0.0380158630620617	-0.0205680421587017	0.0072655581613803	-0.0221280279704304	0.1804943286514453	0.1797852627030873	0.2353050164504747	0.0064415469947153	0.0072008718733043	-0.0128597405867587	0.0361152390310776	0.0319006576135409	0.1064375818604755	0.0597991460711501	-0.01166228899976	0.1465284255058216	0.0089625940269862	0.1139074033715401	0.0425118038572606	-0.0747494129390874	0.1268554518485212	0.2435923773881585	0.0504440850684225	0.4397144688764622	0.2443889586935943	-0.0264779036390198	0.0393750931200862	0.089978359516606	0.2205458864886604	0.5465793639761679	0.1902553113033346	-0.02665061068293	0.1002499627230687	0.000845151605905	0.0267048551244976	0.1030210854685754	0.071047643315442	0.1543716137344107	-0.02068645877856	-0.0178638373112174	0.0072317769764476	-0.0068930728447058	-0.0004965873949211	0.1135018959914786	-0.0204009191311309	0.0729764749859036	-0.0054560699882907
Bladder_stromal-cell	0.0287699071308971	0.0122838006604406	-0.0561908802829745	0.0847302903903148	-0.0240482896698321	-0.0042450078057507	0.0860272962211704	-0.0291009216196244	0.2831599398013942	0.1506678610769649	0.0543974389333029	-0.0234253117556017	-0.0576125194975187	-0.0558084527864362	0.0158798481494346	0.0142573979307913	-0.0092063133494284	0.062133467860389	0.0054528607575267	0.0196071406136344	9.897704551877936e-05	0.2194320697559183	0.0630108728005233	0.0832120891893407	0.0192297309534493	0.3823865733750026	0.5910417273590386	0.0319066946495877	-0.0143067578538466	0.59381202432079	0.2153307233497745	0.4846211967404844	0.0970113456845192	0.058939617577671	-0.0444778806641631	-0.0098468798929459	-0.0579161767314753	0.1317049456578277	-0.0171284196544674	0.0520338707161088	0.0400129568212538	0.0399200989823549	0.1431235117846848	-0.0527826641881392	0.0082224033017583	0.0359768047083164	0.0095191178996904	0.0006623934679288	-0.0072239672549481
BoneMarrow_B-cell	-0.0588544911737436	0.0258741000319195	0.1067089121768728	0.083295987028063	-0.0613060265129713	0.1235694042356313	-0.0136350547902138	-0.0321844734742647	0.5011684234538838	0.1145538781970225	-0.0399556881083841	-0.0191374667627971	0.1492630191047531	0.0428987024599184	0.0481338916251699	0.1268385187074872	0.10405905644398	0.1130254868342692	0.0513242035391824	0.0980854485896835	0.0467010379205286	0.1705142635669752	0.0371054877659248	-0.0557637231840833	0.0831970961218138	0.1897211344043536	0.0174840353288884	-0.0288684129390397	0.0863267263749997	0.2419199109345616	0.1054990284257529	0.2176839264561655	0.1083691791909696	-0.0489403892099823	-0.0298244975091004	-0.023889689056587	-0.005820800473177	0.2620411032906188	0.0093710583010524	-0.0465127179606391	0.0757482165140728	-0.042540510310594	-0.0066465346084007	-0.0161150482714424	0.0360400961103967	0.1123499474470079	0.0843490060901878	0.1569669747837471	0.0783640777131828
BoneMarrow_basophil	0.1436452024066974	0.1254790179274474	0.052627267963221	0.044584187484819	0.1988437743298407	0.0578662526666257	0.145478329988548	0.0280059144981952	0.3800372809388353	-0.0264183541368394	0.0352252953659427	0.0080845519497337	-0.0659370566761045	0.0017739878990774	0.1944413435782757	-0.0126253069697814	0.0970711622271639	0.1653836134896062	0.1803580640363057	0.1104453906935546	0.0726957289910434	0.1554427025081758	0.0348103409525544	-0.07308769965144	0.0350965031946465	0.5282344463917349	0.1724103439809297	0.3060337425906679	0.3207131616433143	0.3365755192377794	0.2390134832155056	0.3710347163370603	0.2140545757295565	0.0201014308779606	-0.0343620164853792	0.003618744883088	-0.0366289037264101	0.0553216828339442	0.0214067871669129	-0.0050806484277009	-0.027512036025912	0.0115778016093787	0.0160815961318636	0.0002084705493943	0.1247013003067985	0.4707432360762753	0.2558156808581578	0.009855474263751	0.0260909288596863
BoneMarrow_eosinophil-progenitor	-0.0250121474333131	0.0464696991565646	0.1106209207064574	0.0075541473321805	0.0572827081137893	0.1083528772958945	-0.0380701677860365	0.0321136157675738	0.0690622837174216	-0.0260486384587424	0.046220221634025	0.035131400693488	0.0201190361163457	0.0374188182954825	0.022630115261637	0.01025823522364	-0.0425370452520828	0.0850530370706477	0.0167221705019717	0.0600101717270545	0.0700460985869248	0.3909176106095069	0.0835519145286989	0.1945101610943668	0.1253177402052991	0.0077858204660254	-0.0151709910587201	0.0357550919717878	0.107265739669002	0.1102925572769097	0.0943654015351039	0.0174442332396464	0.1337660958755666	-0.0298905125555646	0.3523272336355034	-0.0153465792183487	0.1502887501063153	0.0174743360877417	0.0537915192211863	0.0863573881033041	-0.0035163242789558	-0.0663204804866336	0.0014872827549415	0.0106005691271187	0.0128786763271088	0.081721276569136	0.0375265812108604	0.0332036042218593	0.0549920247571676
BoneMarrow_erethrocyte-progenitor	-0.0084457814666438	0.0017049743226063	0.1280356590099516	0.0075863178948026	-0.0085180570494442	0.0888723636080274	0.550449853781571	-0.0084453633629834	0.4281937992394606	0.1788558902902992	-0.0448896818089144	-0.0366721281478444	-0.0199017323855838	0.0630033270755675	0.0925102787516572	0.053219303693875	0.0312223776972516	0.4892865285523251	0.1342354328797849	0.0037613022534251	0.0346489322479077	-0.0217890991584839	0.05117049478866	0.0850625148959784	0.0157566413127683	0.6272051632583978	0.0459975221343147	0.0062018831150806	0.0358474007522305	0.7744655273999695	0.8257336971993848	0.9985940367552316	0.3642022049279062	-0.022183193803423	-0.0034229157192375	-0.017291771198339	-0.0648380046745263	0.0431621129442771	-0.0137046613728141	0.4110066637667941	-0.0014048962203227	0.053405271857238	0.0352810079574276	0.0100629625347068	-0.0340780319405715	0.2989791998152571	-0.0385146022104503	-0.0037102409685005	0.0268932281240451
BoneMarrow_macrophage	0.1723270550045492	0.2503927771583839	0.093679277944957	0.1246318850460344	-0.0267461452441436	0.0608170828776327	0.2624546218519176	0.106737351154074	0.3349653676186431	0.0228824866066707	0.2255130930246307	0.2618804529591876	-0.0887054592753523	0.3535839187482675	0.1443812955572237	0.0706987526296868	0.0039791749464065	0.3132613845376609	0.0702665305358707	0.1643810106686315	-0.0036314236454	0.1775111455787147	0.0694732639454177	0.0115861118893171	0.1012578650958182	0.476972044554063	0.0657424234671862	0.0011718351984494	0.2067680148123592	0.5520375671632761	0.4369356987710244	0.4429162394707917	0.2728468444572119	-0.0679112268332867	0.0789262951695782	0.0281183172403149	0.0199103577678389	-0.0090633731232919	-0.008575451109422	0.2134561373178254	0.0350978478190259	0.0626015318892934	0.0401711553842003	0.014700164381054	0.0360213245294707	0.3253917396363197	0.1643765602416784	0.0554009149324985	-0.0029703403917369
BoneMarrow_megakaryocyte-progenitor	-0.0013633687687498	0.0342811058744962	0.0416684870063433	0.0069196143258672	0.0408138524763509	-0.0119615268829889	0.2523998040006772	0.0514904729720081	0.4623809219494603	0.0628888193219429	-0.0410584069504565	-0.0308436113462184	0.0847023510493649	0.1993758434903696	0.0308380504299586	0.080697087401195	0.0893026168968784	0.4033536350671378	-0.0404262328504686	-0.0179217935332278	0.0723724079514889	0.1371486161697775	-0.0159751346354365	-0.0439776985164759	0.012037722977353	0.4111235672363117	-0.0174963668791538	-0.0275465889895199	-0.0210176899583391	0.3425088812255842	0.2299993782213007	0.8415894392702984	0.4994528040743615	0.1512194421296399	0.0434777852283393	-0.0164720581978784	0.100908607431784	0.2450623857907998	-0.014198768700214	-0.0141828540450009	-0.0049180058892043	-0.0103395382944451	-0.0087953989429918	0.0240764937635387	0.0550502675741649	0.10715438216061	-0.0089064359305398	0.0265564272756265	0.0169404616167027
BoneMarrow_monocyte-progenitor	0.1255588453854961	0.1448010887528883	0.0142811331412782	0.0304011519187357	0.023856639225466	0.1119520835490314	0.272910811039768	0.0970007196111271	0.7130915340118826	-0.0157943483602385	0.0597701890687424	-0.0337116535656993	-0.0368136389927825	-0.0131844300249575	0.0939460734041136	0.0833089122185555	0.0728862170041699	0.5428950152242773	0.3375141237661261	0.1446142694979689	0.1234172353689413	0.0192968209258809	0.1404809672176544	0.0030044253749248	0.0207298350146036	0.9296184979741896	0.015199227532983	-0.0128516578245644	0.0250592377647254	0.6120691864354234	0.4259338110305254	0.7447151748989799	0.4595268333036132	0.0518225747212158	-0.0259708562876288	0.0702231980908543	0.1081743997532879	0.0144590264104479	0.0260002396881363	-0.0054163037485431	0.0075617897809903	0.0999117401813999	0.1408578575232768	-0.0333317248364134	0.1019271096684546	0.4051566864705634	0.023564565547333	0.0024781856575656	-0.0005954651347823
BoneMarrow_multipotent-progenitor	0.0574168073972207	0.0155682537588389	0.0553853723788963	0.0437917911922448	0.0479717710529517	0.0403006770416079	0.5623920923772993	0.04368531617652	0.9272129273871954	-0.0310290057619932	0.09494524485307	0.3482366540086274	0.0203240051537338	-0.0376702198043874	0.1026042539989641	0.0555451156332446	0.1915408876405117	0.4426684535485641	0.0745818231038449	0.0877178176236978	-0.0225717474411971	0.0192502858947995	0.1030903000083182	0.0846892340984515	0.2471043363563173	0.7512667592470439	-0.0282872654961743	0.0739194578564435	-0.0185019359770859	0.5286956994320214	0.8884203977610013	1.4311034637775006	0.7189361315050982	0.0610566186897017	0.0268829550189005	0.0238607732821123	0.0059556191681175	0.035675382577356	0.4087707957767562	0.0288513549496881	-0.078426090049079	-0.0056868220583959	0.108971850705591	-0.0282442600832118	-0.0014615207557439	0.280502561930796	-0.0289741016164309	0.0649809020350319	-0.0350927030559853
BoneMarrow_neutrophil	-0.0388036093848681	-0.0147746856100909	0.0320323970833702	-0.0004443169546035	-0.0392682019363283	-0.0132724168862186	0.4736960236003844	0.2282117991845796	0.2309774988214852	-0.0079252279630698	0.2552655664054453	0.0199707589780439	-0.0711302801676567	-0.0089727792777021	0.1445555984929708	-0.0265822827576286	-0.0445806568885179	0.3646735010614729	0.1877071227771395	0.3421612892069602	0.0720291366324387	-0.0002491468372643	0.0480534392980229	0.1387366203402494	0.0678393010264219	0.2437175233821394	0.0987504975435579	0.0771818141134205	0.0748681433980904	0.2045825843637321	0.2236283824990575	0.4065803137052775	0.2091646333632142	-0.0040709744433226	-0.0008813715014639	-0.0130496167097736	0.0057332769150216	0.0089566363036086	0.3051631702010419	-0.044614186378345	-0.0239542433740821	0.0021338541890997	0.2468376488553582	0.0538865967538108	0.1132794916388078	0.3418482291882246	0.0874455078930348	0.0142539448189503	0.0183243002029377
BoneMarrow_neutrophil-progenitor	-0.0121873108381925	0.2401753533462297	0.0708424533585183	0.0367709508028871	-0.0690282033259833	0.0141268193188036	-0.0312496214700819	0.035600875321615	0.0758518275032255	0.1329833135444647	0.0695839873999406	0.0528199016915705	0.0485842382938921	0.0074928325742982	-0.036797092718064	0.2672412135726888	-0.005696889234959	0.0866589752975168	0.0048635919667222	0.2234738803218846	-0.0663081576819567	0.186566224412813	-0.0264978146257048	-0.0271389603670863	-0.0031639490463383	0.0680187801385226	0.1132251732256019	-0.0168239976516266	0.0419531760783795	0.3361989283148124	-0.0261158965901108	0.081526718302409	0.0893390664500379	-0.0038584074740632	0.252658607335834	0.0692934908480212	0.0319619706663862	-0.0559783598137103	0.0187306565807086	-0.0106740108875756	0.0805196411417286	0.0048358134374952	-0.0531358682196934	-0.0055614801660219	0.0149453627992061	0.1077575585003048	0.1467225873191777	-0.0112501668854457	0.020248854164188
Brain_astrocyte	0.0007365708780429	0.2815607770921021	-0.0188834202277352	-0.0099545350993669	0.0170751982229843	0.0150690911923976	0.0376809310201022	0.0047227222578738	0.0152560660431557	-0.0597642161117866	-0.0546430012438751	0.0014350587638039	0.0449549476009638	0.034211292811428	0.0937657386206198	0.0235046931108661	-0.0252401322011063	0.0516763374095683	0.0387025085528915	-0.003650052461739	0.0166789877728322	0.137826667501515	0.0165333407161664	0.1109809920751767	0.007099572741684	0.2155856795533343	0.227463963279513	0.0175224271558274	0.0838058334954028	0.2050483780611274	-0.0073806190229055	0.1216660624574372	0.0981368678985393	0.0626758715957184	0.2919462025960728	-0.0180687098861007	0.0658635428220264	0.0661226145656639	-0.0292153763185224	-0.0149086201674205	0.0538371898720774	0.0751353845651273	0.1033364351736985	-0.0129512082706706	-0.0053959653022375	0.0477465380379864	0.0371889926067996	0.1148546738878948	-0.0161957564379457
Brain_erythroblast	0.0117950626938542	-0.0101976458403978	-0.0323002690919422	-0.0147974511357752	0.0155004057001448	-0.0131597288945207	0.0122159283348649	-0.0989548434769515	-0.0164667968310903	0.0357683697529404	0.0336368902538256	0.003819586765992	-0.0428069074744704	-0.0079136733114261	-0.031764840554994	0.0618528005982277	-0.0013735241500252	-0.0393692399580397	-0.0014748266662908	0.0317505665996653	0.0	-0.0249952205167096	0.0984782438229996	0.0912636490732337	0.0143270695292989	0.069643183081722	0.0	-0.0062492453454253	-0.0086602010906619	0.0215641674984533	0.028088493745177	-0.0157029066610478	-0.0252846741276747	0.0213772920478318	0.029468716137655	0.0	0.1160740429970948	0.0133589295010744	0.0835472201599846	0.0851675361387099	0.0304404045467186	0.0012756623194634	-0.0486391501197117	0.0306316928961255	0.0	0.0300752231533033	-0.0002846101320339	0.0597913327748116	0.0019784694557453
Brain_granule-cell	0.0005405332977872	-0.022522353358675	0.0149103485901064	-0.0058172393572424	0.0111075614059402	-0.0486267258428521	0.0327863023026372	-0.046484054313326	0.1207928123278751	0.0893958060261611	0.0042781178607523	-0.0311342133265604	-0.0089368231335226	0.2340220411444292	0.0428783421536359	0.0970077194522901	0.0027807389787856	0.1165068213430828	-0.0012226257462424	-0.0357454312381739	0.0205541508990351	0.1097994126543715	-0.0527322729197563	0.0626413490957758	-0.0181878865147489	0.0294255533125754	0.2029963693919521	-0.0049266312960231	0.022920431422685	-0.0241514195063378	-0.0021203631494391	-0.0016529867438641	0.034682365208675	-0.0112485810873791	0.0196833870868661	0.0052872624218602	-0.0108769275067409	0.0146764114526425	-0.0074388465856515	-0.0015668565603212	0.0473247344363063	-0.0195697995226672	-0.0449743894546973	0.0375098866506274	0.0	0.0037867557078694	-0.0054909488919294	-0.021015576646216	-0.0485788173874759
Brain_hippocampal-cells	-0.0099840196674039	0.0036588424229012	0.1277625252108395	0.0403312257744439	0.5108611871386877	0.034670903598853	0.2014895650995886	0.3020953920835659	0.0645570326958195	0.097991003151712	-0.0224962636829724	-0.009185034577745	-0.0029812718060735	-0.0130996210859137	0.0333304073577078	0.3445285757487011	0.1182927622149742	0.140146267708249	0.0149404365424134	-0.0431564874084645	-0.0118808105768237	-0.015531952400109	-0.0709763789528358	0.0611239567712216	-0.0245770065104969	0.0281452938897407	-0.0008123242398297	-0.016509095079863	-0.0085374185736049	-0.0315755643634705	-0.0941462438909687	0.0895390510710289	0.0880366959578661	0.0124338042173067	0.0950270975623848	-0.0248915485568215	0.1039619446910336	-0.0294485306766739	-0.0180669232321485	-0.0180528556594083	0.0847445191382652	-0.0024823499759955	-0.0710365877385394	0.0253091439277242	0.0	-0.0321122303147402	-0.0289116702449964	0.0058879950948236	0.051848900493394
Brain_macrophage	0.096719506771358	0.3127904078660503	0.025817558412845	0.0500061521697649	0.1261009443787861	0.0672804224128466	0.285632358467341	0.0554925335649233	0.4368898934467445	0.0331675501819812	0.109249225575615	0.061002710525496	0.0609658812875772	0.1220118930288303	0.0515142518793597	0.0821500084085854	0.1516151669709323	0.2436057816663071	-0.0230932008007605	0.1386799467958075	0.0276260637187098	0.1993555200077098	-0.0082994509573427	-0.0652617328758353	0.1232803501280288	0.6691914083834827	-0.0030106193329995	-0.0590987774173894	0.1142798859742	0.6355921555106954	0.2219428989329545	0.3766959667625039	0.5094270863966597	0.0165910775337652	0.2656937367822225	-0.0029604668372348	0.0835996082761628	0.0170059016253879	0.0453651707830021	0.04077102758328	0.1589269350474198	0.1391968701118767	-0.0709636567639636	-0.0104811915920271	-0.0098963688398448	0.1768149889772693	0.2063923149005803	0.0130399521446209	-0.0629484774279283
Brain_microglial-cell	0.1206083916736708	0.1218494553379085	-0.0737859882170534	0.02721532397558	-0.0264716136362644	0.0811700458633185	0.2137487399954026	0.0593259633404245	0.3991356435320476	-0.0360643120530347	-0.0424245142659972	0.0990796391643743	0.0949266808340455	-0.0052191779861332	0.0474049197663113	-0.0007558063802374	0.0214929178807725	0.4307553751461259	-0.0010771232478131	0.1004211973351845	0.0815981275269315	0.0757438810402855	0.0625675819178002	0.104954481900215	-0.0219496764364506	0.3827106928875759	0.15423854344502	0.0253894089797935	0.0294606927121007	0.2180398883547409	0.2113313574765181	0.5686155004433697	0.7502900282144671	0.0811423999193695	0.1154135804919811	-0.0142498433008457	-0.0247651554141655	0.1827194407713309	0.068266720370993	0.0294649754961295	0.0781270552097793	0.0397183766890766	-0.0114519928151331	-0.008604992640311	-0.0202029369137819	0.0722770562978037	0.3609435083598153	-0.0142299412319801	-0.0172582377045202
Brain_neural-progenitor-cell	0.0580326032715827	-0.0075247958098399	-0.017326377487171	-0.0031319723335485	0.0363562360899259	0.0809676378788822	-0.0091814297184321	0.0284612815630891	0.0007307394604773	0.0043556869145475	-0.0445724734512858	0.0215178048693909	-0.0196073765195451	0.0985644449054356	-0.0666622962521042	-0.0464551497405785	0.0062264633798383	0.0428070016211095	-0.0146200946709061	-0.0250024016117456	-0.0054679910121439	-0.0297898308667146	0.0138616912445283	-0.0673909642022385	0.0263577288107153	-0.0072949250658917	0.4008220322547708	0.0059644289418094	-0.0156661676858222	0.1577667311117984	-0.0240033561007811	0.0568025182613526	0.0377918561963568	-0.0312002805972519	0.0179999879909712	-0.0024639469777914	-0.0373492117782644	0.2139866720908714	0.0173627340085955	0.0157544872800334	-0.0187751695961673	-0.0349916788971284	0.0197454199076584	0.1402260375293524	0.0	0.2174453862487653	0.0044401964192428	-0.0206938194021391	0.0058855070547343
Brain_neuron	-0.0072607887444666	-0.0015108787426678	0.0027121151411488	-0.0031393112743781	0.007811417709707	0.0123936580029193	-0.0088434081943729	0.0451301171867965	-0.0350792478973193	-0.0296576740725347	-0.0024280099866794	0.005862852074454	-0.0185576003217958	-0.0159082083628396	0.2614600426214025	0.0347352318595445	0.0107064660308006	0.1394293016438494	-0.0062972557118612	-0.0267277946840117	-0.0114290971285276	0.5360055856566871	0.2019064268904979	0.0849189721301342	0.3827359618633825	0.0169758943334754	0.0162211505056906	0.0333944415367881	0.0272552362754927	0.0439393821677788	-0.0422295761782298	0.2448023242727225	0.3650929323468583	0.0004874702381622	0.0031350089693731	-0.0190850676574256	0.0414852539933438	0.0140060863509344	0.0236379734165758	0.0074806907399531	0.2801894547322739	0.0424670837034378	-0.0502279070902767	0.0176760946644211	0.0	0.0584302231314272	-0.0002979669936049	-0.0016812559442984	0.0251210669722367
Brain_oligodendrocyte	0.1238602413248805	0.228853234347809	-0.0276090859981477	-0.0043599985704719	0.0117102934538126	-0.03053089075953	-0.0193252613203352	0.0601245647013216	0.1018513949645978	0.0023734466100128	-0.0184775022166827	-0.0197749878279547	0.1223380379953792	-0.0100210374378182	0.1081699344197029	0.1957532624930437	-0.0143846110409589	-0.0211821667524323	0.0541206602550259	0.3322861044648824	0.1266408748556537	0.0845726317749928	-0.0671434869011077	0.1152005165700363	0.0224858537363036	0.213686290683598	0.0261888653662889	-0.0004714777306704	0.0457908593335354	0.4241670497361476	0.0717701795812028	0.0084144264112365	0.0716366093819708	-0.010624744069028	0.1477343927943036	0.012220571356697	-0.031795008425234	0.0566914526387091	0.1878755378768841	-0.0390244504312641	0.0554476665866717	0.2566331073253179	-0.0191891139657722	0.1100949855213152	0.000213976770781	0.0644949388855775	0.0467411822097572	0.0016396778420372	0.023463134267508
Brain_postmitotic-neurons	0.016911952791596	0.0158992711284402	0.0269683366745258	-0.0027948728788174	0.055180325890475	-0.0272994292725797	-0.0555111118957878	-0.0605284872307789	-0.0126877565922803	-0.0036365173298279	0.0508258468920727	0.0250220587830395	-0.0505182179783472	-0.0045214304525456	0.0142624890377269	-0.0532387564303704	0.0839312952336286	0.0225472221145251	-0.0041208792947793	-0.03601769500302	0.3407746827211921	-0.0030805997118971	0.0317558058365828	0.0738436893513492	-0.0125635829270675	0.0546294264408835	0.0045033162449028	0.0036846286817815	-0.0224177317265948	0.0095859774045696	-0.1018275811557565	-0.005000823307157	-0.034341717622048	0.0177498454829739	0.0140864131267288	-0.0080977307696732	0.2148133502666672	-0.034926510062709	0.6208081934260877	-0.0672356564871081	0.0466916850413063	0.0036311812929628	-0.0279471235551517	-0.0389759578644541	0.0	0.0541063607757025	0.0075930416026349	-0.0058982575599509	-0.0131217981200216
Brain_radial-glia	-0.0117223421402684	-0.013247887237727	-0.0074231176298288	-0.0038336706982334	0.0121582250262635	0.1012980091391342	0.0171279211728241	0.0686658468912922	0.0803762415473446	0.0255292101113236	0.1153486238387157	-0.0101355045999599	-0.0531600649100506	-0.0144511063592937	-0.0028078391665575	-0.0136700291433182	0.3448308494567003	0.1316563338312074	0.3159960058447978	0.0364475490875485	-0.0088813276703595	-0.0506388287553452	0.0939320087696855	0.0216399485689321	0.0555809271076403	0.0510344979875303	0.1167184731057899	0.0088637707666042	0.0130471643477037	-0.0016815536212096	-0.0240203223221748	-0.0105149094590028	0.0912385470277881	0.2942063659943717	0.350138967770888	0.0317237753856603	0.048594141272761	0.0314888621028727	0.0104265795169768	-0.0178800367425626	0.2346226534328716	0.0065377974129732	-0.0390696039451724	-0.0072969031795222	0.0	-0.0405144510576692	-0.0079311506845755	0.3943339917868476	-0.0295571396514207
Brain_schwann-cell	0.1084539929424925	0.0807158957440629	-0.0214102864214618	-0.0039316385196005	0.1281000833900354	0.0529218860306493	0.0350606929313098	-0.0523034072915672	0.0257304986435586	-0.0105844083702033	0.03287308918358	0.0075246868198496	0.051311713572053	0.1732782471289851	-0.0210255466480624	-0.0265019622841516	0.038647135924639	-0.0637074469758791	-0.0084585096000642	0.0788598132299413	-0.0120166105513132	-0.0303857335176776	-0.0310812071154833	0.0184946182169476	0.0373067937485179	0.1632931186572453	0.0588506057594336	0.0866240539939338	-0.0293438527516329	0.1046006833036595	0.176201180469262	0.5046961438383748	-0.0289472554881638	-0.0132673487898097	-0.0043693736599159	0.2012269064892297	0.0602924678639483	0.0407848802058278	-0.0009742074759635	-0.0089205549848853	0.1187512191662411	0.1628599624341689	0.0480103883001833	8.413993769083451e-06	0.0	0.0006282210830455	-0.0031088881012754	-0.0232767845706092	-0.0158716360889435
EmbryonicMesenchyme_erythroblast	0.0259930195225862	0.0763970112812464	0.0608888170823678	-0.0067943248282187	0.0733783189075685	0.0218757831626821	-0.0073503503956137	0.0026696593001138	-0.0099523813702729	0.0456503561576996	0.1780417428225774	0.0004444854610948	0.0524551054909495	0.5007987372780789	0.2283825183104103	0.0696531579308058	-0.0654394010832163	0.0310931805578994	-0.0055680310724871	0.3069718769167763	0.0108710719286797	-0.0264453111674135	0.0167986487345315	-0.0346466806142921	0.1432728130172315	0.1655593255982806	0.0017658585692502	0.0112300859723515	0.0216820083763982	0.0524483088057959	-0.0515041391774247	0.4045344202312119	0.1015629891431412	-0.0367229821329886	0.021357083993643	0.1561831680481772	0.1641219016324737	-0.0038212494950296	-0.0242333397580265	0.0991487996700153	-0.0050614176964219	0.0165147755775581	0.036112082500953	-0.0056308553244513	0.0368517639573946	-0.0934493405986346	0.1185058672392803	-0.0290718953029498	0.2308440581340652
EmbryonicMesenchyme_erythrocyte	0.0042504960753713	0.0210257375267667	0.1948814088066327	0.0	0.0273137894425754	0.2653043472064784	0.0043542096686578	-0.0743769929570948	0.0457231101105816	-0.0329881680415108	0.0537989599903035	0.0060913414369436	-0.0217889914737243	0.0	0.3444573069007802	0.0587893505103348	0.1517191997426878	0.0068076404871575	-0.0088264139406984	-0.046976341506282	0.0	0.0403414104467573	0.0567388946593874	0.0033739910982242	0.0420240125725344	0.1634820041866476	0.1185035852674529	0.0179759454245058	-0.0093745521305931	-0.1075172239331253	0.0418686180665789	-0.0023841065174872	0.0235801213518338	0.0820996293041005	0.1147153632692839	-0.0430787785862195	0.1911619491602352	-0.0044051190527557	-0.0118481469120427	0.0445371127658901	-0.0007514598842356	-0.014618650077283	0.068581825483115	-0.0017467530636499	0.0	0.0385354542119579	0.013268323381397	-0.037937594372415	0.0
EmbryonicMesenchyme_ganglion-cell	0.0471246269987807	0.0004189043976852	-0.0263669872089628	-0.006133028987109	0.0069796343337049	0.1792400731168314	-0.0534677021409266	-0.0075689351479313	-0.0277045567891123	0.0971771392831405	0.0033453102113162	-0.0066691687765934	0.1098821957163325	0.0013412963534908	0.0502630477968469	0.0952668711599617	0.0213501001670015	0.0788514865969031	-0.0294953955852961	-0.0267200971258167	-0.0028986800616963	0.1340781782711061	0.3737940604436437	-0.0509048831172374	0.1456993768907656	0.0092451572594838	-4.334774602918793e-05	-0.0025805361045003	-0.0044238371115128	0.055500545904603	0.0094929400066063	-0.0016117826544297	0.077804521024762	-0.0023720725635258	0.0116425963645614	0.6970748955868984	-0.0328824582089894	0.0427424685315687	-0.0202702471870621	-0.0124049952486238	0.2040538704840084	-0.0335537227644304	-0.0587782531646127	-0.0319201211377525	0.015324948724821	-0.0348558676690457	0.004768324490368	-0.0041513452941146	-0.0068542309379295
EmbryonicMesenchyme_macrophage	0.3884655971270351	0.005923981729995	-0.134957191464359	0.1289085021990405	0.068804070704792	0.128332417798671	0.050946717771379	0.0742961530609983	0.2208027782958206	0.0075935049598	0.1558997401920107	0.0304581094057311	0.0711193660138977	-0.0010116369877162	0.0124439687482063	-0.0177308547860773	0.0009798185424581	0.1567850830606309	-0.0267592174553885	0.1685169233595016	0.0344079041729824	0.1573303567571412	0.0646075291751186	0.1255575574577891	0.0518250052224839	0.1103169944391898	0.0395282649817943	0.3186801099061808	-0.0095664765657329	0.1756540464587954	0.1150745329514978	-0.0179208443029659	0.2488127183007158	-0.0179368910210435	0.1505055754219453	-0.0273173791602072	-0.0133489509437387	-0.0239870776877176	-0.0143681268961973	0.0452578121088061	-0.0236744541271599	0.0351485569513277	0.0498181564198169	-0.022378987178008	-0.0042162566743507	0.0347995114696823	0.0784235591882707	-0.0144379100588959	0.0173782332756771
EmbryonicMesenchyme_neuron	0.0421876991975052	0.0146058566038272	-0.0306426321429487	0.004638783928811	-0.0066851103114847	0.0197464144271035	0.1435993481228014	0.0465921279410137	-0.0466326981297444	-0.0059754190310622	-0.0573959472722088	0.0301002012668605	0.0685442293519517	-0.0045990951086064	-0.00219947647153	-0.007214777322633	0.0785676579198067	0.0460470954853772	-0.0087020640857194	-0.0150899471023746	0.0029918793786543	-0.00328647157622	-0.0432788188968599	0.0496027598551387	0.1738389482380428	0.0418691183173198	0.3997293129379709	-0.0030438553774486	-0.0140000656239966	0.2371967382976516	-0.0519470371108423	-0.0324580842367394	-0.0486514118557904	0.0121875233817744	0.0497911257834885	0.0902103722133206	0.3753196098367611	0.0319551721123414	-0.0058900074470683	-0.0215292497124071	0.1718627912413003	0.0256070587121193	0.2035979766198643	-0.018428188128697	-0.0102581665917776	0.2279648309015435	0.0203713291277635	0.0556766171779963	-0.0104001240828486
EmbryonicMesenchyme_skeletal-muscle-cell	0.0353316928883277	0.221808830293565	-0.0093869261516158	0.004504287716019	-0.0131832019149796	0.0402792217201175	0.0059546781653963	-0.0120286919571137	0.00860331697764	0.0249153500650154	-0.0254247241086324	0.0078283399084839	-0.0138203297779962	0.0993871037491469	-0.0178360665383675	-0.0479878840227245	-0.0003479792720771	0.0742866364347008	-0.0130064452102658	0.0617674430810941	0.0148256075719344	0.0270792524833729	0.0367701549994738	0.0770237346108103	0.114121191751765	-0.0117820646724122	0.0268705579063448	0.1459371173217527	-0.0250680958666442	0.1746183221087815	0.1147536687199294	-0.019233488417821	0.0515506977004346	-0.0085696716375002	0.0369721872908256	-0.0294275514739869	-0.053512399070925	-0.0121900519069584	0.1751827718988797	-0.0258851942328286	-0.0373353664935342	0.1361449092768278	-0.0042244372563225	0.029329190222724	-0.002102206144369	0.1671037692442848	-0.0258945381290989	-0.0575615344711911	0.0240236356494951
EmbryonicMesenchyme_stromal-cell	0.0461915245627516	0.0561657699438365	0.2608849085994315	0.1064271798265535	-0.0195438844450853	-0.0026271055200104	-0.0176333122426254	-0.0063509197243332	0.2335342500251816	-0.0294403507228113	0.1407245641549774	-0.0047017884462619	-0.0018488393522249	0.023415420643142	0.1734930221565923	0.1576719061808095	0.1023890383488607	0.1386935612535851	0.0135952840469524	0.0562700366364687	-0.0081544399956821	0.0290198758187896	4.1132406342781626e-05	0.0086668747533815	0.1051877702516675	0.0163209031775059	0.925020982155067	-0.0133386304617825	0.0509152851591995	0.4347111749070134	-0.0704769439049977	0.0591379111406753	0.0958611742183053	0.1323263918509041	0.0004451268392364	0.0027766340179394	0.034440179013817	-0.0067255507124908	-0.0068607787811845	-0.0099641482398547	0.4547562167828489	-0.0144551433169455	-0.0609358539705464	-0.0077052071408243	-0.0034362391893905	-0.041709191480397	0.1520984588490128	-0.0043873292112347	-0.001872953697514
EmbryonicStemCell_embryonic-stem-cell	-0.0296900939924515	-0.0708092589066679	0.0367464683504491	-0.0069849950918372	-0.016845013798083	-0.0287801719075587	-0.0546581911011349	-0.0161350932254137	0.0188296938686531	-0.0100242679072807	-0.0630987486592289	0.1441102465566861	0.0337733145609304	-0.0112626477583553	0.0403556822694106	-0.0469462486948208	-0.0195332070031078	0.0106245172239753	-0.0056968805910087	-0.0145824013378024	0.0307997921698839	-0.0108760285744044	-0.0316331642702772	-0.0129899285259563	-0.0100705452650459	-0.0405310442745758	-0.0040119950016209	-0.0121057733661678	-0.01111401265495	-0.0258144818344346	0.0197039159491551	0.0059822237375703	0.0166078368492463	-0.0274465132319985	0.0323551672288337	0.0079784391415211	0.1279102424380663	0.0314915662601853	0.0757649642647161	-0.0064131781479208	0.0658215414842064	0.1977649899605078	0.1053426804387999	-0.0265193113704216	0.0013407370054751	0.0532302538160982	-0.0245778489074482	0.1918415728548341	0.0211087505942128
FetalBrain_erythroblast	-0.0053087316424304	-0.01125547490824	-0.0824001638240939	-0.0121024046850858	0.0446441585799357	-0.0274953283982897	-0.0091064930972301	-0.048142082613813	-0.0207826710227532	0.1144542890947497	-0.0021392173240067	-0.0052514322616174	-0.0449124870594293	-0.0044528230086803	-0.0426588941047359	0.0502976595940984	0.0204302256310208	-0.0192969453449333	-0.0095171433267235	0.0546752216067588	0.0	-0.0262418596948787	0.1491832097054978	0.143040646213946	0.1460686153315439	0.2916714756348026	0.0	-0.0032368483552828	0.0142263523290956	0.0456180850050339	0.0101538632167259	-0.0035471883619194	-0.0452488302279797	0.0261528918118451	0.1131763904957485	0.0	0.2083438802578334	-0.0329525270052191	0.1289320637311982	0.292419614213282	0.0072566115612908	0.098872868178425	-0.0647872012387968	-0.0051805049832958	0.0	0.0411693799499195	0.00023806473139	-0.0090591827611369	0.0238512664148511
FetalBrain_granule-cell	0.1711087754109386	-0.0034015376660953	0.1131154515983116	-0.0083781300346317	-0.0013032265011195	-0.0212716702080897	0.0950674825438748	0.3294488356046831	0.1535189714314721	0.0866757522021409	0.0178802123992879	-0.0089511363961243	-0.0299438885105434	0.1422868567060916	0.0101673898383439	-0.0089332810586631	-0.0273591508904731	0.1754047884595039	0.0058786925913754	-0.0225609158155551	0.0003046778705337	0.0888859646469839	-0.0625159136961343	0.0206152355726389	-0.0147333587326709	-0.0109799372607522	0.0984145766330488	-0.0093024246846012	0.0059364296405938	-0.0577147264433303	-0.0276063197966975	-0.0048981363604943	0.0193005276412882	-0.0197717718535861	0.0509011772500953	-0.0045142709545628	0.147469352433501	-0.0207220571320266	-0.0048556996895572	0.2102262089616231	0.0740994457822948	-0.0437320679805794	-0.0443843713631188	5.280101081683186e-05	0.0	0.0017940675111597	0.0197993533507128	-0.0177987432883574	-0.0024875359270797
FetalBrain_hippocampal-cells	-0.0143286904635653	-0.0069841421994947	0.0497447113120821	0.0487909750418349	0.1694315529325286	-0.0106807721433971	0.1869797529923704	0.10250583911641	0.098339520192729	0.0551346014902396	-0.0720036159111618	0.006835436738708	-0.0317768529489612	-0.0078958052504773	-0.0388133613607753	-0.0209854156069694	0.0676176372378837	-0.0137085144570892	-0.0096064659653284	-0.003404211615851	-0.0070687228268847	-0.0708617317713077	-0.0321184138087707	0.017685108325853	-0.0030801300537417	0.061036365631621	-0.0166063316919959	0.0102723894018457	-0.0030914479887577	0.0274858285383126	-0.0263367123073513	0.0411158033833957	0.0048614052984072	0.0429489120984755	0.0258849142947917	-0.0126616923987118	0.1076870576477596	-0.017681303736883	0.0116909923891635	-0.0433948737525666	0.1045603733446094	-0.026525258623393	-0.0363369444935935	0.0320517912103379	0.0	-0.0195963608092292	0.0021132291495052	-0.0150949417022149	0.0455834017550293
FetalBrain_neural-progenitor-cell	0.0705470393730381	0.0096383837510108	0.0002224757357761	0.0104611766029857	0.0276433374210928	0.7356293822426014	-0.005471855169278	-0.0785707703155944	-0.0366504625342153	-0.0289108519205561	-0.0821397313320242	0.0479823502484614	-0.0291555947451191	-0.0021747662298985	0.0734725381604765	-0.0166184613185221	0.0923126184003331	0.1425332353792197	0.0050677448669951	0.0021041617447567	-0.0135773068416361	-0.0456425598593014	0.0202310348104408	0.106819423573838	-0.0026237424079223	0.0311513195648189	0.4119620296709046	0.0049535648516885	-0.0019024881699999	0.2867257533840819	0.0354269451227674	0.0595951121158605	0.169688647351441	-0.0245922409561525	-0.0177499215501724	0.0076372855095029	0.0687027401908777	-0.0091828001095299	0.0039366935533711	0.030324440212318	0.0076053447828495	-0.0162384472947651	0.0199230337087999	0.0557344772443285	0.0	0.1904824027456276	-0.001277426028511	-0.0097633465544744	-0.0082347509806808
FetalBrain_neuron	0.0307741103351384	-0.0043564537511762	-0.0057276916892161	0.0233757131701485	0.1260764479646861	0.0038622156084111	0.1220085985158087	0.1025643383862937	0.4694181525177387	0.0658107422105168	-0.020167180705508	0.0060958649271737	0.0123989341000092	0.0114584368101964	0.1167085814220991	-0.0813556046816206	-0.0313486105102443	0.2363337540839181	-0.0052003955799522	0.0546292962827609	0.0157126113176628	0.0845528751347599	0.1547756839074784	0.0263074776000114	0.0575507291613227	0.02032726591663	-0.0039018628686125	-0.0153724940074549	0.0473500817235683	0.0333282555868646	-0.0174830958158406	-0.0085321318848955	0.2888702482188607	0.0257469727707297	-0.0094971138172552	-0.0120215630583374	-0.0848673720853126	-0.0422168150866488	0.0205078510235188	-0.0255587307971786	0.2674850129607457	-0.0132778693618324	0.0904831780858651	0.0406874092634427	0.0	-0.0119363010539785	0.07743048340558	0.0120056707516409	0.0272851965620736
FetalBrain_postmitotic-neurons	0.0306121751031052	0.0099018293069365	-0.0227605861850128	0.0063271531978671	0.0195021687412754	-0.0390147927492465	-0.0256838225880404	-0.0470929971565239	0.0403963577617686	-0.0161600254089591	0.0930902490783631	0.0170289360183861	-0.0163478575380856	-0.013007433489826	-0.0082794074968748	-0.0445238023310713	0.025863872842974	0.001051101040145	-0.0229471180408477	-0.0551793930689199	0.0650835107214929	0.0798421462852955	0.0745623799279834	0.0148264045741173	-0.0427912703883123	0.0268878759460313	0.0048892346975503	-0.0112882491292035	-0.0393135189973366	-0.0192267038894239	-0.0908565900971003	-0.012441740037182	-0.0234621703517896	0.0109271793938623	0.0198180753041152	-0.0110386986341121	0.1127511832371909	-0.0200205053415434	0.2646125530192647	-0.0524574001509822	-0.0450209706598574	0.0181862214964538	0.0014012943558753	-0.0167526646678066	0.0	0.0907173700485604	-0.0012478885850068	0.0071586410255679	-0.0098179777613182
FetalBrain_radial-glia	0.0053128260859934	-0.0036535273549971	-0.0937165334305652	-0.010156817447835	-0.0128004900408802	-0.0051690945157377	-0.0295896854162838	0.1796463087932133	0.0259337175140026	0.0276754736219118	0.0045546923819242	0.1027661422473215	0.0201679881939443	0.0261366007765715	0.0003914445722196	0.0047062322977014	0.323010067811063	0.2406014817754444	0.0050034510212183	0.0675076927734594	0.0021171713209617	0.0622024044326226	0.0004560962533027	0.0199371122374993	0.0694468958501596	0.0314225548239169	0.0640275478626414	-0.0033138882358614	-0.000547403935955	0.0015930965315471	-0.0564207869918982	-0.0186039136753266	0.2411909483262957	-0.0399268599455125	0.0333439532418103	-0.028766064543804	0.0685930959628295	0.0502172490409618	0.0541975008061711	-0.0562001851610264	0.179029366851132	-0.01062673817922	-0.0690313349767713	0.0101267227431869	0.0	-0.0319459136711196	-0.0079014445409559	0.1884560562988008	-0.0464037387482372
FetalBrain_schwann-cell	-0.0147557213589591	-0.0041211352682178	-0.0347056228684868	0.0	-0.0128952536629878	-0.0196066274112325	-0.0094825108804842	0.1756857642927308	-0.0035835949191456	-0.0425744045398631	-0.003739959842674	0.014784813661384	0.0219198201148126	-0.008629137067684	0.0263944645655934	0.0027741234883039	-0.0308575671999061	0.0346780663665172	0.0798982849386197	-0.0336764205093093	-0.0003193508379154	0.1280500838235663	0.0388367141855486	0.0314311270502895	0.0318782570335952	-0.0041366461883794	0.2207405411444131	-0.0045082112971306	0.0163317251637264	-0.0350472207826834	-0.0589126513930119	-0.0114332298908616	0.0331858796975771	0.1708189816072438	0.0005699398805331	-0.0200168289745263	-0.0286990146969261	-0.0725307160885438	-0.0104277972744039	0.1989404774874509	-0.0428973388399755	-0.0369957037827098	-0.0058074987968769	-0.0248336623877009	0.0	0.0128453224666499	-0.0190805062144321	-0.0142606015551527	0.0111761381674702
FetalIntestine_enteric-muscle-cell	-0.0183942584585465	-0.0253146866328062	-0.0017665709811861	-0.0076179469792598	-0.0111391556874602	0.0211445699156511	-0.0010944441274277	-0.0543136697071429	0.0505368498114088	-0.0296850151796655	0.0841795352530163	-0.0039201942036728	-0.0002128683396633	-0.0095678314657848	0.0011817686413602	-0.0873670822194214	0.0220796490802775	0.1614996501387988	0.0020497630535832	0.0279240155540229	0.0144143074813235	0.0224749104453862	0.0701928536286122	0.1669944688298249	0.0809203971666156	0.1126694063655565	-0.0169265778317813	0.0103439915910789	0.2238189064818657	-0.0156300882385971	0.0414269328317429	-0.0368173112220821	0.0246600270520364	-0.0147861446290853	0.0930629824218437	-0.0178869854628644	0.0732887756199895	0.0375092898331206	-0.0057960040657265	0.0458356808302884	-0.0161418745681278	0.0206789011863028	0.0351185452882205	-0.032339683220214	-0.0030724868248475	0.0525522002750753	0.0831966491019532	0.0278999183858803	-4.196207459989168e-05
FetalIntestine_enterocyte-progenitor-cell	-0.0090540879021363	0.3716346039426459	0.0783283689134418	-0.0454790724690476	-0.0070316577143435	0.0323669583949129	-0.0122951188161471	0.1524533213607259	0.0466722040840056	0.1071581432228689	0.101277624639582	-0.0418517579614639	0.4604945522782054	-0.0011688353982052	0.3908679279901672	0.0170155058718368	-0.020793987707592	0.0803828663996106	-0.0198543200423764	-0.0371015036708563	-0.0046554932886526	0.041611834099941	-0.0716039453001937	0.1628598873421021	0.1015657959095187	0.010248250029359	1.547179205349587	0.0057286129754749	0.0095925006358635	0.2497922593714059	-0.0635105172660648	-0.007018212383956	0.2197480985168163	0.04709663843525	-0.0187260011055173	0.0235321167692353	-0.0505103701580886	0.0911003593317237	-0.0130091135085887	0.0338119309019492	0.0241625809647956	0.0915078635798701	0.0102612509100877	0.1339966003396342	-0.0025974177243516	-0.0155700283703266	-0.0177282595900772	0.2012374369211145	-0.0538624408843503
FetalIntestine_epithelial-cell	0.0023129592522191	0.0144486585262266	0.191895249079519	0.0035411099835412	0.0127451533294894	0.1825298595373821	0.041602398439053	0.2244588677646114	0.0550160018516627	0.1536361762996282	0.0434633810163953	0.0545127639826108	-0.1254865240190187	0.0125677088734699	0.3009122625758439	0.0729904474496642	0.0042262120256996	0.0728950439817674	0.0116893040505574	0.0127509410691785	0.0654081870822969	-0.0061465153479794	0.0952490477042628	0.2385601293571481	0.0523129930765164	-0.0072323160991294	0.0071084060679162	0.0021413047096385	0.0044981203442708	0.7160839895650711	0.0398371107909325	0.0695110961130344	0.0759263657040077	0.1570293579852096	0.0043695015066049	0.0066417793250464	0.0964405213001591	0.0005021950312843	-0.0108331805693297	0.0939496536077572	-0.0180961637766135	-0.0516258692430123	-0.0133875967353306	-0.0018713101968395	0.0108093786915839	0.0909176018924775	0.0113196848098067	0.0471192959916405	0.2752835092736665
FetalIntestine_erythroblast	0.0197118109526118	0.0241551895151893	0.0604482314893114	-0.0065223295136185	0.0197125923683632	0.0545854141889533	-0.037898070090952	-0.0353500631850989	0.0035181641580474	0.0520295927802077	0.080100549763554	-0.0389164771048417	0.1091772857676254	0.0154861168907912	0.1665841140438767	-0.0433866566848663	0.0177784130235792	0.2040979337205195	-0.0020244420691099	0.0193016698401022	0.0172273746855512	0.2567252986072952	0.0184965010998485	0.0174451443829855	-0.0009696744259565	0.0251708731460283	0.2956898434054925	0.0050182725781875	-0.0289303313402505	0.1700358481076734	0.0403374137116001	0.0520109052437726	0.2116320955787354	0.0135191121953806	-0.0425131720477711	0.0131741246707689	-0.0717339866406064	0.0099203251324225	0.0209689991383946	-0.0203066978242565	0.0646510733031835	0.0662291451955838	-0.0134695557914986	0.0209285943086609	-0.0071777275681789	0.0367543246509392	0.1617645765439703	0.1381340755277536	-0.0112174615373356
FetalIntestine_macrophage	0.0907689202410739	0.170849157541929	0.0080436278180221	-0.0109023885690324	-0.0027774837130503	0.2072270493036276	0.1054427719786354	0.0009185548750291	-0.0109486497044789	-0.0105732918651507	0.0821498618182407	0.0085496123544358	-0.0012107205525591	-0.0211718095636693	0.3367968052801703	0.3126098670583944	-0.0318120055549028	0.1701760849601805	0.1741256740988596	0.0436184679283364	-0.0119445005900008	0.2402275827297045	0.0618678680080542	-0.0056632349135893	0.0209135922966588	0.2081552106990953	0.0903663709049156	0.0123347922482763	-0.0121088892827745	0.610516352164063	0.0388381606407908	0.1179756586983148	-0.0371032106024142	0.0976231680231239	0.0711723527385096	-0.0039823808249404	-0.029830186763699	0.087462852601263	0.006682996803631	0.2218234458467359	0.0800879751356551	0.0946060247781368	-0.075767747118406	0.0306723855342467	-0.0133750836201583	0.3774227679347883	0.1061386932554725	0.1653591002566491	-0.0401136863874332
FetalIntestine_neuron	-0.00993451295079	-0.0052861119085337	0.2064603404457947	-0.0152827559335117	0.2080736840319094	-0.0340657254268287	-0.0020836943447795	0.0949744394438768	0.089120186782726	0.0634023860101785	-0.0768916495270981	-0.021744660213401	0.0264556978201195	0.0376746480064997	-0.0147714140790928	-0.0568759203013378	0.0285760351975247	0.0912463752024132	-0.0058357773480546	0.0316136981475919	0.4480402784783528	0.2196316108686105	-0.0297560525576367	0.0254825640607216	0.0579789787108742	0.0004568888100757	0.4258738822591548	0.0099538011889476	-0.0046623251864814	0.1807504839471841	0.0336924197588722	-0.0121290353798352	0.0961872031224079	-0.0206625303468243	0.0027003116841379	-0.0030338963838133	-0.0078202271358018	-0.0053819859479476	0.0046603697248156	0.0231332213603813	0.0381812975572791	-0.0168907186018087	0.0227906766281381	0.4688297642270513	0.0	-0.0092050412589056	-0.0166249505724578	0.0031756328590705	0.0729836715442779
FetalIntestine_stromal-cell	0.0519121070670848	0.0595049609548492	0.1229253430189629	-0.0132093770936933	0.0198045372413467	0.0176302071194869	0.2510626093055215	-0.0218918326048521	0.053260897488068	-0.0926632405092446	-0.0610789888702502	-0.002905283207187	0.0193905148458757	0.0261627960697432	0.5063102837942667	-0.0137117467185453	0.0117295832788973	0.0985298806173738	0.1033288399431407	0.0236730927953652	0.0551729087908065	-0.0220820104587672	0.0751595391022483	0.0621256032893006	0.1503289540278512	0.0783153617937933	0.5678660498495396	-0.0193804092223796	0.0167941840832312	0.1817701026580905	-0.0582907281418661	-0.0089699092102894	0.1793951713259448	0.1596589554811352	-0.0516073985498207	-0.0087508636005392	-0.0644662189162489	0.0296678271052626	-0.0122658920917339	0.0073485247065109	0.4613764311723481	0.0129406209303855	0.1064767749394521	0.6135164915687527	0.0849175075559154	0.0236250167569628	-0.023685454397491	0.0139054633585638	-0.0065963453604028
FetalLiver_dendritic-cell	-0.0184488681393221	-0.0266728142099959	0.029665458050602	-0.0530868166526452	0.0397515051734251	-0.0245911851716089	0.0142472682603879	0.1071356391086713	-0.0395205249956138	-0.0101970298879069	0.0523493279375532	0.0103374951163922	-0.0409170691525845	0.0689299770039325	-0.0126423175771772	0.0035857845433427	-0.0262361332026037	0.1194851493685182	-0.0203577571492011	0.008783252361209	0.002861226452925	0.088590279902242	0.107825590828234	-0.021175211902622	0.0282000665472805	0.0490013793014066	-0.0105153013807171	-0.029101373841327	0.0263118277500499	0.3550682153373997	-0.0022447036087099	0.3959260009183901	0.1134796178000572	0.0836927105800209	0.0652058301470292	0.0732360457597879	0.1884689192747072	-0.0793195677811329	0.0123823324878263	-0.044899880535723	-0.0631012541732438	-0.0214746620175884	-0.0495472663371648	-0.0288739113621494	-0.0327973792618496	0.3005025876326816	0.0619409975628753	-0.0121640915300664	0.0629277078970982
FetalLiver_erythroblast	-0.0156868791179221	0.0262185346045964	0.2124394226113747	0.026279468249673	-0.0311536648925348	0.0140106077184616	-0.0807977281194229	-0.0154838122725241	-0.0067475927505655	-0.0103550897120084	-0.0581230895664479	0.0217682693665308	-0.0531004989649512	-0.0068793939070161	0.0485076463249947	-0.0481932963248168	-0.0089830778753974	0.0712922790326611	0.0727346048551318	-0.0044370234476241	0.0245854099163203	-0.0681347817641179	0.1298863718295475	-0.0275416584708965	0.6526969174778383	0.0788253350616308	0.0158721580429749	0.0145557830001302	-0.0152357615028237	-0.0192567498720612	-0.0299728006798316	0.0126353779596321	0.0972288558888572	0.0852551945034093	0.020729594348099	0.0114455043075369	-0.0041515271146745	-0.0284606621936539	0.0185979174116332	-0.0255723368530078	0.0115909656594542	0.01002819048971	-0.0084945272856773	0.0075344258025657	-0.0022803626971595	0.4426325860890068	0.0251459847517582	-0.0300314636837455	0.0261448820717145
FetalLiver_liver-progenitor-cell	0.0337984085065301	-0.0198733169654532	-0.0242881340934257	0.0201684414292286	-0.0230081611593554	-0.0027863483194197	-0.0459367505018985	-0.010419148109486	0.0472500877236194	0.0272100393627073	0.2215303280702844	0.0545615526984385	0.0122329566778046	-0.0195978930209402	0.0969358641705608	-0.0603375117451512	0.0077158682147956	-0.018442568373548	0.003881413169929	0.0523470250919673	-0.014031303962464	0.041582315698288	-0.0357225193374512	-0.0803955681226152	0.0369375685642589	-0.0187589060303714	-0.0092033984854105	-0.0157939799756152	0.0229883001001774	0.0753692309893499	0.007334289518816	0.0427067322258989	-0.0527831799984997	0.0309988179901833	0.0439930379013112	0.0019743852034325	-0.0688533948932117	-0.0104353140056176	0.0151694785825857	0.0012417963368368	-0.0499605490430485	0.0062801020507173	0.0442818569175932	0.0297550566184255	-0.018626795959789	0.0600753669916619	-0.0063510293408944	-0.0044616399759898	-0.0054173395164329
FetalLiver_neutrophil	0.1115293836571156	0.0697471959910161	0.0416669323115081	-0.0766236906410116	0.0714822873773132	0.0080657264128058	-0.040306622586647	0.0790163284023074	-0.0127543627093496	0.5125657785937391	-0.0898787776455779	0.3336325693667037	-0.0965116207598755	0.0267213785696217	0.0380036706454269	0.006802977888875	0.1440085943623328	0.0006451833962034	-0.0328010731336664	-0.0034578595346504	0.1042294176556386	0.068300668578577	-0.0628649941333542	-0.0122798556109648	0.0601113202021883	0.035779141094193	-0.0163585411575516	0.0122179806611949	-0.0283963499914925	-0.0016907909843188	0.041067448228486	0.0028791176446698	-0.0269492311042161	0.0571522876772063	0.011599148710239	-0.0149106731041461	-0.022949725446635	0.1421558825844159	0.0301391613250803	-0.0214079728902528	-0.044852676975123	-0.009577936641842	4.788742520978644e-05	0.0236350069391555	-0.0186690670059022	-0.0009033074500222	0.1810933433355979	-0.0108337919999727	-0.0472651935167408
FetalLung_epithelial-cell	0.0231726094454554	0.0156652623257558	0.0520128702558518	0.0551678610546257	0.0332684308921762	-0.0476342614418146	0.0931665404616763	0.0212688806770638	0.0050971926045703	-0.0726353435911931	0.0040675090670583	0.0248928515858709	0.0460171309833309	-0.0011337186297681	0.005216959957445	-0.0258702832982177	0.0291446081021666	-0.0533645246500694	-0.0027171942520023	0.0102221472429002	0.0175060776555864	0.0489012041088704	0.0242013399108129	0.0222929813031386	0.3657158194221622	0.0137597257647785	1.0689267007689585	0.0213454972093359	0.2292887616951953	0.1112437617213198	0.0656942462196887	0.0140258257735127	-0.0043869300093476	0.0263426432822445	0.0355464650863185	-0.0136173194001315	-0.0657605966462105	0.0701493454847778	-0.0151190997731909	0.1601679715589037	0.0063889315534412	0.01464132314069	-0.1145497974940182	0.1029884039200209	-0.0072297739226228	-0.0370159263732708	0.0003687552597637	0.0081496984390696	-0.0103000501582532
FetalLung_erythroblast	0.0923584310910986	0.0772228466822718	0.5456781064272334	0.0422602630049379	0.113557895788006	0.0326599500478077	-0.0032066536103056	0.0076916260013085	-0.0254440561477079	0.1359769154785169	-0.0046261284964445	-0.0230827892394591	0.0930828631091418	0.1468746753687144	0.1386429882749609	0.0935679964412772	0.1252644879319235	0.0037986282844647	0.0070158542052148	0.048380501759526	-0.0013631281015295	0.0870820290893332	0.0816837193637921	0.3267602363353325	-0.037916295083062	0.194614063252378	0.285118800751253	0.0379529044474363	-0.0080571730279521	0.2763281963480511	0.0337840143108794	0.0639366525173954	-0.0147547771854052	0.1922744255821032	0.0187024578459456	0.0125199114884566	-0.0143376439278508	0.1088316685629039	0.3360740261931255	0.0408218397183616	0.0012922558568753	0.1381461753362908	-0.0486272138965978	0.024707473649193	0.2231447765912083	0.2068711568407109	-0.0110608730643873	0.0172128645964546	0.2108611018523547
FetalLung_macrophage	-0.0078126489596683	0.1138826168077841	0.0993603816935069	-0.0048184419257483	0.3054411891660705	0.0825109613841313	-0.0282168513042747	-0.0131285584367103	0.06512949540944	-0.0072234720139599	-0.0122865631035405	0.244564822778857	0.005159131254523	0.1114498377732173	0.1502796236158264	0.1813983173673048	0.0646336836538889	-0.0008085867338944	0.2594524874280747	0.1288479789084662	-0.0145025592994968	0.069406128728204	-0.0261753601801414	0.0956265943439978	0.0078867176426957	-0.0019338686549075	0.1696950651617417	0.0165173368653833	-0.0128426668395213	0.5334441585237749	0.0569371933251073	0.0120309966526138	0.0201727403406973	-0.0192052299595988	-0.0107542441021086	0.0474973242004756	0.3862839084879654	-0.0231184877945068	-0.0063676341459685	0.009088677959366	-0.0166972548296907	0.0410017834791741	0.1051236185126633	0.0310071099126402	-0.0095480089033686	0.1805552383054643	-0.0029318158246808	-0.0147590655631774	-0.0096807166816073
FetalLung_neutrophil	-0.0317698294607103	0.0915685283327259	0.1032668085994429	0.0269903100483231	-0.0146419311577793	0.0853149301887614	0.0891189330354249	-0.1447702307390375	-0.0797096230076121	0.0472479226812844	-0.0539757280112499	0.0402630963020309	0.0092225342841273	-0.0061678978622244	0.0668736954518516	0.0146149748540546	0.1405692673946354	-0.0169627351448861	-0.0029477257409282	0.0063580501239177	-0.0023888951790819	0.0156064654715544	0.0140026710758456	0.1129610768470332	0.0110544001713559	-0.0552555661759472	0.2041562279548885	0.0278477119386984	0.015863349218423	0.1431966442738672	0.0144931159628665	-0.0352552399463408	0.0163576951823388	-0.0211678292150652	0.0014437927040283	-0.0049234515991226	0.0136195275997857	0.1915142559263723	-0.017526235951445	0.0113538754992543	-0.0314302821487093	0.0992968812195466	-0.0110049735644358	-0.0169839444684671	-0.0006746304653288	0.2313233269494555	-0.0184054459570111	-0.0264846274025221	0.02023511433828
FetalLung_smooth-muscle-cell	0.0313031338539827	0.0502269597378709	-0.0471667096346434	0.0003915776728052	-0.0272522768816961	-0.0169460426221608	-0.0540326224926252	0.0449875248060898	-0.0237449778607201	0.1078984674391242	-0.0222020659405471	0.2594393041450638	-0.0529418633585224	0.0277978304739537	-0.0540875039384217	0.0530520933078754	0.113424774708617	-0.0432710229748919	0.0218311273518715	0.0219917337090824	-0.0036190373095288	-0.1024733571614959	0.1742206535452872	0.0435360146573065	0.0300984683646763	0.0095019100739827	0.3490819539714794	0.0253058296986757	0.0082849657059707	0.1396760769911089	0.035884097882589	0.1465525596542763	-0.0177533719014119	0.0569110949992337	0.0577170682029624	0.0141743358746187	0.0131874852311519	0.1278476337649315	0.2646195038901332	0.0040890393897208	0.0571552344379723	-0.0209243573317483	0.076684067416731	-0.0021011780625789	-0.001883790966407	0.0158528313564501	-0.0145732939386916	-0.0072224806522095	0.2169986474634706
FetalLung_stromal-cell	-0.0014846216215592	0.3447119087032058	-0.0720536060144861	-0.0061119316928748	-0.0158388179845179	-0.0015643614058307	0.0086132028976281	0.1296398418541228	0.0064121356817794	-0.0293701380828641	-0.0481278192490201	0.0829940232316983	0.0993116347340038	0.0250932815013399	0.2779578290130299	-0.0044485664191814	-0.0451525257087188	-0.0084902988149387	0.0165545045213144	0.1921588394313964	-0.0103087924193786	0.0534121038616343	0.1570194598877425	0.2571262989574788	0.1312922701185364	0.0534268298377215	0.6876306652961591	-0.0154556237473059	0.0024519379561062	0.4728937959588304	-0.0346620810771113	0.0245413473919914	-0.003860004007064	0.1908715945928989	0.0855018009862307	-0.0118650538660489	-0.0037235647931869	0.1330637326145622	0.0726578585991705	0.1557597827940234	0.0481428139970333	0.0397907207549164	0.0516548965249224	0.1071845944678063	-0.009311968343215	-0.0373703559620402	0.0070436485110993	0.0534122676805371	-0.0134752343154512
FetalMaleGonad_T-helper-cell	0.0014173575199295	-0.0302078988552704	-0.0520619531120218	0.0112056621338053	0.0346864301585377	0.0461995584764025	-0.1442589455477352	0.0472468606904639	0.0772869421572982	0.0410455884266277	-0.0044049121892214	-0.0030507356405287	0.1309819903046518	0.0816136276128712	0.1070712149186818	0.0395923241321252	-0.0145725446489261	-0.0336188432773617	0.0051353781956867	0.010857197001479	-0.012420931117585	0.0747202172929588	0.0038340365203771	0.0124805829914332	0.0483518120782285	0.0399764127558588	-0.0629557875774205	-0.0040141134400048	-0.0432865563895346	0.008244028790241	0.0296619511635863	0.1375076543757031	-0.0525738536093053	-0.0555901545567425	0.0834164832047146	-0.0026317593438262	-0.0995969461439604	0.0478582515011056	0.0539520852227419	0.0656912894865721	-0.0075458783104925	-0.042780010293983	-0.103114343970539	-0.0326944928446327	0.0275079188473632	-0.0398061554849173	0.017339384582747	0.0047484281211399	0.1771253446304198
FetalMaleGonad_cycling-cells	-0.0016573694162694	0.1750718285728283	0.0096412597005489	0.0327859167922072	0.2367387342112613	-0.0106935185710907	0.0014016700827997	0.1392348288869705	0.0363754765388147	-0.0199677635253935	0.0098756139315604	0.0502602411802761	-0.0464699647654913	0.0750108772720519	-0.0110175238831884	0.0315011244374504	0.0344090494614577	-0.0219657005449822	0.0058148301647615	-0.0259112487392652	0.0184530633994626	0.0980136183454269	0.1373473443479371	0.0858784262840847	0.0097447248086113	-0.0246093706734188	0.0869706312063456	0.3784025371295024	-0.0183879010063153	0.0459347246202294	0.2483949317089293	0.0619134393544435	-0.0334430822118781	0.0401128782579648	-0.0122781770683766	0.0471740289561387	0.2114074395817173	0.0404379967256923	0.0233913831705139	0.0448058654654609	0.0377767327134628	-0.0720540787866535	0.0477161661984403	0.0103883939408504	0.014662917967135	0.0272742998122972	-0.0190674988360687	-0.015084041586101	-0.0174312181971825
FetalMaleGonad_erythrocyte	0.0217575348483621	0.1473388060214806	0.3810610416460664	-0.0032977059239483	0.0097216155710575	0.0321431382318228	-0.0333834651367114	0.0838304321267217	0.0010094169706797	0.0315409992585027	-0.0204029337054947	0.370050141183095	0.1992801390873485	0.0532062735184925	0.4457173619493361	0.0186838044549556	-0.0232814579139365	0.1144572718843476	0.0989285444677544	0.0699946672120617	-0.0052130192647344	0.0109184785800925	0.0240694845518976	0.1338633633079277	0.1551957627825746	0.2967705975767273	0.4294002487533928	-0.01568047072096	-0.0205636428457185	0.4458608352498677	0.4839266471952705	0.0245069756672246	0.2366150783147519	0.0724376909548823	-0.027188184110938	0.0066725485924655	0.0268126096912444	-0.023178674967087	0.0037190091775006	0.0337679955022345	0.0015108424897486	0.0184831696582946	0.2751746704308749	-0.016897755632685	-0.0022781969880143	0.1130251507194902	-0.0272670155359383	0.026053427323965	-0.0175265723891257
FetalMaleGonad_leydig-cell	0.0973220890553377	0.0913611443957307	0.1235069909879828	0.0232433028374822	-0.0057283901722568	-0.0287946847104561	-0.0090855149414924	0.3222308246084547	-0.0277728757883267	0.0163116273067421	-0.0071723923849291	0.0476101774463975	-0.026259383106646	0.3486285431273019	0.0935583537906213	0.0002523706805478	-0.0194779450970965	-0.0202370612253457	0.006439415501581	0.1149947908229041	-0.019878615711872	0.0233059399119831	0.4701602142425362	0.0211772779888152	0.0913993590954597	-0.0434045615883432	0.5437813318378366	0.0159542609236408	0.1519280809623198	0.110094359185911	0.3142726176474348	0.0059105225910856	0.0224754377287457	-0.0145093453224589	0.0579049118923128	0.2014856040129088	0.101960751098594	-0.0177869635213802	0.0699008804614731	0.1486329741556115	0.0286231827543642	-0.0512266287367261	0.215891494739731	0.0076537085534576	0.077767457856951	0.068207118120723	-0.0144550087298732	-0.0333371821411722	-0.0192084366118946
FetalMaleGonad_pre-sertoli-cell	0.0613201159463127	0.0324916879425949	-0.039605701171978	0.0086929689479133	0.0440093141560867	0.0700866793777004	0.0025556839367372	0.0401922280894007	0.0335956982045291	-0.0018140717245895	-0.0175947984348842	0.0576814219985375	-0.0118930037338852	0.0180505028389784	-0.0007037264174775	0.1195600926849079	-0.0270769349389721	0.0195498133320867	-0.0043545486071754	-0.0030831000085221	-0.0053434587423031	-0.0128679569954898	-0.0075680596570632	0.0984455990495248	-0.0469412341321251	0.1092150694174203	0.0162052304663831	0.0935960375791724	-0.0376046077765485	-0.0298955850544826	0.0897062459738596	0.0316417161696565	0.007262703506431	0.0063032403892523	0.0156681179957745	-0.0031314183653784	-0.026102001538566	-0.0243550049769492	-0.015457748958227	-0.034340023539413	0.0032063239162175	0.0752622767941458	-0.03638881289111	0.1572647467031475	-0.0007111936944749	-0.0190184982446644	-0.0334373606652606	0.0765878129746493	0.1109927261196435
FetalMaleGonad_premeiotic-germ-cell	0.0480256274236235	0.0059964385439259	0.382320652646488	0.0847136615583652	0.0037715631891303	0.1187319401356228	0.0331870944609533	0.0432808793909055	0.0080009479584637	0.1379975849693381	-0.0043536687084865	0.0391992373142728	0.1881619139085533	0.0554716943851989	0.642377283460598	0.0523160682870682	0.0096877471659062	0.1604224568364977	0.023349400955092	0.027467828749635	0.0315270525629373	0.0261504544562192	0.0709503118261632	0.1031270306165098	0.0383363088043775	0.0175772756657245	0.1927910314467865	0.2820320454719141	0.509110582657964	0.257352706708456	0.1876634550673498	-0.0307934580903892	0.1142798427161967	0.1363680981034907	-0.0086286118523849	-0.0087137979922546	0.1543840445115596	0.0596692246919993	-0.0215553809212677	0.0383126157083361	0.0472606260550191	-0.0198021951532147	-0.0058753784604562	0.1141287613880271	-0.0051323970435026	-0.017233471592803	-0.0217530261018391	0.0930536995033309	0.0226289718532009
FetalMaleGonad_sertoli-cells	-0.0235740568546288	0.0044172632558232	-0.0572486619045062	0.0022309587049482	-0.013723395381597	0.3099023081657179	-0.0086452887704288	0.2554759166014643	0.1206090579573041	-0.0055724302412382	-0.0285809915037359	-0.0069419354600328	0.0835707519667031	-0.0097929731236805	0.0480707102439879	0.0097912406825029	-0.0622199265794059	0.1466052178980813	0.0374630187165472	-0.0069659218526029	-0.0130425364854795	0.0411511095275302	-0.0244749148953383	0.0434789930654065	0.0970758421208215	-0.0386245859444209	0.375417496818593	-0.004361003906211	0.0009037512459806	0.0181815528828912	0.0170142744391572	-0.0410582004546534	0.1551060139177169	0.0412300993751302	0.1432810666229735	-0.0243704980212607	-0.0077353598511634	0.1239513460083183	0.0062548358138394	-0.0235061849180291	0.0272473978103289	-0.0343099401206231	-0.0498130898942625	0.0863123808166905	0.0034546220995027	-0.0044625871191095	-0.0262050473753141	0.0585094115056536	-0.0383302835074318
FetalMaleGonad_smooth-muscle-cell	0.0253651414538705	0.002249423807285	-0.0356771320769595	-0.0287245378606285	0.0213389577271169	0.0240613602563594	0.1081876435992218	0.1169772309037005	0.050813185119965	0.0334163420506166	0.1082370317944949	0.0080182113871236	0.0264843968293136	0.009710399098527	-0.0508417644017029	-0.0485781287112248	0.0090595101050914	0.1836457285873421	0.0214957655614864	0.0761139071297203	-0.0268524479362359	-0.0060435086116312	0.0883075369860397	0.0752777272009264	0.258902731100296	0.0174030872116042	0.198866998809755	0.0863589184870357	-0.0206506019248486	0.1447251075303542	0.0231662003982932	0.0231818461347923	0.2733339739031151	0.0086622005492653	0.0060369388324794	0.0041192949849132	0.0166824230914961	0.1450297276231388	0.0154406592155299	-0.1072526196310391	0.1719366430226947	-0.0114773076750659	-0.0414162259432889	0.0361761838724439	0.0060937614806141	0.0074564374946311	0.0078136186064895	0.0175081246512537	-0.0237588407467021
FetalMaleGonad_stromal-cell	-0.0096753894916193	-0.0065257529334597	0.0033846939519153	-0.002246488920877	0.0014038598935903	0.5453682606430668	-0.0092778495263945	0.0647762435424871	-0.0098617388876027	-0.0406973207569552	-0.0290383549300947	-0.0303647093676983	0.003128832517644	-0.0001712501851352	0.1020308193327307	0.0197284305024816	-0.0502685137219627	-0.0381756198335336	0.1022933251691692	-0.0003937507197071	-0.0186877751346865	-0.0100668002804291	-0.0404557029511291	0.1840732948583612	0.0145016700434919	0.0312942872956113	0.1176701385801839	0.0325523998721183	-0.016405908955581	0.1656988437141181	0.0610505749917851	0.0643006315133376	-0.0501709647204942	0.4506800380766242	0.1416836953053206	0.0499823457064944	0.0121111165453643	-0.0041768515306999	0.3044165226224771	-0.0140069065285571	0.1733351530029143	0.0016766813822315	0.0716360143712497	0.0100074170298733	-0.0186585212930588	0.0006789646360893	0.1720567877607255	-0.0266745829148252	-0.0316990920510699
FetalStomach_acinar-cell	-0.0302916855917635	0.0251376674914847	-0.0299365459065487	-0.0233250358666158	-0.0026999643556633	0.1298961425210331	0.0846356738328818	-0.0706248567070277	-0.0036706858022429	-0.0395963982457112	-0.0165465132804224	0.0534516580152521	0.0316433966117444	0.0610430666746602	-0.0648531021031327	0.0561586084951248	0.0858509846284437	0.0662068648096632	0.0136417489083232	0.1273645123776786	-0.000981256769118	0.1092503026786581	0.0913353385358042	0.1046221678900766	-0.036698031969113	0.024784409099664	0.1766478625952706	-0.0114321998226853	0.0007029004576772	0.1160787826836392	0.0739233895876821	-0.0144123536773223	0.0606038665536773	-0.0135971656118671	0.103622810133825	-0.0029519135425234	0.0438920293432025	0.0091667649710459	-0.0402885557544712	0.0012307357032323	0.169354968237236	-0.0079388698224242	-0.0483122924382183	0.0127446480995463	-0.0230402389517925	0.0023787693128919	-0.0167057253005423	-0.0076508832338096	0.1100279210551923
FetalStomach_endocrine-cell	0.0030696925031758	-0.0035176075498661	-0.0014645796468296	0.0088739725208898	-0.0082098447450748	0.0182129648568343	-0.0084505193774497	-0.0976664006408535	0.0128983670243278	-0.0288924429441926	-0.0651719216208217	0.0105047640834781	0.0573148989930534	-0.0505985293678068	0.2201029077243066	0.006944221014831	0.0509169660498099	0.0494471746650422	-0.0062012345322462	0.0161350774702515	-0.015288536033983	0.1176015014171222	-0.0085801909557243	0.0883602771524928	0.0691220138478363	-0.0352835770648782	0.0147932447370747	0.0164115007567561	-0.0124179331685433	0.1772894424657508	-0.0409993385882086	-0.0209868162819227	0.0669611515705017	0.0730296053209988	0.0119308275786897	0.0891920737863389	-0.0268643592600849	0.0061278640655121	0.1113870145117815	-0.0341777760994343	0.0427541216318168	-0.0157151422680115	0.4479714518256467	0.0053137706732437	-0.0061251268703902	0.0504343241563066	0.0770837606125207	0.0833144896291843	-0.0063838679955368
FetalStomach_epithelial-cell	-0.0078819251842232	-0.0468263143647333	0.2608550272290907	0.0034410227765952	0.2090314705021985	-0.0309546596783786	-0.0321857805047857	-0.0023960178250511	-0.0481282630713405	-0.0384703951016877	-0.027058578653035	0.0407616241781726	-0.0437804897204364	0.0105316898362657	0.0568051702172323	0.0751869579760423	0.0341767698064551	0.1255128673786225	0.1008087751629948	-0.0093560550295227	-0.0158053474484588	-0.0055933879980317	0.0900722020763248	0.2591202808653562	-0.0092865341749445	-0.0039366603283346	0.1270660906247446	-0.0239993301906553	0.01744694382626	0.0408191325316259	0.0317338307936325	-0.0263597925929454	0.023066488889489	-0.0146934731238535	0.0774643621327495	0.0033703387686879	0.0375978043950485	-0.0040156940138763	0.0077371734847718	-0.0111345755409749	-0.0360151032646159	0.0307773104290799	0.1004554461877959	0.0885350354415885	-0.004535483966299	0.3295288541978904	0.0209067871934229	-0.0235419692229164	-0.0135116912173906
FetalStomach_erythroblast	0.0037951331740843	0.0558043439728211	0.4997530243238685	0.0077910724379946	0.1611758172091922	0.0460289391246038	0.0139015311844462	0.2311691157239121	0.077721292103938	0.0787960541279841	0.0146065827233378	0.0505187990975422	0.2326823977898814	0.0203098875211691	0.506026173900585	-0.0051747972181399	-0.0363746843370844	0.1438334862318629	-0.007777732213666	0.004437622182672	-0.0104414974200651	0.0592615577738028	0.2588614749282753	0.1722767852446523	-0.0145315684697761	0.486802691982524	0.6228705548566955	-0.0052741855054668	0.0158768295744984	0.4864145518117181	0.0763292116791324	0.1071852889491994	0.1838912631476415	0.170679715234016	0.0121647825902942	0.0051877631118664	0.0213419949039417	0.0158985702137087	-0.0071964572189408	0.0457111950820132	-0.0039766441110412	0.1397781616100711	-0.0034433794885281	0.0673850490783565	-0.0035117714891639	0.0746590936767102	-0.0231897675858064	-0.0134222635844987	0.0475370191691025
FetalStomach_fetal-progenitor-stomach-cell	0.0209934518516972	0.0407444093194042	-0.1165783070440892	0.0374968630710549	0.0181557550851931	-0.0346834930853256	0.1357919624381794	0.0905984507935195	-0.0894899965818252	-0.0973997140511158	0.0391062090999439	-0.029457963187646	0.0007070132996915	0.0948040362661604	0.0843726873456755	-0.0619223715761152	-0.0218238688965317	0.2681314263452868	-0.0126150201397638	0.0008467734759721	0.022729257262884	-0.0650403303151257	-0.0310440510378111	0.2185581194938771	-0.0111476513881094	-0.0947049109497282	0.4474947965304253	0.0485256656521152	-0.0323404695535398	0.0472831522577437	0.0219040452769246	-0.0091688868620088	0.2687455065700452	0.0520039278713489	0.1576892217402547	0.135722553552025	-0.0001692894632788	-0.0075889549852113	0.0291329764322089	0.4163294099078756	0.0150347833583647	0.0246818914534663	-0.0488002499357571	0.0249921808979571	-0.0061460854713451	0.0286615823373821	-0.00673920595098	0.2239262954195165	-0.0142373711688167
FetalStomach_immunocyte	0.0421936653736912	0.2580116449679823	0.0624453704034797	-0.0233236763162463	-0.0121113844834505	-0.0314679330709477	0.0063598003267699	-0.1569993926421348	0.0001422108495968	-0.0206745465734637	-0.0226957236839371	-0.0291783293379225	0.1616704512586453	0.0837035840967404	0.4377570825814303	0.0071221053786715	0.0012748944364723	-0.0069294097409847	-0.0512292968098074	-0.0516664476099088	0.0560608906460043	0.0768034022747504	0.0122651257227392	-0.0162175619004225	0.0334835295862221	0.0917787876805612	0.011497549045812	0.0051580798325979	-0.0444755986744526	0.3384574501005883	-0.0223294055405543	0.1557131160088741	-0.001242706213688	-0.0501473459718912	0.0139743496510288	0.0047799781192724	0.0152924156671119	-0.0888939423493593	0.2058157408431102	0.1115386984246642	-0.0726498659988201	-0.0216176939963443	-0.0233811822836233	0.0406056959786097	-0.0209046605810043	0.0149553682022125	0.002080576543755	0.2791230213997443	0.0063062715067866
FetalStomach_macrophage	0.1007446915127552	0.065875144550285	0.2027609811808228	0.0075075542911625	0.0031756465924777	-0.0106703006904179	-0.0269898072177031	0.1727052991118217	0.0180287855046752	-0.0628272942077505	0.0498637701467998	0.0591829458469392	0.062975124043569	-0.0269983102300528	0.3014516519013266	0.0164920584291949	-0.0266378778340401	0.0283253390036871	0.0271192382591633	0.1491945788139574	0.0052551287746016	0.1569639892154646	0.1007858954202715	0.0708427523134892	0.0555343707982266	0.0438761525119588	0.370531997391837	-0.0312800604005188	0.0107920455544869	0.7385570198833079	0.0146858945382151	0.0188000658462042	0.0213143783685196	-0.0155023709123448	0.0174771483594781	0.0039171557904945	0.0826152454278921	0.0234718427143632	0.0094364980039542	-0.0218466027166416	-0.0003980044765938	0.2064416671236734	-0.0697977202055206	0.01899148170509	-0.0182567525298326	-0.0126875527006893	-0.0354167631816334	0.0182406009872783	0.0092777309149843
FetalStomach_mast-cell	0.1270638397410679	0.0545360827588502	-0.0023793857282903	0.0547216866709424	-0.0058158949554104	0.0752828921370211	-0.0570421819626573	0.1692091482760466	0.0200544953845479	0.0257240424652419	0.0568150829488324	-0.0468264841936872	-0.0142738918066264	0.0261660383544967	-0.0286396139477658	-0.0351391613880195	-0.0175195241013238	-0.016843036316335	0.0567943920261763	-0.0229325191042498	-0.0188931901261658	-0.0233277537085626	-0.0624552033017485	-0.0085347705389521	-0.0399831373578416	0.0132763000673288	0.0379013114936317	-0.0030098242453378	0.5016103013542229	0.0267898548931503	0.0182705978428166	0.0145614471174874	0.019008886474555	0.0279924452575349	-0.0257561649013734	-0.0187693425480282	0.0121078766005468	0.1505153974805568	-0.0072717734394395	0.0111853877684792	-0.0131274129347903	-0.0089496555834964	0.0216173466413957	0.0155371901385502	0.0015279379764258	-0.0312428979993266	-0.0306902065241911	0.0392446602522614	0.0033334117279317
FetalStomach_muscle-cell	0.0178970058575597	0.0029116687857203	-0.0429109686709818	-0.0091821842578682	-0.0147098447514629	0.0061836688184078	-0.0623553054914393	-0.067320082348657	0.0492234368254371	-0.028244333889853	0.0964151810112473	0.0341553252396388	-0.0362995301877499	0.0226354180308541	-0.0324195137750335	-0.0286368017301666	0.0739083919453161	0.1765246426063449	0.0078621752506165	0.0033323619556564	0.0686006962556133	0.0542939696400944	0.0409165938914921	0.0338725372161269	-0.0003110785120005	0.0467634563523194	-0.0194972910342264	-0.0036152416458309	0.0771806900317253	0.0765141199044708	0.03344820820216	0.005923577209806	0.066421714173085	0.0112152699174302	0.0953830000739767	0.03698952093302	0.1496968658954056	-0.0181835586143695	-0.0054497436943676	0.0429164118082936	0.0863206706654865	-0.0222623094955496	-0.0827373770692721	0.0210354393548054	-0.0266001629482007	0.0186235070052678	0.0086215964402204	0.466551511205294	-0.0327691610908289
FetalStomach_stomach-cell	-0.054341528061851	-0.0055197402209902	0.029755427006357	1.961973630875394e-05	-0.0162901047616296	-0.0254846889081581	0.0347547254349166	-0.0063045263562248	0.031468652923855	0.0938039248378626	0.0044309793792158	-0.0217988544458327	-0.1499550193441899	0.0064705834306777	0.1466675769583651	-0.0137824623772161	0.0756817639280843	-0.0893413905937114	-0.0214709826243446	-0.0106435575500224	0.1613197623756698	-0.0580368490177261	0.02507948759174	0.0338952491545185	0.0071760947791311	0.2474688763496296	0.1200473034403036	-2.789090138758489e-05	0.0109047759404491	-0.041506388285894	-0.0346255916062384	0.0071836194568938	-0.0697751885946481	-0.0406892143294228	0.000604488540008	0.0607389800979111	0.0459645831470987	0.0217313201183305	-0.0133823810641566	-0.0616835456514719	0.1265694561691909	0.0984018542653838	0.0428062901811065	0.0632256468790841	0.0	0.1863303577284008	0.0806298796820921	0.0062063564120779	0.0852078154796136
FetalStomach_stromal-cell	0.0759709536910409	0.0141238198420498	0.0250149682587902	0.0123816757056397	0.0032988543311803	0.1777898667542722	-0.0215755334737205	0.0577022701008939	-0.0014627163509662	-0.0262302750557617	-0.0081334959133723	0.0061433798611132	-0.0402599296340991	0.0680686438454654	0.2281292533130318	0.1297011991598792	0.0223305289364383	-0.0603890449997926	-0.0056198203037127	0.0153879834948482	-0.0120957919906483	0.0199355425902015	-0.0460482775441131	0.0422895176783427	-0.0368489978600648	-0.0064208233351038	0.1894248971618851	0.24718814615053	0.0047984054922083	0.6470260742098634	0.171402833811464	0.0222092885550576	-0.0637021963983784	0.0282782425080825	0.0065369898680083	-0.000867267753059	0.055912972327281	0.0394627916883529	0.2021307223631084	-0.0663474686508667	0.0438690067622776	0.0206136609691356	-0.0036418397717227	0.0246372722130807	0.2343282764384832	-0.0326429982197547	0.3988090066880713	0.1009663662102819	-0.025777247903286
Kidney_collecting-duct-cell	0.0351542781363852	0.1556993071015812	0.604959383773826	-0.0115956453431534	0.0544710850295217	-0.0325445836155213	0.07614572363409	0.0002388148709686	0.8216696796771762	-0.0098508676148033	-0.0439475510389823	0.1093065433219806	0.2271711027635828	0.0478014036361547	-0.0216905811415947	0.0305125238032006	0.017331516750385	0.1146349064720071	0.0506320837949596	0.0409438356466738	0.0121215475886434	-0.0158111667882237	0.0849809120804111	0.1487161432208127	0.2087354211361241	0.1909195389732964	0.0061936801851673	0.079487006242957	0.0232201130292347	0.3180157979705787	0.4574067805304705	0.2414084177852617	0.1455940291476224	-0.0173001530098406	-0.0044230514489779	0.033652570887828	0.0550936149421459	0.0582967141066549	0.0299434117999146	0.1421958174145492	-0.0619594445670001	0.119898580981924	-0.0100701826617958	0.0230128272672374	0.0038615020139156	0.0940939559124106	0.0400797313224807	0.0319574517751909	0.0043740274053535
Kidney_convoluted-tubule-cell	0.1393128658207143	0.2930982559617696	-0.0084300876595336	0.0001148125929131	0.0055490779300905	0.0749501099979122	-0.0059606815915202	0.1126952586599044	0.1980598121138141	-0.0280013372016218	-0.0133256607478685	-0.0044716958613766	0.2786311602262153	-0.0325482465264521	-0.0153472353374584	0.0064473963982956	0.0052151858751633	0.0660530590157503	0.0783480995148986	-0.0742511243862231	0.0092516730649783	0.018192379438512	0.1952095693924011	0.0727840859212305	0.2105020108564682	0.1787536693299168	-0.0272998195499658	0.0093237718069899	0.0351356525572533	0.1711797417777449	0.0210267273658869	0.04642895055205	-0.0602377453806821	-0.0269347036561246	0.007763758152649	0.040434860387589	0.0113005388072351	0.2997337595740137	0.0066418214934345	-0.0070999104751293	0.0095582209257185	0.0700024509243102	-0.0424788584252309	0.03094672508929	0.0	0.0927897694914816	-0.0370494941979225	0.0092362286204532	-0.0312612950598405
Kidney_epithelial-cell	-0.0047517346876984	0.1120283115931556	0.0050372842899071	0.1539506813308196	-0.0066933914051549	0.1955552738056847	0.0206469097246692	0.0520667086813753	0.2827880799294152	-0.0168856310143429	0.008335093712773	-0.0109545111510663	0.0494281911332302	0.003824200896533	0.0362264305225078	0.0933927909118463	0.0831702383165302	0.056085718567839	0.0226481776883718	0.0437042621589291	0.0262952819095635	-0.0431606916752763	0.1683066572681049	0.055591771559708	0.0310932067922371	0.1148180710024024	0.0305153619121305	0.0478403531933442	0.0174992621340117	0.1820304873286551	0.1196900505875773	0.235984358174236	0.0647214425149298	0.2616167881575252	0.0569127251636888	-0.0082371782419542	-0.0411471660319174	0.0770960264436594	0.0319003373036269	0.0655307807983564	-0.0211904111179552	0.0249136123257845	-0.0468192196654458	-0.0321443610521326	0.0050633921834162	0.0095942518473502	0.0666776473224111	0.1151415249169981	-0.0205868167338452
Kidney_fenestrated-cell	0.0620607448308163	0.0883401113227663	-0.0840503648018761	0.1236170205090066	0.1866736527202909	0.0687161078661669	0.1028353173905135	0.0656207589773441	0.2209486677239802	0.0085380086354022	0.042032062616037	-0.0251178816979266	0.0049868326913681	0.0854060018106231	0.1041674766508641	0.0320934513477467	0.0697055204630502	0.1723570673788736	0.2073392815221824	-0.0161770765475793	0.0202929624234843	-0.0031871696590226	0.0159265200596295	0.2034202743208874	0.1004403171409838	0.4591380224279413	0.688982335984745	-0.040042487827387	0.1894788146686422	0.3272751643519108	0.1961410477811216	0.1576017360426512	0.16705286477043	0.0980099827060701	0.1590744371694728	-0.0195597062964475	0.1225301110446561	0.2314746614372821	0.0173446371039197	0.0473364535079995	0.0145119925769021	0.0652583459340397	0.0720828687060695	0.0665629807912285	0.202135481891105	0.1649415876220731	0.0967783005133351	-0.0055699057936589	0.0785062325368387
Kidney_kidney-collecting-duct-cell	0.0007540802858452	0.5217056458372112	0.0501811649521253	-0.0422926478405119	-0.0192647258083873	-0.0194246669932908	0.2548590931340418	-0.1004751070786491	0.244304629040738	-0.0873353982318827	0.0130882857143028	0.0766481144526778	0.0978102412409033	0.0012626904753355	-0.0453076851018806	0.0446119193994615	-0.067357571202159	0.0352014197356994	0.1434990414254057	-0.0086199998037802	-0.0057319135247379	0.1612255468951605	0.1223090781097689	-0.0067920924715082	-0.0378468315231364	0.3530046484802392	0.0497153618881937	0.0236825010476539	0.0691836041546113	0.4539487348653971	0.5429340763068542	0.2345225640798776	0.0349564000477834	0.0358083562538694	-0.0110998084055212	0.00049489470799	-0.0518939930152885	-0.0364413104661223	0.0005058403898435	0.0680532941893134	0.0355539734967783	-0.012365008878826	0.2112723811770763	0.0023107689261957	-0.0058661490264965	0.201350074941572	0.0066448699571427	0.3463143510145806	-0.0055388526649613
Kidney_kidney-tubule-cell	0.1084655523015305	0.0293020864185999	-0.0318184266674027	0.0593541341576784	-0.0247917624224713	0.1114988545986211	0.1755062467949918	0.0874347958081896	0.1173605975228021	-0.1095707549049204	0.0614162805722797	-0.0046586598203236	0.1476064687147141	0.0100742266543364	0.2475766035737825	0.1371304225608382	0.3199021156873166	0.0465616282959708	-0.0264595321296232	0.017015191497893	-0.0087524424948659	0.2693549884738178	0.0775016342223393	0.0954472130334698	0.0245618760785626	0.2004845144059171	0.0710769037476553	0.0256606963342978	0.2372744887403008	0.9382028222989718	0.2814189965111941	0.1777658091757243	0.0534862126417614	0.3789117401504544	0.0554929037389435	-0.0059676628575502	-0.0280009485819003	0.0072345770874587	-0.0103811974311004	0.0767231759038247	0.1047936737287856	-0.0411064785098162	0.0827370734503623	0.1506309332168363	0.0236013611848287	0.0042904588839079	0.0105773400460356	-0.0424961002147059	0.0556157934585009
Kidney_macrophage	0.5453212806507917	0.3857492306317749	-0.0331061758219493	0.1301192611775779	0.0691493981720385	0.0592738764819569	-0.0347217191031474	-0.0549641713337464	0.2730344598361639	-0.0406876610456557	0.0985444253451925	0.0901943555985631	0.0464993078080577	0.0205105087315548	0.052324965322606	0.251073917758336	-0.021924221373116	0.0609290245952181	0.1285186740542643	0.1281450280222338	0.1901516989800526	0.0128481288553965	0.094470936925292	0.0454604205072575	0.0863507662270234	0.0838852572729961	0.1697379941284175	0.1125681802356878	0.362095878587851	0.4132862467960153	0.0235573585975995	0.2199060009561047	0.0620621520577871	-0.0137741605269601	0.2266791661355267	0.1155853697977944	-0.0194446609971697	0.001870367259169	0.0031260138992103	0.0220057701410498	-0.0021645768484255	-0.031650795475067	0.211856559670817	-0.0086324792172138	-0.0216558904937321	0.3250580795947576	0.2034402028967494	0.1049565603781118	-0.0026498444236894
Kidney_stromal-cell	0.0341192887487052	0.3250832955757273	0.014050473629415	0.0017289653837048	-0.0245870871463498	0.1977267612651563	0.1967547921031961	0.0228324408700094	0.3333214600469827	0.0442849597165648	0.0342895139381931	-0.0114545330338597	-0.0214466447544541	0.0537043268920014	0.1803070404741514	0.2710454314646278	0.0253439789481288	0.1195166939066908	0.193727490969913	-0.0557228806823745	0.0707228675519645	-0.0346380441900134	0.1407869806487043	0.2563263453728353	0.0879168309575943	0.5463133086307378	1.2141722190515083	0.0130554365071729	0.2447581945905006	0.9687720256648956	0.4183465154434906	0.4566682944588159	0.3466957705678247	0.0133969902374666	0.1709251553652133	0.1691648099426464	0.0996018249780408	0.1728998915914049	0.2320236984038936	0.146364519216724	0.1924936343926714	0.3314997182609245	-0.0034569155608711	-0.0060330277886817	0.0027593146296922	0.0617763863429997	0.0976319893797133	-0.0417623744632235	0.1055345723030163
Liver_B-cell	0.236647880038354	0.36764903469724	0.2641632324857847	0.0811561571770224	-0.0031907670169512	0.034281181442857	0.045586931973502	0.2223295439593922	0.1370464619416891	0.1605717466521201	0.0265213248950551	-0.0438430150058027	0.1214573141211029	0.0363302724945618	0.1518543269665874	-0.05100294603594	0.2450984611427155	0.0861625192390392	0.0660523227061004	0.021762532438227	0.0123077174950622	-0.0185352118153717	0.3937981080754506	0.0292289912076546	0.222557041964425	0.1507865162581044	0.1165128420719021	-0.0201068900306394	0.2624325220026591	0.2582140199349011	0.2055264743985742	0.2390772874387406	0.1039349664174578	-0.0154585781079882	0.0599105790227682	0.0592686662444727	-0.0139095053514837	0.0571162411757979	0.0825925337963584	0.0671510236379726	-0.0033121719765783	-0.0274654366640878	-0.0760224956602051	-0.000859452917347	-0.0085287969161452	0.2887346392570818	0.1031476580365871	-0.0207413311281597	0.0481514036258063
Liver_Kupffer-cell	0.1384009063726138	0.2365523633941169	-0.0793317387138071	0.0111009059488661	0.2122258102711577	0.1390050136405419	0.0287732758176617	0.1951784016731727	0.2005963663889985	-0.0548921931300994	-0.0055177666364908	-0.0023173043243498	0.004840602032109	0.5382536764825497	-0.0481882392721047	0.0294190952147984	-0.0267510950728883	0.1057436167482923	0.0920502437480823	0.0479711149630231	0.0225480580840647	0.0266160474941089	0.0729730364163047	-0.0059637131631749	0.0174741310705957	0.3204199664220362	0.0332355672293426	-0.0132824892131806	0.2446313593119518	0.2759852258625333	0.2169367223570056	0.3251037791602368	0.0635722595254291	-0.0061940630297252	0.1021089305757911	-0.0226323567195498	0.029079674653104	0.088323892910397	0.039911432405876	-0.0283851798676498	0.0549155490652528	0.027794046571233	0.1065933077870611	0.0604110136792255	-0.0338333079380279	0.1157387565681637	-0.0279840913222628	0.0154223921297583	0.006050022557864
Liver_T-cell	0.0599130179475467	0.173988441522654	0.0951525513757272	0.1444877233993165	0.0784580058127362	0.1119361100027044	0.0743225039008039	0.027072378000468	0.0856559678628865	-0.0829383804436496	-0.0087090817302447	0.3087414667201837	0.2360838508079766	0.0244829422056684	0.1418697049038	0.2066702734191125	0.4577999553550234	0.0483421926387586	0.0522042254144561	-0.0857078511455913	0.0537996377875599	0.0254037969389468	0.0983790737656566	-0.0184320859844101	-0.0051728724302796	0.3162117775266673	0.3027489527374878	0.0058600696016095	0.1883411861001335	0.2397858958602902	0.0782789765443663	0.1524950329495975	0.0715316773693963	-0.0055427428022509	0.2592577193151038	0.0231432992514432	0.0313143248131698	-0.0132020940025125	0.0374912803472804	-0.0286550491154747	0.0490413618716947	0.0597048535902415	0.0312094301726275	-0.0320153792206053	-0.0428089471602905	0.0623983567148479	0.0582218202127877	-0.0384959767664154	-0.0281769143202221
Liver_dendritic-cell	0.5826839780430931	0.2903829681121806	-0.0047117193659916	0.4020739641705712	0.1683669846778063	0.3313150314787745	0.1520533339281523	0.2412445226888034	0.5115475648035055	0.0731558511678781	0.3820113132540558	-0.0250283940780228	0.1225019072899877	0.0347138493214605	0.1329747918775456	0.0884264028107738	-0.0072150133151973	0.1089607902365381	0.3319473824932071	0.1193763692165169	0.1610113014325718	0.04648403587289	0.1837011025945487	0.3760980556289223	0.2396725658615932	0.3713411440505695	0.2667001076256315	-0.0342459195843984	0.581390723055432	0.507071116871744	0.0522406376437816	0.2220725101452764	0.210104704554291	0.1017854136433054	0.2743585481910243	0.2705593413513075	-0.0380754167415658	0.1498768417815848	0.0287737478425518	0.0686710245545371	0.0810754939435119	0.0262564090875256	0.0035956109453922	-0.0128609058050441	-0.0016399872765365	0.312918017285105	0.4228383279213845	0.0339089656271036	-0.0009684997881994
Liver_endothelial-cell	-0.0225916618103208	0.0980945826525325	-0.0885593030385743	0.1333228951419018	-0.0391308737787007	-0.0473852838753316	0.477760805605377	0.1863355317304729	0.4709609013307145	-0.0654972963261359	-0.038357158250728	-0.0370282838620237	-0.0793191060039901	-0.061376810487683	-0.0044285559259234	0.0099896002897025	-0.0328175899199379	0.0935933053072078	0.007095784077384	0.0355206740416141	-0.0295806605145637	0.4139500127826029	0.0365150412250606	0.1816955415854972	0.0426401466690718	0.4421327258216321	0.0323516585638673	-0.0171417364760394	-0.0068116297354937	0.4481648246570787	0.2449509606494601	0.9927304032111812	0.287879085553206	0.0280883855989973	-0.0175977769134417	-0.0312918025468918	0.0664925641693745	-0.0116357282635046	0.0852958524763841	-0.0820006350719216	0.0576107518588366	0.0385437971414003	0.0580547008799424	-0.0085385882776808	0.0052290375790622	0.1125019562608806	-0.0282416504463539	0.0145512358018232	-0.0280139498387853
Liver_epithelial-cell	0.0655290582350143	0.4271611333798729	0.0669221570757039	0.2296301299611622	0.1187845623727388	0.0583214216134642	0.3342251553011875	0.2648204156151612	0.7827351112485049	-0.0716373929047329	-0.0202825337474657	-0.0015857997840426	0.1212624729359835	0.1289503452009654	0.1677854176655098	0.0104416266956378	-0.0297952011655915	0.1900969946257799	0.1771977362378861	0.0264421742187411	0.1059088152821498	0.1473354024371379	0.051112063152997	0.2211607598470651	0.0903643289734722	0.538991372009869	0.0859686816394361	-0.0125080613902427	0.1339488423696093	0.4681548495354145	0.3185195760426685	0.7681571433496047	0.2283407845005331	0.0627496218439093	0.0132061770898416	-0.0004697885460693	-0.0093478466205334	0.0729587576058058	0.118990558810624	0.0815328060065593	0.0371000308141794	0.0706602782472126	0.0115771392455028	-0.0019683641034401	0.0278771736638227	0.1877254405147696	0.101507302134682	-0.0073372544920603	-0.0258999776665763
Liver_erythroblast	0.3004626333474958	0.5258097241962254	0.4556077697314782	0.2314646988059044	0.1172525406349717	0.6037652393053186	0.1012265809223368	0.1951117000719355	0.3950026438966822	0.0554661715398378	0.1063472872757916	0.0169780263244292	0.1924871557061299	0.0190172774342131	0.1813592127657501	0.2758063354438857	0.0033437345824	0.2216236541749486	0.2176217555930712	0.2986016400050091	0.2153758442211417	0.0472027969699281	0.3910316039412218	0.144007564600552	0.151107854114198	0.9027239010980368	0.6378044931073469	0.0457756591471281	0.6109312575557544	0.9465251787804962	0.3765977784227741	0.3251452060566744	0.1841573838932913	0.1669064101034731	0.5699752316413261	0.1271054459065825	-0.0136950765912691	0.2347821512900226	0.097738049168466	0.0986789296555275	0.0244497840751018	0.1424879378416974	-0.0444556912720682	0.0019031549806084	-0.0015512736479215	0.6486319527604041	0.5075223386697264	-0.0308673485793551	0.0402939190227721
Liver_granulocyte	0.3227863734173745	0.4020087800432424	-0.0655846314093863	-0.0347473531476031	0.0742773473587938	0.2900169409289135	0.1127623901808478	0.0964835967540025	0.3546628244802239	0.1062884389390422	-0.0039520608535809	-0.046766857618986	-0.025043687769519	-0.0419545600510913	-0.0228908638006285	0.1304244049512715	0.039340065721258	0.0623628893761779	0.0706391156069362	0.0552085738504031	0.1356390594950461	0.1659604689643258	0.1200269064493266	0.0057019671328508	0.0418365046907674	0.4098172675398377	0.0565022302756503	0.0831641236595477	0.2465977005540888	0.253024948978407	0.0600351882498589	0.1660697425203312	0.0881231938361351	-0.0377989035150634	-0.0912820284548546	0.0317273109995351	0.1088032071445145	0.0491862942668536	0.0260452819908832	0.0017745462358392	-0.078001977756892	0.0210507121943199	-0.0606400438512695	0.0042155941249123	0.0566071951230142	0.1373215254426252	-0.0769406240621395	0.009914621845195	-0.0101614231090359
Liver_hepatocyte	0.5555333219723194	0.3546610895539668	0.1475510282988028	0.4701195721893317	0.0455028553060425	0.3114140100814608	0.2871235792785387	0.0914257271455354	0.2389468033995296	0.0080301890651476	0.0026610240912793	0.0203606081353772	0.028329504517211	0.0043874134406445	0.1433023960616692	0.1087576016298868	0.0419040646758431	0.466990950713487	0.0618994038916885	0.1205985702675579	0.2852753481474144	0.1952060946263003	0.1105381292968542	0.0214289122266345	0.1146985301437985	0.6846814098805561	0.1467419721594181	-0.0083875149804878	0.3173822800112332	0.6756406453270991	0.2917860327721106	0.2485814687149976	0.3559973007698833	0.1091159246981674	0.4363766601547252	0.0278651383748887	-0.0724638961125902	0.0988757795296474	0.0265377516237378	-0.0081392811017135	-0.0302059265509298	0.0414755365878896	-0.0384340165818413	0.0068610297137372	0.0452249220517354	0.698330667151848	0.6943689583797161	0.2410406787905632	-0.009928701661516
Liver_liver-progenitor-cell	0.017216370307867	0.0047267734934898	0.0654053052456986	0.0182226715947738	0.0123399780444549	-0.0391179289565506	-0.0508655196917986	-0.0267069530780535	0.0562143528840743	-0.0289787376968016	0.2017210914310759	0.3025082830052596	0.1562693461565133	-0.0107561608654131	0.5805576908400719	-0.1176317628296071	-0.0178872259339487	0.0877668854508828	0.0261604748032362	0.017025955346198	-0.0247001330442827	0.0783691101418794	-0.0256706741322222	-0.0279966764301902	-0.0262770659556095	-0.0310963539300713	-0.0058811258217702	-0.0005620520541899	0.0007600680125806	0.0728319817805553	-0.1477230464161806	0.0076308464383812	0.0261197819532197	0.0133653929611638	0.010183427921625	-0.0124094847197092	-0.006042834532451	0.0093885038809277	0.0164993446478854	0.3492131965541878	0.0199747590834034	0.0191474750231897	0.0106128368076469	0.0370736663390975	-0.0108687379140227	0.0794907418118131	-0.0268050189506631	0.0720079870969152	-0.0534496165927983
Liver_macrophage	0.3918032184538347	0.4825369812248818	0.054500472711013	0.466194812924059	0.0109579043134271	0.1665908756308969	0.0553672996967682	0.1469186396248699	0.4256397586660781	0.3193449096484362	0.2568542673657472	-0.0116629849031983	0.2153068735406923	0.0406973358417005	-0.0562617057334636	0.1044715461792029	0.0086129708330107	0.0757873812341597	0.2035157280950486	0.0533805520543199	0.1714881432199945	0.0222026913921126	0.3288622461072736	0.0936630981460721	-0.0142516166695874	0.5082220107027283	0.02805824162922	0.227232051441604	0.4480484218810965	0.5868413255810563	0.0846007879809738	0.2071551996252467	0.1933614834132759	-0.1110842793115067	0.3724038212856531	0.2162078428055608	-0.0321165412762771	0.0078043611747315	0.0449931346185839	0.0636845436423962	0.0864384373176226	-0.0384290018227986	-0.0460261859996622	0.0026170106143361	0.0208219442827745	0.1075876544750585	0.2572642914670439	0.0368018234145721	-0.0123981541031089
Liver_neutrophil	0.1046237946015867	0.1546256601720952	0.069415085360653	0.0632196490334484	0.0119859546664447	0.3781365432310339	0.0424591613182105	-0.0204047872726805	0.0942109612213356	0.0408527538021172	-0.0599943982251144	0.022950024264662	-0.0576912268217449	-0.017741454058559	0.0385985614408196	0.0429731074931097	0.0594033727881386	0.0701221732251084	-0.0134097761850165	0.0005859837717239	0.0227422596915992	0.0908233097477196	0.0019624008355489	0.0055975529774615	0.1817678650664134	0.1732147288122709	0.1895201600673043	0.0748204949384348	0.056485076535699	0.4952660439957689	-0.0028410480882655	0.0611169981025743	0.0834873701546571	-0.0538859207510261	0.0340079912001153	0.1422444170250592	-0.0337795638006168	0.1387074788210052	0.0123545318652213	-0.0035847335439468	0.0777592322462383	0.0233883080757345	-0.0153666438531552	-0.0463215060969095	0.0015012660437331	0.1289145673798321	0.0068422656120364	-0.0319470211781535	0.0023170928928346
Liver_pericentral-hepatocyte	0.0143591895347316	0.097899873462657	0.083991693088942	0.0664846905574478	0.01296029904525	-0.0228981813435266	-0.0478393946029546	-0.0114868749786892	0.0577774308180796	0.0708735996802934	0.0015882937220605	0.0234527895285029	0.1673567697768545	0.0192694813475803	0.0318251208360651	0.3274773292408513	0.0247918353790405	0.0944794114016878	0.0528253261503632	0.0083297166800727	-0.0082412898741391	0.0576652095126011	0.0223178207481922	0.0369778257385554	0.0336561633333	0.2791972716088908	0.0898964451083441	0.4687619887204534	0.0155385600868542	0.2080370194290016	0.1166695815380697	-0.010163739520907	0.1375111110868675	0.1634101453914397	-0.0155793287164787	0.0285480082522487	0.0557279385060164	-0.0525928449630922	0.0961358250735337	0.0815557058963082	-0.0312358783031234	-0.0232784160521662	0.1169255255812216	-0.0084419604231306	0.009804941282995	-0.0106609599213394	-0.0536013762951162	0.004836939965704	-0.0703856871111027
Lung_B-cell	0.0002104700173387	0.4064066070816612	0.039232279546631	0.1334442781426156	-0.0252337309989805	0.4467484469583578	0.12467795270097	-0.0189789556013683	0.0426780823329317	-0.0456514288575796	0.0675904244439533	-0.0123664534024259	0.0157321642552804	0.0137280718121684	0.0547440392267381	-0.0207611078026074	0.0433113731997997	0.0470497059742532	0.2439392073176068	-0.0048404478178337	-0.093322428972253	-0.0182551736859759	0.0403133280721632	0.0319920952737655	0.0126421597409977	0.3625246063720116	-0.0040760923448295	0.1047966577274766	0.0220337113657753	0.2244976207379737	0.0318822764492615	0.0403456287873868	0.053946383566201	-0.054699008573033	-0.0564450911539036	-0.0141919671650861	0.0097978922188382	0.0277540804007347	-0.0057470546734006	-0.0449991976734084	-0.0266141640323366	0.1145819275296774	-0.0200388997122333	0.0263880529431959	0.0290186333833714	0.006467456417304	-0.0534051298968677	0.1582737835169197	0.1730626198001997
Lung_Clara-cell	0.019164766852375	0.3493217445027076	0.047781541072169	0.0534688946822612	-0.0420771167284133	-0.0194888302543713	0.417904620650229	0.0599826499829718	0.1437917913383282	0.0089018282174816	0.113406456139778	0.0263662445476365	0.0510542056127534	0.0575771755789626	-0.0381963630741127	0.0931661014471908	0.0387127200897044	0.2000557495733543	0.0410569895918016	0.0876331093116265	0.290262527450231	0.167363632605794	0.1861635347390883	0.084408969363876	0.1320926845774968	0.5395728220628943	-0.0065645744723593	0.296566043804063	-0.0646511470805553	0.1870138378182564	0.4873138397777928	0.2104199499814459	0.2838937519947215	0.0579254507182021	0.0150555648857914	-0.0166790035824479	-0.0436778073801609	-0.0463221814521389	-0.0096754739505032	0.0687978474503315	0.1438619443371109	0.0494983506496877	0.0785247239107018	0.032656385765534	0.1130422807134177	0.0030143608872859	0.0259646499327644	0.0173304902453806	0.0414627480606064
Lung_Plasmacytoid-dendritic-cell	0.188998836009271	0.1514668050738493	-0.0145948246734177	0.3856949098018256	-0.0314169413262796	0.0707100299782858	0.0117088558256857	-0.0406054246373725	0.1127773081939154	-0.0043405066796855	0.0451012816345384	-0.0614312223239468	-0.0709601319421749	-0.0378198553677684	0.010763421458786	0.0848360208094302	-0.0165942031874654	-0.0193162606079561	0.1113680874479037	-0.0556121431945732	0.0606397711999281	-0.0215968523032555	0.0785243066597374	0.051145719345195	0.1194634362750343	0.2119195764750578	0.0413752186460144	-0.0203619439073446	-0.0013365809253256	0.2540486871270309	0.0804023473395955	0.0487380527452438	-0.001287390872373	-0.0143744125866279	0.0197043183737208	0.0379283269087276	-0.0744117365314519	0.027818439391451	0.0814836997197575	0.119458872080127	-0.0273166993130629	-0.0299686876883763	-0.1029032437201444	0.0179675017456249	0.0363241854754588	0.0594336158111373	0.0761225180637556	-0.0143672888493758	0.0102924997620504
Lung_T-cell	-0.0767347911625573	0.0615558401242671	-0.0408883751518204	0.0320942139279319	-0.0249047729903375	0.4114260703773595	0.045849740501451	0.098198021443268	0.0304606211905225	-0.0170712759377424	0.0086815014464063	0.0257404786497197	0.4061440733955506	0.046165952950471	0.0360905768564679	-0.0396688481184359	0.0161434585240982	0.0371723929841142	0.2589068007381552	0.2580244661947626	-0.0792503508496218	0.0191951621202335	0.0227559020999864	0.0610716116430542	-0.0163906129910876	0.0158893317142224	0.1461894312959036	0.0139121451249333	-0.0913649655449949	0.2007927342111152	0.2333041980490197	0.1927138650617568	0.0257439611642908	-0.103680173960431	0.0698951885791153	-0.0180177200417842	-0.0516731726104461	0.0317312635573279	0.0077768072683712	0.0353996388018317	0.0186485694549827	0.1209807329414692	0.083998637112521	-0.0030018842557215	0.0016214727174642	0.1584732714118344	-0.0080740683414866	-0.0239663720507893	0.0327827722811786
Lung_alveolar-macrophage	0.5058307616326908	0.2243011721754714	-0.0393013852624415	0.2056440362346201	0.0982578625642948	0.0776170488139558	0.0108342171979829	0.1760302615534287	0.1341048285585874	0.0230662196863448	0.3209928529492004	-0.0283755690603239	0.1430088769904421	0.1196248260612725	0.0802954843706861	0.1366529549536906	-0.0535810097174771	0.0690138087280471	0.2524721199353121	0.1424610560091665	0.3688717000054128	0.0127574233943606	0.01772046863537	0.0075721947314331	0.102498099628954	0.4487610989581599	0.1168108142331423	0.0698237914807545	0.176105775648097	0.3238953260732444	0.2432483960055374	0.1868690571335975	0.0293518963476532	-0.0271514109415353	0.6022459135123464	0.1252902389401828	0.1199803125567502	0.1698301162746636	-0.0076239880020658	0.0699284092543505	0.0406573747220922	0.0085351858659144	-0.0467011674519923	-0.0146641330618487	-0.0121964529436087	0.332787558035135	0.1036183124618093	0.0183816487632814	-0.0097190894343958
Lung_ciliated-cell	-0.0139593566614757	0.0183016293562745	-0.0240011108830594	0.0159934781227911	0.0182949753534089	0.047795600411865	-0.0649214554085852	0.0337880330680183	0.1283973365927127	-0.0102869163973582	0.0272400651074081	-0.016746525262938	-0.0083077552827368	0.0012236242883355	-0.0465682609027479	0.035521621115885	0.0221272933245471	0.0748959576301785	0.417126952536848	0.0676246801663607	0.0511751244331654	0.1337036585062986	0.0478723885246604	0.074139687764543	0.0668995278704275	0.5534630452662347	0.0033703338346171	-0.0116985757920206	0.0015581331959217	0.0952137422054603	0.1572222305123534	0.15352054971844	0.0851416890838197	0.0251767246657754	0.0277666792866801	0.0064410132627647	-0.0684249187126309	0.0277286211540137	0.0173815974379714	-0.0184384807777553	-0.0593980950226846	0.0026171248111099	0.0167621040458154	-0.0455325295702228	0.024481989367149	0.0382777034922477	0.0116001988679662	-0.0100461141948938	0.0885285474141445
Lung_dendritic-cell	0.1387121682424946	0.1868935692302812	0.0489522614440716	0.2101795395414931	0.0619614213079308	0.1535406894336153	0.2424896268405247	0.155047000063574	0.0952389151870194	0.093261909095067	0.0533497160174222	0.0650224495753819	0.0102709640391163	0.025106165972631	0.0329480595809482	-0.0062136347678968	0.1529867878189346	0.0452221273490139	0.2298593938179536	0.0811523846395094	0.0790346691358328	0.093508539842025	0.0363114110257612	-0.0293870285907449	0.0303791167459108	0.2548104064611266	0.1061065788671368	-0.0003475276188432	0.0893376253080827	0.1768040753540631	0.0684302924365349	0.0350588432459805	0.0473367710868137	-0.0032365029478114	0.1952456864616303	0.025848122766408	-0.0229769461927638	-0.0489062855791383	0.0417449886703068	0.2061783708569804	0.065862407558737	-0.0004258617336276	-0.0541752970794308	-0.0150275290392253	-0.0252793537328846	0.1787720161036482	0.0667427686371704	0.0128385326114042	0.0314696410262646
Lung_dividing-cell	0.0651428932655737	0.1629388422166058	0.0489730752842356	0.0012447993054904	-0.0224891551155649	0.0496692047293294	-0.0299872830591723	0.063284954220516	0.245413181626209	0.0068572663759934	0.0809181151245889	0.0023137450990881	0.2682377356231817	-0.0044896014835507	-0.0183823076389805	0.1147159416140285	-0.025949764938066	0.048337487647314	0.089998043062561	0.2084205473687337	0.0464296509513185	-0.0361002947467447	0.1519822113042244	0.1583263536636418	0.5462948384309296	0.1640085741233609	0.057904202186517	-0.0531916068200669	0.0424632942854663	0.1474464115774154	0.0806098140697308	0.0120491084414071	0.0469677866960461	0.0453618598628707	0.102325153672507	0.1991158459758122	-0.0515679313723815	-0.0168602258985552	0.0221226647375752	0.076084798037609	0.0285567867202359	-0.0531224218794427	0.0211668798559345	-0.0203671465755152	-0.0126827849461435	0.1542116477987639	0.0941978769126732	0.048948434894816	0.0912047759083806
Lung_endothelial-cell	0.1195183071464548	0.1905440022889042	0.113463142689152	0.1639317653578636	0.1580195508045301	0.0062246756146904	0.0706821470963515	0.0378361005874559	0.3257951496510574	0.073066569842978	-0.067644060723475	0.0012880837274946	0.0176669158475175	0.0204588823024251	0.03805943052029	0.0938229463173895	0.0427346809217274	0.0397035964453519	0.0701175272745625	0.0615145180583034	-0.012877912487272	0.0172123192160367	0.2976000289597864	0.0086059023654894	0.0126934570794637	0.2917158155413375	0.3751138392967436	0.0320948067303035	0.1123269993763136	0.3797293470108837	0.1572149119719978	0.2479488766545836	0.0218462062155285	-0.0180757344157177	0.0248732996066971	0.086116985471469	-0.016485082733127	-0.0275193534704098	0.0820420558057173	0.067978056141162	0.0990657927832422	0.3517014189531882	0.0660814453236145	0.0152671222144866	0.0355297932968942	0.0612086693398916	0.0360539487422317	0.0318682466934398	-0.0531415244254519
Lung_eosinophil	0.0997068544295935	0.1522829411222776	0.268667392498497	0.0013551384084392	-0.0047369052342198	0.1140005377560968	0.172126862498741	0.079819662152776	0.4955744968374623	-0.035416612902968	0.1150235134433861	0.0800404711953431	0.0515365940065009	0.0911402320375513	0.1676658577965956	-0.0698975771042516	-0.0339349442270513	0.4738166954215352	0.039052452454426	-0.009957623257994	0.1136205996030534	-0.0376290404765667	0.0033607365012781	0.0631237796795925	0.0870589005090818	0.2031494203219151	0.0441868204292528	-0.009904982849146	0.2009464038983315	0.1449250240323274	0.0697118733087686	0.5333509141554487	0.5491890924937383	-0.0242940856869329	0.0502747848446494	0.0006635215454395	0.0012377481564252	0.0185464611570513	-0.0464144677276491	0.0165644553123161	0.0743354265927863	-0.0123287299097778	0.2578759766434761	-0.0385465247908752	0.0905606255964519	0.1566457609674766	0.0151405056787524	0.0228833477858203	-0.0398616888797691
Lung_epithelial-cell	-0.0248903417662028	0.0130595014980107	0.0701596397435698	-0.0249513448929322	0.0210390349318736	-0.0509249335956201	0.1017832402244592	-0.0188891229004017	-0.0684939568903381	0.0250006821382521	0.052454092943916	0.0247921233786582	0.0594474738638151	-0.0195886270792869	0.024992063272881	-0.0551305756893868	-0.004248666576294	-0.1116106898032764	-0.0136565831821123	0.0227839896757655	0.0029819552332884	0.1061522815863261	0.1101479121488785	0.0851589702579968	0.1737346492325198	-0.0113657565783549	0.9067336343939064	-0.0028269037117193	0.0442250101258817	0.1073810769948197	-0.027372749194592	0.0672228943712365	-0.1005727582253179	0.0665142275846122	0.0148478272350951	0.0177513848700284	-0.019853670344819	0.331677890124761	-0.0156325618578427	0.5935740110781836	0.1210198047013147	0.1063337122330836	-0.0835286447840852	0.0049848949659683	-0.0074645617980067	-0.0190445200838468	0.0187852671937162	0.0050690920764289	-0.0223423328290743
Lung_erythroblast	0.0330880113135639	0.0247932735618596	0.3959115598350868	0.0010879891495769	0.0546138551656991	-0.0010060734535809	-0.0120971159762124	-0.0177095805515122	0.024802772409796	0.1012081607890603	-0.0022285882589469	-0.0016512777052414	-0.0153420713695244	0.1171166218795986	0.1879865045728599	0.1502103955889506	0.0460081698159747	-0.0456293845527698	0.0349058967371013	0.0063235176269223	0.0081456681202844	0.0776971364686181	0.085590566544077	0.1202617688116365	0.0400999490816067	0.1224258984236358	0.282231841365629	0.0024056965806207	0.1710229977698559	0.306270148005782	0.0764021568856672	0.0396529262333581	-0.0568445652916319	0.2130791683449689	-0.0086657612852971	0.007136415329732	-0.0485445148223929	0.1145343112174389	0.0361274998142251	0.0296939702006722	-0.0009343538835146	0.291812653234294	0.0750102228074113	0.008144584480837	0.0428479444302052	0.1433730026733194	-0.02099933505097	0.0130247403718223	0.2855181991904691
Lung_interstitial-macrophages	0.0443179638919519	0.1513511945888495	0.0452524309941422	0.0180224114454723	0.0049502758332126	0.060866522432393	0.0013344780504361	0.0470308006283269	0.1590335077781454	-0.0336880411141247	0.0526772134958839	0.0619902204965258	0.0139545707175444	0.0261124023427667	-0.0196704618187273	0.0244210858146187	0.0276460750988873	0.0065918160230947	0.0904654501907375	0.0866189880359197	-0.0182508040534848	0.0008738719910404	0.0648386355385002	0.2512902996930953	0.1680602155747779	0.2834141600699732	0.0017572260713182	0.071402309919027	0.181425545662994	0.3618908457409931	0.0583771601982907	0.2293138431609116	-0.0268436267784847	-0.0682411065246736	0.4776949500070716	-0.0128216532718535	0.1735456934516991	0.0643830440430445	0.0577120994906721	0.001998809322691	-0.0109503894624216	0.0640096223252743	-0.020627887008329	0.0464428839906181	0.0632521195907368	0.1675650547250747	0.078815282373602	0.0028466339883709	0.0010858127480468
Lung_macrophage	-0.0251315925896982	0.6152579793665122	-0.0120054166882597	0.0043708925962598	0.3228855241216996	0.1538562896077109	-0.0027923328684932	-0.0418037113975436	0.0529501217432219	0.0143633016108412	0.021170528672683	0.1516931805894062	-0.0090260837516835	0.0605455022928967	0.150119904085241	0.1444307952379498	0.06592098814066	-0.0509572729491793	0.4130113468819555	0.0898664374373911	-0.0303447529518249	0.0398142461012805	-0.061495126719942	0.1230912111045209	-0.0009415433419707	0.0448492592789741	0.2538504481233933	-0.003975476632724	-0.0145630600371862	0.4803378412216527	-0.018974045037235	0.0794127942612144	-0.0279139531696846	-0.0345993429973455	-0.0569730776751996	0.0245271886030819	0.1979863921008851	0.0562374218105952	0.0085046539779185	0.0007286750070947	-0.0252882492937349	0.0436382474254297	0.0443223656310192	0.0242655207730439	0.009592294465839	0.2229635308371399	-0.0064038376036686	0.0449687854447883	0.0005396414391088
Lung_natural-killer-cell	0.0159649381201063	0.0845487600039349	-0.0214402383416364	0.0269652214622352	-0.0115263514454367	0.0953032511509245	0.0552407402928715	0.1136392506388341	0.2501644540959946	0.0878032654719959	-0.0368362022879986	0.0036208123221484	0.114698385458192	0.0828987675671699	0.0220503699199323	0.0378003324810759	-0.006375547496542	0.1304889421998824	0.1962135758073165	0.0665996015408809	-0.0305633209622075	0.0536645215052164	0.1140597007636173	0.0164926803326568	-0.0063068072149446	0.2750288288125778	0.0017807666768395	-0.0077345871949357	-0.0286148731628851	0.2264880998942004	-0.0365471748778857	0.1974663364824435	0.1988160399451973	0.0438381957558161	0.0776235394743672	-0.0316821448122543	0.1721660764209854	-0.0188294951115431	-0.0038837850667665	-0.0330943704090344	-0.1516497839423746	-0.0436769750150889	-0.0194209929692445	-0.030430030048391	-0.0109715653327364	0.0720639488316566	0.1020180076230795	0.3110852123741665	0.0135585190775507
Lung_neutrophil	0.3291350185785042	0.2316171913077142	-0.0356264656453544	0.4513291868717615	0.0495813477172644	0.2541241939076564	-0.0303469616057965	0.0405440028898299	0.2165028884062476	-0.0371658668515331	-0.0132126021070166	0.0298561371346558	0.1946036085321609	0.0089835749192932	0.0969455682571469	0.2206337444396018	0.0095605992861422	0.1933857517138683	0.2360182795027189	0.1416600674450552	0.2588453821845961	0.0027975424787822	-0.0161400197984172	0.1799339059721803	0.1173444540735472	0.4590051646607204	0.2467891499812936	0.0303436272206941	0.2794256819537085	0.495339708603448	0.064165960884761	0.0782953277341354	0.3005652866236987	-0.0108836682995839	0.0880086689513698	0.7019129039114134	-0.0032369635320555	0.1120783487989009	0.0363127489410241	-0.0062800738340177	0.0159356950419416	0.1105995736133963	-0.0222925898626043	0.0047672104914483	0.0157489955515521	0.5329033247627839	0.0644738941885596	0.0016448928657644	-0.0079217538737121
Lung_nuocyte	0.3174186640529589	-0.0551220757249887	0.0201522386870799	0.1090198526939981	-0.0494144851584494	-0.0243969510390274	-0.0539661155098798	0.0115829330791401	0.0049945684077049	-0.02681381996065	0.098952052690183	0.1025390081687018	0.1695398177936302	0.0197981343000741	0.0054913231606187	0.066896571138492	-0.0097466943484828	0.003521753902707	0.0476576209694441	-0.0024497641504506	-0.009834789880038	-0.0577476791280818	0.0623211006651531	0.0334590199047351	-0.0728869739818618	0.2090553749071392	0.0497156280054017	-0.0251277958574383	-0.0418358553618063	0.0031040835563544	0.0297822400123349	-0.0294892163448762	-0.0031223276192572	0.013115608930834	-0.0152078466829149	-0.0409674865191516	0.4918586015936859	-0.0418215046019483	-0.0245398555045291	0.0264779415312727	-0.0661231351750764	-0.0563791407740661	-0.000374262173895	0.0734599141776144	0.0084170814525778	0.0514566377756638	0.0388925048594353	0.0062700478534622	0.0859536402400351
Lung_pulmonary-alveolar-type-1-cell	0.0527605514204292	0.1124026433170861	-0.0330423833045782	0.2126221494965137	-0.0346087970955482	0.0244231895553579	0.0669057501421546	0.0555553225435376	0.2176438165718425	0.1415034482738609	0.0420660445833967	-0.015781747824454	0.0638201668950428	0.3541473899406755	0.0460563427668998	0.0931783389589879	0.0864069342889702	0.0590669991603172	0.0076679832809259	-0.0469302904080467	-0.0469221925580299	-0.0502627637147254	0.0878054363123691	0.0113863536728173	0.0685878143309073	0.3593973047386412	0.005118199286487	-0.0022136568259604	0.0136632063001051	0.1629519331584348	0.1986245958911756	0.0249772048984028	0.0820425229938408	-0.007443280977454	0.1031993597205464	-0.0408173779330941	0.0436624900326946	0.0241015303086139	-0.0283298839723702	0.0838933384280437	-0.0454275662317327	-0.0169286275368589	0.0446359409216855	0.3799210084821255	-0.0104849999319202	-0.0372437873573047	0.0175977202588507	-0.0241995585712298	0.0797357600411955
Lung_pulmonary-alveolar-type-2-cell	0.0777343951415838	0.1277308476834212	0.0929600495818426	0.048594062697687	0.0634510231561767	0.0862736570094139	0.5452944873035486	0.1117460642111488	0.2868113766107929	0.0035265302172839	-0.0409096872721444	-0.0484713640015365	0.1126847363080062	-0.0194819420357355	0.0313465745923001	0.089836350089629	-0.0070532402715648	0.2322510169930291	0.0115932140716442	0.1522041063498197	0.0071758930595013	0.0293478024087971	0.0050979761938442	0.0120141564856568	0.2030548887637017	0.3808376534361087	0.0494951565107538	-0.0160844752625498	0.0012538201419885	0.2516306371260937	0.2862287304759704	0.3958708261029099	0.2419013199720379	0.2005490148267897	0.1915854717184726	0.0127446890187331	0.0116401716369491	-0.0464207963465254	0.007278147924235	-0.0058750914550381	-0.0029124420805776	0.0193662800418119	0.0462386491608802	0.0644245480513817	0.0140377107200283	0.0822984958978739	-0.038172984458785	0.0958084087298589	-0.0152323529576149
Lung_smooth-muscle-cell	0.0059931776584311	0.0877363490275949	-0.0553505648288159	0.0020184019887224	-0.0323724895153227	-0.0260373536694812	-0.0976947806476193	-0.014141370292276	-0.0878196075298976	0.0925736700317911	-0.0486881046696826	0.1325240094504087	-0.0654459591802621	0.0198236872500184	-0.0319881554114515	0.0028086300539721	0.1271339127939656	-0.0422980285396451	0.0066075728482224	0.0354310926314122	-0.0130405937428488	0.0227331697077763	0.2448925849653449	0.0337806485812826	0.0323836402501018	0.0153041796105906	0.2493775877971859	0.0801512871752476	0.0540833277492435	0.1707411521676355	0.0018519280620664	0.1375418367307851	-0.0254530032925552	0.0980721675697927	-0.000641385379886	-0.0113909899578893	-0.0177660417806896	0.0766941310587935	0.2097282374381829	0.0319629704173003	0.0411792559338427	-0.0079768034776127	0.1892590710444687	-0.0009003836520402	-0.0092512078011822	-0.0422731635407663	-0.0099159823312757	0.0694792052407749	-0.028964936678803
Lung_stromal-cell	0.0310670787853072	0.6201104529426515	-0.0156449211969571	-0.0453085995448213	-0.0100726796695787	0.073583202379452	0.2339597488520108	0.0355986675483523	0.3926824138717864	0.1895482586365618	0.0476377733272029	0.1481812623860269	0.105429366349909	0.0192949234659484	0.299565754964718	0.0404333461021589	-0.0533347147418386	0.3801226073406025	0.4838934831786889	0.2355981030108025	0.0004131630169408	0.0521507362168925	-0.0194464740150325	0.0476159159555105	0.1913274386661634	0.7465958939180005	1.5948694295513823	0.0735321712429357	0.0111693812179907	1.2711859276877906	0.4135504026723998	0.9143099139237004	0.5336652735332231	0.0062477984562659	0.1143721785029989	0.0512904801931592	-0.0170626254078536	0.3271385122932602	0.0073786138588022	0.1255252763604066	-0.0546710246451996	0.8865580026971489	-0.0089993243922122	0.009682592253845	0.022740008224246	0.2630641057738677	0.0699779929283516	0.0620408920650554	-0.0228676907759907
MammaryGland_B-cell	0.0884055717330346	0.2609469068387276	0.0017248994806638	0.3363968445249101	0.0129693254833333	0.1388774252595547	0.0258338275550985	0.1685502808630203	0.2374600040229214	0.0077282170172257	0.0954742352827072	0.0260032961513013	0.0905253369831714	0.0546365602192729	0.1170577139017129	0.0743344307425446	0.0050881408030543	0.3383883007150181	0.1290170525442436	0.008074755833034	0.0451410215051779	-0.0486439593373296	0.2641926326124032	0.0607477251520338	1.1027709676206678	0.4645305811455278	1.054074341305496	4.573022998041116e-05	0.0047554728438271	0.7654973156323043	0.1923470082447771	0.4522019452630413	0.6472269960335372	-0.0304927704377833	-0.0570735734267897	0.0234393760890407	-0.0296918922053221	0.1089128722359638	0.0072217380520324	0.109389400860185	-0.0204616974495704	0.0473293270449392	0.1017541929703457	0.0157160324403148	-0.0296660335520127	0.548919825633814	0.1299018599537182	0.2481552351563567	-0.0183628440452496
MammaryGland_T-cell	0.0535968901135932	0.258787734631166	-0.0356156020508427	0.1399146874450298	0.058803265547644	0.1184961775940136	0.1482136503378736	0.2159980233538715	0.1800025946008217	0.0960305098469865	0.0288481074123429	0.2542293464670497	-0.0144759974948052	-0.0028790203498527	-0.0058543303784411	0.0259690801188196	0.0297054331226387	0.1266395267713386	0.0097318662068386	0.2631149326057467	0.1054899407829172	0.1708782692351168	0.218743351259677	0.129094484158998	0.3518842148131524	0.2870420562049173	1.169443970209787	-0.0013336217822957	-0.0945086466527202	0.4785054410531759	0.052489610412868	0.0759340054807733	0.0697899107016119	0.0299882871056802	0.0894360769487149	0.0316817307749584	-0.0371714674311514	0.0976424116671621	0.1387334853709161	0.0295616363708141	-0.0099429119088074	0.1872817234375664	-0.0059848127594979	-0.0096831910510061	0.0056661859504571	0.2657778403907921	0.1156929391751703	-0.0079721100123275	0.0390914248241513
MammaryGland_adipocyte	0.0	-0.018949892778389	0.0541623653714743	0.0	0.0	0.020460612709621	0.0	0.5569311260584042	-0.0869130620245782	0.0	-0.0137817628784703	0.0	0.1190333677266632	0.0	0.0	-0.030441673158143	0.0	-0.0202701103289031	0.0	0.0	0.0	0.0	0.3983518107778934	0.0	-0.0079052237364155	-0.077215450138695	0.0	0.0	0.0136746866040555	0.3488782675100706	-0.0229978351991939	0.0	0.0	0.0	0.0	0.0	0.2216952013070106	0.1767302540335934	0.0	-0.007017947277429	0.0	0.0	0.0394077612243193	0.0	0.0	0.1650632961096631	0.0	0.0	0.0
MammaryGland_dendritic-cell	-0.0009142064447343	0.0998393703778801	0.0195054917793473	0.0160552868556042	0.0511077178444711	-0.0057506303841089	0.0098722295901422	0.0907524534763756	0.6801083417342185	0.0202683320459392	0.1378649542816049	-0.0176470568535098	0.0667507587065652	-0.0062210329277468	0.0238725331411596	-0.017683725964012	-0.0324429338276792	0.1017019267599208	-0.0578887533781442	0.0184182354556915	0.0832571353281061	0.1819245113847408	0.012320116985894	0.0576881804971187	-0.0368314901584415	0.2053555684055117	0.587995730484045	0.0047684750853587	0.0987249328949047	0.3315600321757034	0.2001408981899799	0.1486167823019875	0.064539036277279	0.1113169155949985	0.093526718991344	-0.0416564906552874	-0.0354985294058074	-0.0785030806679891	-0.0161536624116371	0.0194185488720787	-0.0240980306132669	0.1368480169816844	0.1665706150731506	0.0486813138491825	-0.0047134752816282	0.0818805351600124	-0.0139852316453999	-0.0070659553722455	0.085827626772331
MammaryGland_dividing-cell	0.0775920540529057	0.3899440544154127	0.051850788918611	0.0171848676767018	0.0267401320352268	-0.0464207735156479	-0.0595732618913427	0.1583880217313827	0.0369814079542079	0.0793985129297724	-0.0467378533049993	0.052940274450271	-0.0442454731236228	0.0062328255311367	-0.0157680944264346	0.0625459714961447	-0.0506797348392966	0.1062153847380374	-0.0138075540556167	0.1132259038713611	0.0203779319234306	-0.0316317326789136	-0.013937259338001	0.0679923624147885	0.0273724064872535	0.0574218712509797	0.0453495520417538	-0.0023853032521891	0.222903350324352	0.0043301552290674	0.0507257555122688	0.0199582898042716	0.1165924771357062	0.1950212978048436	0.1170935531376341	0.0272041883610864	0.0134463780063516	0.0529907228593077	0.074067650142395	-0.025648672475996	0.0313662928075401	-0.0534444770722675	0.0172676934850871	-0.0078829044584906	-0.0029222855135405	0.167327487907638	0.1330039794068272	0.1592879429141527	-0.02086575489476
MammaryGland_endothelial-cell	0.0303696004823142	0.1721851695226847	0.1283384179376886	0.0976488550857141	-0.0221284137432633	0.0303383172315785	0.1850813009260321	-0.0300183640667432	0.1359079365456011	0.0436291968362812	0.0407526531457566	0.0680766843554291	0.0423607293844858	-0.0193127035379383	-0.0368495677486132	0.1254349259799736	0.0413612616927225	-0.0181253109053469	0.1083082628427411	0.0734851201055437	-0.0398177250144096	0.0121463691377737	0.2004639036248838	-0.07136130551812	0.1106325857710681	0.6057349070773044	0.2370839175551773	-0.0367808710820132	-0.0302003367014371	0.2813793188003233	0.2249822563966469	0.0979921191912448	0.0719814636718765	-0.0916022756474336	-0.0719566868773472	0.0039195644966892	0.1558177431225656	0.0956305405448117	-0.0140226418827786	0.0761964004539864	0.3364560370697949	0.0363294139069756	0.0290803577274927	0.0349589422036418	0.0342343170213587	0.0133006946145063	-0.0180978834586782	0.0152509700595456	0.0257383030629549
MammaryGland_luminal-cell	-0.025303032178219	0.6284415545591089	0.3544731592249218	0.0538972428344895	-0.030339380830895	0.0312530156179851	0.1646151144396782	0.1270479849464783	0.4889284827356165	0.0373439923177714	-0.0122808484237145	-0.0383234145998001	-0.0091218346351384	0.3614050018578888	0.0486441418086862	0.1728948868539184	0.0655208541305178	0.1853747519292639	0.0324332597235858	0.0555439868138078	0.0022883528093889	0.0161070080736155	0.0346192467411232	-0.0040087034321088	0.1978285050084298	0.1585216851826016	0.2530934873644616	0.0043726230100719	0.0128278567463624	0.406013688835441	0.3217042539367468	0.2588146790838277	0.1037344722269059	0.0375785580109743	0.1036892063539428	0.0062021630609027	0.0026249937450305	0.1436212330523859	0.0135047083630788	0.011395076440456	0.2074122033107387	-0.0037357090470682	0.2243919027985408	-0.009530123540989	-0.0245644869488957	0.1254056531013697	0.0558319417051493	-0.0442221147240094	-0.0081096493917119
MammaryGland_macrophage	0.2778743713171054	0.1501399361314276	0.0442579475609641	0.0709418148889161	0.069093908198945	0.0312352852686539	0.4541686597465477	0.1854890554894302	0.4402101267263243	0.1072461837430042	-0.0010071038650507	0.0533707829105221	0.0686214379613324	-0.0437384167321095	-0.021859746305968	0.031904298554672	0.0278521157893913	-0.0008693593990027	0.235535726212313	0.2839937782896635	0.08114348266701	0.1211121808157722	0.1194298869197138	0.3061652980085265	-0.0359959052879127	0.5672442054115581	0.666472278953772	0.1709212376815378	-0.0199112851364225	0.6795984363614028	0.1556060743271135	0.2412718717406458	0.0391178382292427	-0.1062582131577156	0.314392290436845	0.0036931445614953	0.2535802031401561	0.0305333897165675	-0.004569157315726	0.015024922320673	0.0246319523017449	0.3366944649753931	0.1032638662820996	-0.0091259271563905	0.0061232802408207	0.4423590966356824	0.0534837398247643	0.137085745346248	0.256362777257637
MammaryGland_mammary-gland-progenitor	0.0964811080395219	0.0054314475704318	0.0181177141193878	-0.0021119809951216	0.036042250633348	0.0985898275956988	-0.0436033911792588	-0.0438847872630392	0.1568219092392644	0.0151056590866871	-0.0311771247121446	0.1207113983204956	0.0653690818418131	-0.0063992827133663	0.0407008399345846	0.0578829520762665	0.010364760046586	-0.0384237266696663	0.0176511042382943	-0.0121497119611814	0.0151470405470093	-0.0511457655270768	0.0223372315088192	0.1906328977257624	0.0311653113572455	0.0994603575960896	-0.0045354351428083	-0.0122365382248812	0.066073780426039	0.1713267224888649	-0.0456518592756599	0.0690147710190103	-0.0234896623366005	0.01975516753686	-0.0461176673612835	-0.0111396511765178	0.019188654345804	-0.0295966870346478	0.0738241029109887	0.0158011158229151	0.2534196533797101	0.1240614999123608	0.0036228295406829	0.0299289131543537	0.0143794570194722	0.0203746022433445	-0.0054518581025053	0.0445211115827947	-0.0180630413856609
MammaryGland_muscle-cell	0.2035304313318974	0.1257266368967387	-0.0610178894592141	-0.0110492922854536	-0.019033962711675	0.0814665457185146	0.4469516628693498	0.0231493925859038	0.5109355803558197	0.179777321344886	-0.026563672469	-0.0201852504632306	0.1585350533801913	0.0161005358719697	-0.0072134264471265	-0.093380155179754	-0.0285382113359029	0.4051617410090743	0.0310986132651872	0.02351988169891	-0.0064370311850509	0.2153450468374577	0.1911402252237395	-0.0002035554995186	0.4646491684609243	0.521200257748305	0.8242410291930699	0.0014431443290578	-0.0290495954280247	0.7665658514070023	0.3596688901300748	0.4837993951745283	0.3428332643389039	0.0013435409684515	0.2692446658384223	0.1683973529359305	0.134347156187695	0.1989458205566833	0.0461593930979807	0.0376413255486892	-0.0201695237020356	0.2588125333790982	0.0058086951127861	0.0613855184996683	0.018131048797227	-0.0210887359942267	-0.0014629751370144	0.1335646623650791	0.1048874558692637
MammaryGland_myeloid-cell	0.3173336414181407	0.2878043913044409	0.0130924504488291	0.2036633980708654	-0.0154549764189471	0.1052004150127805	0.137286464698964	-0.0043052911939293	0.0889720066201737	0.028827947589845	0.1324871727159191	0.2218830010197238	0.0587770922620631	-0.0207210545196911	0.0902709651547754	0.1104391582279777	-0.0597134173804739	-0.0498404189424065	0.1922370844901302	0.1204621771888298	0.1224596764136537	0.1457850197832943	-0.0940265587911597	0.0334553798511335	0.1961221835813657	0.1319399520380905	0.0407141539561824	-0.0418529550777115	0.0071517591187891	0.3603446866073855	-0.0040154735907532	0.0499473268325792	-0.0809467184509226	0.1499649355585819	0.1816989200598755	0.0897137626024994	-0.0358621871234081	0.0175810859085674	-0.007510491894136	0.0471586052963252	-0.0493862062074337	-0.0260465655566732	0.0308569556987997	-0.0087256795539714	-0.0151987331728525	0.0368149961705804	0.1615280253940104	0.0369271652915936	0.1279200380585861
MammaryGland_natural-killer-cell	0.2396514856654032	0.1729615132143584	0.0424176373572481	0.1763621753954859	-0.0298699313070567	0.3642234566968659	0.0965579422888905	0.05955633416145	0.1702402799581238	0.2299301684965924	0.0244904254100273	-0.0255750745411676	0.4126884919136329	0.0143078785006804	0.0495021502666499	0.0266642013005328	0.004773333606658	0.1249444424984782	0.1284154480132336	0.2727821428502791	-0.0010427522144464	0.0044346031080438	-0.0114179821413226	0.5193651355041327	0.150398525081634	0.0533866394863858	0.8136384937779758	-0.0120725423014297	0.12972091562597	0.5440338541184141	0.2953508188513487	0.4136751410559529	0.170248155756202	-0.0261172694271609	0.2136228921390597	0.0178522776696481	0.0366212399326754	0.0343410528385948	0.0431434815973938	0.1643899442219389	0.014260497408439	0.0299081043240551	0.2168142365955844	0.0025652073210417	0.0256257619657385	0.109992004621594	0.1248863551032306	0.0334898790112124	0.2882752526390295
MammaryGland_pancreatic-ductal-cell	0.0067058270223132	0.0295559574309739	0.0023073821620112	-0.0092496595900735	-0.0626443248693188	0.0076125508104954	-0.0473341466952611	0.0897716287501658	0.0013461438064806	0.0037240824619718	0.0109723792244326	0.0954548479017184	-0.0464818527595573	0.0419580811498355	0.0402734210401106	0.0503590896934515	-0.0531174661481195	-0.0639715756011956	-0.0646827184176265	0.2420943595575086	0.0137212628351359	0.0304846363970528	0.0948212266519785	-0.0273842231653039	-0.0407168788408223	-0.0122890967291156	0.0134395738979333	0.0582489600518707	-0.0508820603234786	0.0165012481967077	0.0475029627888866	-0.0091026031199281	-0.0702084774186772	0.1591487789506977	0.0574695528736874	-0.0216804704172776	-0.0707255765506751	0.0643777105432232	0.0534746863579202	-0.0248673097290493	0.0105892628330655	-0.0417121100222739	0.0086822096318034	0.0077802531320237	-0.0108444034872074	-0.0101885603084234	-0.0424621502113181	-0.0721636013962908	0.0535715434105595
MammaryGland_secretory-alveoli-cell	0.0360638410048439	0.3574448250201423	-0.0155194735939733	0.0	0.0	0.119153434367958	0.3822243646351527	-0.0303489493855519	0.7686010908030857	0.1597289166625116	0.1160481061540172	0.0	0.0530941668454712	0.0	0.1548635210101409	0.0132622170280365	0.1540943230066329	0.5607337035938817	0.4983822549474107	0.1508559924761784	0.5943607566709276	0.2072199933676473	1.641832615148292	0.665914558311196	0.1280762476000926	0.5614520475398558	0.5042224870529817	0.0	0.1860787574096738	0.7500169779381499	0.4482751073776772	1.3084021452214454	0.5225521538681374	0.1037806732249522	0.0	0.2696190281425105	-0.0618113255761426	0.0838284316038189	0.0	0.1263042698050508	0.0	0.2057006133515663	0.0102650554291962	0.0	0.0	0.0403864196416895	0.016264195087223	0.0	0.0509229817991937
MammaryGland_stromal-cell	0.0328794569016841	0.2684590562064358	-0.0655008194102032	0.0862557718723413	0.0476698090855688	0.3159926685237048	0.6827827272064382	0.1607637408977413	0.7232561406453624	0.10239927733462	0.0126392723668256	-0.0068085826979012	0.1718753709204468	0.0716855791096795	0.0252578606396593	0.0344373859642179	-0.0373652974027994	0.4176271158044491	0.1713248499854973	0.0495387422087341	-0.0089093569032686	0.0416236063613518	0.1523301356976215	0.0144554609354604	0.0885627448851837	1.2858824136279468	0.6851480309696466	0.0524865138400142	0.0200315560310692	1.213052704903198	0.4400697998641431	0.8322243059119632	0.4141951458826469	-0.047810049215506	0.1335459079699217	0.0207118172858078	0.0453265037194523	0.2372092733024627	0.3303708392854774	0.0661769135702668	-0.024678266056194	0.2262088614917673	0.0724317548043541	0.0160052668148618	0.000399033498197	0.0050679819113195	0.0642593027055821	-0.0030301284641196	0.2462127934718178
MesenchymalStemCells_B-cell	0.0746043333383299	0.0735190663700004	0.268647426304798	0.0046267398239396	0.0342327558327653	0.0969946915554079	-0.0625716440251957	0.0609708086532633	0.2994789703384097	0.0473033096826544	-0.0023911044959324	0.0089685022476632	0.1999347479198355	0.0716327005650009	-0.0351715001362298	-0.0236386657113411	-0.0204465342897499	0.0270464350720375	-0.0405903146080224	-0.0436856402678604	0.0185196609178291	0.1416777733344391	-0.0336548844483055	0.0262709276340048	0.059595881058247	0.5962479813349792	0.513183239926592	0.0052935809437874	0.2075517791153194	0.4341741093538853	0.0322478577295386	0.2968250605967996	0.0319308973828339	-0.0344041608378303	0.0020482554258725	-0.0065971804864275	0.0714038331061393	0.1365025256771442	-0.006691283672283	0.0072412376264245	0.0018711365598494	0.040423576931266	-0.0401179979088298	0.0023900745854587	-0.0026308172743467	0.051106925987106	-0.030181389102401	0.0060963969089667	-0.0014188823277051
MesenchymalStemCells_basophil	0.399745139248064	0.1045855082411192	0.0026217322170193	0.2623308239658055	0.2114541129257564	0.152163131393004	0.1139675508464459	0.0204253897968917	0.0987972088946566	0.0194661079335757	0.0402477828852668	0.0442871562251261	0.167280135013976	-0.0419484562587976	0.1058523572753489	0.0515911973211012	0.0256780092556078	0.1739724187202382	0.1173079708736526	0.2318841248720771	0.2431855087183251	0.1659303877144024	0.0371220590664163	0.1789980819599025	0.0915209047789996	0.2143740201859997	0.5323788903113436	0.0186047344477133	0.173714455634107	0.5475785492433557	0.1582039657663313	0.1486403396851509	0.1824254480798765	0.1677333805377572	0.0780763179734949	0.0270265690225731	-0.0754004487313921	0.1251330363926902	0.0344532415998645	0.0317847654184564	0.1792796492791843	0.0022410513419445	0.0895241503112203	-0.0360933744797632	-0.0103392394481485	0.2495653113078714	0.2664742693997227	-0.0169522270104884	0.1449099150843772
MesenchymalStemCells_endothelial-cell	-0.0214449622211602	0.5436347193452303	0.0520591233636003	-0.0125065317025784	0.0323038528010837	0.2685817369021885	0.2105224513481018	0.1201275436580794	0.3053679908293094	0.0686677124735434	0.2948724950797665	-0.011598899109919	0.0087615092309997	-0.0743093996748168	-0.0792633932858105	0.0022700267311346	-0.0192520357027529	0.0407573336530644	-0.0278873963995253	-0.0613080379675079	0.0513382048226055	0.0516775658606444	0.2232536892904945	-0.0086110140461313	-0.0082864143831522	0.2804864255280285	0.6783179344079462	-0.0400161310781241	0.1531081528734608	1.0763044767029777	0.5058981636028923	0.3963111111047254	0.0520961232354488	0.0195254405035029	-0.0714500142684421	0.0603988209982074	0.0236601302205161	0.0912740789550733	0.2601245633329393	0.0904678719826965	0.0276342244228441	0.0067816343433539	-0.1044608299679825	0.2345218348975983	0.0148428080747047	0.1049763989420842	-0.0158612930382104	0.0191027364755324	0.0753683600027815
MesenchymalStemCells_erythroblast	0.308227336130896	-0.0104851264492619	0.0108886377939263	-0.0331158779666859	-0.0071311563894632	-0.0174784012978997	0.01992892733523	0.0065059219526186	0.1122556182040784	0.0659706346162975	-0.0683414426208009	-0.0015811253312167	-0.029732874569244	-0.0609160379188494	-0.0288818524667087	0.1664858077000051	0.0135310710845285	0.1501393501830599	0.0038476876724799	0.0077401741843828	-0.0231402334797471	-0.0251100083213151	0.0998461596181983	0.1526464899057906	0.0467779247870301	0.1037050139822706	0.5259726685833364	-0.0211283452955559	0.0192732934644188	0.2161419704253473	0.0861468258897776	0.1389428755495794	0.1202474352244374	0.0168878773412612	0.0475408239087743	-0.0224731408030558	0.0938112655151316	0.1853150955010249	-0.0076785219849848	0.0206195046410209	0.0522194753482715	0.001068722880516	0.0020804338894636	-0.0182516729428813	-0.0019618632531512	-0.04560739873106	0.4579394423040642	0.0286053084484314	-0.0055822536912919
MesenchymalStemCells_erythrocyte	0.1521559223123352	0.0291984218041938	0.1095001240269532	-0.0606985987698628	0.0074816370371894	-0.0361417919471049	0.0602546774709659	0.1960068016172369	0.2363424035586807	0.00562296811983	0.2104420567588501	0.0299604559807148	0.0603108048381466	-0.0026669799169297	0.0295442903117338	-0.0022667004107182	0.0129782489226391	-0.067638540112417	-0.0337737445943384	-0.0451935510584126	0.1012817672542081	-0.0573814223141821	0.068118687401971	-0.02346826161989	0.0655470761488462	0.0938033460394566	0.3112512391791123	0.2751126939270837	0.1311022640460857	0.211883278821009	0.0086686918557985	0.0453819127739713	-0.0569865485660939	0.0307457298347472	0.0245021257495791	0.0886339541610445	-0.0071855300073837	-0.0203927854462548	0.0804473226088418	-0.0083311184168463	0.0312178659255182	0.0735194647661535	-0.0654045980459613	0.071996845936046	-0.007767682503151	0.1251015854184516	-0.0476555932990028	0.0596237107456922	0.0588857349612258
MesenchymalStemCells_fibroblast	-0.0032391698375308	0.0277476318888881	0.0273486582997499	-0.0127866379952263	0.0040174702570133	0.0348395702282348	0.2172459365217522	-0.0140158959844447	0.139074575186692	-0.0268933627631158	0.0688580327988559	-0.004563742412745	-0.0379337207433171	0.0127975107803283	0.0651275746701683	0.0577766666535969	-0.0112146251922351	0.1040229605300257	-0.0174939299455067	0.0521517254519443	0.0892613887595391	0.2520311398947867	0.157789736306675	0.0735564087390076	0.2739839189462	0.1351682023623934	0.4424286662912802	-0.0079986507091662	-0.046668320572611	0.2049500110092879	0.0257780622749706	0.1247986801884024	0.1212812761452403	0.0023722109134164	0.0288065236983442	0.0389559990780583	-0.0634369038238016	0.0601486855811602	0.0234164240422982	-0.0012791218881056	0.0775872532933626	0.2475809384941111	-0.0516349629844961	0.0315531764033962	-0.0090394084004054	-0.0026228709827527	0.0222216312443969	0.0392072106421945	-0.0330469092918777
MesenchymalStemCells_mesenchymal-stem-cell	-0.0273212894691768	0.1427300623171943	0.1211993496376431	0.0474023327026316	-0.0070110069215846	0.0546878027515816	-0.0617331109588528	-0.0071845465192126	0.0984091465892186	0.0384518991365786	-0.0747597049361523	-0.0211828052181553	0.0044623214638229	0.1034368833021831	0.010638987116482	0.1158200499559974	-0.0216582662013296	-0.0284458534372481	-0.0336246859250582	0.0034980491550869	0.0649527614510763	0.0309957558251295	0.1147668187638768	-0.0263320580156884	0.1366285700386449	-0.0573737860396662	0.4250090033998935	0.0115864105987903	-0.0239027282655765	0.3477756720080144	-0.0438812010661283	0.343237989863041	-0.0114328171891785	-0.02382312718101	-0.0286850590536697	0.0554172190222462	-0.0225640986024693	0.0232380938045717	0.014853760352959	-0.0763524060227126	0.017407313966846	0.1902849067667485	-0.125389231499003	0.0016268136817547	0.0621991885051828	-0.0608555418792785	0.0045064855882999	0.0427655522829538	-0.0256786838959851
MesenchymalStemCells_neutrophil	0.268483483984575	0.1805440429497586	0.1128548189458469	0.0334698848418941	0.0140280250732349	0.2408383444096189	0.0066305157748747	0.0349838919309636	0.3524106095172327	-0.0029148873508828	0.3407879466124866	0.0632644744056564	0.1175756932932609	0.0100562335613975	0.0777034362774889	-0.0287212194254905	-0.0353634637226301	0.2415463873160505	0.1389659017139674	0.1644952194530679	0.1258467281520627	0.0545365696292866	-0.001102749340726	0.230138146727776	0.2156007856801025	0.505399994252734	0.9665008001396166	0.0607723729517457	0.2564565067956257	0.6939898983768251	0.1469097976127832	0.1301063930674448	0.2201236618732303	0.0148610709660657	0.0914527805384544	0.116020746332124	0.0103193465644105	0.0223266953453698	-0.0040098306004925	0.1609756252701805	-0.0224751670256067	0.1434358826388986	-0.0378418890161615	0.0667479613641527	0.1345651559790282	0.5682406463237994	0.0527906412825654	0.0704979635170266	0.0630382519866557
MesenchymalStemCells_osteoblast	0.1938503619220238	0.038252252059691	0.1709392091687935	0.0029523173224365	0.5486656388605323	0.0141781727729614	0.219162611347347	0.0637601686010975	0.3586092676391521	0.0635380757242521	0.0008316361372938	-0.0004234005453958	0.0223784664897127	0.0007163037480989	0.0483963548301836	-0.0089759418003892	-0.0271050026873699	0.2075097388174529	0.005883571271818	-7.757856210269614e-05	-0.0408489553773485	-0.095500408316769	0.1564195247471086	-0.020878632176199	0.1960755318327013	0.2115214236949672	0.441509876008483	-0.0062332588394894	-0.008445369889124	0.4063894983051208	0.0364024580730007	0.3356901639161447	0.3242117627531734	-0.015521597907435	0.1284247588556103	0.0072829408535626	-0.0358424466799557	0.0652875650414088	0.1637407403986674	-0.0029789923109537	0.044468803759076	0.0269804248587629	-0.067769001297326	0.03846180590308	0.0	-0.0666881930276754	-0.002824321368662	-0.0215392021738096	0.0377194868594019
MesenchymalStemCells_proerethrocyte	0.1871490211264103	0.0698650640117256	0.0644425598030546	0.1843344915271742	0.0030192557651382	0.0360436818622109	0.2804484360510627	0.0293564886260582	0.2594678696426332	0.1506266643043182	0.0503021955613151	-0.0265152408722935	0.0387640841403989	0.016372150217108	0.0185518343911785	0.1443850269195335	0.0003279598143927	0.0363445397441336	0.0190309820317204	0.0156747953154023	0.0159627000297571	0.0059884903007241	0.043120881038193	0.0999750320245535	0.1038102762646178	0.2224534244238045	0.2178569745419834	0.0342989535223028	0.064637905245706	0.6426168898030988	0.0532099244778306	0.4307728100201597	0.1279426872446271	-0.0015608604407488	-0.0199394250040493	0.0499226056650985	-0.0684845481202636	0.2502415676576037	0.0208178932772715	-0.0269783169511637	0.0036545944146505	0.0221650826467879	0.1905017647912932	-0.0259025298712557	-0.0296678321354111	0.1167427127397886	-0.031300563815302	-0.0152686322352179	-0.0012341020027873
MesenchymalStemCells_stromal-cell	-0.0305262304149632	0.0363275928281824	0.217772588706773	0.2432414223324644	0.2776020828265269	0.0495875050364115	0.058603528156698	0.101126105276761	0.4503117847902463	0.0379467097526547	0.2666202294415489	0.0018820464848612	0.0593742772430107	-0.0085801543273189	-0.0045437689791953	0.2110552646715589	0.0163226327725021	0.015906708708176	-0.0425755864785783	0.1055954996436017	0.067934038121081	0.1394791257397823	0.1533103431849816	0.3408192134710878	0.1392948034545874	0.3214706108956813	0.5291774526915068	-0.009227436960181	0.0960929508006263	0.4073864747590119	0.1150251470136113	0.3627721575155584	0.1040312585065528	-0.0144998682250682	-0.0588168902232862	0.1696289138444507	0.0059603914896233	0.0811746490848063	0.067482025997338	-0.0075206713170582	0.0319309679453142	0.076869366548238	-0.0101817660955196	0.0091690574952007	0.0111207473493972	0.0563782061780825	0.0229371917016724	-0.0386784311662623	-0.0401804369569538
Muscle_B-cell	-0.006561597347394	0.1671822090106003	0.01588817296424	0.1216217286229235	-0.0209327221725267	0.0576902738176487	0.0958268300135513	0.008683489656294	0.0746510311721347	0.0034750047849987	-0.0557063592369587	0.0238597492377812	-0.0988340069831362	0.0221153635048253	0.1957427976707838	0.0691795530546201	-0.0175999792283277	0.2459095452309916	0.4445405813351366	0.012937339716624	-0.0042393657211211	0.0274979762964446	0.0177137585536725	-0.0407815368601229	0.1162778898397775	0.0863304835750458	0.7938373443778934	0.23560099717035	-0.0588619777301145	0.2935297369222902	0.1036349942315266	0.3525443633550466	0.3004852403286685	0.0298608099427493	0.1623288255067243	-0.0021160001325103	0.0580080392064008	0.2354152154233547	-0.0038868156294859	0.0633797125393912	-0.0048182819853534	0.0387686673455418	0.0585609544943556	0.0024854046889927	-0.0094498775125193	0.0506227580468998	0.1142672059792183	0.0506411029950325	-0.0268267525908683
Muscle_brown-adipose-tissue	0.2134056478690359	0.1242534256607571	0.193629958738926	0.0013535511772696	-0.036256212932055	-0.064013046060656	0.0342394304106786	0.1221454607409692	-0.0407063414397718	0.1039206468975666	0.0215858033606787	-0.0109702670458999	0.0638802108457493	0.0130389038737368	0.2174185950475784	0.017859588066401	-0.0228329966782874	0.0734962567088454	-0.0169727616403648	-0.0098048125318553	0.0525485247402107	-0.0414613831036318	-0.0501293354385976	0.0505828303803242	-0.0043225989492147	-0.0224551448895607	0.2328776582217572	0.0469829797786707	0.0893966561783209	0.1477115649934398	0.0641519269213416	-0.0045901167372355	0.0116902651091659	-0.0353898966073515	-0.0207154871435536	-0.0257130773680389	-0.0016610280483551	0.0603567713764338	-0.0167850920629893	0.0760131368222293	0.1414511918478478	-0.0222819073703794	0.1086601531300148	0.0214510763386523	-0.0099107712215217	0.0168876869547038	0.0248718003020369	0.0210555702614096	-0.0103028967612521
Muscle_cartilage-cell	0.0038357291825871	0.1484072204643444	-0.0216652736359464	0.0365872595108622	0.0130473875306387	0.0338905179950453	0.0079221946894625	0.221002287492394	0.1485845533510351	0.1214831189435683	-0.0268404057427697	0.0068388180384663	0.0922485015087528	0.0142474322164785	0.1023050475959312	0.047173321501514	-0.0007583969555169	0.0273701327243903	-0.0136354127466075	0.0184677041229548	-0.0114677316670089	0.1272471779482657	0.0921355026271498	0.3030423330430364	0.0544442838000086	0.0466558555279577	0.3748117675366971	0.0458814262866613	0.0346019729974872	0.1680531310964129	0.3294622344440254	0.1451411176856956	0.0063786335011619	-0.0369397696871056	0.3427610281177201	0.1270209197057258	0.225465743588752	0.0006139795177347	-0.0400762864927849	-0.0377785787878227	0.1596014527944444	0.004821429877973	-0.054938793902898	0.0009288443348565	-0.0042478739186086	0.0782219473513448	0.1870107512817303	-0.0545663761134692	-0.0009754902630284
Muscle_endothelial-cell	0.050218135092007	-0.0119872459077345	0.0114328428981318	-0.0080362425366453	-0.0065545734880491	0.1684107968582535	-0.0467777286872738	-0.0292980966938979	0.0092586106282145	0.3784679041297283	0.123417619134808	0.0509244469599229	0.0768785093507465	-0.0119445644660841	-0.0467467500897401	0.0279211241037957	0.0209634570176164	0.1119716634734391	-0.0115390149359983	-0.0268661972537059	0.0030603676820053	-0.0566301393052105	-0.1269335357701752	-0.0084868372992213	0.3236651495512814	0.1265695345487781	0.4469209501448183	0.0212842057745849	0.0528818186590146	0.4929855705166826	0.0774552339269959	0.0112136714890245	0.089492021654573	0.2439506854260763	-0.0323206278744419	0.1384663135441318	0.050195405194522	0.0154085224329259	0.1353028174706341	0.0952266972906116	-0.0512185299484258	0.018980138572806	0.2287802541540198	-0.0263014000600839	0.0306172203312619	0.4243811833628111	0.0445128567568473	-0.0077064512170528	0.0405567704289255
Muscle_epithelial-cell	0.059761391472963	0.0502559029707558	0.0368598566494093	-0.0174815413176358	0.0133000525203082	0.1588055701762219	-0.0693271767655695	-0.1062558791510628	0.135395671975946	0.2015707068785998	-0.006825767944784	0.0191438333217275	-0.0537544311589003	0.0635931677279883	0.0691166481430246	0.0852505886644784	-0.008767058069752	-0.0069765046845659	-0.0111674951505208	0.2122430030436737	3.882801174808832e-05	0.010029575885075	0.0422241708769196	0.1512853109164106	0.3079136326286465	0.2669204898281581	0.5144752939666383	0.1222086412258288	-0.029794598697273	0.4275164060896618	0.0164119572334126	0.1571634156666012	0.0059256367349709	-0.0404045689646583	-0.0174099979659129	0.1170278941962931	0.0245522430635677	0.0081550613686632	0.0081546089183669	0.1026221437516639	0.0507956317738331	0.060676369295685	0.4754574678854058	-0.0396592305632434	0.0127767424779492	0.2492073970531041	0.2177683238012029	-0.0035744686052908	0.1312920761298199
Muscle_erythroblast	0.0649758060595682	0.1420306752415526	0.8946013997728063	0.1344756425834879	0.2079381353786694	0.1198919679155179	0.1334667942909158	0.3390684330067295	0.2339425596099718	0.04128493345099	0.0953819227454889	-0.0014495119843947	0.1475355308077653	0.0691049612346956	0.4904615403449758	-0.0165645772973996	0.0364538790294914	0.0687816486026984	-0.0008923117009436	0.0199371921487918	0.054434242753823	-0.0367290357554544	0.2155702640330196	0.0612624855744028	0.2248634708066001	0.3271022305131925	1.2714259284524323	0.0371913191456622	0.0409072410300866	1.10046378928188	0.0588138906160452	0.3388459800117316	0.2946326157238786	0.0589685424945186	-0.0379324466126183	0.0761529779386432	0.1159159296629965	0.0592265180320847	0.0016200009243998	0.1333012776539405	0.0703837128297774	0.1834627965479285	0.0040286436182489	-0.0020440562410816	-0.010213157150381	0.1826726433475321	0.1248955908789952	0.0520804534855952	0.023060599988653
Muscle_macrophage	0.0978264708754146	0.3274290039590523	0.1361817177967794	0.2786932042755592	-0.0369642761429333	0.367971898069322	0.0401893098881621	0.0434562720683331	0.1594361820197803	-0.0061936062468932	0.1331473985963539	-0.0029986309105463	0.0780844794640776	0.0828349404677991	0.2046705603351732	0.1722785095475184	0.0311460795948469	0.0828339969798123	0.5220159855564664	0.1103117593768334	-0.0261138081360697	0.3422653130182072	0.028040014163574	0.1052795346700774	0.0707936220840102	0.5180694079323406	0.6023966766043591	-0.0331580184384587	0.3162301467390137	0.9309366599686968	0.2104556879580764	0.160976164724291	0.073443506262726	-0.0146145047747589	0.1175552009443744	0.115027235612063	0.2522217651150937	-0.008505890150497	0.0136548800408259	0.0831039045966855	0.0474594197381624	0.3284049861646916	0.0111328204151767	0.0333180284791367	-0.0216422079274869	0.5856204841547182	0.3035197733661057	0.2863782483620013	0.0494034661203228
Muscle_mesenchymal-cell	0.0453452775042872	0.0779799570616656	0.0127458048134389	-0.0264740179310861	-0.0490450178170682	0.1628558487905754	0.0150791893186761	0.0145837789330946	-0.0098023132368711	-0.0263276350334278	0.0317892748765619	-0.0014480786832411	0.0454574717280906	-0.018410033740539	-0.0792906225451478	0.0188483191463719	-0.0109975209391989	0.1353131685016776	0.0805325349476574	0.2466364848849195	-0.0191930002779608	0.0347093600022147	-0.0194978455419537	0.0602471305467743	0.025320228684585	0.221632837884685	1.240194896754357	-0.0038054373363698	-0.0115324837087443	0.58747699477566	-0.0140785060360243	0.226776082060025	0.142685258063019	0.1456962041071617	-0.0110408556611775	0.0271101567225837	0.1084964572681738	0.1488493061579124	-0.0209531635400035	0.0307143009792051	-0.0048984754200545	0.0151907941294159	-0.0052949238712948	0.0038439563438388	0.0256217583149027	0.0092801563728355	0.0031563501032767	0.0785435626701157	-0.0199181485986117
Muscle_muscle-cell	-0.0049345442265407	0.3193665321947453	0.0307351057784931	0.0113524247040279	0.0294277322911036	0.2617050937504964	0.0321666639249383	0.2245642431370087	0.139084776156026	0.1075042632466613	0.0528524443476077	-0.0393917908356567	-0.0216466920564237	0.0361810816779665	-0.0077556490201584	0.0696659064022965	0.0643049535162595	0.232599139763637	0.006494702594088	-0.0129435023625667	0.1172263207818831	0.0695828879878602	0.3041038578163839	0.256902313165218	-0.0128370956738134	0.209702025995119	1.462710117498872	-0.0485972773093574	0.0436948677471799	1.4204026730163046	0.1409868732226712	0.2615597131091921	0.1462382845046969	-0.0228424436918992	0.2191470965948241	-0.0048456290568816	0.0498772477895402	0.0265375600368037	-0.0223585093462198	0.114449576034565	0.2205655632634023	0.0644920967586059	0.072468894503767	0.0910851887733709	-0.0059299606580878	0.0637450803097027	0.1003564356755033	0.1692011825189017	0.0098640778854388
Muscle_muscle-progenitor	0.0483626778031677	0.0946924007602295	0.0606540328322728	0.0571755630283166	0.0340525527980327	0.0672691246216746	0.0437275261704283	0.1549277027063219	0.1305652943429052	0.0048007253726421	0.0593925892038075	0.0106303015540931	0.1217572267875938	-0.055792896384168	0.6463804453517769	0.5226075914790816	0.0158668561075413	0.0858147093615551	0.0429784772805542	-0.0055495152903055	-0.0158220399156208	0.0363975313935333	-0.0124988566572065	0.1687791161792067	-0.0031333391033229	0.4273807501665517	0.3270856601622503	0.0129680007119371	0.0805158806242789	0.2809779360915343	0.0716136716950794	0.491614145732932	0.1636633244786693	0.0059020618512735	0.0322634018014583	0.0244442817932192	0.0059375110387518	0.0346373814189179	0.0478645928732316	0.0497352928675415	0.021323588673465	-0.033175194290697	0.497390156073246	0.0180714106695707	0.0022247432709287	0.2388471133339683	0.1152596282829803	-0.0343997097505902	-0.0185854076854886
Muscle_neutrophil	0.0661722998139973	0.4295681695390825	0.0157244488653111	0.3561588395844287	0.0695886381875497	0.4588930542803607	-0.0155396174629939	0.0634329608579963	0.2889186480131131	-0.0096749539275148	0.035466732878515	-0.0212220767310067	-0.0047600954236358	0.0835285619267831	0.5182909698847632	0.3501360897450223	0.1315375576530111	0.0382133806767567	0.2366902959823801	0.1978379378158136	0.1271199526319829	0.0952463997446502	0.3193437703282419	0.193857322774709	0.3351885801953296	0.4458969012489669	1.0319436402616358	0.0447748195849174	0.2647122172283523	0.6313261754781333	0.0944401656666265	0.8055103535315521	0.0704923023291127	-0.02025707342425	0.3146810080288069	0.1386095654107478	0.0109456826612834	0.0431561939023053	0.0264839936739907	0.4167091217917704	0.0036688173585494	-0.0189563004985111	0.000964176206337	0.0288583379904868	0.0593301211843726	1.0307245220031678	0.3991627435161545	0.0332831061476295	0.0088224324722913
Muscle_skeletal-muscle-cell	-0.0140275323568827	-0.0059899972773336	0.0113924129516919	-0.0076203561876073	-0.0274174757544598	0.0421400220796467	-0.0058210219493977	0.0388646283808934	0.0815930757255815	-0.0212710791395967	-0.0234204919289375	0.0378552056939777	0.019652067409601	0.0499249092928031	-0.0041930483345732	0.004938993938121	0.0111399985654097	0.02088179763453	0.1369974634249419	-0.0368370155167348	-0.0019690242381634	0.0259310281571061	0.0924996840366498	-0.0098055804991817	0.0026399595100179	0.0204076283920378	0.5892037867931316	-0.0485430181195438	-0.013194353296342	0.3656342450618458	-0.0264702899433648	0.0765125342336643	0.0220823449797229	0.0014823793849522	0.0075085532400163	0.030851152100151	-0.0748347829427192	-0.0414667909292753	0.1634826399370188	0.0516424179017368	-0.0153918710770381	0.6271685244633367	0.0502283104165049	0.0684212860606765	0.003253221287829	0.1491898860699679	0.162753092116036	-0.0098563155565868	-0.0135691909320831
Muscle_stromal-cell	0.0584262450680932	0.0320459722709388	0.0114934231766898	0.2726461944449203	-0.0030216090774424	0.1010414603559929	0.0769102763596803	0.0701645909076099	0.1004617116838544	0.1021648302182502	-0.0656893232805288	0.0118903128990265	0.0016834802228549	-0.0109290940450148	0.3395495163160713	-0.0211025237794386	-0.0248965116147689	0.0681769964556201	0.0804098628489073	0.2883628594912813	-0.0525217568337563	0.0463024544613102	0.022797158883606	0.2325392436048461	-0.0668108342581541	0.3362799260851392	0.2710360746365601	0.4253904290132784	0.0209682439434812	0.3831168001127986	0.0101681144311577	0.3152325284701187	-0.0549519107729586	-0.0652733935932591	0.0171461316160946	0.0089569071343011	0.0143234834829005	-0.0067582504394904	-0.0025860566594184	-0.0480522172864575	0.0376447412962283	0.0600633336831925	0.0343022018176506	0.0441212877873076	-0.0106308295065405	0.0133002620042181	-0.0187059432924864	0.0129555550879888	-0.0089404326910698
NeonatalCalvaria_dividing-cell	0.2353693310456758	0.0686000170636068	0.0892937420799438	-0.0111063707788038	0.0665065069653682	0.3139909903394072	0.1114835727814182	0.2155539275289492	0.2548163540250876	0.0535375483875029	0.1572161224658137	0.005671059148829	0.0052288302904478	-0.0137489533485563	0.0165666279113414	-0.0066363574769217	0.1323014493167598	0.0627697803154072	-0.010113437499629	-0.0540069921783389	0.0073759871399015	0.0619791892858925	0.0684856652699962	0.0829572788199565	0.0470165176509736	0.2615302804813817	0.1836690232130784	0.0211836782856132	0.042874418526826	0.4450920527151357	0.2911606893959361	0.1179108919083472	0.0864263546530974	-0.0361624958736549	-0.1106043238012728	0.1267523289649584	-0.0758745434664021	0.0692039160132323	0.0460514189953867	0.0408370023727201	0.0346035457248526	0.0128343466311254	-0.0091580062603451	0.0277304945585173	-0.0427920022727295	0.134451319769695	-0.0183148173106468	0.03381153378566	-0.0069323831901523
NeonatalCalvaria_muscle-cell	0.0008158594179596	0.1658443150914955	-0.0525238219915323	0.0890093351161916	0.0536317911812322	0.2351179535086879	0.119695526053989	0.2012629855100692	0.6331977013983019	0.5883960923562175	-0.0191162906352514	0.1761981006098491	0.1062806845399464	0.1135173480100681	-0.0191366734114691	0.1847187282559002	-0.0390707867975789	0.0317645993307736	0.0281698813897823	0.0511279876541624	0.0129004388046724	0.0167059079754762	0.0003686784900435	0.0145678202229755	0.1930319044832544	0.4924728943140777	0.5643288023855838	0.0250106689381799	0.0798901958629973	0.2099233745488934	0.1330144923999534	0.2804074965590225	0.1985296551395046	-0.0542097878842739	0.1109443433695685	-0.0264269790866497	0.0656992088479633	0.0747625810113813	0.1176259450331729	0.0960095149664448	0.0302367106581018	0.1234131751897179	0.0943102335132308	-0.0235968528511951	-0.023408447153849	0.0101682125280566	-0.0459367614999182	0.1401450797030438	0.0172331994509274
NeonatalCalvaria_neuron	0.136983420093736	0.2562192922745784	0.0327518727280914	-0.0109601038592307	0.1163845228336741	0.035773909625875	0.1177388438446197	0.0605644858963891	0.3155202171051204	0.0971040924480955	0.0337407519632019	0.1205645662717951	0.0420260103727911	-0.0061853465721887	0.0258742660120754	-0.0395380092714356	-0.0351630073346598	0.0625448389102595	0.0647257214680905	0.0413369736882333	-0.002072544399009	0.0349852213505963	0.2942202243766844	0.1173278656120056	0.1220651707589644	0.2601768884765034	0.4858628898378236	0.1097678230202353	0.0458531766010117	0.5540270289871981	0.119268971989002	0.4450878117499764	0.0478522172047583	0.0205608423757875	0.0145183428639786	0.2041843408343974	0.0385500267502908	0.0844163210393567	-0.0031487373424822	-5.9822157246494e-05	0.0240361618003482	0.1513451253178777	-0.051649616142055	-0.0209716682145291	-0.0087550130958763	0.112822484186571	-0.0182373194309937	0.0411465354945759	-0.0234602607638954
NeonatalCalvaria_neutrophil	0.2641981395312981	0.008098831939809	0.0461558675259927	0.0387869886629936	-0.0355924223547977	0.2914153483557113	-0.0086868087281846	0.0011120618478795	0.4800821435362485	0.0193591247678953	0.1151510170155853	0.0169042893385072	0.1272426070385067	0.0652804496854109	0.1934330047548542	0.1284776759125907	0.1072900004371175	0.1019331446915476	0.2896030518950773	0.1457033958874525	0.108831703519843	-0.0260478377100297	0.0920546604211633	0.0484908375648207	0.1191662321612852	0.3037748338724662	0.1191212495942987	-0.018297882184467	-0.0554580116801591	0.5631527080764319	0.2193228052344606	0.348322848048529	0.1307850968273405	-0.035433857554447	0.0336537663140907	0.122080096087706	-0.0782617579139466	0.1173313577364015	0.2533876731604918	0.0102031693803851	-0.0402020430084927	0.01044179390198	-0.0215896439356421	-0.007363574587023	-0.0525593991504571	0.2207559986219164	0.1668935931544259	-0.0655393897008102	-0.0167262021567241
NeonatalCalvaria_osteoblast	0.0832270615301644	0.0905178834561526	-0.0496404094468161	-0.0487618340700948	0.0177762033388768	0.1655245616378593	0.1799815063810005	0.1076359140689384	0.3628870021590898	0.0530263393298917	-0.0446195834347405	0.0146744421261066	0.0455861147418818	0.0471662999005908	0.0238720882028233	0.1267896770346311	0.0571093930597272	-0.0369441315451051	-0.0153322702088614	-0.0163925147714508	0.0609379832824735	-0.0489312199733908	0.1887381407320258	0.0435141448453542	0.0292169466506645	0.4495843424079234	0.3641000522169304	-0.0095431282329293	0.26137833892612	0.1767213644551007	0.3766795600758217	0.2236950215514452	-0.0171131946289081	0.1566168917035664	0.1678802506671092	-0.0060788189630019	0.1320495029837121	0.1542849002040181	0.0559306440670963	0.0289567361755533	-0.0150492661099963	0.0607360363951772	-0.0807134010813829	0.0137824628505284	-0.0041479070671733	0.0157751530962359	-0.016906300394834	0.0352739451538828	-0.0393289085718336
NeonatalCalvaria_preosteoblast	0.0045454034923286	0.2500745182729262	0.0695655637060535	-0.0092380514315531	0.274339331126402	0.2697883194642246	0.2963127215434457	0.3663530492764748	0.7357480471421484	0.2767031489730934	0.0178664741974276	0.148036177209697	0.399915791631522	0.0075527157563722	0.0153553212925872	0.2225431092672173	0.017527488184112	0.3395507657704386	-0.004771033836771	-0.0627633479201902	-0.0088304760806157	0.1600479448117399	0.7658212637953564	0.1844000835184319	0.0546324181968671	0.7519136006222903	0.6083733208219291	-0.013030199666434	0.0770295053891998	0.9391265487122747	0.945570611755483	0.6169669568133882	0.3051404454580609	-0.0046664209436795	0.2276419364780847	0.1351189880311013	-0.0382943667107204	0.1226476623054917	0.0135314223934961	0.1343013730008549	0.0966919047180932	0.3292982668468783	0.1187997061776805	0.0975821986847152	0.0024200506763772	0.0854324112586537	0.1700809837225906	0.0758254208886987	0.1096396905223305
NeonatalCalvaria_stromal-cell	0.5644585960380045	0.2021490577726648	0.1797641968215793	0.0263246048889304	-0.0505267290684849	0.0831137606066476	0.1034177308987432	0.1056024641002268	0.3788131909581639	0.4708486059295423	0.0462887012235712	-0.0056243135497767	0.0249942387298319	-0.0469363051816856	0.1160725859981897	0.1149038783070732	0.0112939528288026	0.1311473636238002	-0.0574368190505286	-0.0431316723379283	-0.0099918263385193	-0.0110405073006804	0.0341763060738253	0.2147836869546476	0.1758572107833143	0.2921237460498291	0.4326864972427369	0.0223512593204378	-0.0096382411076059	0.6178986313777703	0.0954808194095766	0.3280482720496646	0.1819928168428883	0.0300447408401514	0.0693301857317854	0.3754788519036296	-0.0175702070008078	0.0758822328334167	0.0395746304746025	0.0969329663206669	0.0228696755062608	0.1095576872936165	0.1248587446939359	-0.0169712200722735	0.006724969682662	0.170550477081683	0.0687897851535279	0.3360859062810747	0.0759640173387313
NeonatalHeart_cardiac-muscle-cell	-0.0138981692503818	0.0650345229357827	-0.0585836575083183	0.015919256267918	0.0390396359897877	0.0539255354329455	0.0151532712712976	0.1040475461478737	0.2648051662600991	-0.0526394603255615	0.0254246349530261	-0.0031804015992334	0.0080623481066619	-0.0282259637457807	0.0754331316075855	-0.0233677158097377	-0.03655821675551	-0.0269286719089866	0.0683558918921722	-0.0503756714445437	0.1425196149084913	0.0514458447560008	0.0698774681048853	-0.0375174649720108	0.0270064111846907	0.2811898366897361	1.387880646661387	0.0359603287042317	-0.0072011892055495	0.7784355320856631	0.0820262547641962	0.2086429583371561	0.0049155882080348	-0.0272478706493878	0.1838198465373401	0.1076177412715454	-0.0599333445017062	0.3250565814470765	0.0170992666806113	0.1114401212175192	-0.0607760397563934	-0.0120655934099182	0.0571136466945464	-0.0260589489729258	-0.0159732509331365	0.2615598943084875	0.0474760232765713	0.0666099897321201	0.0386736077478579
NeonatalHeart_endothelial-cell	0.0222057415493419	0.1033483690094772	0.0135387852808056	-0.0230360676615565	0.0313113131454345	0.1206743277554678	-0.0558857242576381	0.0885275116393664	0.0071263782417105	-0.009140788877374	0.1215099286919231	-0.0273931351832421	0.0764764099192161	0.007213943288889	0.3293307295148172	0.0650311653789679	0.0417007816144856	-0.033233327193701	-0.0414972655479148	-0.0093128927879212	-0.0277321105179605	-0.0624314849771179	0.023618288547376	0.0802019289260732	0.0110861408954378	0.121591100162946	0.1455298089901561	0.0085268827999004	-0.0026226740230067	0.4292990252698529	-0.0098873053738258	0.134824360772757	0.0005196946816914	0.024410696629794	0.0103296972540942	-0.0134067965308112	0.101692227929175	-0.0074942063627327	0.0194634977073687	0.0717313121302601	0.0988110128114017	-0.0106434608361819	0.0944626317561915	-0.0150385144954627	0.0159822066475547	-0.0501086874003812	0.0458122120437591	-0.0075009381780154	-0.0186989211504138
NeonatalHeart_macrophage	0.0048270029765691	0.037452541116265	0.1548721714916568	-0.0561874244210096	0.0281473408572483	-0.0318018810065588	-0.0043490057542364	0.2901980329584966	-0.0622459733052071	0.0462889133384518	0.1757852959268978	-0.0185239735732136	-0.0583408341200145	-0.0223010670079575	-0.0220559472021024	0.1136825728746011	-0.0352338118182144	0.192781692076377	0.0430644047992008	0.033579475858747	-0.0226634129687907	0.0756889995231089	-0.0673402185012816	0.0197781076442491	-0.0365910119594521	0.0974925930716935	0.6178619176028434	-0.0159277152095297	0.0060804745544126	0.2412657894536528	0.0125731892795802	0.1119107816594052	0.1558042847805093	-0.0258230956290946	-0.0052073757060248	0.0048716351282993	-0.0496073839098501	0.138513175456975	-0.0037855333158043	0.1918516818645964	-0.0477511008732238	0.0511107079683595	0.1720918889990172	-0.0113053103187916	-0.0227100622345614	0.0647444641632981	0.0143036230508599	0.003461065729002	0.0360815584414896
NeonatalHeart_smooth-muscle-cell	0.0285625592902814	0.0953585708843796	-0.0546995937044147	-0.0091810270517533	-0.0026912481200534	0.0335692988164462	0.2559302123920437	0.1897259596655838	0.0147633627490402	0.1886861675676008	0.0035879953629515	0.0864291753952631	-0.0004941273404735	-0.0324983234125019	0.4849118713286845	-0.0043005073949258	0.165796051993118	-0.0071348540407481	-0.0550673614317298	-0.0055918536349745	0.0201598522747334	0.0254581094987912	0.0655693910129416	0.1683535926315616	0.0161014264713307	0.290685066471354	0.3608642206679262	-0.0188081665737178	-0.0024457494889281	0.1981593384604878	0.0526541095490402	0.1370397420721323	0.0248371321166268	-0.01989911615968	-0.0086832180223507	-0.001702373262189	0.0715749106892339	0.1745488777430635	0.0186055458398881	-0.013954751584947	-0.0329995591669938	-0.0345107774369608	-0.0425700105578331	0.0065204364196511	0.0	-0.0238365106888069	0.0120330578300498	0.0034698836332037	0.0872900001686073
NeonatalHeart_stromal-cell	-0.0138658399156032	0.0801735312631041	-0.0685581947714725	-0.0030281864928002	0.2181143565616481	0.0589615912799684	0.2308828087028783	0.1223349827650621	0.1706550872516388	-0.0014148237356834	0.0247039127289765	0.1420419211636758	0.0415575153393119	-0.0047850842290314	0.2194528392889939	0.0166707018148557	-0.0573682096872332	0.1229639318666986	-0.045231640036068	-0.0666889841591351	0.0001026648610148	0.2112281867431748	-0.1125359566930959	0.1133750078475578	0.0480141262049581	0.173168214077343	1.8392091611640733	0.0467076872114738	0.057843461024109	0.4183498404800475	0.1312731361812502	0.0187882871432901	0.1015502129822439	-0.0025142952674807	0.0023370006002632	0.1453504688994408	0.2738409381297375	0.3781564421712036	-0.0193335728374093	0.0695954425006423	-0.0194396970013906	0.0536838008002054	0.0831980508901793	0.0079403365084344	0.0008994441181309	-0.0235375277611682	0.0008656839917315	-0.0426257491795313	0.0038545709500966
NeonatalMuscle_brown-adipose-tissue	0.2092105102011398	0.0352969947436538	0.1202395145643113	0.0364283576666592	-0.0076316202614091	-0.0386729576367616	-0.0222920251846597	-0.0386137379265028	-0.066505418071095	0.0980314214118309	-0.0297322852929509	-0.0091349105017848	0.2173539186278403	0.0558414591266507	0.1154115308645356	-0.0288044558820999	-0.013582696786592	0.3187851503886095	-0.0318813169622783	0.0365554426550177	0.0245528492807677	-0.0072396366661428	0.0174097044595969	0.0184620871962825	0.0035927951494928	0.0584140616407278	0.2548009565496777	0.057600136010146	0.0074677363661786	0.3681587023463304	0.1116105170721548	0.0203300163417415	0.1125865950734991	-0.0440663830323425	-0.0309218825907957	-0.0151397680809808	-0.0721595412593208	0.0923501224544978	-0.0016552141902653	0.2124773009559045	0.2259289072280932	-0.0360228873729984	0.0126862612566804	0.0197668196626133	-0.0079571780089993	-0.0376693190232146	-0.0224046091842772	-0.0194572956992774	-0.0215068633832089
NeonatalMuscle_cartilage-cell	-0.0392815524758283	0.1295154622099051	-0.050352373020715	0.0046327820182894	0.0117267064905457	-0.0274647758010365	0.3109982125373045	0.1725182788577475	0.1253552682216226	0.1248282221161804	-0.0117861224031725	0.0232598109152753	0.0532350917768665	-0.0166973356087444	-0.0192944297481313	0.0271426524597133	0.0060855515810125	-0.0211092555439654	-0.0014269756310763	-0.0413517844016624	-0.0192773512808787	0.036688903043769	0.118551108732555	0.013931398957805	0.0333080011371798	0.1052591950262877	0.3271042113959518	0.0512867232208575	0.1081663871531102	0.274668101864098	0.1999521620213076	0.151273874791768	-0.0209298487185832	-0.0262746648816058	0.0743401018373863	0.0633972346063032	0.1180427753884462	0.0406698023462479	-0.0511456458053331	-0.0293659750114002	0.3264444201144598	-0.0150490158613962	-0.015765100062903	0.0073956357073533	-0.0211090433088481	0.0426812437052042	0.1113326898990439	0.0085822256658189	0.0105388391234511
NeonatalMuscle_endothelial-cell	0.0745270834137945	0.0898600235680234	-0.018264830265796	0.0048730788335584	0.1383289597698515	0.2390208341310499	-0.0374437413510017	0.238692060902409	0.0096598715881956	0.1384289924848569	-0.057304497275471	0.0128437763804299	0.2643192472650323	0.1172421163569173	-0.0144038806268929	0.0626850600025387	-0.0736222597913291	0.2505714444962714	-0.0269822658304451	-0.0132651184703972	-0.0118053198516356	-0.0069837400146168	0.0172872985969977	-0.0033068338617666	0.1839360611972473	0.1699253690042421	0.3850103930341807	-0.0121084781030645	0.0797072770756162	0.5647058997183508	-0.016714966021532	0.1244554149622676	0.1718913698215477	0.0029062055610185	0.0290040747193166	0.0188266599598439	0.0694620640686554	0.0222736662670117	0.2025469599785594	-0.0377851764459118	0.0044463018515848	0.0007112783725358	-0.0606960776525049	-0.0157483087417479	-0.0076189653276889	0.773742433007452	0.0402380525739824	-0.0209816088245428	0.0178526053415047
NeonatalMuscle_epithelial-cell	0.0642816152919267	0.0575782698315213	0.0341339948805455	-0.0097684497314569	0.0827596637813006	0.1219355469675914	-0.0698611629634041	-0.0330145428798402	0.2970553239929879	0.1950495861031588	0.0076613422437085	-0.0351595687809912	-0.0643464878784304	-0.0323809532390344	0.0576575424791211	0.0218644507862259	0.0910868624319281	-0.0630141954281081	-0.0209640923623889	0.1304043481404007	-0.0042085056436533	-0.0121167928937415	0.0312442876938362	0.0816016376481665	0.3707655468810983	0.1447238193255307	0.9189530762103714	0.0728120446836332	0.1026475745779301	0.4322138494618537	-0.0061876054189648	0.182079278404551	-0.0146310846310961	-0.020875660615218	0.0023547367677465	0.0347003021341459	-0.0343886730828816	0.0779997504255993	0.2265550661611488	0.0880225047944414	0.1220460513982715	0.2430647741443936	0.1336735450877607	-0.0369248511473501	0.0153227280943857	0.148192823332866	0.2288210653057813	0.0107670987703067	0.157935781284279
NeonatalMuscle_erythroblast	0.108483060803384	0.1243201076507994	0.1089340580125134	0.0021956807786737	0.0770977949964845	0.4032446283491179	0.0414105391507823	0.0346073932919812	0.2261767321870661	0.0177395599973988	0.1626091043384596	-0.0366009367673259	-0.0344726767339045	0.4354724636143394	0.967605422882522	-0.0345411162282584	0.0019070395536327	0.035081024783274	0.0199588230290077	0.200739037999113	0.0091884017907194	-0.0095669032434413	0.0765571456362204	0.0029247383043684	0.0086939282212818	0.1566982068516896	0.7244094500144621	-0.0018833053801031	0.1147592038550137	0.7957147310798506	0.0919454592159058	0.0983410954845701	0.0101022339301424	0.0004349794530377	0.2547889036127933	0.0754781992691562	0.0060043120255203	-0.0415061418531154	0.0275878938297846	0.114798288892209	0.0492235220902056	0.005009812841288	-0.067795720501573	0.007466838958324	-0.0084752186903058	0.2830998578065494	0.0389649161767979	-0.0016592593528471	0.1403633402161314
NeonatalMuscle_macrophage	0.0050083744454807	0.2995951493741988	-0.0011565348924043	0.0702458399249644	0.0062532401336607	0.0983917449073314	0.0034752769477441	0.0841186442761082	0.0212050290571445	0.0480780239586258	0.1344811410439553	0.0352946801239476	0.0268979067602128	0.0041049019929885	0.0889050561638585	0.2011309218946435	0.0803930193932594	0.0093675633730175	0.3597286629168324	0.1564042511395182	-0.0110654739704596	0.1202711010322311	0.188994800466907	0.0338572748213739	0.101690580932135	0.2212895284228615	0.2507018345245487	0.0064697437239441	0.1731702683846116	0.4417022169367977	-0.0668605211714691	0.1161139977699964	0.0235237734173634	-0.0349449370598869	0.1146105094789527	0.0357517671609163	0.0307949855913698	0.0723172674775549	-0.0231710891122472	0.0139084021953587	0.0974890929711423	0.055866040177881	0.0238402498510675	-0.0046182620112035	0.0921466051549872	0.3776159677132894	0.1533155100343598	-0.0175227583984199	0.0277941361697567
NeonatalMuscle_mesenchymal-cell	0.0580236033779966	0.050132421452085	-0.0073714128554973	-0.0057389212367326	-0.002603516101894	0.1331265150391742	0.0589986499946756	-0.0533204202549274	-0.0022377054264123	-0.0335756422502327	-0.0657497789514991	0.0066389830579416	0.0894058008681792	-0.0127503629629113	-0.0058252088098607	0.1028420328036933	-0.00987081589377	0.0339056334403592	-0.0091268391421784	0.0537104917201758	-0.0113817588243627	0.0263708212727655	0.0445886523756441	-0.0336338244831446	-0.0209706215570033	0.1682863661017347	0.8195176040869508	-0.0355162876926788	-0.0244968180165146	0.730278964938043	0.1297771259499958	0.2232825645099675	0.0557067576542718	0.0959718838468546	0.1729150526159084	0.0249058980310018	-0.0219138087218882	0.0953159247122225	-0.0210107399532243	0.0394210511531431	0.0311646293043579	0.023556179832473	-0.0589885403321507	-0.0083661918027734	0.0010701581880066	-0.0535143765764472	-0.0190769838637794	0.0678980148120298	-0.0270974993848605
NeonatalMuscle_muscle-cell	0.0266730324854528	0.1401087610023625	-0.0144245538890232	-0.0057257337234798	-0.0368475547790124	0.3362773988292831	0.0268050368004254	0.3263500413750084	0.1930763165931378	0.0571496202266575	0.0105810411692762	-0.0125233745892961	0.0602606467655785	-0.0013698160762538	-0.0424982394519814	-0.0337071266139407	-0.0061144814492383	0.0327567172353483	0.0250650779010635	0.006016676540672	0.0185658209402828	-0.0415456840447653	0.1249156493573469	0.0811122482547658	0.0451040066590366	0.1300883783147531	1.1460177996316572	-0.042583190733019	0.0526685844416693	0.622677572666619	0.1867507042083665	0.2103086389756848	0.0212768844487202	-0.0562874418249767	0.020918305794956	-0.0035858357753305	0.1987386697223662	0.0996771107874248	-0.0190613728396304	0.0049475295760939	0.3755781897841195	-0.0477683343725274	-0.0159448095300333	0.0960319178893383	-0.0300585734422593	0.3605002673958182	0.203662485308951	0.1937893267525013	-0.0334379182297277
NeonatalMuscle_muscle-progenitor	-0.0102186142132044	0.0178389489391806	0.1263975185754209	0.106248398897024	-0.0076234920347878	0.0221871628796543	-0.0205893713298071	0.0642413892409198	0.1591017357355596	0.2038589486710291	0.0816543943847826	0.1383966759867443	0.013187846754927	-0.0105652957372354	0.773093485265408	-0.0317794369654507	0.0092834580240997	0.0075550514081065	-0.0013624842527618	-0.0220459230381496	-0.0095209865762566	-0.0397485456548466	-0.0068721425020445	0.2565444670476682	-0.0061829876612267	0.0700587403481029	0.4303056902196286	-0.0182993184884885	-0.0115276233563718	0.4605737529719199	0.1327186382804256	0.0911686835329627	0.0697530576246893	-0.0070677391130471	0.0208525079367656	0.0255998357429128	-0.0006853738275997	0.2185427726292674	0.0115915647853164	0.0126195034265302	-0.0246671473743314	0.019987864044334	0.3057424437751579	-0.0209799551325886	0.8289981164277377	-0.0500306060354514	2.917008957175309e-05	-0.0218155640829478	-0.013919925343539
NeonatalMuscle_neutrophil	0.2575983201372576	0.4458339037751789	-0.0261236122054724	0.1436298788494553	0.0023417227976446	0.3726941381112275	-0.002148937716186	0.0669455510987873	0.3409299418558637	-0.0411315009601024	0.1202774198616078	-0.0008386967921819	0.1364301509793623	0.0600604466748623	0.7112525278902113	0.0901077780137867	0.0526062791107603	0.2207973477145628	0.4159031991062114	0.075270207320117	0.2176764235604171	0.2046942350380508	0.1085940852671723	0.0939302118654385	0.1172454516607689	0.3968613770701196	0.9135463936853816	0.1023845799673145	0.1935577763031146	0.4711806302174345	-0.0036884043253164	0.4202503326101514	0.1646683504675037	-0.0089412754271976	0.3781353816093408	0.1934517593930593	0.0713489603044985	0.0346477942736527	-0.0089771795820469	0.1442963546368408	0.0209622869349271	0.1382161411720562	0.0553204359047239	-0.0101169664517458	-0.0068917806738718	0.9268477389627692	0.617459540417593	-0.0209262046153088	0.1967652907084506
NeonatalMuscle_skeletal-muscle-cell	-0.0247113735476689	-0.0590356351777969	0.0006540539240532	0.027694682225733	-0.0369964353499292	0.0259474525271206	-0.019352685732721	0.034774541499535	0.0336305913145503	-0.0820780842371099	-0.0753239078060105	0.0342566929918516	0.0111655244411243	-0.033810859306947	-0.0095343713917416	-0.0430720744684871	-0.0016274525437663	0.0277114795258052	-0.0204521733074561	-0.0388326362203213	0.0578155630413853	0.0740213778622894	0.0950006908909377	-0.0352347825367299	-0.0042213501711165	0.0890748459156617	0.6054862330877949	-0.0474169285695999	-0.0073589621260066	0.4778029994765102	-0.0965699901763015	0.0432097036007485	0.0467291719453107	-0.0657861162599406	0.0192704386505434	-0.0327416774954156	-0.0446615085348761	-0.0983616797791684	0.1227372826629372	-0.010506888004087	0.0020414953920627	0.144904858157887	0.088565217633174	0.0620186431864509	0.0082481540589324	0.2039677676573436	0.2938033034788607	-0.0128446087974308	-0.0259596674535012
NeonatalMuscle_stromal-cell	-0.0079500410634877	-0.0007421948680196	0.1145595583483159	0.0623904471042536	-0.0203098952798919	0.1105950088290025	-0.0453733901198328	0.068490606997656	0.0973075955537445	0.0655840300755064	0.068309102655559	-0.0038677254514891	0.0018771901591394	-0.027079860656761	0.1499133227924038	0.0892487139446514	-0.046714690721757	-0.0389631559360356	0.1146300739749665	0.0446601874340716	-0.0067520487066041	-0.0680785575643352	-0.0278243872389618	0.0538390803352211	0.0516479454923878	0.1429227554367567	0.4184771745297724	-0.0590747288358003	0.0709672367254501	0.5892007385897524	0.0490807843385499	0.1327204016871593	0.0028647706690938	-0.0481545627072786	0.0322819617050932	-0.0043596942822235	0.0046624794097992	0.0887903823706584	0.1424232949325023	0.0333639217890849	0.094505900996331	0.1026997601346157	0.0486650459017298	-0.0423069045958681	-0.015985198203005	0.0023419901349514	0.0062506056586073	-0.0133862675741021	-0.0002286258248003
NeonatalRib_B-cell	0.2819376996587709	0.1489087954784255	0.0742773500212345	0.0357647711933021	0.0533983197902495	0.0819708426014271	0.0209920032495185	0.0901137394957192	0.1605354440722019	0.091130179953474	-0.008661163744184	0.0245445028306983	0.1137312481101603	-0.0004504397144778	0.2170255036618529	0.0403835990007319	0.0803007799513294	0.1752128521336669	-0.0182848869596168	-0.0289868669710052	0.0040041738234067	-0.0083614372906599	-0.0183304728006513	0.1601605935739186	-0.0486184097976646	0.1388085632287966	0.3530740482246938	-0.0086406300498642	0.020813538247371	0.4095604280651678	0.1419078872223829	0.2199844434102773	0.1492257941717867	0.0462407469134412	0.0572356485412727	0.1453174361760606	0.0267232499380631	0.0946053962642888	0.0881895870590008	0.058823546119504	0.0219341577497563	0.1529527835381335	-0.0007438688573723	0.0128034512110911	-0.009880533862051	0.0640568554066524	-0.009518217821675	0.0231646401919945	0.0656859661691863
NeonatalRib_cartilage-cell	0.0206906500384284	0.3170274966505864	-0.0448915584343775	0.0777267213915073	-0.0107390930951957	0.1151102521232562	0.3651293557072759	0.1490943960246095	0.7695900596821467	0.2129015756623745	0.0803253281819101	0.0015948330381629	0.0295434192779745	0.0478195477024685	-0.0073919249078741	-0.0085478260434916	0.0713062876790799	0.2154374679278891	0.047870197605657	-0.0440560953422957	-0.0153176932322375	0.1679194615314069	0.413533912889213	0.2703122170519503	0.0040651510437287	0.8522107896622273	0.54015999859228	0.0323872389403543	0.1843726053459458	0.7008621057016564	0.559315815403101	0.6023081469719752	0.0701836634649065	0.0110313500601307	0.2807244210791749	0.0143508552126392	-0.0165900330047942	0.1758551181558953	0.0021634352393159	0.0175756732957886	0.0407917362878636	0.4278655858934492	0.0043249899804753	-0.0026904660860248	0.0098542478428597	0.1391070762448413	-0.02501982121527	0.1078659819501596	0.0612967093090554
NeonatalRib_erythroblast	0.1182673634016373	0.2792040182374418	0.038095760187348	0.0301523441867443	-0.0209221793673461	0.1606241820294143	0.0189149845373487	0.04529447350768	0.3878585101807127	0.0386609969564957	-0.0027517415796147	-0.0330840216645174	0.0226524677956189	0.0219196161235683	0.0614651018825338	0.0359535118141001	-0.0558672679469788	-0.0362159630260743	0.0445287297815047	0.2074200857847938	0.0831031184500083	0.1024873415071774	0.4019101542324282	0.1274709554832204	0.3241975577799717	0.2644403447888062	0.4100330831084412	0.0377445130495527	0.1582088637485822	0.6292631853983114	0.2940112695217582	0.2313925529342891	0.0256851026169005	-0.0236855548748924	0.0631203197010361	0.1301785523759838	-0.0127642317151133	0.1572397531632422	0.3518657730416571	0.2337051421695193	-0.0039485226016683	0.281876508105143	0.1174709019016124	-0.003079827862281	0.1235498415112984	0.2134224874931639	-0.0271357892808643	0.0615043738667051	0.0935441079026645
NeonatalRib_granulocyte	0.1358039554922593	0.102809154808012	0.0207443260046805	-0.0161798516533579	0.1906126391783697	0.0727699052125054	0.0072069698955579	0.0353930450365612	-0.0141644538683397	0.0005009154328318	0.0696422691292958	-0.020160312575141	0.0729322362283516	0.0163830888098288	0.0359659239090128	-0.0445370693943037	0.0135149148264212	-0.0212761684582911	0.0731495221577224	0.1098652464260615	0.0094019693417619	0.0164445095516254	0.0649622510735926	0.1030373737277381	0.0310869159949647	-0.0024867473834542	0.0539500130205071	0.0657132302438952	0.0907743849759791	0.1053789244879885	0.0516318735402839	0.1035620542503721	-0.0001211423384091	-0.0446833973743418	-0.0520743334929963	-0.0332303749502452	-0.0539546625389245	0.2421482629300579	0.1037277125149946	-0.043102572770148	-0.0050147228784359	0.0365633401067794	-0.0904945944846441	-0.0230808863735684	-0.0200329537238432	-0.0428034977888163	0.0832674500681352	0.1160868617985046	0.0722017240513227
NeonatalRib_macrophage	0.4078984447878142	0.2053799352838168	0.0821198324905515	-0.0130094990632924	0.0679761009625384	0.0774658280935085	0.0443329977299816	-0.056898717478461	0.1803717769577174	0.09212708322866	0.06905473621393	-0.0092756967527664	0.057990006151117	0.0407408922461264	-0.0114756586705187	-0.032403358422726	0.0246488594246871	-0.0242186548202767	0.1277832740887857	0.1129485658197094	-0.0244804960573434	0.084584742784634	-0.0144061509954043	0.0730899969666215	-0.0022429279088057	0.1279670790186625	0.1727173337897482	0.0574273609034954	0.014778022563818	0.3389155454416485	0.1026897888827602	0.1373017145016315	0.009728291006009	0.0855495401854859	0.0383476732330564	0.0686353784557593	-0.0478199896775243	-0.016796395142023	0.0270586957666287	0.0778581031205067	0.0255415386546518	0.1669274855184525	-0.0775526808101845	0.0580195189884941	-0.0294998446766496	0.1071153176092262	0.0313999192012757	-0.0143758097669853	-0.020585419568916
NeonatalRib_muscle-cell	0.0200870911915972	0.0929283739693005	0.1092015020131065	-0.0146821391023207	-0.0038577071702652	0.0435971013338064	-0.0255186091983798	0.0030129371233154	0.1845282364173904	0.072556714486441	0.0241464223813658	0.0113298733087992	0.0890257108176346	0.1381489339933928	0.0185970672065373	-0.0172764407377725	-0.0261941313370051	0.0125334238629726	0.0327582966510631	0.1229487495441617	0.0010403614897651	-0.083374517810486	0.0721644760574527	0.0151530696826503	-0.0334942523640194	0.318800252592536	1.179848432536861	0.0224698401065527	0.031487926864016	1.2492490500094438	0.1606485744235436	0.0774049255459466	0.012797101586386	-0.0210798555353912	0.6163972655116706	0.0368552100962428	-0.0425701941281851	-0.0104641934215709	0.1091421607528644	0.0763269355906288	-0.0705236716757674	0.1098511974738946	0.016774830555566	0.0097342943610013	-0.0154287475570452	0.1004500795394224	-0.009485903045748	0.0468823615956691	-0.0090584110989659
NeonatalRib_neuron	0.0972641910586887	-0.0046264163934262	-0.0208300575646511	-0.025934532114027	-0.0201462155257638	0.051079941808973	0.0948306194553892	0.0497259185425093	0.183904175930734	0.0229883337750298	-0.0512961345964059	0.0242154658610967	0.0010577707131955	-0.0322061782521409	0.0562442593695094	0.2762998185218889	0.0213791502881358	-0.0437006172820143	0.0236981165254511	0.2864167670027225	0.0300605231929749	-0.0627153004302194	0.0279431806128874	0.079881163199677	0.2598227422028206	0.1412592834774641	0.3076028434705856	-0.0075234690714712	0.0540640667600953	0.4516609249787912	0.0498296343828664	0.2664135977226033	-0.0039841435635327	-0.0028216999728375	0.122043868311999	0.069990500556904	0.0235367364776299	-0.0042425867652291	-0.0240742494055369	0.0423428059131643	0.1663064457064432	0.1174934775631856	-0.0038886984622405	0.0863776800393887	-0.00446451478621	0.0263938954210301	0.0668869926847733	-0.0125233164601999	-0.0811619317572697
NeonatalRib_neutrophil	0.2653620690911311	0.5005695640761563	0.0844374985019406	0.1810546321355458	-0.0243356436199301	0.0369692689714818	0.1613268110867282	0.1062845158725523	0.449190235375078	0.1431572931262051	0.0294198537504794	-0.0038438778018201	0.1542906545597401	-0.0183272137129158	0.0064591536550674	0.0297133385652893	0.0212433165214289	0.2267641382918541	0.4597914741249157	0.2276781282523963	0.5847844393474838	0.3590049801076588	0.2337398439056479	0.2967515108350549	0.1276945175947928	0.2347960654741011	0.6686703767947784	0.1292708505854005	0.6622441206875838	0.735850954642747	0.1455123446884996	0.3442414160390216	0.1853663091330407	-0.0440059213325438	0.1378444420689303	0.6218712952918151	-0.0229286446823667	0.1903179070364644	0.0564615976789113	0.1977182265678518	-0.0205727682838754	0.1060562590342218	0.0402503090660473	-0.0518866644596985	0.0122973699867288	0.8772824180584708	0.2593586938919275	-0.0520842916088006	0.0129775304407074
NeonatalRib_stromal-cell	0.0668912341844287	0.0908936795782265	0.0311708787068138	0.1273697775421475	-0.01025159429826	0.0571583787663335	0.1204565987222277	0.067711990988047	0.2313821797606469	0.0878286021703913	-0.0144300187551562	0.0566234263958567	0.0966037302505962	-0.014358155839264	0.3199284277430021	-0.0020267841563445	0.0074836868847262	0.5236731252754845	0.4045351035836121	-0.0251179840077385	0.0316902035013301	-0.0878012696832712	0.1095190438934709	0.2370497089782856	0.0043040905237594	0.5661151513497724	1.4537545160536656	-0.0017784690277214	0.032218773762607	1.0955962229623368	0.2374715426859472	0.3707965594855565	0.5644546072608794	-0.066836794832706	0.0385305021816573	-0.0118299313079301	-0.0217007090329904	0.0861153331861996	-0.037097636226421	0.1807677074415399	0.0293795083436073	0.431996420562502	-0.0215327816457658	0.0456772651140888	-0.0006366099159276	0.1824116628033195	-0.0196349448816201	-0.0359639541211884	-0.0195885690553177
NeonatalSkin_adipocyte	-0.0147922458330857	0.0264334751770183	0.1803584444792705	0.0161491987964266	-0.0293910318153142	0.0832939024211597	0.2408834939071497	0.2978597587395932	0.0444390783878565	0.5137468591541243	-0.0613095467271614	0.0010229482230413	0.0354747636751638	0.0026458379007158	-0.0468619524720936	0.061710167249029	-0.0319043482390265	0.0878700562852797	-0.0116310916573743	0.0271797652553584	0.0076355746854949	0.1124812734226547	0.1201112750411093	-0.0121775595161034	0.0230803279311128	0.331172228461544	1.0084484220955818	0.030075704449197	-0.0109132112772701	0.4259631300703848	0.2601380807545704	0.099283322916733	0.0657974650975425	0.0173247394952907	0.0148806590415074	0.1387121718902421	0.0726817080952699	0.0217530318920132	-0.030329379160113	0.3130045779531243	-0.0498673182140171	0.0768649326128297	0.0828339212280853	-0.0161359057357415	-0.0085364538892002	0.0544451524287595	0.0674709721646639	0.0806038584171847	0.0086690698412398
NeonatalSkin_brown-adipose-tissue	0.0325246656772211	0.0400117786917019	0.00204833679102	-0.0125737639098885	-0.011437821351889	0.0894730898691738	0.1598421276339274	-0.0538684846882295	0.4293129350279747	0.0845677754188343	0.0434852951449971	0.0057877281791455	0.0621668022999649	0.0812015001741748	0.0600703517284999	0.1191985017743141	0.0190806664987656	-0.028279971751887	-0.0059468470947567	0.0292374503894605	0.0292368605098279	-0.0487184953132993	-0.0047869694219017	0.1211838292595531	-0.0117964269040145	0.3821058808669809	1.5629299847437603	-0.0121397900105992	-0.0462628716899915	0.6581152776693108	0.2920214985946757	0.0694657703905238	0.0309491141757196	0.4645818137583701	0.0965007541959283	0.0203459201792054	-0.0595773008174665	0.4805488449605857	0.1448491728461986	0.0567722075022649	0.0028681639067884	0.2545727467239873	0.0609144723164407	0.0700770005701354	-0.0019432027961118	0.0524614823843506	-0.0081295612803008	0.0303064005768809	0.1038102745388252
NeonatalSkin_endothelial-cell	0.106076352234009	0.1081686398718076	0.0215546973684065	0.0159022321585808	0.0957635509764946	0.1593115252677137	-0.0564880567215646	0.0150561428426327	0.030085926172181	0.0669131046501222	-0.0431408179178188	0.0049132444396787	-0.0473118462484245	-0.0363935606325983	-0.0208706503666261	0.1798979773039403	0.0311416668612651	0.0293967101862067	-0.0369658410551685	0.003009590156962	0.0013138579887079	0.222865393569358	-0.0732798448685854	0.399753731171426	0.0439067718976212	0.2139087168766406	1.3793122681257592	0.0207939977208356	-0.048015388884074	0.4690165864797246	-0.0842392499525462	-0.0069176213851189	0.0354007076075337	0.0423329270269763	0.0951498679296452	0.0191487206517614	-0.0227744533302694	-0.0397564490321369	0.0532534563688514	0.2521294201395521	0.0177746212974366	0.9765555688194412	0.242146590935502	0.3054390817744604	0.0243820609228645	0.0766800823433113	0.021019737063816	0.0067301073748532	0.0375040405970804
NeonatalSkin_erythroblast	-0.006643885770674	0.0049990268573497	-0.0239475731872564	-0.0290050949347447	-0.0093282463663941	0.0402504344388154	0.0306211916060075	-0.045211456907907	0.2088250093617223	-0.023013668686458	0.0073748785842943	0.2212670351328205	-0.0337400008048169	-0.0126547070569164	0.0152494736057588	0.0136322590457802	-0.0024505020247881	0.1530664853979305	0.0078555809072748	0.1034375484455524	0.3499558801332806	-0.0214484650344155	-0.0256729795179139	0.0594219279753321	0.0379345544322543	0.1707657286362062	0.5842798875244911	0.011344043573358	-0.0403164194226592	0.3014512119562793	-0.0469380265905271	0.0453282752506779	0.1245105561158752	0.138752922359283	-0.0257118561334801	0.4742748500900614	-0.0410869437733233	0.0979790159719814	0.1814504512192729	0.1899438870313756	-0.0427841205598957	0.0187509986807838	-0.0596952038175594	0.174006535392679	0.0159255243863649	-0.1103950488751521	0.0247344512222217	-0.0805820785821004	0.0777876996833666
NeonatalSkin_muscle-cell	-0.0345725123253226	-0.0487630711047577	0.1633403373468339	-0.0162346580243467	-0.0478943092150162	0.0157806855799913	0.0392450808063686	-0.008326135265475	0.1669006182201583	0.2838928680236135	0.0904819403908959	0.2799408114925391	0.0112726470755953	0.0465302167182635	0.114193306263226	-0.0120442910827274	0.0157156972378218	0.0158624455641954	0.0687245402527254	0.0315547776182757	-0.0176185678470035	-0.0514115265382834	0.2130751411538239	0.1673874416373756	-0.0503858230352542	0.2643826341112592	0.8069955674752367	-0.0342089198409038	-0.0715933177598412	0.1936739427815046	-0.0098474629023411	0.0068158834638659	0.0387079377628391	0.0198213018105189	-0.049592069217267	0.3288890440346923	-0.0394236134711896	-0.139886741390174	-0.0173091728747162	0.1554756513769582	0.0143278055410305	0.2264454954256476	-0.0017679118911361	0.0054882930114209	0.0090424160248069	0.0401747920811375	-0.0471289769993298	0.2548758375146209	0.0121999588721782
NeonatalSkin_osteoblast	0.1034416976703899	0.0641599899107837	-0.0422139711615429	0.0022884793526473	-0.0271370279767076	0.162326731656252	-0.0038902908734074	-0.0698242218792147	0.2199368428331162	-0.0308134838710704	0.031270628329167	0.0757481028919084	0.2026764773410554	-0.0362167527073825	0.2100488606477692	0.0358873101030354	-0.0295815675628724	0.0893244847006205	0.0262023083415847	0.1085898014970072	-0.0011701345954732	0.0091942749539936	0.078438335704492	-0.0166151148065129	-0.0286999383175869	0.3412345833233395	0.965864976400928	-0.0015612084474905	-0.0420239333795425	0.6581065707578231	0.0723064822769492	0.2650436440895552	0.1743446411152426	-0.041240329496657	-0.04030827238992	0.1284679869805904	-0.0357165881626044	-0.0023527719111732	-0.0431270018418258	0.2402486191009	0.0897254382129185	0.0728898748187174	-0.0175567486712429	0.0230456433079555	0.0078981270149186	-0.0373801221816681	-0.0395064255509977	0.0028490284776234	-0.0526296724659852
NeonatalSkin_stromal-cell	0.3109287291953048	0.1750233261729618	0.0294936388045081	0.0090570862123066	-0.0090115851406275	0.1483175853590447	0.0081881222317615	-0.0209321201025073	0.1559073939787919	0.0190468859503146	-0.045943191112633	-0.024693961906772	0.1906795402937921	-0.004131962337111	0.3685386729645464	0.070169360756529	-0.02229179087835	0.0327774075317745	0.0428355774696561	-0.0288484381570932	0.0595621821044882	-0.0575509800216208	-0.0321500775911499	-0.0219258565695843	0.125137870242731	0.2673787279762154	0.4581082716566352	0.006076344701669	-0.004800360408075	0.4907236070761913	0.0310102996130461	0.1752139063524811	0.037081946491598	0.0095448634703989	-0.0231942133922363	0.0274690169272928	0.0007839491251344	0.16638048487451	0.0621508260788966	0.0521706870176802	-0.016732899757715	0.0044152045298011	-0.1166807946466834	0.0190480887135708	-0.0150010090161972	-0.0067314328395993	-0.0001582419512115	-0.0239080211367817	-0.0267684612563441
Ovary_cumulus-cell	0.0533416140024446	0.0303374056960017	0.0100326333130102	0.0218617203540661	1.9471919284198803e-05	0.2858596653198642	0.0707544774038935	0.227873919950309	0.1729154711795809	0.1298855645821957	0.1217373965438784	0.0765797959113983	0.0998499653037915	0.0265555079540229	0.0669935960630313	0.0448845908401614	0.1312398756575754	0.3532010830308368	-0.0068735700404606	-0.0015733025031674	0.0132218596899037	0.1249171890068151	-0.0028254005326947	0.1284870083579449	0.0751384981851557	0.4338156870645377	0.0060455680525602	-0.0137196908840778	0.0883179467004276	0.0618046879835239	0.2685045197147856	0.20539891689257	0.4178176262863122	0.0452620203817606	0.063928148051346	-0.0064782397943187	-0.1200674195282588	0.2738145317873511	0.0167096322715988	0.0586405796698212	0.0806405947363478	0.0799894876591867	0.0510488947272749	-0.0312518724416911	0.0015345666325092	0.0100561109547131	0.1129165749995962	0.1420621847281862	-0.014355408958302
Ovary_granulosa-cell	0.0913138024343162	0.0272407961778032	0.1151009854663898	-0.0282362399116081	-0.0045796997213699	0.0394777707069223	0.1648645635721733	0.0173221930521173	0.1542646547897459	0.1030939031731062	0.0190198558629704	0.0113544898696048	-0.0322934273109143	-0.0159500712808316	0.0007452813487667	0.0211505965622829	0.0211518855264972	0.1567606153619182	-0.0122381625777761	-0.0487709862680856	-0.0059636121097295	0.0132408998836767	0.1151264896071087	0.1577012265461673	-0.0607256566189734	0.529577341179315	-0.0060046676575472	-0.0181579605816109	0.0036719076891993	0.2482503865314719	0.2009045112287922	0.2941882240937286	0.229432268162885	0.0139180005552548	0.1225515211558942	0.0584917611244966	0.0864838769420638	0.1991127479429353	0.0476158143113824	-0.0094677117250106	0.0750785377530882	-0.0142444074714853	0.0642866624416202	-0.0425088406038915	-0.0106097687495746	-0.0332779135644268	0.1888200099010459	-0.0072772550427835	-0.0132686683348241
Ovary_luteal-cell	0.0034771926074709	0.0032627643082673	0.0871879348755509	0.0221588739969185	0.0127357961245712	0.0374923764393601	0.3497229277290826	0.0962666312327386	0.6648288529410022	0.2370644647970273	0.0032915438396538	0.1537153777065186	0.2932409105550053	0.2438738024321912	0.0948308746561377	0.1403288217067955	-0.0512930011200599	0.6421844906162454	-0.023143656472821	0.0563631470602744	-0.0180886149077539	0.0036240179925714	0.1103759001884074	0.1316615287952568	0.1091157013795874	1.1932466451009884	0.1525814180636509	0.0310254732312282	0.0153202442392916	0.2485649409972433	0.996666277230814	0.8632833417564975	0.5196824001798702	0.0592296247110035	0.0855835174881208	0.0058081773578351	-0.0321672413119609	0.2265528896439561	-0.0158872275214673	0.1608479279333038	-0.0432030678490653	0.2037115393841894	-0.000266768700324	-0.01608474667888	0.0095276031469763	0.0424489373410383	-0.0248758731764275	0.030167886393504	0.0242082868342663
Ovary_macrophage	0.1034870767825269	0.3828541337190274	0.0406023283152839	0.0541792388083384	0.1003314539706091	0.1795206310928476	-0.0022180251400503	0.4109403591703862	0.1563882772159076	-0.0020753036188938	0.4327019905335633	-0.0115526435969268	0.0573759426897939	0.0532291240621673	0.0062173364892953	0.3316999478262086	-0.0115399378534221	-0.0694897757249401	0.4014890247695931	0.0169957116519514	0.0767513885332117	0.2637394389361029	0.0303626596967147	0.0021739831690441	-0.0121828101069863	0.2098638688408597	0.0133892297470269	0.0753966054435994	0.0679187143607006	0.6197771991756409	0.0393570927113318	0.2053826541902933	-0.0378166380908235	0.1525709598173537	0.0396766456667988	0.1891206113010934	-0.0260968520691026	0.2407704732445551	0.0763454032801311	0.0729923689705148	0.0157912983493124	-0.0233087761821676	0.0754692479403989	-0.0151000647950422	-0.0155011642340652	0.1414378684276055	0.4996037972390234	0.0117363716599137	0.0152455829536671
Ovary_ovarian-vasuclar-surface-endothelium	0.0924581317238925	0.0093986149191586	0.0615671228656247	0.2839549704493827	0.0311275232930338	0.2833575332001237	-0.0832037253883479	0.0746431269504025	0.1315592620758215	0.1266851096596231	0.0723194277952334	0.0131114074085913	-0.0029807396891647	0.003450751130869	0.0125698462090393	0.2393525429333687	0.0406757016001408	0.2054378260372981	0.014174133609785	-0.0312815852675452	0.0012405292175304	0.0096552237483716	0.1222535098129632	0.1575406576760152	0.1116025982800187	0.5539995410749047	-0.0121919187031103	0.0543537050654224	0.0860570877539271	0.0954156494777202	0.184581118768544	0.112095792607295	0.1796674315757871	0.0707609318618476	-0.0077897049470327	0.0826413683851247	0.0661906969974133	0.0577661522604064	-0.0103983965977376	0.1193589663772003	-0.0428037628964638	0.0272019933554435	0.0775259296972598	-0.0071947026123109	-0.0014620919474242	0.0258877324176533	0.0517608411233774	-0.0132420009199219	-0.0477498180369481
Ovary_stromal-cell	0.0600334988615907	0.3792776687457131	0.0167229019022922	0.0311412995791361	0.049005670642439	0.2489834140656948	0.1265288498956859	0.1059717329015032	0.314516054561578	0.1866561123501852	0.1918470233615466	0.0035021850615082	0.0078494848232451	-0.0184839737744216	-0.0373281821482414	0.1102068257476777	-0.0489048460624884	0.2345828120869461	0.0753976836884087	0.1035542245449643	-0.0221030164941133	0.0224453839828238	0.2817682709931339	0.1151300837643868	0.0001051179955082	0.7064102297355397	0.382140229641065	0.2270602146443545	0.0089139013042782	0.2176121557170548	0.4744623630426753	0.3971077884909646	0.2974531959029986	0.1054824435357276	-0.0112559648148713	0.0360888385587154	-0.0646236583599533	-0.0135474166709529	0.0743049893859587	0.0809273425222768	-0.0155781160494353	-0.0175317129137287	0.2803200437038997	0.0824113954392109	0.0052506134782075	-0.0632370625816592	0.2430858419806451	0.0697701167006096	0.0588178046746601
Ovary_thecal-cells	-0.0041562892987368	0.288826246100512	0.5416656996454078	0.0287386337838295	-0.0007565189455424	0.0716637833586246	0.1287632632221471	0.2015714370150691	0.3893299448471723	0.0771545222769814	0.0098842791258648	-0.0175155281008453	0.2168149710680569	0.0472572138497607	0.0282130335580287	0.047702017570679	0.0574279921818434	0.0665747562728697	-0.0401760580033812	0.0393284868761321	0.0100890967832991	-0.0052593403241909	0.0678456886732382	0.2435801049152035	0.0830806329484498	0.3828128368435561	-0.0072958787549326	0.0765711281767385	-0.0313138697748907	0.235165972349197	0.336973665259525	0.4150378906955869	0.1569984020717303	-0.0477904641838533	0.0194293927192278	-0.0020265358334982	0.2208663181717941	0.0671616767176807	0.3492169086278429	0.0203220142142225	0.3059827548463578	-0.0481046149200797	-0.0846558976446338	0.0044462105589262	0.177528071166539	-0.0014718154841598	-0.0035521897557717	0.1817926876413819	-0.0022857422320124
PeripheralBlood_B-cell	0.0033606818742948	0.18493191502715	0.1447295793845568	0.002685756373958	-0.0142242056470407	-0.012074533700518	0.0324229206440781	-0.002443013060296	0.0079280535920486	0.0133369583090197	-0.0192111591345841	-0.018935776903034	-0.0355474790715863	0.0234575911706661	0.1373951787046855	-0.0049758055193873	0.0085252128150529	0.0791521017628287	0.035462840840924	0.1108461048945532	-1.0598583451230418e-05	0.0551888614972197	0.0476709989813669	0.0102927678611986	0.1438578559616918	0.0890345014932978	0.1230908538585915	-0.0057159806591731	0.0365497329209254	0.2007263741338182	0.074835473412403	0.1263904140251176	0.0724810624655294	0.0132624734303759	-0.0283193293171876	0.001874631993191	-0.0123949115596799	0.4833121058184246	0.0367549172145968	-0.0214171082273778	0.0018980606695612	-0.0308516615145711	0.0171432474182113	0.003844401499437	-0.0118103928447703	0.2013262963080438	0.1211597990269628	-0.0089216155451158	0.0602672693927745
PeripheralBlood_T-cell	0.0232416078316292	0.2309163253222172	0.1831661474910591	0.0049023573711216	0.0216856844619614	0.3398924658510778	0.0925415668831108	-0.0237656055883813	0.0696995892395232	-0.0101958437161375	0.0739218221916607	0.0992150746235377	0.0995757849235327	0.056651849818833	0.0349160288253498	-0.0471811395541322	0.024121739280646	0.2656672828418556	-0.0417932183964938	0.0297850570516549	-0.0204672679843842	-0.0219527586448801	0.006168968274959	0.1897557994935177	0.0265468782430557	0.7418189750509117	0.4225917217567063	0.0659746622688086	0.0046572623297853	0.5869177284142901	-0.0356643885177745	0.0794328524733465	0.1595512109402398	-0.0342141174330311	0.0007083089032339	-0.0382366985835438	-0.1783922069609265	-0.0167645246582648	-0.0016120233435281	-0.006366582457251	0.0096103063805439	0.0417317855944055	0.0794727092826493	-0.0311612484165173	0.0179525355430155	-0.0119572526107708	-0.0071356117323962	-0.0027339088137395	0.0001297390476789
PeripheralBlood_erythroblast	-0.019968934586332	0.1144431147686938	0.0726064443069813	0.0889541466629672	0.0105403675295851	-0.045331018126717	0.3950841612438984	0.0100440110783613	0.0281529410415791	-0.0233627913351235	0.1261985121955791	-0.0118847315717754	0.0201063547788785	-0.0501457129073504	0.0199099761146803	0.1397211745193116	-0.0093721474394691	0.0409499906812639	-0.0072243865403178	-0.0254555842161379	0.0099245143785546	0.0254953742378413	0.0220440435626967	-0.0409542587091197	0.0352358490166673	0.1775662686128089	-0.0517756551216619	-0.0011208128175172	0.0741314445688941	0.2452383938955165	-0.0308581530528107	-0.0161065425720415	0.0340258229849156	0.0737449559878475	0.0562825151694038	0.0590029441231471	0.0925671034034058	0.0641210901912026	0.0007282943630249	0.0574338640232541	0.2207427822891688	-0.0524718262526622	0.012969933973504	0.0312088511356422	-0.0109719399000557	0.4268106404644602	-0.0004649097347644	-0.0026610145329402	-0.018237893548459
PeripheralBlood_macrophage	-0.0540338139547176	0.1400474362730921	0.0134095961169495	-0.0189487359025368	-0.0139669829950227	-0.0419644287930115	0.0602359676112689	-0.0072816409307297	0.1360405904542557	0.0203425075845929	0.0376148175353829	-0.0360621541265123	0.2840008018966726	0.0173018635391157	0.0738461933037719	0.1482673427016532	0.0176572509690633	0.2999853262246602	0.0220563383840625	0.1462609753803189	0.1176791473865123	-0.04455952775946	0.2863865425985893	0.4552524344812453	0.4363938077950098	0.0483722133444682	0.2275976737927992	-0.0329866543852546	0.1277157107995783	0.4784971936590576	0.0648609189589207	0.063731214560796	0.5680377139317527	-0.0266324201097196	0.0112243657356531	-0.0283733791243342	0.0128952705963999	0.1794530505408148	0.0002990429502043	0.113511606063457	-0.0139266380485347	0.1219615491867784	0.0317123149658657	-0.0107397882293315	0.0702868077974737	0.3556181551162408	-0.040728786219028	0.0973789315214406	0.3354227577315138
PeripheralBlood_monocyte	0.0206970841973225	0.0060356250237621	-0.020442106662493	0.0370332016637831	-0.0300955589949215	0.0968685398683995	-0.091484688049792	0.027636798127049	0.0674042572951919	0.0469288935036356	-0.0096710909541181	-0.0079108521055887	0.1030609612834341	-0.0145642926052377	-0.0380712116642618	0.0262500526296805	0.0274443215511446	0.0418633368351384	0.1373624698451064	-0.003254918365236	0.03884209611334	0.0186623778901373	0.0085759251431472	0.0179699718042853	0.1077877188152583	0.2651601765534929	-0.0214774225086852	-0.0053566703664648	0.0595175279288156	0.140900576294888	0.0792194993549801	0.0902433067997203	0.0719829605497158	-0.0074881879942952	-0.0108385230840465	0.0317499295289942	-0.0226192493138726	0.0076489573341733	0.0550428500151771	0.06354106800977	-0.0433797770096097	-0.071116990738814	0.3852597805065649	0.0023255178708119	0.0663066201930382	0.543714652783644	-0.0347528970900435	0.0079622018260684	-0.0031407461962769
PeripheralBlood_natural-killer-cell	0.2871076051220533	0.1387415873512025	-0.0546340500672608	0.0633344090686522	-0.0530483504485225	0.2750889988096218	-0.0215459452620686	-0.0606423883049342	0.0993563499450733	-0.0608531992807831	-0.0842014177893445	-0.0171814252574352	0.0302116669454721	0.1475593655471594	-0.0122406143217697	-0.0573150361849124	-0.018765139528167	0.1525433691208813	-0.0444431920996918	-0.012354076207485	-0.107583757579736	0.0353096016409743	0.1290731706080353	0.0488097441359137	0.1151973571978517	0.0789343491252285	0.0830192347555371	-0.0075215743448553	0.0724139568943895	0.1121362879162106	-0.0028968586219971	0.2612512104959718	0.0530319132555543	-0.0633459989477922	-0.1052135431472679	-0.0107834729695466	-0.0275109332867174	-0.0772131654190758	0.0293763109793618	0.0083251886005121	-0.0133973116690658	0.0522649490512758	-0.0684008670098614	0.0303266986275791	-0.0129058648971421	0.0204035607317207	-0.0031728431646833	-0.0095203268974355	0.0167623739993361
PeripheralBlood_neutrophil	0.0841234965188795	0.4591022392193642	0.0741822820689742	0.0467067681502896	0.0142292860470673	0.038320142371815	0.1574281275770956	0.3944146201944214	0.211479914756719	-0.0149967252915506	0.015766640762315	0.0086609104054049	-0.0322619468820399	-0.0236560263849099	0.0202833919143985	-0.099830748847308	-0.0261917944110911	0.2644268034683489	0.1683014017974958	0.1641290670341813	0.1170584279274658	0.0445266809480341	-0.071673888543034	-0.0542056084434544	0.0918910622235335	0.3600728737210697	0.0823986457345874	-0.0082341831836659	0.0683192045694818	0.4562347570597856	-0.066857056198046	0.2931734145774602	0.252927506361347	-0.0032759903548285	0.099591874544305	-0.000327772730726	0.0680666877757723	0.0368750732040181	-0.011323988459575	0.0007361299856561	0.0452608728201513	0.022703121817421	-0.0446916599932669	0.0304274642994693	0.0094517313449355	0.3711565252748906	0.1780562528759884	-0.0116273402211832	0.3027908775128559
Placenta_PE-lineage-cell	0.0767708305927367	0.2031902486184394	-0.0186751442385146	0.1012333500405253	-0.0086002378633163	0.0568022195444539	0.131496088767484	-0.0042885555767173	0.0373150644022712	0.0469980471006566	-0.0197760366194511	0.00906848784131	0.0519679004809453	0.1814377700575068	-0.056413055448119	0.0154548419505047	0.0407761804462589	0.1032590113511607	0.0168967912263544	-0.0053594247319994	0.0009632888840034	0.1031324511617893	0.163604427077905	0.1438307773666837	0.0155249272112641	0.2350128038650942	0.087320365097301	0.034231508105295	0.2455052309050041	0.3594915484982796	0.2595706778296004	0.2829200700668339	0.1389204295814097	-0.0229434362417267	0.0940908403703731	-0.0183913953183158	-0.0501010801433359	0.1560620379156011	-0.0170629912136389	-0.0205165145546519	0.0662220937840238	0.0259595773439287	-0.0332160851516082	0.0263121126771662	0.0118966937296605	0.1927320104218614	0.0887505937100139	0.0717812354091068	0.0222279544039452
Placenta_Spongiotrophoblast	0.5258251641669519	0.0569589493304972	0.0349234849108088	-0.003816283393241	-0.0173853614718047	0.0395583354521214	-0.0257032736191557	-0.0163736355254928	0.0883032483416783	0.1223882776309248	0.0302727951624514	-0.0054091011079094	-0.0269745166011634	0.043658869594771	0.0654377838296763	0.0172862749799638	-0.004502833947765	0.0054097549390968	-0.0075470782927257	-0.0008745526304257	-0.0230023682123547	-0.0324434906350625	0.1488650141832253	0.1728861224536824	0.0379090638743251	0.0132961557383477	-0.0121624516182832	0.0086123843382002	0.0097985786107112	0.1564676638965759	0.1013385747167736	0.1088575385440513	-0.0111627117181804	0.1713980492026405	-0.0249010359561478	0.1066241857701528	0.0509512546098685	-0.0004604382984514	-0.0101597740476923	-0.0491376870171966	0.0110622882808688	-0.0121878515275458	-0.0766402670843887	0.0267854574862799	-0.0147490609812565	0.0224602674532407	-0.0221730759777094	0.0168024238159242	0.0187072122673256
Placenta_decidual-cell	0.2671073340730833	0.1924769713664839	0.0386192512398459	0.2255170614597743	-0.032741370532244	0.0452249133742193	0.0335464770321993	0.2419699196350633	0.0118279190870755	0.2432518334477802	0.1181852586999154	-0.0026706762384552	0.1303110031363901	0.1122187607667179	-0.0093862014743223	0.1210256646573757	0.0231168081677409	-0.0037451735782715	0.0222678732302739	0.0592147268271008	-0.0247272091626874	0.0619221684572479	-0.0948628107928741	0.0778365751322912	0.0892571326930368	0.3387093607714087	-0.0110644392491222	0.1330975278944036	-0.0726919188963798	0.2838233519003192	0.0737514642205197	0.2134623575662329	-0.026524900849775	0.0732315164465091	0.0147650904060847	0.084475583566382	0.161112608573452	-0.0451020190001404	0.0129129088983821	0.2549826895445236	-0.0261831795400928	0.0732554435076829	0.0932472859111971	-0.006765567242782	0.2095617262127814	-0.0316442664734784	-0.0125781977520776	0.0988571495221812	0.0570180208851747
Placenta_dendritic-cell	-0.0778313695655073	0.0608151898400068	0.1370484488240638	0.0303217796772404	0.0181586883278265	-0.0292759378328315	-0.0780814302315167	0.1108202571189654	0.1746352322868367	-0.0144686853576548	-0.0402461121950769	0.0845175250528616	-0.0284214691979308	0.2870962655293433	-0.0565464239355101	0.0514072233585802	-0.0099954850836742	0.0877391415135837	0.0161778620610587	-0.1044396266259972	0.0184478627409004	-0.1137119511970499	0.0104189963049637	-0.0871186094427272	0.2093855316265699	0.1031114743036794	0.0172035670566912	-0.0294873423793929	-0.0410360623388785	0.1145142402318111	0.051680554909904	0.1060827841972478	0.1418459581809904	-0.0374321268858529	-0.0051372407557652	0.0374365196042322	-0.021850644848749	0.0502698332320284	0.2827914851869915	0.0788660937704457	0.0433460206547033	0.0104115372102776	0.2000475243886976	-0.0189053793325124	0.2051802713982402	-0.0804129937870255	-0.0585267606875313	0.1230148115435623	0.0482501370972347
Placenta_endothelial-cell	0.0587340135153945	0.152949000659513	0.2543287250343289	-0.0099335465337741	0.1033205134311058	0.0493544588541279	-0.0247166058950095	0.1550525069024094	0.0530015844053423	-0.0484598743338416	0.3903647674868049	-0.0171081421982643	-0.0639555089597345	-0.0044647381858745	0.4255732525475714	-0.0165526088469743	-0.020335572832437	0.0044703192368768	0.0655278634319677	0.0092055764508977	0.1460380725190806	-0.019507115368113	0.2780715797277424	0.0286279497287694	0.3619101261694838	0.1358080509509844	-0.0493891000890282	0.0247076516284326	0.3775664470781166	0.1552938699568368	0.1545460484950959	0.2225855362985227	0.0468352320246122	-0.0222687537678023	0.0912382800649926	-0.0192826654228309	0.0534992643028247	-0.0058012387891795	0.0233926191953163	0.0119440601027517	0.1787138016134218	0.2111642515624429	-0.0875536535244947	0.0009063505282706	0.0058972443489456	-0.0299191228907392	0.0733598488908609	0.0128647627301677	-0.0041145102631452
Placenta_granulocyte	0.1035613149967457	0.0828887276320292	-0.0581163831909494	0.0530181762227709	-0.0372186567509147	-0.0651979369730467	-0.0467076729881516	0.053575713379307	0.2997150403624448	-0.027099833270105	0.0061478033065177	-0.0002991850340634	-0.0240335239049792	0.043349603661467	0.0265318692635755	-0.0398439402453026	-0.0010413864302314	0.1689817559229705	0.0413465700132435	0.0529396918788169	0.0471002425264291	0.1065131865081702	-0.091991832542261	0.1536777045146854	0.0356240177496703	0.1724770263028495	0.0086996511982103	0.1074662855814231	0.4366452960648939	0.4701887460990305	0.0303586450948935	0.5461381443703799	0.1676529506351161	-0.0749507305907698	0.0655250069858395	0.0084010446566973	0.0173753866928163	0.1939876656939884	0.0052483160000982	0.1335920609702758	0.1033336885538987	-0.0329605295639885	-0.0409717134299908	-0.0394209609230553	0.0378841650552784	0.3369069173223817	0.0654321845858456	-0.0511553378447855	-0.0017900167627729
Placenta_macrophage	0.2693290239287657	0.3758355106266017	-0.0084423329347519	0.0026361261755056	-0.0688789782213688	0.5158660509181437	0.1504558169510591	0.0733620220550252	0.068325838900132	-0.0688848639027892	0.03911724323258	-0.0109601514385484	0.0505441144543642	-0.0457269069584519	0.3431055763574174	0.056486754863444	0.0061819918917275	0.0023236351480043	0.3485268126551582	0.1218899997947359	0.1309351198246578	0.1287611267692815	0.0386071099052597	0.1700357877419712	0.112073977452333	0.4475918567351979	0.0648222469060331	-0.0352681545817753	0.0201709301190615	0.7337389151099906	0.2224502723654669	0.195955920009466	0.1059845161531019	0.003811239694955	0.3456851842780943	0.0519499507353991	-0.0670460402989018	0.0982841903505358	-0.0019919875238497	0.0038573507478186	0.0387299208006391	0.1405659804730366	0.4721662741625607	0.0019819554894068	0.072088350072189	0.5144397943506112	0.0554270837254066	0.0964801711363976	0.0791507530470165
Placenta_monocyte	0.2526531135537331	0.4249947992337014	-0.1336712968395828	0.2614940161610929	-0.0439138048463802	0.2349210375359489	-0.0451266182912686	0.0070377575246026	0.0343736396170486	-0.0241055597657955	-0.0220484552361646	0.2913774920113208	0.0138817270513827	0.0632100021686357	0.1724236109319501	-0.0489760659963902	0.0153325732897847	0.0274647717499625	0.3593156094643441	0.0140334622328852	0.0539315931377471	0.1809478403357309	-0.026108436067747	0.1862295692152815	0.0750029788272876	0.1610834186911307	0.0084698780048051	0.0124656119279759	-0.0058463855648416	0.2483058586263698	0.034346071122029	0.2187563072526586	0.0534459823448052	-0.0568123737063939	0.0071921028521223	0.2557109147429645	0.088463321878203	0.0031121762812888	0.0977964139857009	-0.0109829446954987	0.0260658826278672	-0.0369447757629473	-0.0388909335345124	0.0176103126930078	0.0241931308174692	0.2566567078820111	-0.0738452040731315	0.0873649895533149	0.0516516514089268
Placenta_stromal-cell	0.0337061421537188	0.3416207567055777	0.1241749242024704	-0.0070686012485101	-0.0167915612692267	-0.0446693234127545	0.1750328766363912	0.0416165144787913	0.0441787137999871	0.1151915533449812	-0.038539853008056	0.019382434025312	0.0406624658498213	-0.0038821242214288	0.0789525102144097	0.1239879948835573	0.0449047233036287	0.0810986152937622	-0.0358261188049077	0.049633764033392	-0.0197645229146517	0.0156005326650044	0.1011616997700058	0.0753379610765315	0.1878965165398055	0.1932579071114049	0.5372330828963161	-0.0103569261328323	-0.0136098173788389	0.365405871639428	0.1852689220813424	0.522895716497835	0.147742664470129	0.0234515872967867	0.0262543038945333	0.1407401135168683	0.0112573420358656	0.0272082537340579	0.4256182352861941	-0.0356046017069113	0.1165888516281743	0.0432368732982973	0.1012909749276193	0.1033130017358739	2.6812484706194445e-05	0.0285989001074628	0.1533648572774579	-0.048696112268321	0.1592188635782759
Placenta_trophoblast	0.1673520510171786	0.3735523849521814	0.049648557919036	0.1098986630505554	0.0104986688694854	0.1582945784839853	0.0233656762241718	0.1236442183227212	0.113931819039852	0.1664914331008627	0.4789892114775499	0.0359925608210383	0.2225582022615876	0.0086008170063282	0.3168269318413338	-0.0479217502590607	-0.0431585349582217	0.2098865749356311	0.3599389816226442	0.0731832132876549	0.111165359167299	0.093245094623709	0.1199529562491561	0.10426753978852	0.1896707519413363	0.1043700040769902	0.0750227524176881	0.0112364332241459	0.3506649183003866	0.5069127669351856	0.1273662637859624	0.200442049767537	0.1755614183589781	-0.0076778349255819	0.0584099175160377	0.0633162041749416	0.1530662891618141	0.3480120456411912	-0.0188107099199057	0.0470153214354605	-0.0330863826902011	0.0317444558684749	0.060184771298402	0.0445759919967713	0.0	0.1832973317158608	0.047272716038421	0.0355216838568294	0.0951753215299505
Placenta_trophoblast-giant-cell	-0.0031645170301243	0.0844130321006001	-0.0262998052203598	0.0453108627134435	0.0939379993222404	0.2045661435259619	-0.0687387878823915	-0.0630452464321743	0.0648576956513054	0.1210134664223167	0.0127723831998471	-0.0213733654411169	-0.0130647239329332	0.0200210052447177	0.0111097436742734	0.0107952433441598	-0.0049133753695274	0.0482601235642321	0.0153481742310631	-0.0298524761386595	0.0908231481940765	0.0806745788265647	0.0331599405603697	0.104388633106667	-0.0368949250509905	0.2127493401613526	0.1252721748949154	0.0404745947547717	0.0294067658561552	0.1695038658902341	-0.0516596396057063	0.0295515392871633	0.0764233861991152	-0.0217987527627655	-0.0418301340191029	0.0231589880659652	0.045967001755512	0.0820259323725897	0.0251985886541575	0.0072868673921542	-0.0252046305852861	-0.0040985965684089	-0.0774452039869583	-0.0235062525351561	-0.0005704376594962	0.1653175053511472	0.0324402822570104	0.0200759771794591	0.0248073282705682
Placenta_trophoblast-progenitor	0.0201183855321789	0.041031464628328	-0.015169319537299	-0.0280123946562155	-0.0087825490935121	0.0442986217459222	-0.0170414284682316	0.248597215192197	0.0194430399744473	0.0550469545793372	0.0087082489927284	-0.0221865553219291	0.0311417832057176	-0.0029204241761349	0.107908862022771	-0.0413766635993849	0.1835391896106796	0.0848297302010522	-0.0139222030271047	0.0019712041251651	0.0148666775187536	0.1117663874948659	0.1130301121648451	-0.0259181365437857	-0.0429681873369758	0.0879025158401051	0.0517743957060198	0.1376339251660815	0.0379974585515846	0.3366945682542175	0.0973295097969835	0.2227265953497915	0.1105146024529673	0.1763391684551724	0.1217770644167036	0.0470477655837828	0.2823875700641602	0.1178751391785552	-0.0191692188259165	0.0420425506807938	0.0277726636438657	-0.0035412882741898	0.0493828401323496	0.0247404484434031	0.0041667464710277	0.086895375159496	-0.0103084808273527	-0.0099696907153583	-0.0094259187177526
Prostate_epithelial-cell	-0.0177259157898197	0.0170606201339998	0.1103255087231429	-0.0082540241603001	-0.0088870061440995	-0.0624351397908386	0.0554946367140635	-0.0997250964605456	0.438286813356295	-0.006488172774918	0.128532634561584	-0.0158972228132338	0.1394311055931159	-0.0196165956336083	0.1270026387053701	0.1045666766811223	-0.0478546955616391	0.2001525811371692	-0.0002278105196713	0.1099085319095326	-0.008463646774607	-0.0340466044152074	0.0269651119768621	-0.039965876433346	0.3629453951161991	0.229470094903068	-0.000572721918355	0.0123203814315068	-0.0182117861097032	0.0673408427635705	0.0834588424583851	0.0643823844348868	0.2251167197597712	-0.0246068722316192	0.001520212734385	0.0108222395631105	0.1013425226907681	0.138310451728657	-0.0019028201615328	0.0305880869754984	-0.0288966231453187	0.2559064066316921	-0.0338848551090076	0.0089571587479418	0.0	0.0227559466733868	0.0714843455078354	-0.0056738896791952	0.1548424622874533
Prostate_prostate-gland-cell	-0.0378759505664201	0.0132102122759563	0.0763065770209101	-0.0152307689580894	0.0	-0.0468944365606359	0.1990295046111243	0.1487417238174847	0.3871113593742137	0.135597741232983	0.0118254486746739	0.0013056382731366	0.0283923391739955	-0.0111905034654129	0.0257608930296448	-0.0237272230113921	0.2482490658837608	0.0574663203329415	-0.0737074232728439	0.0518011830940478	-0.0044827945452709	0.0088785382847143	0.2364493237524094	0.0549746831701262	-0.0415315114917862	0.1939804913388932	0.0	0.0	0.0405551654515943	0.2152385717848796	0.3361501513880569	0.0447946326069607	0.0533183408135766	-0.0281053360839713	0.1692538815700182	0.0456749460652095	0.271016858377433	0.2082995683440569	-0.0245561430425267	0.1480923923953624	0.0195321322194268	0.0	-0.0256465596395391	-0.0199899954072525	0.0	-0.0091308104482869	0.0087117845049362	0.0180885875750947	-0.0170439667408673
SmallIntestine_B-cell	0.0403800977652089	0.0110312225789264	0.0528385899275868	0.0058026163698733	-0.0174943137457492	-0.0259010473429259	0.1470096454565131	0.0874028358299517	0.3067241064031329	0.0651265748594704	-0.0231792103872672	0.0459326805653678	0.0586576535946193	0.0082222432884193	-0.0056339163795742	-0.0243559213874588	-0.0069477453257276	-0.0506526027460378	0.114645687298156	-0.009108160927564	-0.0221841422562807	0.0560983799457661	0.0795091245393224	0.0006731495644509	0.0803029064911327	0.1839999639373694	-0.0068256906911458	0.0113408747163385	0.2424071012678957	0.5742343612103504	0.0833143932879791	0.3797699852285119	-0.0267809617734507	0.0019913819499665	0.0646637541178191	-0.0301229457590077	-0.0150271378074501	0.218600384461039	0.0483156239456008	0.1011452319812064	0.0514511782745393	-0.0002218608220688	-0.0310750307438261	0.1193680994598726	-0.0242769326040426	0.0934743676214777	-0.0548692502645392	0.075918149338818	0.070412375940378
SmallIntestine_T-cell	0.0242256606792705	0.0360449608053292	-0.0481668264159859	0.1224428708920432	0.0368998266185496	0.11089068461054	-0.0400777897175244	-0.0289501457125378	0.1857694599235295	0.2071415305610128	0.0958655644597831	-0.0072832205013833	0.1806405253476993	-0.0189826971499132	0.0108830982394794	0.0010858258306952	-0.0158861483387865	0.0311902437859344	0.2859870298557781	0.253183167501473	0.0258672189831226	0.1164778088410863	0.0312481541186394	-0.0200017557148922	0.0953596879421613	0.0331542971186723	-0.0064735499210638	0.0018904058074234	0.0416259001097141	0.254197725896474	0.0854435039714237	0.0443960354964982	0.0867941883026867	0.0289115374082567	0.2645019468390198	-0.0168049569675742	0.0398301902907886	0.0126196345034671	-0.0422337362797171	0.0039370099610822	0.0711076643944703	-0.0027259094788739	0.0347341766161842	0.1111136794857097	0.1067544068167367	0.0845128053254928	0.2784369070573213	0.0656790616324336	-0.0189158353012927
SmallIntestine_dendritic-cell	0.0836634869826292	0.086566220847892	0.0282333373843036	-0.0225523694182809	0.0166812999118646	0.1108775563516331	0.0901137876756754	-0.0440984715117181	0.0553194817845838	0.0888628332844904	-0.0220117739600468	-0.0342532951613011	-0.0122599940561786	-0.031106202165936	0.1706216087967535	0.0199643372209749	-0.0566572230802551	-0.0247704439907405	0.467267102158672	-0.0941189339186035	-0.0185964956017378	0.0032663403037071	-0.0072494498703995	0.0746116582333012	0.1849885144348304	0.0567311756741396	-0.0398291233858399	-0.0243012678912992	0.0437252608194631	0.1555180382184558	0.086732024969171	0.0418503537786314	-0.0594465920554161	0.142520802175889	0.0085681571211485	0.0486427420464729	-0.0112471483744634	0.1327409897312528	0.3186055305872242	0.0317129625994981	0.060302052139299	-0.0076682654352124	0.0137941360489877	0.0229603530122354	-0.0012485773462591	0.0410456673646277	0.0775817529754038	-0.0028428473033605	0.0769490015598608
SmallIntestine_epithelial-cell	-0.0370360421417412	0.032585144539061	0.0932319674479025	0.0257806759071775	0.0472179141326848	0.2532456956439241	0.0163317129436397	0.0441461818100598	0.1653786412217757	0.1866265324997559	-0.0323678748325579	0.031151419717531	0.0305999781053137	-0.0120689152999557	0.0239377100245995	0.2341597641775341	-0.0336125312306397	0.1083314026990506	0.030206843440894	0.0165357507572445	0.0101691233298526	0.0052225634281271	0.0415529420498103	0.0935029112950097	0.2472549825810921	0.1898891642570276	0.0022345633933686	0.0035420943149667	0.032740823606083	0.2300588257564654	0.030875073239742	0.2435310051519104	0.1043911971270893	-0.0213579045421436	-0.049295530900035	0.0020103912141802	0.096483529641918	0.222325250650478	0.0129275083190394	0.0468474596159156	0.0569258690569913	-0.0151494873329874	0.1219519917860632	-0.032282601799761	0.0643604654317547	0.0022369179841261	0.0634273792844882	-0.0150156621376517	0.0497337882077283
SmallIntestine_erythroblast	0.0358542909308087	0.0362439273779457	0.1083715236886248	-0.0580712623762552	-0.0075549111619021	-0.0198818356810136	-0.0342214294187326	-0.1115270312455152	-0.0096164867850059	-0.0162394480533802	-0.1184385968160824	0.0048579122935593	0.0810499567201797	0.0757847667223265	0.1626187645776005	-0.0241036114673583	-0.0125078166976544	0.0221618040719621	0.1880945439809993	-0.0665424895933054	-0.030019724731255	-0.0149476696107058	-0.0296106795494886	0.0158841016575378	-0.0198196101680376	-0.0084497824802	0.0966314756970894	-0.0135952501082901	-0.0566377603866702	0.0216329121905343	0.0235220630459765	0.065025192454896	0.0250529467425217	-0.0085414089139071	-0.0124766235424557	0.0190966030546037	0.1605857216042058	0.076718553503221	-0.0183099047440031	-0.0048136713064608	-0.0208989313278914	0.0837111723052855	-0.0610700797359567	0.0032344938273352	0.0	-0.0408783668278673	0.0738954893232401	0.2106397894585773	-0.0411559511001242
SmallIntestine_macrophage	0.2312029839189397	0.0714393697430353	0.044565502782413	0.0178321903402904	0.0893049956601143	0.0311865200053602	0.3884918965392649	-0.026358712780396	0.038648206633498	-0.0685299214266822	0.1775810608028198	-0.0176991062868792	0.067116766245054	-0.0198557927425325	0.0542080314820932	0.1852889488091096	-0.0007119283238398	-0.0146304534471641	0.1400429982923827	0.2893520014702204	0.0966498206656547	-0.0210848051833312	0.0091582490508222	0.2765692700490021	-0.0031921881898147	0.0846866601360312	-0.0047678429007259	0.0729050171352661	-0.1467053448563809	0.1606484238404117	0.0114619018873073	0.2628012203056547	-0.0177509265307867	-0.0220667373097711	-0.0202472393187144	0.0590843517567996	0.0120982952131749	-0.0675959791195199	0.0169477812860511	0.0834570754445879	-0.0466424441792425	0.1288449070828926	0.1514020023066518	-0.0289113348686615	0.0124206893770137	-0.0981827742413072	0.0578919623081076	0.0133541646447928	0.0957499049883524
SmallIntestine_paneth-cell	0.0213607266274937	-0.0199696731261707	-0.0479170323367737	0.0330777085692817	-0.038723179520633	-0.0080892479441962	-0.0161585801774119	-0.0426433172649879	0.2855495214930437	0.0305239376995764	-0.0071184134376057	0.1023564016153507	0.0584270272295208	0.005917077647781	0.1651390711140656	0.1294780596796151	0.1445289985981501	0.0092380011060558	0.1610240303334116	0.0292534993185166	-0.0476989090575111	0.0966239370463935	-0.0026453787212154	-0.0334374531423895	-0.0564829430630921	0.0951225400721806	0.1966486788696037	0.0127249796818807	0.1720426068580767	0.2781376666983283	-0.0809489628142105	0.0445377550963356	0.0342325191381957	-0.0526216613505769	0.2198095961096622	0.0763189355997046	0.0505546833852759	0.0746250847812368	-0.0132773941812257	0.063021122527836	0.0042700177428594	0.1317265348547104	0.0199935128913989	0.0021485863864981	-0.0195896570271807	0.0479885821109739	0.2974111964131738	0.037919878669141	-0.0213023852516587
Spleen_B-cell	-0.0493929124344824	0.0334819791692131	-0.0620521596606761	0.0154988416591431	-0.0220974742674634	0.1009365346409505	-0.0098644644731171	0.0588772894338646	-0.0157524618731869	-0.035136080952365	0.0153784503766153	-0.0172376664146558	-0.0103584177604109	0.0193450336031949	-0.0079893841331178	-0.0609340354905826	-0.0101809147840674	-0.0603969522309941	0.1065778143663407	0.0430482748432063	-0.043692367862719	0.0110437518651881	0.0297715963231666	-0.0081082159966588	-0.0066023808125244	-0.0123425483629471	0.0069295676859	0.0090383591156807	0.0197509213862528	-0.022388531376734	0.008733102840653	-0.001360974824067	-0.0432044910781437	-0.054772411524646	0.0085147685485176	-0.0131365285632369	-0.0875649189252622	-0.0269877349782127	-0.0073915125354402	0.0632926659820365	0.161447328469858	-0.012560759017254	-0.0345842292964443	0.0054718473328492	-0.0179575496876137	-0.0510950096460262	0.0844340398264474	0.0071859395490066	0.0227036913608415
Spleen_T-cell	0.0094616358139069	-0.0026328818723796	0.0020792641449493	-0.0164738126598242	-0.0098023703538506	0.082532986904206	-0.0130541771809455	0.0092416721325307	0.1837476316245759	0.0754314820151223	-0.0463507005042163	0.0129736910746571	0.0362722109498427	-0.0146397793585571	0.0522771398132677	-0.0437239556424826	-0.0243970382625405	-0.0169941763312884	0.0350748467345066	0.0301760703328389	0.0820282103033518	-0.0037192444011728	-0.0056437814155402	0.2647301874664913	0.0055021971364702	0.0050711841110983	-0.0033779656076006	0.1391509551314227	0.4303661943299249	0.0406548719180861	0.0323392856095214	0.0487438571812504	-0.0105139331526669	-0.04558331465663	-0.0416811845324045	-0.0212013040606033	-0.0105665143565432	-0.0290567259994575	-0.0187776887961004	-0.0077263682626161	0.000308695166832	-0.0225828874756821	0.1676747712969204	-0.0090480843180196	-0.009876015409856	-0.0134635678030608	-0.0338756053771141	-0.0309463369166866	0.0518641626260662
Stomach_Antral-mucous-cell	0.0254645767928147	-0.0021283713604743	0.1239219709046087	-0.0190473649858668	0.0118256275340576	-0.0392350510808901	0.0820127872498752	0.0612435121160694	0.1118942868057323	-0.0337850185901155	0.0791326973777026	-0.0700391680013785	0.1349499488674833	-0.026296752658533	0.4455729067837806	0.3040619559298166	0.1515717779601205	0.1311456608409126	0.0003319942448468	0.1193457602923628	-0.0001950843062794	-0.0225997225097508	0.1307063429358616	0.0211118815792757	0.0192348664321714	0.2691788192768531	0.0030437437209981	0.0456747079120897	0.0501504611432081	0.1010374326145676	0.1191886296825111	0.0598309035017937	0.0674933560112251	0.0758399675475448	-0.0155876303114799	-0.0108468190949727	0.2752684479087525	-0.0142706229595818	0.017784828882895	0.0390895950487138	0.2081811541623474	-0.0261112650565478	-0.0081881920707979	-0.0111203983206886	-0.0019833412301247	0.1784250147976624	0.1981575562852741	-0.0219586639804144	0.0059576070522803
Stomach_acinar-cell	-0.0415302624883633	0.0310497231082183	-0.0181521856476304	0.000553613511713	-0.0197295619282774	0.0047006189964043	-0.0055481888231562	0.183573406380217	0.0502856706651029	0.001851633327636	-0.0524815468117731	0.0390592465543631	0.0912776356245214	0.1183392190284354	0.0016665820983698	0.092083875925706	0.0954833486133295	0.0326837789221341	0.0090633179515381	0.0197649849000974	0.0044070528933629	0.109117418221419	0.0725693245266303	0.119849397962933	-0.0271885605336255	0.0625063466475525	0.1645631502127252	0.0012751059629691	0.0207756066719035	0.1363839839638415	0.0663407150056797	-0.0134222151297491	0.054366044718285	-0.0439922256908973	0.0762776356715902	0.0174346197866338	0.031153991593686	0.0340007601708418	-0.0247542200554936	0.1175196495111122	0.2500462262103557	-0.0241156716595255	0.0280120269602307	0.0495791103951082	-0.0147946862405228	-0.0108311012610679	0.002660786419176	0.0094006985453305	0.3117127136923343
Stomach_dividing-cell	-0.0263095275619615	0.0802226450036889	0.0700592214013177	-0.0282416298881128	-0.0402002128225559	0.0192703485971589	0.0715299959121227	0.0598059744976071	0.0789153475120238	0.0499529743401547	0.0049230879354429	0.238339442414143	0.1145942602244003	0.082499034834963	0.0374623479790611	0.0282169995169517	0.0162514796279892	0.1795389176458631	0.0368165815643125	-0.0463848800671806	-8.238331355526777e-05	-0.0395217165767437	0.1663959338873525	0.0805092748587907	0.0855586747890952	0.148820656725945	0.0336341757157544	0.0777925358053038	-0.027195901352335	0.0779316073062631	0.1638443695949991	0.0320011066486281	0.1826535554953011	0.0110344213300356	0.0263485760342672	-0.0153343999599394	0.1041885025326913	0.0476869744146879	0.0308227387513899	-0.0639425496441413	-0.0221313790873779	0.0147285641836648	-0.1156194922309047	-0.0020628295619104	0.0208069366551308	0.0301071300568201	0.0146989633727465	-0.0428563670196058	-0.0116594861420022
Stomach_endocrine-cell	-0.0069650319770927	-0.0335012202341002	0.045241469728999	-0.0001341174700277	-0.0097404894655692	0.0439136451845584	-0.0282888689196861	0.0014866633729595	0.0762749934554061	-0.0409582625071256	-0.0455190803601015	0.0202567883801615	-0.0157065206244913	-0.0026293904166993	0.2917847726945402	-0.0348761350003624	0.2140088814666801	0.0237894542351316	-0.0140523967367625	0.0708389712005426	-0.0157956601966291	0.0403185580307563	0.0449273958834286	0.3049284282891422	0.0763001914181354	-0.053671178332036	-0.0200711050421801	-0.0126659733712199	0.002278174577625	0.0429770492392034	-0.0583045582852292	-0.0167608994113157	0.0586388655905823	0.0475580629345065	-0.0012333066268012	0.080153077567283	0.021427487003132	0.069316312054702	0.1706572311102436	-0.0391521561070642	0.1158788616297135	0.0091838003511383	-0.0620261716508218	-0.0200523995067594	0.0057909293612079	0.010811267716537	0.0205145564462286	0.0809481655693878	-0.078574875630707
Stomach_epithelial-cell	-0.0091615417584453	0.1201581777871796	0.0195556680731355	-0.0276935678075788	0.0025401600232943	0.0624825189031667	-0.009379802781975	0.1775378041736783	-0.0109703873783507	0.0959560498770478	0.1215680180998304	-0.00048752799499	-0.0389702978107596	-0.0208076964397827	0.0181544129006411	0.0682834169671621	0.0291201097128252	-0.0086137031198765	-0.036487239738962	0.0619738300173968	-0.0097004788911066	0.0259441059857476	0.1025756829120136	0.0423058909902864	0.0652282383693348	0.0080272875981407	0.4982377679309196	-0.0089487308159767	0.0099977622820151	0.2854639027086218	-0.0099772172993324	0.05973999210456	0.0031451567091323	0.0209942133973371	0.1159326556050577	0.0012020447683095	-0.0489155038193199	-0.0904125125162543	-0.0090969084063058	0.1368753013983476	0.0093444553567468	-0.0448788735005469	-0.0214322639289179	-0.0127214163587331	-0.0270003728495377	0.1493230531334786	-0.0310252418967083	-0.0141227551069911	0.024088771471007
Stomach_erythroblast	-0.0227801219539078	0.1402988341593558	0.7328182212907636	-0.0036131116080606	0.0335976693072144	-0.0025918404937828	0.094593159395432	0.1372831890445394	0.0412135349685194	0.0266981014674587	-0.0432677131401558	0.1366423959499084	0.0432757877300637	0.0305547872812273	0.4302345152316078	-0.0497013503276869	-0.044690295382074	0.0913119134547964	0.0111583001071644	0.0038675417286234	-0.024095831928789	0.0098644447751623	0.307220196349426	0.1458820465117551	-0.0493720757990433	0.1631925440823326	0.4334965270940287	-0.0029725020512319	0.0277881358793899	0.8135180033187777	-0.0446730469486363	0.0530284938549718	0.0706584587272893	0.2352970975725658	-0.0052356564392853	0.0019707975323405	-0.0080533151932883	-0.0243679403541039	-0.023470150887176	0.0537972007412232	-0.0071291556569594	0.1218440404996569	-0.0858792382423769	0.0709314190555667	-0.0429475434151951	0.0291206165687917	1.619935801568467e-05	0.0039030890232097	0.0464787453542941
Stomach_fetal-progenitor-stomach-cell	0.0006526915207494	0.0267602607613179	-0.0153398278305094	0.0554891816393001	0.0189397600294543	-0.0351036943022582	0.00368393435117	0.1517303382309227	-0.0167759731676654	-0.033270977968392	-0.0241959078997562	-0.0149212390611104	0.0059632987147423	-0.0005242969455261	0.2148493975652737	-0.0614388213905173	-0.0225752037670737	0.2389864004027606	-0.0052388100345564	0.3129161904009128	-0.0137247155630001	-0.0161355574919133	-0.0290154602965389	0.1029006660405734	0.0479574319556655	-0.0226130839153014	0.1862936345639093	0.0499191450409965	-0.0260360197430628	0.1767491099632619	-0.0712313510724394	-0.0180790196905165	0.4580969740623836	0.0242821378052334	0.0542544924203793	0.0713440568065484	0.0102913558066092	-0.0382120863925494	-0.0228644852977334	0.2778167843745053	-0.0193976267875286	0.0235083038624194	-0.0424664276115347	0.008785169557205	-0.0151300080606229	0.0330813869796546	-0.0107084940597491	0.1122386678228132	0.0025895203073111
Stomach_immunocyte	0.0736963480277551	-0.0254418974536852	0.0736183053380445	0.0187976693869524	0.0167166822223528	-0.0333274736143856	-0.0173379332283764	-0.117797648239773	0.0011964000315513	-0.0329484806113778	0.0256170724460212	0.0079057516920326	0.1346094237113751	0.022410819660608	0.4124879677520194	0.0499002057754221	-0.0019096351326624	0.0128181015376693	0.0779564182329951	0.0567831461999466	0.1885970026466774	0.0292207546807512	0.080698344512227	0.0308985107413673	0.0586202684371004	0.0549397193218407	0.058151763369377	0.0064269399751814	-0.0168777946382594	0.2374822660067924	-0.0229736466111217	-0.0238022213088303	0.0138161185602476	-0.0249818528150053	0.0122503801570668	0.0288913738938789	-0.010799440661937	-0.0272894319882628	0.1014632317223487	0.0523885653006166	-0.0487363444339219	-0.0287730487185073	0.0882447667184281	0.0107048944798567	-0.0136026115694859	0.0374095833948612	0.0085049526885886	0.0137749576298202	0.0357117951728397
Stomach_macrophage	0.0658051766439707	0.1484245954119308	0.1133904015881628	-0.0237427288647194	0.004702440918628	0.0640240847358145	0.0913187843086665	0.1026330377200891	0.0679485334983444	0.08219075252696	-0.032799251784159	0.0351040363099865	0.0148710514807043	-0.0251238952048309	0.3428990750336184	-0.0231506711240621	-0.0061186300582895	0.0495375455569406	0.1084003742831996	0.4898380963077207	0.0047792066940723	0.1914955735724908	0.0566147829107225	-0.0193146989419193	-0.022107390050805	0.3465099038368792	0.3547560339123516	0.0781933406924384	0.0654743829163852	0.4460018196055718	0.0802666473548337	0.1890761713903702	0.0243647972097616	-0.0115874286493938	0.1939451341276555	0.0216210849930696	-0.066991514149343	-0.085739971560881	0.0507004266309011	0.0298303757582914	-0.0398680434938559	0.0819336946528884	-0.0985190370476933	0.001313800842935	-0.0184250136551597	0.3889056981553219	-0.0232240356469009	0.1163584934936823	0.167593129868321
Stomach_mast-cell	0.1654314719748491	0.18489093981809	0.010118422430014	-0.0114163129721698	-0.0178042983485957	0.0521280115224528	-0.0144776585539756	0.105135813578652	0.062940610663114	-0.0021973233190101	0.0451824001385732	-0.0022208926745959	-0.0180547285539472	0.0365144964128753	-0.0218193742628968	-0.0854243879466976	-0.0077978413446109	-0.0355677764438228	0.019950609427325	0.0528899663693271	-0.0001491858723653	-0.0661920445218335	-0.084161626117335	-0.036967241569622	-0.0912697379706608	-0.01624810677911	0.071042400934418	-0.0193004474950981	0.0154629444263133	0.0228000082972297	-0.0190372493718871	0.0287251908297415	-0.0152693548261271	0.134556261290246	-0.0384342159117682	-0.0028077827708023	0.0172468095160856	0.0421905963442912	-0.0040694324447289	-0.0189015251508481	-0.0124353065121861	0.0363836727020418	0.0285566844591086	0.0076263291226954	0.0131332382892886	-0.0006600648705551	-0.0374495597388458	-0.0107993000717361	-0.0388105795913345
Stomach_muscle-cell	-0.0121412855323165	0.2086377339776776	0.0207662043123628	0.0785219671302331	0.0062785469380817	0.0403763016811062	0.333071084522925	0.1298397372345089	0.2013656454467036	0.0948883890000591	0.0407873886029815	0.0550771337167783	0.199025708491132	0.0224636941239788	0.1790614609326066	-0.0418523635920655	-0.0590357482890745	0.2021832338153796	0.2771012358395373	-0.0177221837087243	0.0659481793308476	0.1086733786039461	0.0921269206905768	0.1674900192656223	-0.0769396840612935	0.7455882891791101	0.5176713950141935	-0.0170435984333479	0.0911964072679478	0.7556890625471727	0.2341493839496672	0.6417760654943762	0.1901613881070323	0.0141763500697919	0.2316915686101282	0.0527936802671826	0.0306656084166588	0.0071445561866342	0.0333315828324105	0.0307315564608195	0.1147148276176324	0.0396875682268781	0.0258664975106559	-0.0057247034397121	0.0049883163294412	0.2339988013362095	0.0400144101709078	0.035072605020399	-0.0705952050753454
Stomach_pit-cell	-0.0200573558031811	0.3089120807926047	0.0837393001136366	-0.0047726489165668	0.0170301618251689	0.058897264847334	0.1336602821296465	0.289106195874458	0.1613095724692545	0.0159244663664377	0.0071734542211712	0.1798553989245319	0.1618265316779743	-0.0171938734393835	0.0560526595516611	0.0125263665992351	0.0099438234039758	0.1020230190937755	0.0172567060629852	0.0213040237000295	0.0194463212977881	0.0291799476948637	0.1653666884783461	0.0553618143005199	0.0542020855076383	0.066659792173683	0.0304667666998595	-0.0404046783480833	0.0060742249730298	0.1278349414140914	0.1100617476218842	0.1205990793018813	0.1509953967089116	0.0038870364363822	-0.0279994364990123	-0.0216710386612724	0.0451506203680963	-0.0822824229784039	0.0173717506122317	0.2126297873948618	0.1421286115340282	0.0643482537407859	-0.0633849822322908	-0.004350587400631	0.0030065602269733	0.1437322338241321	0.1830821289905343	0.028974679575104	0.0024159649647404
Stomach_stomach-cell	0.0014353685880128	0.1088433875376613	0.1148238801103324	-0.0038381920836358	0.0212157927294692	0.0509294452308364	0.0248533330672337	0.1918737647950262	0.0959452082114389	-0.0244955107528526	-0.0238965161662656	-0.0145207087356104	0.3135351870642173	0.0067900919984521	0.409595377126334	-0.0012320714691147	0.0336443825072961	0.1130052215201907	0.0398425271187015	-0.0291732323846093	0.005392017430611	-0.0069329824059202	0.3466784544734847	0.0485019055342375	0.2121242172876966	0.0453035269606804	0.7160173817202802	0.1124239850722808	-0.0096316552264513	0.1379367431298628	-0.054680616667367	0.0889822739522096	0.1113652078426868	0.1121381638529483	-0.0113285120013783	0.0121030702322171	0.0057117298060511	0.0329443575749171	0.0176489379507484	0.0824205981280313	-0.0189523780027632	0.9298796105354904	-0.0736030881679114	0.0716139644323181	0.0147368506323747	0.0397765185566524	0.019830040787892	0.0034363814886377	0.182123535841528
Stomach_stromal-cell	0.0737056241656118	0.0306966784291722	0.0006771094116582	0.0156222418861005	-0.0192433630908007	0.1863072870666858	0.0499845707607509	0.0397098826954571	0.0079068213495807	0.0162531263744885	0.0020646013062276	0.0200034767069018	-0.0040814674570599	0.1144890019993976	0.1564762770941303	0.0302123907826164	0.0657411641966688	-0.0478607645074041	-0.0155725629641155	0.2810504184961011	-0.0204912367449574	-0.0316380959291063	-0.0414466544915055	0.0582675009671815	-0.0242056701892011	-0.0392416098403179	0.0093425850487015	-0.0198803405535007	0.0340724075313744	0.2642007020282019	0.0812664377553069	0.0126935215867952	-0.0522601655519645	0.0033060838135543	0.0139511731241321	-0.0106521933813981	-0.0102646300551675	-0.0575432597271321	0.023035369360475	-0.0050921594652226	0.0524847944403181	0.0084946826566482	-0.0561957988049966	0.0418798326890537	0.3087922338042276	-0.0272377289119673	0.1396615024751966	0.0179149002011954	-0.0342235883981508
Testis_erythroblast	-0.039883985210135	0.0755900941527409	-0.0147605079962514	-0.0052418733861356	-0.0006767387696887	-0.0138790150012877	-0.0017532974790742	0.0698167086081955	-0.0276581210239527	0.0378257467565568	0.0025850857153745	-0.0212455671827956	0.0029504744734943	0.3550770640849381	0.0203932498654806	-0.0101978451622271	-0.0247924877060506	-0.0324004210339978	-0.000146523193107	0.0175189673090774	0.0124226454332123	0.0604100785203508	0.0558080810455606	-0.001758156206088	0.0024658931511334	-0.027065067739092	-0.000265069649666	-0.0193309637336752	0.0074674021745588	0.0039747971943987	-0.0310532449244149	0.0231049630381915	-0.0292066049353662	-0.0152631998750956	-0.0080890259285004	-0.00084554137881	-0.0051713195610142	-0.0233334744297259	0.0562734699057168	0.0025828089457561	-0.0016360984417043	0.0612509252966931	0.0549316137589753	0.1142694347725106	-0.0010217907837415	-0.0085798254601707	-0.0093091707420095	0.0131037443161985	-0.0098765710363865
Testis_leydig-cell	0.0262703888542358	0.2856417446810538	0.0714595371010356	0.1041776808001075	-0.0061896989511577	0.1469366351236208	-0.0059110995651246	0.0368017753479405	-0.0019216982587598	0.0573698946547121	0.1082243383729094	-0.0116123751115905	0.2390795679909932	0.0290638505673672	0.1593048688883683	0.2793239649270558	0.0226068082502115	0.0841876199649546	0.0591745592187255	0.1831438295409987	0.0133178945633569	0.1718260087841536	0.0331000627380074	0.2679987782686008	0.101879325187529	0.2616732142543093	0.1444973264917115	0.0549158465951127	0.0332948295091441	0.3287543662264839	0.3295416840939801	0.0244752521023458	0.0574261057853678	-0.0165295779473682	-0.0131177134704941	0.0362223571301904	-0.0255847612371113	0.1628488774219157	0.0011141741454433	0.0340656404754665	-0.0273107751315737	0.0362438309660542	0.1742389269050284	0.2974691353261872	-0.0060209463084867	0.0923246901379554	0.2075606831889344	-0.0078583293584862	0.0266941252535288
Testis_macrophage	0.1317625009360717	0.4118465020513213	0.064586611456063	0.0127181393607004	-0.0226386301429021	0.3017602960294906	0.1283258962717186	0.4113909389728542	0.2249234614528211	0.0848823450210008	0.087550029186054	0.0298371898770549	0.333813147548308	-0.0017005822120603	0.052337471174621	0.0403940797836745	-0.0027774042203443	0.0983264069235866	0.110275446166461	0.2502026837376622	0.084933401625299	0.4516179985702596	0.1265093120233251	0.0729875282389752	0.0240494008381885	0.389809047929178	0.0328304025006211	0.0084853768243426	0.0908074613221831	0.7482418580890462	0.0771715385008757	0.0825570482887988	0.088941013101512	0.0500349484154758	0.0469590458585865	0.0218925412231841	-0.0214988523781763	0.0854838177526505	-0.031729139887559	0.0124871313176567	0.027518440220522	0.0706425404786495	0.0682627859164697	0.1632804426334281	-0.0492207064338445	0.0697824227796776	0.0477556223604902	0.0512237762265333	0.0202890444822996
Testis_pre-sertoli-cell	-0.008013088451867	0.010917234226412	0.0144238565821302	0.0145627883949335	-0.0006956099290035	-0.0189025112967176	0.3683989202638383	0.1007805920520573	0.0513550558979898	0.1031799641365591	0.0744267575073752	-0.0146221560655325	0.0543001738261717	0.0329718570585725	-0.0025434597077905	0.0110064824453518	0.0657583625979024	-0.0079700950729448	-0.0025734425543841	0.0837013976985918	0.0076282596713598	0.0406441445876141	0.1010179814626053	0.0188461885847601	0.068105316164317	0.0577299818743594	0.0182471432297667	-0.0023429147332902	0.0322707980773871	0.0794646416343525	0.3796122261203047	-0.0135700238472393	-0.0225539904544376	-0.0049898232575286	-0.0017263306535026	0.0121198426020112	0.0552529807934699	0.0477414253315384	0.030560097250795	0.1535205423850986	0.0003201518417172	-0.0062457263088691	0.4789490089207884	0.1765567903444361	0.0	-0.0224728815047986	0.020502002811891	0.0108328847090096	0.1509916774379539
Testis_preleptotene-spermatogonia	0.022960336073324	-0.027114053789588	0.0224005049301105	-0.0079775610640634	0.0016894529480966	0.0232753677099264	0.0537601931466034	-0.0213280958652757	0.116305708996058	0.0013558270879447	-0.0055327499627477	0.0009763204590601	0.0292587694741986	0.0099298154092701	0.0171813465161133	0.0586188299608401	0.010429797207086	-0.0219662217895135	0.0424966700566863	0.0399010112495094	-0.0022489736878901	0.028950421529834	-0.016974532079856	0.0315809104953782	-0.0028196437842566	0.0776666598256033	-0.0049590625469873	-0.010783495245764	0.0075837283050596	-0.0463987114595116	0.0862707696551498	0.0112111134932974	-0.039604392079865	-0.0017107631455217	-0.0213185254842716	0.0196936927790075	0.0363510072832657	0.1462865131563754	0.0072765439660304	0.075511604375493	0.0582021095352676	-0.0170411339188779	0.0506324950063544	0.3052398342917082	0.0167794296626536	0.0304342200326029	-0.0127507191315883	0.0035411509748395	0.0287752397164485
Testis_sertoli-cells	0.1611785037325121	0.2406145968759068	0.021445782075076	0.0314936513378576	-0.0101801811680148	0.1533358074278276	0.0951442884547733	0.1401826318585111	0.809097206800054	0.1472277632749241	0.1401427757361921	0.0062365151172754	0.2646415639024699	0.0336468391905248	-0.0169417828350628	0.3171280748368263	0.0379221264935071	0.1611945468659649	0.0412217698014219	0.1227880277674118	-0.0093629898179052	0.194525316346327	0.0815178384709864	0.1445699448543971	0.2407926398831545	0.5246203241445768	0.3567442588439233	-0.0062612307621332	0.0990521259775502	0.9041552067069436	0.2710285460266329	0.3393165910420412	0.2037375695167397	0.0488916882764621	0.0317023356040251	0.0117142616429933	0.0959637305962547	0.1131654918021073	0.0420998435439768	0.3237376573799035	0.0458640482252653	0.4893415592503562	0.0938567560741478	0.091246148970241	0.0483209684831175	0.0162705339674149	0.0049262069249902	0.0932692164809911	0.1368289342800993
Testis_spermatid	0.0168650536111734	-0.0024640740378688	-0.0318755255883744	0.0053443953991108	-0.0019104139969535	0.3232937072915173	0.0663315297079312	0.0031513233014098	0.0300012874286912	-0.0042742686834527	-0.006151703816249	-0.0138086145609112	0.2322751891854454	0.0189715282026314	0.0862310992026026	-0.0254042674760825	0.0157636178372005	0.2056870453152396	0.1303457897916269	0.010562006904599	-0.0038916512842659	-0.0108742951118683	-0.0132774560172683	0.0011974607052277	0.0833643492767061	0.0147664888158877	0.0259299431183728	0.004687289077167	0.2865990950987856	0.0841065738156855	0.258250633032411	0.0	0.1494591307407437	-0.0030899638455467	-0.0039867830122421	0.0134416647350112	0.0660237982870617	0.0078961108576219	-0.0050293542719732	0.1197601224324959	0.0308334939383241	-0.0183149464141232	0.1086544484371754	0.2172759158887585	0.0	-0.0066850094300466	0.2532527449398171	0.1083091055964586	-0.0032745996551124
Testis_spermatocyte	-0.0055905069466316	0.0259506082517603	0.0364371200759489	-0.0110162072457408	0.0238679834412434	-0.0063634627713288	0.0790570276596487	-0.0011084920470741	-0.0500289321579118	0.0794625275141643	0.0284361708628016	0.0030854901116565	0.0835094196095717	0.0224154385186963	-0.0002198540030171	0.0012917009623137	0.0069372352485353	-0.0308016738235077	0.022160718267334	0.0544005710724046	0.0167977592695705	0.0518386394393672	0.0199952435562123	0.0145181011400594	0.0340811978276874	0.1291822315245666	-0.0097453514275609	-0.0017273938092706	0.0177824781511804	-0.0210596714516134	0.6656448468753441	-0.0018807995432418	-0.0354915160798991	0.0005830285999391	0.0201502517267912	0.002071478758407	0.0977737490505132	0.0636017493848185	0.013042631163421	0.0609416324625686	0.0524422801212457	0.0089771072214114	-0.0220591808351449	0.1318592322823983	-0.0006308666374912	-0.0092784141862487	0.0071460429222721	0.0444984185477181	0.0826402012011644
Testis_spermatogonia	-0.0154923464846403	-0.0342805248197226	-0.0218419696251305	-0.0023283228836779	0.0048616631528864	0.0314310228541384	0.0893166922983696	-0.007571648796016	-0.0280727199460609	-0.0201069296350887	-0.0126508701213459	-0.0205364110307981	-0.017466824718672	-0.0020061981861662	-0.0004797464381536	-0.0202902246976004	-0.0107271566452074	-0.0042067393794898	0.0316341337262945	0.0075097597078421	0.0004955231529678	0.0766068277548394	0.0075319405872028	0.0078711418859644	-0.000881301484591	-0.0265612185705454	0.0192061481950179	-0.0181907655009307	-0.0166846024989509	-0.0445516995655972	0.0382224235529078	0.0	-0.0112441371397896	-0.0291703950585809	-0.0046489435168113	0.0084951187163464	0.0222767897104839	0.0100272320543445	0.0256077630509711	-0.0007277524437957	-0.013052576567456	0.0337687076484922	-0.007108231056246	0.2841792472422967	0.0006254367248316	-0.0209955598088778	0.0392521903637126	-0.0106666036332422	0.0153192383472212
Thymus_B-cell	0.0961615378752115	0.0090222942521361	-0.0047508953185815	0.0385796283383736	0.0321615948392005	0.0090035270268662	-0.0626466762908273	0.0302933195923533	0.0616496699884384	-0.0331093108729138	0.0013645339813257	-0.0692886220516166	0.080935267878156	-0.0209190607862792	0.0804048475294757	-0.0504398571065098	-0.0297852345627499	-0.0075697126296006	0.0281436009723404	0.0368791181816763	0.0628627400920003	0.0263939700722485	0.2516294868080419	-0.0535714524032559	-0.0011369830695472	-0.0951658615184195	0.009172239719896	-0.0479921966931989	-0.0340521152568189	0.0974052492379951	0.0389057834132033	0.0142564516917568	-0.0378432019654864	0.0014851553986216	-0.0129203247201818	-0.0208374636907039	0.4152020432047305	0.012595424300858	0.041090130362933	-0.0567261561301568	0.3641210203536524	-0.0302940521209809	0.29010803410231	-0.02336174413683	-0.0056331400643728	-0.0155012844269044	-0.0239535899505728	0.1778710973145004	0.0428214777166165
Thymus_T-cell	-0.0718100495796312	-0.0415570573991297	-0.0622822963209485	-0.0410896357772518	-0.0173876879163975	-0.0337387460152026	0.1964343581191148	-0.0581814583465307	0.0228730064086262	-0.0475223656859634	-0.0163567691728084	-1.1169521974187112e-05	0.008955959163483	0.0334405594229237	0.0451527503975898	-0.0239904529762068	-0.0001612638850042	-0.0288249849250183	0.0255557492331584	0.0410809436650851	0.0116283601440542	-0.0129769216033017	0.0770763666509589	0.0836861916119537	0.0286846449334625	0.077969371792098	-0.0229542507985037	-0.0036582535699235	0.2125242076885991	-0.0303366969939779	0.178914639886115	0.004141267368549	-0.03206596310337	-0.0119886279602447	0.07021166603089	-0.0252722161914545	-0.0023372127597124	0.0212910502643544	0.0775202422954643	-0.0479002620302419	0.0394039641881772	-0.0096078858091898	0.0687420342055529	0.2148811626209807	0.0110452584911539	0.0826182112957511	0.0654517801337792	0.0340403259204166	0.0054020897774678
Thymus_thymocyte	-0.0082272734847864	-0.0189755465603136	0.014865803022869	-0.0099403804325172	0.064062308465416	-0.0105907923388017	-0.0746575337775209	-0.0469937112249899	-0.0430649789745526	0.0282309782146747	0.1472146374159657	-0.0205575374931398	0.094851292900331	-0.0038694540961711	0.3068623743309081	-0.0261488724046313	0.0023642482822734	0.2078119671871968	0.2421027915287432	-0.0150236562195489	0.059802266230254	0.0957994347124068	0.0705065081533991	0.0542971006616712	0.0617305248019635	0.0090126430040335	-0.0113012567965173	0.0328036991183941	0.0022920843635313	0.0165013081888421	-0.049934119632343	0.0043041352164538	0.2435987977397742	0.0374976418809219	0.0140201375857245	0.0044212133584265	0.1443179923546806	0.0426298044995476	0.1210780565838193	-0.0173398428738617	-0.0184747727495837	-0.0379272024906449	-0.0144778456984197	0.0167314444272638	-0.0119355637413359	-0.0273393589774593	0.1188522995843655	-0.0168409725387641	0.0391220123591316
TrophoblastStemCells_trophoblast-stem-cell	-0.0025663954168243	0.0297516755107586	0.110127270605866	-0.0011084110664826	-0.0076232023921775	0.1150992424753568	0.0012993466052028	0.4457097102845989	0.2322667125263071	0.1088169342653203	0.1063766715216315	0.0067557622558513	0.0162277424749491	-0.0047797110093169	0.0837734936668711	0.0364120929085871	-0.0632718266857294	-0.0290579617173747	0.0148604755957848	-0.0121128840284737	0.0346256585670871	-0.052595644682628	0.1644615740923476	0.2421961709571154	0.1101657852450741	0.0428617101961975	0.1741520028621641	0.0251788026815633	0.195625923151554	0.4902009299344016	0.123488450130037	0.0155092584723837	-0.0033657560484396	0.0048607233617566	-0.0165969434361372	0.1793888078647396	0.0951090625700341	0.2757042094127166	0.1987154293004763	-0.0130393239063411	0.1176263427125688	-0.008237008691929	0.0195111721374519	0.0284459883393769	0.0015707190508375	0.0111654652855501	0.0965067659823917	0.095626995902316	-0.0228487314276246
Uterus_dendritic-cell	0.2801646381541528	0.3544243871320335	-0.0178958452550244	0.1308684567355449	0.010625747784726	0.1196092945473707	0.0859635046841519	0.018579554705139	0.136699467552908	0.1036674324259363	0.035397611843524	0.2187894210753498	0.0457704492178892	-0.010380242755441	-0.0209832250527969	0.1677099795760599	-0.0210962188340573	0.0085549821981379	0.0942631772706536	0.2880078969379617	0.1391367322708148	-0.044912063715663	0.057139728665536	0.2976588368228282	0.1095512953042276	0.4380190581659791	0.1749419036767602	0.0185360631142168	0.1817272658372662	0.2503872773169883	1.7307876392983262e-05	0.1293534482906778	0.1390133208634592	0.3412736308438255	0.2338542893231782	0.0288736438806634	0.0313735675283441	0.2218162230669059	-0.0272191424599065	0.0404821162800451	-0.0392661354657324	0.0711516735987535	0.0911792658508371	-0.0280254660788244	0.0186917478184448	0.0910887619768169	0.1471928594098054	-0.0213757432779482	0.0539517629983714
Uterus_endothelial-cell	-0.0110470974469857	0.3831865940336392	0.0552190412968058	0.1148559230055612	-0.0309877736519943	-0.1613758255583234	0.407475824387872	0.1291021197388667	0.1876172245271773	-0.0410204547785934	0.0072310074119446	0.0684447591029344	-0.0517623518300255	0.0689174810250685	-0.01482528898942	0.1889542835456983	0.0013481169590755	0.0174716973864852	0.1054996243083247	-0.0199649575468178	-0.0206508033318044	0.0827685231981782	-0.0195932829710377	0.100725930045241	0.0054921832860362	0.5239855162362929	0.238532800222632	-0.0427657815998723	0.0324635288298466	0.5575527207842208	0.4542320806136528	0.1109127622942422	0.0513476173467905	0.2879518701327087	0.0838807579500062	-0.0083394267754808	-0.0677216473393587	-0.0042916609506206	0.0816457556961913	0.0373959227831635	-0.0575941179922569	-0.0291152826177179	-0.0114207821462296	0.0018092630081798	0.005728167579087	0.0304240063585082	-0.0080190695351323	0.0786380609128961	0.12470399383997
Uterus_epithelial-cell	0.0778954797161099	0.0198935713913513	-0.0513110674902676	0.1187874297046402	-0.0164383968005548	0.0423288666870802	0.0720069423752669	0.1344389167900636	0.1032774731479968	0.0127789735700585	0.0474421816255788	0.0142998777524566	-0.0064213810887624	0.0153894599666496	0.0226114566023561	0.0998650008495184	0.0031952765198337	0.2099763646957137	0.0343356245381969	0.0086017163781691	0.0265922467750655	0.0233433571694687	0.1460858381539967	0.0445238399366662	-0.0120634158077515	0.1555188243514265	0.1689073803836429	-0.0259364898556857	0.0208547642622322	0.2761325842389829	0.1496072340046118	0.1758412023915745	0.3055031107563624	0.0280871834587253	-0.0642689663032113	0.0097581026834112	0.0543389332051925	0.0277049327519931	0.0099969260786527	0.025587481306448	-0.0159706061303011	0.0613578656373174	0.0140882822821815	0.0034193660581762	-0.0111941056283092	0.0358639103934884	0.3473994356050341	0.0471126040276142	-0.0110893144273608
Uterus_macrophage	0.414100622519366	0.1408278934163153	0.0292456909020468	0.1276893980415563	0.0748550229064977	0.2564953397622326	0.1898887996001227	0.0569624023237167	0.18230016933614	0.0510254394494659	0.08553943336856	-0.0010185338854642	-0.0354627901684244	0.019871583294541	0.0358308553602238	0.009516764534883	0.0025549566883327	0.0162810773818261	0.0275173707889153	0.0345215347012377	0.218249146276664	0.0684963811391042	0.2174914981900891	-0.0512795269296437	0.0172698422371032	0.1994108033644958	0.3101255336412296	0.0388422190830851	0.1475887281344265	0.3346222751928119	0.0862856407791504	0.1482338276338936	0.0360802093151399	0.0194632521937234	0.2091314230807239	0.2747078646135533	0.1051857871116358	0.0404579457281745	0.0005194591816631	0.0735187814638883	-0.0500936120877079	0.0459680131452395	-0.0844311554241037	0.0014707453274209	0.0358393448164671	0.1819832825913321	0.067271578184848	0.0807955718642983	0.0098344863788023
Uterus_muscle-cell	0.0492278716335454	0.5035096013376742	-0.0303290310710103	-0.0203505577048596	-0.0120147107114789	-0.0386017980606067	0.05085315140662	0.0150091892518332	-0.0247826813380131	0.0736815314871869	0.0033480289011054	-0.0027242061304877	-0.0788320163856267	-0.0114472405140565	-0.0400413088930761	-0.0002614772273513	0.0648561184936353	-0.0230912599765895	0.0079395314800302	-0.0247516600904102	0.149748793471624	-0.0576343930188027	0.0859318719847946	-0.0969351279359559	0.0639684904955586	0.1303119299684411	0.6025683286675736	0.1028632370865247	-0.0253775296581335	0.3353177749960665	-0.0281417021588197	0.2269840408182911	-0.0326562876362237	-0.0383646819570352	-0.0269154471690441	0.2222582931584751	0.0075930839406121	0.0197078842788383	-0.0100900430464438	0.4476207247527982	0.005740987423213	0.0372556820932498	0.0865641206921936	-0.0452147300422497	0.0138935619935101	0.0870146536062841	-0.0393695338348103	-0.0702602724433099	-0.0041069484188807
Uterus_natural-killer-cell	0.5045743907698873	0.2949768479180499	-0.0358606502850668	0.1714487303164739	-0.0055190053065892	0.3547176487500908	0.0620175773062204	0.0488100000576244	0.1145727116020473	-0.0223500380968137	0.0375567743473538	-0.044197066467141	0.0035054169701548	0.1574961419895059	-0.0418720871645588	0.1158124588937478	-0.046139912506516	0.063359753847323	0.300560494035241	0.1529379656834629	0.0217746558371884	-0.0015915325932625	-0.0106229104873571	0.0982791397349911	0.056204728477688	0.2183008828183564	0.3725251603624619	0.0407838912804222	0.0893759455433649	0.3339133079485687	0.0060336669965164	0.077125152155562	0.1191796804089782	-0.0228213499790145	0.2977133132402309	0.0445573466654141	-0.0264785878325451	0.0407457889360684	0.0474495407801565	0.1919039994890389	0.0737698625004328	0.2282153575552879	-0.0299715265158596	0.0090933898586723	-0.0276351841530027	0.1342704893027762	0.0342025544225684	0.0098581676404715	0.0174006136328765
Uterus_stromal-cell	-0.0412703137465063	0.1449462455658256	0.0637368249121943	0.0446783735834539	-0.0528966285234246	0.1557826722138636	0.0806511553638653	-0.0325460993742239	0.3742734409068626	0.0701004444718239	0.1170071666104974	0.0763409826200086	0.1824667239333235	0.0200466369605377	0.0851303567366083	0.0347834542629589	-0.0252850589180081	0.1670665482118562	0.1033509960974592	-0.0080506664252269	0.0153900379179924	0.0048163497874497	0.0645783028819149	0.1350776607282479	0.0857264993578361	0.598400794360333	0.3486491115152581	0.0193409930021749	0.1537261706453799	0.5585032637451849	0.3813480116750551	0.5874483572950113	0.2395966986788733	0.0156880038319672	0.0254502130535667	0.0101384604099985	-0.0361185645526485	0.1220057411213111	0.0575031582780619	0.1721676889401468	0.0425829441680691	0.1183248092919788	0.0376801563059489	0.0326261211273294	0.001598013182533	-0.0212606564140376	-0.0029602415533568	-0.0090652616311209	-0.0278086590702492
[truncated: 397 more columns]
