# Supplementary material for: SCING: Inference of robust, interpretable gene regulatory networks from single cell and spatial transcriptomics
Source: iScience. 2023 Jun 14;26(7):107124. doi: 10.1016/j.isci.2023.107124 (PMC10331489; doi:10.1016/j.isci.2023.107124)
Supplement: Supplementary file 6 — Table S5. Enriched biological pathways for each SCING module in the snRNA-seq AD dataset, related to Figure 5 [file mmc6.csv]

Database	Module	Pathway	pvalue	pvalue_adj	NumberOfOverlap	NumberOfGenesInPathway	Odds.Ratio	Combined.Score	Genes
10194	Reactome_2016	2	Chromatin organization Homo sapiens R-HSA-4839726	1.56637186982637e-08	0.000125623023960075	18	226	5.79391356066614	104.127743523936	NCOA1;KMT2E;NCOA2;CREBBP;SETD2;PBRM1;KDM2A;KDM4C;ARID4B;ARID1A;SMARCA2;PHF21A;NCOR2;NCOR1;NSD1;KAT6A;PADI2;JAK2
10195	Reactome_2016	2	Chromatin modifying enzymes Homo sapiens R-HSA-3247509	1.56637186982637e-08	0.000125623023960075	18	226	5.79391356066614	104.127743523936	NCOA1;KMT2E;NCOA2;CREBBP;SETD2;PBRM1;KDM2A;KDM4C;ARID4B;ARID1A;SMARCA2;PHF21A;NCOR2;NCOR1;NSD1;KAT6A;PADI2;JAK2
4914	Reactome_2016	5	Rho GTPase cycle Homo sapiens R-HSA-194840	3.29322166770019e-08	0.000132058188874778	12	122	9.23793103448276	159.158599491805	ARHGAP22;ABR;AKAP13;FGD4;TRIO;MYO9B;ARHGAP15;SRGAP2;ARHGAP26;SRGAP1;ARHGAP25;ARHGAP24
5770	GWAS_Catalog_2019	5	Social science traits (pleiotropy) (HIPO component 1)	3.1407346239225e-08	0.000132058188874778	5	9	103.305439330544	1784.72791181484	SDK1;TCF4;MAML3;EIF4G3;FOXP2
5771	GWAS_Catalog_2019	5	Plateletcrit	1.69721401564305e-07	0.000544466256218289	15	231	5.92552159146046	92.3735934297809	ABCC4;MEF2C;MYO9B;LHFPL2;ARHGAP25;HDAC9;FLI1;RUNX1;RAD51B;CUX1;CAPZB;NAV3;TBC1D5;RIN3;DIP2B
5772	GWAS_Catalog_2019	5	Sum eosinophil basophil counts	2.15633385466816e-07	0.000576459917147956	13	173	6.89253246753247	105.798210229717	RERE;NFATC2;IKZF1;LPP;RUNX1;APBB1IP;PTPRC;KANSL1;INPP5D;ELMO1;RIN3;HIVEP3;ATM
10206	Reactome_2016	2	Diseases of signal transduction Homo sapiens R-HSA-5663202	6.0568381073572e-07	0.00138788118917156	18	288	4.44925544100802	63.6995797117982	CD86;HDAC4;GSK3B;CREBBP;MAPKAP1;ADAM10;PIK3R1;PPP2R5C;FOXO3;TGFBR1;TGFBR2;NCOR2;ZMYM2;NCOR1;GRB2;RICTOR;LRRFIP1;SOS1
5555	KEGG_2021_Human	5	Apelin signaling pathway	9.75002255975702e-07	0.00191508771236904	11	137	7.35506505892772	101.800176082718	MEF2A;RYR1;MEF2C;GNAQ;GNG7;AKT3;PDE3B;ITPR2;PRKAG2;SLC8A1;PIK3R5
5773	GWAS_Catalog_2019	5	Alzheimer's disease (late onset)	1.07455046205245e-06	0.00191508771236904	8	64	11.9249394673123	163.891695354708	MEF2C;MTHFD1L;INPP5D;RIN3;ATM;GAB2;SORL1;PICALM
7934	GWAS_Catalog_2019	33	Itch intensity from mosquito bite adjusted by bite size	1.823583136058e-06	0.00266493900266064	6	117	18.8013276434329	248.45404046097	CNTNAP2;MAGI2;LSAMP;UNC5C;DMD;PTPRK
11045	KEGG_2021_Human	2	Chemokine signaling pathway	1.82757662277226e-06	0.00266493900266064	14	192	5.20247571891068	68.7378130214155	GSK3B;ROCK1;BRAF;PIK3R1;FOXO3;PTK2;HCK;GRK3;RAP1A;GNB1;PLCG2;GRB2;JAK2;SOS1
5556	KEGG_2021_Human	5	Platelet activation	2.93667408822632e-06	0.00274834133068546	10	124	7.36317288948868	93.7938109981963	LYN;APBB1IP;P2RY12;SYK;GNAQ;AKT3;TBXAS1;ITPR2;TLN2;PIK3R5
5557	KEGG_2021_Human	5	Oxytocin signaling pathway	3.08417356311335e-06	0.00274834133068546	11	154	6.47507428194124	82.1636862740611	RYR1;MEF2C;CAMK1D;PRKCB;GNAQ;ITPR2;NFATC2;PRKAG2;PRKCA;NFATC1;PIK3R5
10888	BioCarta_2016	2	PTEN dependent cell cycle arrest and apoptosis Homo sapiens h ptenPathway	2.25403979556772e-06	0.00274834133068546	5	15	32.3700657894737	420.901054029736	GRB2;PIK3R1;FOXO3;SOS1;PTK2
10889	BioCarta_2016	2	Control of Gene Expression by Vitamin D Receptor Homo sapiens h vdrPathway	2.91741541509877e-06	0.00274834133068546	6	27	18.5478547854785	236.38893087751	NCOA1;NCOA2;CREBBP;NCOR1;NCOA3;ARID1A
11046	KEGG_2021_Human	2	Neurotrophin signaling pathway	2.40301664107644e-06	0.00274834133068546	11	119	6.6931705195128	86.6014988456238	GSK3B;CAMK2D;RAP1A;PLCG2;BCL2;BRAF;GRB2;IRAK3;PIK3R1;FOXO3;SOS1
14013	BioCarta_2016	1	MAPKinase Signaling Pathway Homo sapiens h mapkPathway	2.93387386488888e-06	0.00274834133068546	8	56	10.4531416400426	133.164524731113	PAK1;MAP3K1;MAPK1;FOS;RAF1;MAPK14;MAP3K14;MAP4K3
14138	KEGG_2021_Human	1	Ubiquitin mediated proteolysis	2.77187155455675e-06	0.00274834133068546	12	140	5.9317354368932	75.9024143690278	HERC2;MAP3K1;CUL5;UBE2R2;FBXW11;UBE2D2;CUL3;CUL1;HUWE1;UBE3A;UBE4B;WWP2
5776	GWAS_Catalog_2019	5	Total body bone mineral density	4.44445055418702e-06	0.00358231530347302	6	36	16.5764705882353	204.286008445318	RERE;ATXN1;ARHGAP25;SLC8A1;JAZF1;MED13L
5777	GWAS_Catalog_2019	5	Eosinophil percentage of white cells	4.46672731106362e-06	0.00358231530347302	11	160	6.21243194976524	76.5300456696045	RERE;APBB1IP;KANSL1;INPP5D;ELMO1;NFATC2;HIVEP3;ATM;LPP;RUNX1;FKBP5
5558	KEGG_2021_Human	5	cGMP-PKG signaling pathway	6.73955576820786e-06	0.00491374884191155	11	167	5.9315505667437	70.6300365108484	MEF2A;MEF2C;GNAQ;AKT3;PDE3B;KCNMA1;ITPR2;NFATC2;NFATC1;SLC8A1;PIK3R5
7833	KEGG_2021_Human	33	Cell adhesion molecules	7.12013102962312e-06	0.0049655174658763	6	148	14.6738324684952	173.922838239713	CNTNAP2;NLGN1;NRXN1;NRXN3;NCAM1;NCAM2
5779	GWAS_Catalog_2019	5	HDL cholesterol	7.70721816003386e-06	0.00512482819185172	13	238	4.88509860509861	57.5139915136547	MACF1;UVRAG;MBNL1;ARL15;GALNT2;PDE3B;IKZF1;CMIP;RUNX1;STAG1;CCND3;ATG7;MAP3K5
5780	GWAS_Catalog_2019	5	Platelet distribution width	7.98757511198835e-06	0.00512482819185172	11	170	5.81874375792912	68.2982225112027	DOCK10;MEF2C;LRCH1;SYK;CUX1;TBC1D5;DOCK8;ELMO1;NCK2;JMJD1C;LHFPL2
5781	GWAS_Catalog_2019	5	Monocyte percentage of white cells	8.44609135464646e-06	0.0052105886664819	11	171	5.78208154506438	67.5451594256555	DOCK10;APBB1IP;CSF1R;AKAP13;TCF7L2;CCND3;CHD9;JMJD1C;TBC1D14;IKZF1;LPP
5782	GWAS_Catalog_2019	5	Mean platelet volume	9.85443171777316e-06	0.00558467143808948	14	281	4.44302230907018	51.2173363558472	MEF2C;DOCK8;TCF12;JMJD1C;NFATC1;MYO9B;AFF1;RAD51B;FGD4;LRCH1;CUX1;TBC1D5;ELMO1;TBC1D14
10890	BioCarta_2016	2	Bioactive Peptide Induced Signaling Pathway Homo sapiens h biopeptidesPathway	1.00969745451742e-05	0.00558467143808948	6	33	14.4217088375504	165.896878819613	CAMK2D;GNB1;GRB2;PIK3R1;JAK2;SOS1
5784	GWAS_Catalog_2019	5	Red blood cell count	1.09908049308973e-05	0.0058764170363864	13	246	4.71543763818442	53.8429962091784	MEF2C;PRKAG2;IKZF1;ZFP36L2;QKI;AFF1;RAD51B;ZEB2;CCND3;PTPRC;KANSL1;ATM;SBF2
11048	KEGG_2021_Human	2	Ubiquitin mediated proteolysis	1.16000786783367e-05	0.00600210522582325	11	140	5.59757556838874	63.6136401428152	HERC4;COP1;HERC1;SMURF2;UBR5;UBE2E1;NEDD4L;BIRC6;TRIP12;UBE2K;PIAS1
11049	KEGG_2021_Human	2	Hepatocellular carcinoma	1.23298894622767e-05	0.0061803570929662	12	168	5.05957005957006	57.1907702563332	RB1;GSK3B;PBRM1;PLCG2;BRAF;GRB2;PIK3R1;ARID1A;SOS1;SMARCA2;TGFBR1;TGFBR2
2076	KEGG_2021_Human	3	Tuberculosis	1.40587873906375e-05	0.00631485980508468	12	180	4.98469387755102	55.6903105788682	EEA1;MAPK8;ARHGEF12;HLA-DMB;APAF1;CLEC7A;ATP6V1H;HLA-DRA;NFKB1;RHOA;ATP6V0A1;TNFRSF1A
5786	GWAS_Catalog_2019	5	Photic sneeze reflex	1.40699416105448e-05	0.00631485980508468	7	65	10.0309908336971	112.060911531587	MEF2C;ZEB2;ZFHX3;AUTS2;PKN2;PLXDC2;FHIT
4916	Reactome_2016	5	Platelet activation	signaling and aggregation Homo sapiens R-HSA-76002	1.48161762098504e-05	0.00635186319073203	13	253	4.57626262626263	50.8870839052836	LYN;P2RY12;ABCC4;SYK;PRKCB;ITPR2;PRKCA;GAB2;PIK3R5;APBB1IP;GNAQ;GNG7;AKT3
11050	KEGG_2021_Human	2	Non-small cell lung cancer	1.5048054940637e-05	0.00635186319073203	8	72	8.15074750830565	90.5080343197476	RB1;EML4;PLCG2;BRAF;GRB2;PIK3R1;SOS1;FOXO3
10223	Reactome_2016	2	Signaling by TGF-beta Receptor Complex Homo sapiens R-HSA-170834	1.66759623854747e-05	0.00685852401700035	8	73	8.0249424993611	88.2867439890837	NCOR2;SKI;USP15;NCOR1;SMURF2;NEDD4L;TGFBR1;TGFBR2
5787	GWAS_Catalog_2019	5	Eosinophil percentage of granulocytes	1.79202714037675e-05	0.00707551393194306	10	152	5.90285301552907	64.5156924866478	RERE;APBB1IP;KANSL1;INPP5D;ELMO1;HIVEP3;IKZF1;LPP;RUNX1;FKBP5
10891	BioCarta_2016	2	Inhibition of Cellular Proliferation by Gleevec Homo sapiens h gleevecpathway	1.80857899756649e-05	0.00707551393194306	5	22	19.0344427244582	207.86342401026	BCL2;GRB2;PIK3R1;SOS1;JAK2
10225	Reactome_2016	2	Downregulation of SMAD2/3:SMAD4 transcriptional activity Homo sapiens R-HSA-2173795	2.28185320056653e-05	0.00851184310164816	5	23	17.9760599415205	192.127005958112	SKI;NCOR2;NCOR1;SMURF2;NEDD4L
5559	KEGG_2021_Human	5	Fc gamma R-mediated phagocytosis	2.48329411593795e-05	0.00905273582264654	8	97	7.49076366406399	79.4271103462936	LYN;PTPRC;SYK;PRKCB;INPP5D;AKT3;PRKCA;GAB2
5560	KEGG_2021_Human	5	Kaposi sarcoma-associated herpesvirus infection	2.62711933967211e-05	0.00905829806934651	11	193	5.07744187143329	53.5519699600734	C3;LYN;PREX1;TCF7L2;SYK;GNG7;AKT3;NFATC2;ITPR2;NFATC1;PIK3R5
5788	GWAS_Catalog_2019	5	Granulocyte percentage of myeloid white cells	2.64560018923019e-05	0.00905829806934651	10	159	5.62353008661734	59.2721618205243	DOCK10;CSF1R;AKAP13;TCF7L2;CCND3;DOCK8;JMJD1C;TBC1D14;IKZF1;LPP
1354	Reactome_2016	3	p75 NTR receptor-mediated signalling Homo sapiens R-HSA-193704	2.86661723440098e-05	0.00957927925828996	8	83	7.37389671361502	77.1294317112864	YWHAE;FGD3;MAPK8;ARHGEF12;ARHGEF1;ARHGEF2;RHOA;NFKB1
5455	BioCarta_2016	5	BCR Signaling Pathway Homo sapiens h bcrPathway	3.40112151817755e-05	0.0111334671737894	5	31	15.8754425490827	163.339574450503	LYN;SYK;PRKCB;NFATC1;PRKCA
5791	GWAS_Catalog_2019	5	Eosinophil counts	3.48201134728948e-05	0.0111702924021047	11	199	4.91388914254406	50.4426217158179	APBB1IP;RERE;KANSL1;INPP5D;ELMO1;RIN3;HIVEP3;ATM;IKZF1;LPP;RUNX1
11051	KEGG_2021_Human	2	B cell receptor signaling pathway	3.58621990751901e-05	0.0112790131993343	8	81	7.14258408046239	73.1102533217999	GSK3B;PPP3CA;PLCG2;GRB2;PIK3R1;SOS1;PIK3AP1;CARD11
10227	Reactome_2016	2	MAPK family signaling cascades Homo sapiens R-HSA-5683057	3.86783363458579e-05	0.0119307791343762	15	284	3.68371140277672	37.4273584175314	CAMK2D;NCOA3;BRAF;PPP2R5C;FOXO3;PTK2;SPRED1;RAP1A;AKAP9;RAPGEF2;GRB2;JAK2;SOS1;MARK3;TNRC6A
10228	Reactome_2016	2	Downregulation of TGF-beta receptor signaling Homo sapiens R-HSA-2173788	4.29442591486052e-05	0.0129967154102571	5	26	15.405701754386	154.913691368398	USP15;SMURF2;NEDD4L;TGFBR1;TGFBR2
5561	KEGG_2021_Human	5	Parathyroid hormone synthesis	secretion and action	4.71692567723141e-05	0.0130670073784779	8	106	6.79972327914217	67.7372672476152	MEF2A;AKAP13;MEF2C;JUND;PRKCB;GNAQ;ITPR2;PRKCA
5562	KEGG_2021_Human	5	Yersinia infection	4.77266055145723e-05	0.0130670073784779	9	137	5.87273936170213	58.4338831945091	FYB1;GNAQ;AKT3;ELMO1;NFATC2;NFATC1;TAB2;PKN2;SKAP2
5793	GWAS_Catalog_2019	5	Self-reported risk-taking behaviour	4.65724297595695e-05	0.0130670073784779	5	33	14.7399880454274	147.024037703505	TBC1D5;AKT3;TCF4;FOXP2;SDCCAG8
7937	GWAS_Catalog_2019	33	Post bronchodilator FEV1/FVC ratio	4.62670009091118e-05	0.0130670073784779	6	206	10.3878947368421	103.682424753927	PTPRD;CADM2;NRXN1;KCNIP4;SPOCK1;EDIL3
10229	Reactome_2016	2	RHO GTPase Effectors Homo sapiens R-HSA-195258	4.60287692669684e-05	0.0130670073784779	14	255	3.83008650397356	38.2481781327846	NCOA2;KDM4C;ROCK1;WIPF1;PPP2R5C;PTK2;TAOK1;NCKAP1L;GRB2;EVL;WASF2;CLASP1;PAFAH1B1;CLASP2
5794	GWAS_Catalog_2019	5	Allergic disease (asthma	hay fever or eczema)	5.17171080875325e-05	0.013340835611763	10	172	5.16882979845943	51.0149127646965	RERE;RAD51B;INPP5D;NFATC2;IKZF1;ARHGAP15;LPP;ARID1B;RUNX1;JAZF1
11052	KEGG_2021_Human	2	ErbB signaling pathway	5.08711818074291e-05	0.013340835611763	8	85	6.77016007248565	66.9312510707248	GSK3B;CAMK2D;PLCG2;BRAF;GRB2;PIK3R1;SOS1;PTK2
14014	BioCarta_2016	1	Links between Pyk2 and Map Kinases Homo sapiens h pyk2Pathway	5.14733102058405e-05	0.013340835611763	5	26	14.8116335141652	146.256692089913	PAK1;MAP3K1;MAPK1;MAPK14;RAF1
5456	BioCarta_2016	5	Angiotensin II mediated activation of JNK Pathway via Pyk2 dependent signaling Homo sapiens h At1rPathway	5.40622104063235e-05	0.0135493414830848	5	34	14.2309911989612	139.824827000562	MEF2A;MEF2C;PRKCB;GNAQ;PRKCA
10892	BioCarta_2016	2	NFAT and Hypertrophy of the heart Homo sapiens h nfatPathway	5.57957129136848e-05	0.0135600490172046	6	44	10.2412714955706	100.301103245883	GSK3B;PPP3CA;CREBBP;GRB2;PIK3R1;SOS1
11053	KEGG_2021_Human	2	Colorectal cancer	5.53462874733085e-05	0.0135600490172046	8	86	6.68302240395264	65.5063238153263	GSK3B;BCL2;BRAF;GRB2;PIK3R1;SOS1;TGFBR1;TGFBR2
5563	KEGG_2021_Human	5	B cell receptor signaling pathway	5.95644200983593e-05	0.0140501955643777	7	81	7.85574181776713	76.4242083012576	LYN;SYK;PRKCB;INPP5D;AKT3;NFATC2;NFATC1
10230	Reactome_2016	2	Interleukin-3	5 and GM-CSF signaling Homo sapiens R-HSA-512988	5.91910989062876e-05	0.0140501955643777	14	261	3.73589514856241	36.3679656360531	CAMK2D;BRAF;PIK3R1;PPP2R5C;PTK2;HCK;SPRED1;RAP1A;AKAP9;RAPGEF2;GRB2;JAK2;SOS1;MARK3
5564	KEGG_2021_Human	5	Human immunodeficiency virus 1 infection	6.1889811009193e-05	0.0143871386751805	11	212	4.59302201439156	44.5070952189169	PRKCB;GNAQ;GNG7;AKT3;NFATC2;ITPR2;PRKCA;NFATC1;ATM;TAB2;TLR2
5795	GWAS_Catalog_2019	5	Male-pattern baldness	6.36238693074176e-05	0.0145789551955854	12	251	4.22384937238494	40.8130368705795	MBNL1;AUTS2;KANSL1;TCF12;KCNMA1;ITPR2;TCF4;DIP2B;TNS3;ATG7;HDAC9;RUNX1
1355	Reactome_2016	3	Intra-Golgi and retrograde Golgi-to-ER traffic Homo sapiens R-HSA-6811442	6.73714849440342e-05	0.014803268746607	11	179	4.55304185731232	43.7332815100141	DYNC1H1;COPA;CYTH4;KIF5B;DCTN4;STX18;MAN1C1;RAB3GAP2;KIF1B;VPS45;BICD1
2077	KEGG_2021_Human	3	Shigellosis	7.12655903405435e-05	0.0154472982305719	13	246	3.89458058362946	37.1897275763816	PRKCD;PIK3CB;RHOA;NFKB1;TNFRSF1A;MAPK8;CYTH4;MDM2;ARHGEF2;BTRC;CRK;ATG5;BCL2L1
10232	Reactome_2016	2	Signaling by the B Cell Receptor (BCR) Homo sapiens R-HSA-983705	7.27867839466464e-05	0.0155666668600561	13	233	3.88702395577396	37.0354715778849	CD86;GSK3B;MAPKAP1;PIK3R1;PPP2R5C;FOXO3;PLCG2;GRB2;RICTOR;SOS1;PIK3AP1;CARD11;TNRC6A
5565	KEGG_2021_Human	5	Cholinergic synapse	7.43963170080637e-05	0.0157015384843335	8	113	6.34414850686037	60.3081362585151	PRKCB;GNAQ;GNG7;AKT3;KCNQ3;ITPR2;PRKCA;PIK3R5
2078	KEGG_2021_Human	3	Phagosome	8.1714466635219e-05	0.0168038467285758	10	152	4.88612526221157	45.9895766476411	EEA1;STX12;DYNC1H1;PIKFYVE;HLA-DMB;CLEC7A;STX18;ATP6V1H;HLA-DRA;ATP6V0A1
13354	Reactome_2016	1	Activated TLR4 signalling Homo sapiens R-HSA-166054	8.15910503184021e-05	0.0168038467285758	9	112	5.48244958924571	51.6106344886939	TLR1;MAP3K1;FBXW11;TRAF3;UBE2D2;CUL1;MAPK1;FOS;MAPK14
2079	KEGG_2021_Human	3	Endocytosis	9.09126654983453e-05	0.0174919793488768	13	252	3.79563893762841	35.3207403308838	AGAP1;WWP1;EPS15L1;RHOA;EPN2;EEA1;ZFYVE16;SNX2;CYTH4;KIF5B;MDM2;VPS45;SNX6
2080	KEGG_2021_Human	3	Human T-cell leukemia virus 1 infection	9.57237986268413e-05	0.0174919793488768	12	219	4.03747412008282	37.3629615852664	STAT5B;NRP1;MAP2K4;MAPK8;SPI1;HLA-DMB;CDC27;HLA-DRA;PIK3CB;NFKB1;BCL2L1;TNFRSF1A
5566	KEGG_2021_Human	5	Long-term depression	8.94799766881967e-05	0.0174919793488768	6	60	9.19794584500467	85.7386124762637	RYR1;LYN;PRKCB;GNAQ;ITPR2;PRKCA
5796	GWAS_Catalog_2019	5	Neutrophil percentage of granulocytes	8.69316847081375e-05	0.0174919793488768	9	148	5.40495943670595	50.5384677548035	RERE;APBB1IP;KANSL1;INPP5D;ELMO1;HIVEP3;LPP;ZFP36L2;RUNX1
5797	GWAS_Catalog_2019	5	Coronary artery calcified atherosclerotic plaque (130 HU threshold) in type 2 diabetes	9.37238208452018e-05	0.0174919793488768	5	38	12.5034867503487	115.97181736635	RAD51B;NAV3;GNG7;FLI1;MTSS1
5798	GWAS_Catalog_2019	5	QT interval	9.50898741752485e-05	0.0174919793488768	8	117	6.11009174311927	56.5836537098572	AUTS2;ELMO1;KCNQ3;EXOC4;PRKCA;L3MBTL4;SLC8A1;ARHGAP24
13355	Reactome_2016	1	Toll-Like Receptors Cascades Homo sapiens R-HSA-168898	8.97731395867393e-05	0.0174919793488768	10	140	4.83527083848627	45.0561403572616	TLR1;MAP3K1;FBXW11;TRAF3;UBE2D2;CUL1;MAPK1;FOS;MAPK14;CTSS
4919	Reactome_2016	5	Ca2+ pathway Homo sapiens R-HSA-4086398	9.82389796022991e-05	0.0175083692535653	6	61	9.03025210084034	83.3321369616968	TCF7L2;GNG7;ITPR2;PRKCA;NFATC1;TNRC6B
10895	BioCarta_2016	2	IL-2 Receptor Beta Chain in T cell Activation Homo sapiens h il2rbPathway	0.000103602775883043	0.0180629297172982	6	49	9.04812341699286	83.0160476814829	RB1;CCNH;BCL2;GRB2;PIK3R1;SOS1
14139	KEGG_2021_Human	1	Focal adhesion	0.000103602838777521	0.0180629297172982	12	201	4.00472594647352	36.7431436116242	RAP1B;PAK1;ROCK2;PIP5K1A;CTNNB1;MAPK1;PIP5K1B;RAF1;PPP1R12B;SOS2;ACTB;ARHGAP35
5800	GWAS_Catalog_2019	5	White blood cell count	0.000113910286999796	0.0184198209699895	11	227	4.27078365919568	38.7791400368627	LYN;RAD51B;RERE;FAM49B;ATXN1;DOCK8;JMJD1C;RIN3;ARHGAP15;SSH2;FKBP5
5801	GWAS_Catalog_2019	5	Corneal astigmatism	0.00011779788356307	0.0184198209699895	6	63	8.7125165855816	78.8181319987101	ZEB2;FMNL2;MAML2;AOAH;FLI1;MED13L
9810	KEGG_2021_Human	23	Insulin resistance	0.000108721742942783	0.0184198209699895	5	108	11.7274449443524	107.033091742577	MLXIP;PTPN1;PRKCE;IRS2;PYGL
10234	Reactome_2016	2	PI-3K cascade:FGFR1 Homo sapiens R-HSA-5654689	0.000118281892762401	0.0184198209699895	9	122	5.19769911504425	46.9998816619076	CD86;GSK3B;MAPKAP1;GRB2;RICTOR;PIK3R1;PPP2R5C;FOXO3;TNRC6A
10235	Reactome_2016	2	PI-3K cascade:FGFR3 Homo sapiens R-HSA-5654710	0.000118281892762401	0.0184198209699895	9	122	5.19769911504425	46.9998816619076	CD86;GSK3B;MAPKAP1;GRB2;RICTOR;PIK3R1;PPP2R5C;FOXO3;TNRC6A
10236	Reactome_2016	2	PI3K events in ERBB4 signaling Homo sapiens R-HSA-1250342	0.000118281892762401	0.0184198209699895	9	122	5.19769911504425	46.9998816619076	CD86;GSK3B;MAPKAP1;GRB2;RICTOR;PIK3R1;PPP2R5C;FOXO3;TNRC6A
10237	Reactome_2016	2	PIP3 activates AKT signaling Homo sapiens R-HSA-1257604	0.000118281892762401	0.0184198209699895	9	122	5.19769911504425	46.9998816619076	CD86;GSK3B;MAPKAP1;GRB2;RICTOR;PIK3R1;PPP2R5C;FOXO3;TNRC6A
10238	Reactome_2016	2	PI-3K cascade:FGFR4 Homo sapiens R-HSA-5654720	0.000118281892762401	0.0184198209699895	9	122	5.19769911504425	46.9998816619076	CD86;GSK3B;MAPKAP1;GRB2;RICTOR;PIK3R1;PPP2R5C;FOXO3;TNRC6A
10239	Reactome_2016	2	PI-3K cascade:FGFR2 Homo sapiens R-HSA-5654695	0.000118281892762401	0.0184198209699895	9	122	5.19769911504425	46.9998816619076	CD86;GSK3B;MAPKAP1;GRB2;RICTOR;PIK3R1;PPP2R5C;FOXO3;TNRC6A
2081	KEGG_2021_Human	3	Chronic myeloid leukemia	0.000121662078279687	0.0184399440695953	7	76	6.990744978388	63.0164152449224	STAT5B;MDM2;PIK3CB;CRK;NFKB1;DDB2;BCL2L1
10240	Reactome_2016	2	Interleukin receptor SHC signaling Homo sapiens R-HSA-912526	0.000120640488222302	0.0184399440695953	13	245	3.68369932432432	33.2368977102696	CAMK2D;BRAF;PIK3R1;PPP2R5C;PTK2;SPRED1;RAP1A;AKAP9;RAPGEF2;GRB2;JAK2;SOS1;MARK3
10241	Reactome_2016	2	TGF-beta receptor signaling activates SMADs Homo sapiens R-HSA-2173789	0.000121859979512288	0.0184399440695953	5	32	11.9785575048733	107.958401131379	USP15;SMURF2;NEDD4L;TGFBR1;TGFBR2
11054	KEGG_2021_Human	2	Prostate cancer	0.000130211656518584	0.0195195791640943	8	97	5.85374594049797	52.3696559229356	RB1;GSK3B;CREBBP;BCL2;BRAF;GRB2;PIK3R1;SOS1
2082	KEGG_2021_Human	3	C-type lectin receptor signaling pathway	0.000143784696425402	0.020090014251137	8	104	5.75469483568075	50.9128989805079	MAPK8;ARHGEF12;CLEC7A;PRKCD;MDM2;PIK3CB;NFKB1;RHOA
10242	Reactome_2016	2	CD28 co-stimulation Homo sapiens R-HSA-389356	0.000141817793442176	0.020090014251137	5	33	11.5501644736842	102.345631663742	CD86;MAPKAP1;RICTOR;GRB2;PIK3R1
10243	Reactome_2016	2	GAB1 signalosome Homo sapiens R-HSA-180292	0.000142431660651568	0.020090014251137	9	125	5.0625	44.8367817537944	CD86;GSK3B;MAPKAP1;GRB2;RICTOR;PIK3R1;PPP2R5C;FOXO3;TNRC6A
10244	Reactome_2016	2	PI3K/AKT activation Homo sapiens R-HSA-198203	0.000142431660651568	0.020090014251137	9	125	5.0625	44.8367817537944	CD86;GSK3B;MAPKAP1;GRB2;RICTOR;PIK3R1;PPP2R5C;FOXO3;TNRC6A
10247	Reactome_2016	2	IRS-mediated signalling Homo sapiens R-HSA-112399	0.000144888496804901	0.020090014251137	14	284	3.41360954174514	30.1747589079649	CAMK2D;CAB39;BRAF;PIK3R1;PPP2R5C;PTK2;SPRED1;RAP1A;AKAP9;RAPGEF2;GRB2;JAK2;SOS1;MARK3
10896	BioCarta_2016	2	Phospholipids as signalling intermediaries Homo sapiens h edg1Pathway	0.000141817793442176	0.020090014251137	5	33	11.5501644736842	102.345631663742	GNB1;GRB2;PIK3R1;SOS1;PTK2
5802	GWAS_Catalog_2019	5	Blond vs. brown/black hair color	0.00015751776233756	0.0213242055284368	9	160	4.97238269691419	43.5380453049254	RAD51B;MBNL1;BNC2;DOCK8;GAB2;ARHGAP24;ZFP36L1;MED13L;JAZF1
10248	Reactome_2016	2	Interleukin-2 signaling Homo sapiens R-HSA-451927	0.000159532709689053	0.0213242055284368	13	252	3.57452222096574	31.2529828026566	CAMK2D;BRAF;PIK3R1;PPP2R5C;PTK2;SPRED1;RAP1A;AKAP9;RAPGEF2;GRB2;JAK2;SOS1;MARK3
11055	KEGG_2021_Human	2	Glioma	0.000158634470278847	0.0213242055284368	7	75	6.68879041682898	58.5196115292829	RB1;CAMK2D;PLCG2;BRAF;GRB2;PIK3R1;SOS1
13358	Reactome_2016	1	Toll Like Receptor 4 (TLR4) Cascade Homo sapiens R-HSA-166016	0.000157507636341069	0.0213242055284368	9	122	4.99472430224643	43.7339888781375	TLR1;MAP3K1;FBXW11;TRAF3;UBE2D2;CUL1;MAPK1;FOS;MAPK14
10249	Reactome_2016	2	Insulin receptor signalling cascade Homo sapiens R-HSA-74751	0.000161628238539129	0.0214257598856828	14	287	3.37557583659279	29.4694916078645	CAMK2D;CAB39;BRAF;PIK3R1;PPP2R5C;PTK2;SPRED1;RAP1A;AKAP9;RAPGEF2;GRB2;JAK2;SOS1;MARK3
5567	KEGG_2021_Human	5	Osteoclast differentiation	0.000168399810971012	0.0216090637438003	8	127	5.59379005839624	48.6053904048084	CSF1R;JUND;SYK;AKT3;NFATC2;NFATC1;TAB2;GAB2
10250	Reactome_2016	2	IGF1R signaling cascade Homo sapiens R-HSA-2428924	0.000167567695930469	0.0216090637438003	14	288	3.36308301373252	29.2390578297038	CAMK2D;CAB39;BRAF;PIK3R1;PPP2R5C;PTK2;SPRED1;RAP1A;AKAP9;RAPGEF2;GRB2;JAK2;SOS1;MARK3
10251	Reactome_2016	2	Signaling by Type 1 Insulin-like Growth Factor 1 Receptor (IGF1R) Homo sapiens R-HSA-2404192	0.000167567695930469	0.0216090637438003	14	288	3.36308301373252	29.2390578297038	CAMK2D;CAB39;BRAF;PIK3R1;PPP2R5C;PTK2;SPRED1;RAP1A;AKAP9;RAPGEF2;GRB2;JAK2;SOS1;MARK3
10252	Reactome_2016	2	IRS-related events triggered by IGF1R Homo sapiens R-HSA-2428928	0.000167567695930469	0.0216090637438003	14	288	3.36308301373252	29.2390578297038	CAMK2D;CAB39;BRAF;PIK3R1;PPP2R5C;PTK2;SPRED1;RAP1A;AKAP9;RAPGEF2;GRB2;JAK2;SOS1;MARK3
14140	KEGG_2021_Human	1	Human immunodeficiency virus 1 infection	0.000170949602671816	0.0217621557686979	12	212	3.78233009708738	32.8084674683904	PAK1;CD4;CUL5;FBXW11;CUL1;MAPK1;FOS;RAF1;MAPK14;B2M;ATR;GNAI2
11056	KEGG_2021_Human	2	Chronic myeloid leukemia	0.000172447938128018	0.0217800387997906	7	76	6.59151550052788	57.1182184445192	RB1;BRAF;GRB2;PIK3R1;SOS1;TGFBR1;TGFBR2
5568	KEGG_2021_Human	5	Fc epsilon RI signaling pathway	0.000180377269891812	0.0226035266333177	6	68	8.00786120899973	69.0314468906461	LYN;SYK;INPP5D;AKT3;PRKCA;GAB2
14015	BioCarta_2016	1	Angiotensin II mediated activation of JNK Pathway via Pyk2 dependent signaling Homo sapiens h At1rPathway	0.000196009110639563	0.0239998941576992	5	34	10.721300742034	91.5314906390479	PAK1;MAP3K1;MAPK1;FOS;RAF1
11930	Reactome_2016	22	Rho GTPase cycle Homo sapiens R-HSA-194840	0.000203404298727648	0.0247167041787233	5	122	10.1920502522912	86.6356370310131	TIAM1;ARHGAP32;MCF2L;ARHGAP17;A2M
14141	KEGG_2021_Human	1	Salmonella infection	0.000205928773545826	0.0248353197569553	13	249	3.47731399955976	29.5153724068279	ACTR3;ROCK2;GCC2;FOS;MAPK14;ACTB;PAK1;VPS41;CTNNB1;MAPK1;RAF1;KPNA3;EXOC2
1356	Reactome_2016	3	Golgi-to-ER retrograde transport Homo sapiens R-HSA-8856688	0.000212132771445806	0.0252045159554869	8	110	5.41452637392985	45.7976786766116	DYNC1H1;COPA;KIF5B;DCTN4;STX18;RAB3GAP2;KIF1B;BICD1
10253	Reactome_2016	2	RHO GTPases Activate WASPs and WAVEs Homo sapiens R-HSA-5663213	0.000216896240123222	0.0254608556345672	5	36	10.4308149405772	87.9953089963703	WIPF1;NCKAP1L;GRB2;WASF2;PTK2
10254	Reactome_2016	2	Role of LAT2/NTAL/LAB on calcium mobilization Homo sapiens R-HSA-2730905	0.00021905224922508	0.0254608556345672	10	162	4.29919908466819	36.2259125123795	CD86;GSK3B;MAPKAP1;GRB2;RICTOR;PIK3R1;PPP2R5C;FOXO3;SOS1;TNRC6A
11057	KEGG_2021_Human	2	Hepatitis B	0.00021905224922508	0.0254608556345672	10	162	4.29919908466819	36.2259125123795	RB1;CREBBP;BCL2;BRAF;GRB2;PIK3R1;JAK2;SOS1;TGFBR1;TGFBR2
2296	GWAS_Catalog_2019	3	Multiple sclerosis	0.000262110885492285	0.0296074549527905	12	244	3.59778325123153	29.6699935428029	NPEPPS;SLC15A2;ZMIZ1;SP140;ZBTB38;DLEU1;ZNF438;HLA-DRA;KIF1B;EPS15L1;NFKB1;TNFRSF1A
5804	GWAS_Catalog_2019	5	Diabetic retinopathy	0.000261970727831819	0.0296074549527905	5	47	9.81968519625423	80.9856715873078	ARHGAP22;IGSF21;AKT3;TCF4;PLXDC2
5569	KEGG_2021_Human	5	Rap1 signaling pathway	0.000267400891107874	0.0296340226955051	10	210	4.17863247863248	34.3766130519734	APBB1IP;CSF1R;DOCK4;FYB1;PRKCB;GNAQ;AKT3;RAPGEF1;PRKCA;TLN2
10255	Reactome_2016	2	NCAM signaling for neurite out-growth Homo sapiens R-HSA-375165	0.000270484572845317	0.0296340226955051	13	266	3.37429227646619	27.7208081319272	CAMK2D;BRAF;PPP2R5C;PTK2;SPRED1;RAP1A;AKAP9;ST8SIA4;RAPGEF2;GRB2;JAK2;SOS1;MARK3
11058	KEGG_2021_Human	2	Endometrial cancer	0.000266952897071088	0.0296340226955051	6	58	7.47867479055598	61.5378143086366	GSK3B;BRAF;GRB2;PIK3R1;SOS1;FOXO3
14142	KEGG_2021_Human	1	T cell receptor signaling pathway	0.000273465879422108	0.0296340226955051	8	104	5.21379126730564	42.775683394935	PAK1;CD4;MAPK1;FOS;RAF1;MAPK14;MAP3K14;SOS2
10256	Reactome_2016	2	Signaling by FGFR1 in disease Homo sapiens R-HSA-5655302	0.000281590756388801	0.0301114382165091	5	38	9.79764752791069	80.0963148530186	ZMYM2;GRB2;PIK3R1;LRRFIP1;SOS1
5805	GWAS_Catalog_2019	5	Chin dimples	0.000287285421890232	0.0303161721521008	6	74	7.2990608007909	59.5240914439493	ZEB2;BNC2;TBL1XR1;MVB12B;TCF4;ARHGAP15
10257	Reactome_2016	2	GRB2 events in EGFR signaling Homo sapiens R-HSA-179812	0.000311149646790124	0.031788791939577	12	235	3.5272908456765	28.4837080728024	SPRED1;CAMK2D;RAP1A;AKAP9;RAPGEF2;BRAF;GRB2;PPP2R5C;JAK2;SOS1;MARK3;PTK2
10258	Reactome_2016	2	SHC1 events in EGFR signaling Homo sapiens R-HSA-180336	0.000311149646790124	0.031788791939577	12	235	3.5272908456765	28.4837080728024	SPRED1;CAMK2D;RAP1A;AKAP9;RAPGEF2;BRAF;GRB2;PPP2R5C;JAK2;SOS1;MARK3;PTK2
10259	Reactome_2016	2	SOS-mediated signalling Homo sapiens R-HSA-112412	0.000311149646790124	0.031788791939577	12	235	3.5272908456765	28.4837080728024	SPRED1;CAMK2D;RAP1A;AKAP9;RAPGEF2;BRAF;GRB2;PPP2R5C;JAK2;SOS1;MARK3;PTK2
10260	Reactome_2016	2	SHC1 events in ERBB4 signaling Homo sapiens R-HSA-1250347	0.000311149646790124	0.031788791939577	12	235	3.5272908456765	28.4837080728024	SPRED1;CAMK2D;RAP1A;AKAP9;RAPGEF2;BRAF;GRB2;PPP2R5C;JAK2;SOS1;MARK3;PTK2
10261	Reactome_2016	2	RAF/MAP kinase cascade Homo sapiens R-HSA-5673001	0.000311149646790124	0.031788791939577	12	235	3.5272908456765	28.4837080728024	SPRED1;CAMK2D;RAP1A;AKAP9;RAPGEF2;BRAF;GRB2;PPP2R5C;JAK2;SOS1;MARK3;PTK2
2083	KEGG_2021_Human	3	Salmonella infection	0.000315292649816346	0.0318946458325664	12	249	3.52097649186257	28.3861452344477	DYNC1H1;MAP2K4;MAPK8;CYTH4;KIF5B;DCTN4;PIK3CB;PIK3C2A;RHOA;NFKB1;KPNA1;TNFRSF1A
10262	Reactome_2016	2	FRS-mediated FGFR2 signaling Homo sapiens R-HSA-5654700	0.000323379696578627	0.0318946458325664	12	236	3.51136363636364	28.2197178264282	SPRED1;CAMK2D;RAP1A;AKAP9;RAPGEF2;BRAF;GRB2;PPP2R5C;JAK2;SOS1;MARK3;PTK2
10263	Reactome_2016	2	FRS-mediated FGFR4 signaling Homo sapiens R-HSA-5654712	0.000323379696578627	0.0318946458325664	12	236	3.51136363636364	28.2197178264282	SPRED1;CAMK2D;RAP1A;AKAP9;RAPGEF2;BRAF;GRB2;PPP2R5C;JAK2;SOS1;MARK3;PTK2
10264	Reactome_2016	2	FRS-mediated FGFR3 signaling Homo sapiens R-HSA-5654706	0.000323379696578627	0.0318946458325664	12	236	3.51136363636364	28.2197178264282	SPRED1;CAMK2D;RAP1A;AKAP9;RAPGEF2;BRAF;GRB2;PPP2R5C;JAK2;SOS1;MARK3;PTK2
10265	Reactome_2016	2	FRS-mediated FGFR1 signaling Homo sapiens R-HSA-5654693	0.000323379696578627	0.0318946458325664	12	236	3.51136363636364	28.2197178264282	SPRED1;CAMK2D;RAP1A;AKAP9;RAPGEF2;BRAF;GRB2;PPP2R5C;JAK2;SOS1;MARK3;PTK2
14143	KEGG_2021_Human	1	Endometrial cancer	0.000327270534017702	0.0318946458325664	6	58	7.18937728937729	57.692764222675	MAPK1;CTNNB1;CTNNA3;POLK;RAF1;SOS2
5807	GWAS_Catalog_2019	5	Glaucoma (primary open-angle)	0.000332237602222469	0.0321029586725807	6	76	7.08979591836735	56.7868560209902	FMNL2;TCF12;PRKAG2;NEAT1;NCKAP5;LPP
11269	GWAS_Catalog_2019	2	Monocyte percentage of white cells	0.000338228943220676	0.0324861811332912	10	171	4.05700159953468	32.422694853086	VMP1;SETD2;CSF3R;PAN3;CHD7;BCL2;ARID1A;PIK3AP1;EVI5;IL17RA
11270	GWAS_Catalog_2019	2	HDL cholesterol	0.000349065956132049	0.033327487716417	12	238	3.47993206400286	27.7011280556301	FTO;NCOA2;GSK3B;SETD2;ALOX5;NFIC;FAM13A;SIK3;SNX13;JAK2;BPTF;RBM6
2084	KEGG_2021_Human	3	Neurotrophin signaling pathway	0.000362775019156171	0.0336353254755201	8	119	4.97322674787464	39.3965480759916	YWHAE;MAPK8;PRKCD;FRS2;PIK3CB;CRK;NFKB1;RHOA
2085	KEGG_2021_Human	3	Sphingolipid signaling pathway	0.000362775019156171	0.0336353254755201	8	119	4.97322674787464	39.3965480759916	MAPK8;CERS6;PPP2R2D;PIK3CB;NFKB1;RHOA;NSMAF;TNFRSF1A
10267	Reactome_2016	2	ARMS-mediated activation Homo sapiens R-HSA-170984	0.000362543805682519	0.0336353254755201	12	239	3.46442397543719	27.4464321063313	SPRED1;CAMK2D;RAP1A;AKAP9;RAPGEF2;BRAF;GRB2;PPP2R5C;JAK2;SOS1;MARK3;PTK2
10268	Reactome_2016	2	Signalling to p38 via RIT and RIN Homo sapiens R-HSA-187706	0.000362543805682519	0.0336353254755201	12	239	3.46442397543719	27.4464321063313	SPRED1;CAMK2D;RAP1A;AKAP9;RAPGEF2;BRAF;GRB2;PPP2R5C;JAK2;SOS1;MARK3;PTK2
5570	KEGG_2021_Human	5	Spinocerebellar ataxia	0.000377929376866608	0.0338658503069296	8	143	4.92680477087257	38.8271788705131	RYR1;ATXN1;PRKCB;GNAQ;AKT3;ITPR2;PRKCA;MAP3K5
5808	GWAS_Catalog_2019	5	Breast cancer	0.000373305201426707	0.0338658503069296	10	219	3.99685110211426	31.5476023432775	RAD51B;SLC4A7;ABCC4;TCF7L2;ATXN1;CUX1;KANSL1;RIN3;HIVEP3;TAB2
10270	Reactome_2016	2	PI3K/AKT Signaling in Cancer Homo sapiens R-HSA-2219528	0.000371731583958592	0.0338658503069296	7	86	5.75421242350574	45.4429633820113	CD86;GSK3B;MAPKAP1;RICTOR;GRB2;PIK3R1;FOXO3
10271	Reactome_2016	2	Frs2-mediated activation Homo sapiens R-HSA-170968	0.000376459566249655	0.0338658503069296	12	240	3.44905192273613	27.1947393856475	SPRED1;CAMK2D;RAP1A;AKAP9;RAPGEF2;BRAF;GRB2;PPP2R5C;JAK2;SOS1;MARK3;PTK2
14144	KEGG_2021_Human	1	Yersinia infection	0.000375338109140266	0.0338658503069296	9	137	4.40602463942308	34.7533270287406	ACTR3;CD4;ROCK2;PIP5K1A;MAPK1;PIP5K1B;FOS;MAPK14;ACTB
5809	GWAS_Catalog_2019	5	Basophil percentage of granulocytes	0.000385608116715175	0.0343205014962196	5	51	8.96398035291977	70.4630612712539	RYR1;ATP8B4;JMJD1C;AFF1;RUNX1
2297	GWAS_Catalog_2019	3	Eosinophil percentage of granulocytes	0.000404740572125462	0.034426621859461	9	152	4.3511082557019	33.9920075120104	FARP2;GLB1;SP140;DLEU1;STAT6;EPS15L1;KLF3;PLB1;NFKB1
10272	Reactome_2016	2	MAPK1/MAPK3 signaling Homo sapiens R-HSA-5684996	0.000390824567181746	0.034426621859461	12	241	3.43381412377046	26.9460039810372	SPRED1;CAMK2D;RAP1A;AKAP9;RAPGEF2;BRAF;GRB2;PPP2R5C;JAK2;SOS1;MARK3;PTK2
10274	Reactome_2016	2	Prolonged ERK activation events Homo sapiens R-HSA-169893	0.000405650344852751	0.034426621859461	12	242	3.41870882740448	26.7001808598898	SPRED1;CAMK2D;RAP1A;AKAP9;RAPGEF2;BRAF;GRB2;PPP2R5C;JAK2;SOS1;MARK3;PTK2
5811	GWAS_Catalog_2019	5	Rheumatoid arthritis	0.000410027734148319	0.0346149729249423	9	182	4.33518632394539	33.8113569472083	RAD51B;ARL15;SLC9A9;ELMO1;ATM;WDFY4;FLI1;RUNX1;JAZF1
10275	Reactome_2016	2	Signaling by Leptin Homo sapiens R-HSA-2586552	0.000420948643957012	0.0353508704139815	12	243	3.40373431282522	26.4572258522843	SPRED1;CAMK2D;RAP1A;AKAP9;RAPGEF2;BRAF;GRB2;PPP2R5C;JAK2;SOS1;MARK3;PTK2
5812	GWAS_Catalog_2019	5	Waist-to-hip ratio adjusted for body mass index	0.000427164102255781	0.0356860010426184	7	111	5.58114248620578	43.3004138562146	TCF7L2;JUND;PDE3B;LY86;ITPR2;DLEU2;CMIP
5813	GWAS_Catalog_2019	5	Triglycerides	0.000444005061077459	0.0363359243861349	9	184	4.28520364741641	33.0803777389634	C3;ARL15;GALNT2;PDE3B;JMJD1C;GAB2;CMIP;AFF1;CTSB
12654	Reactome_2016	12	Interferon Signaling Homo sapiens R-HSA-913531	0.00045568167503448	0.0367293169223772	6	196	6.62150055991041	50.9439452870594	STAT1;MX1;PTPN11;EIF4E;IFNAR1;HLA-DPA1
4925	Reactome_2016	5	GPVI-mediated activation cascade Homo sapiens R-HSA-114604	0.000461845905773457	0.0368557628288868	5	53	8.58960948396095	65.9705995694927	LYN;SYK;AKT3;GAB2;PIK3R5
10276	Reactome_2016	2	Signalling to RAS Homo sapiens R-HSA-167044	0.000469799279772881	0.0371210859485567	12	246	3.35957869291203	25.7451403005472	SPRED1;CAMK2D;RAP1A;AKAP9;RAPGEF2;BRAF;GRB2;PPP2R5C;JAK2;SOS1;MARK3;PTK2
10277	Reactome_2016	2	VEGFR2 mediated cell proliferation Homo sapiens R-HSA-5218921	0.000504953828298161	0.039703232381875	12	248	3.33076527991782	25.2839843345912	SPRED1;CAMK2D;RAP1A;AKAP9;RAPGEF2;BRAF;GRB2;PPP2R5C;JAK2;SOS1;MARK3;PTK2
14145	KEGG_2021_Human	1	Leukocyte transendothelial migration	0.000509005966050216	0.0398266131485144	8	114	4.71951293025499	35.78830639748	RAP1B;ROCK2;CTNNB1;CTNNA3;MAPK14;ACTB;ARHGAP35;GNAI2
11059	KEGG_2021_Human	2	Gastric cancer	0.000526600303641672	0.0403011446964578	9	149	4.1895	31.6268234623265	RB1;GSK3B;BCL2;BRAF;GRB2;PIK3R1;SOS1;TGFBR1;TGFBR2
11060	KEGG_2021_Human	2	Growth hormone synthesis	secretion and action	0.000527633440539659	0.0403011446964578	8	119	4.68827631618329	35.3829312399649	GSK3B;CREBBP;PLCG2;GRB2;PIK3R1;JAK2;SOS1;PTK2
7948	GWAS_Catalog_2019	33	Menarche (age at onset)	0.000544598250740198	0.0406292280001459	5	212	8.21672497084791	61.7524858418854	PTPRD;CADM2;KCTD13;PTPRK;LRP1B
11061	KEGG_2021_Human	2	Lipid and atherosclerosis	0.000540763398134912	0.0406292280001459	11	215	3.52607250954073	26.5249817094444	PPP3CA;GSK3B;CAMK2D;RAP1A;IL18;BCL2;PIK3R1;JAK2;POU2F2;ATF6;PTK2
10281	Reactome_2016	2	Fcgamma receptor (FCGR) dependent phagocytosis Homo sapiens R-HSA-2029480	0.00055788113411008	0.0408603351192953	8	120	4.64617940199336	34.8062240812534	HCK;WIPF1;PLCG2;NCKAP1L;GRB2;PIK3R1;WASF2;PTK2
10282	Reactome_2016	2	Transcriptional activity of SMAD2/SMAD3:SMAD4 heterotrimer Homo sapiens R-HSA-2173793	0.000564911453946539	0.0411871805513749	5	44	8.28778677462888	61.9830441520989	SKI;NCOR2;NCOR1;SMURF2;NEDD4L
5571	KEGG_2021_Human	5	Chemokine signaling pathway	0.000603922191256207	0.0421170084684763	9	192	4.09619811649808	30.3612874737164	LYN;PREX1;PRKCB;GNAQ;GNG7;AKT3;ELMO1;DOCK2;PIK3R5
5572	KEGG_2021_Human	5	Transcriptional misregulation in cancer	0.000603922191256207	0.0421170084684763	9	192	4.09619811649808	30.3612874737164	CSF1R;MEF2C;BMP2K;JMJD1C;ATM;FLI1;AFF1;RUNX1;ETV6
5816	GWAS_Catalog_2019	5	Macular thickness	0.000581674766953371	0.0421170084684763	9	191	4.11891512742577	30.6842663689882	ARHGAP22;RAD51B;SLC4A7;WWOX;KANSL1;LDLRAD4;LHFPL2;SORL1;SKAP2
10283	Reactome_2016	2	FCERI mediated MAPK activation Homo sapiens R-HSA-2871796	0.000594535279727871	0.0421170084684763	13	289	3.08944134351743	22.9475376954074	CAMK2D;BRAF;PPP2R5C;PTK2;SPRED1;RAP1A;AKAP9;PLCG2;RAPGEF2;GRB2;JAK2;SOS1;MARK3
10284	Reactome_2016	2	Signalling to ERKs Homo sapiens R-HSA-187687	0.000602656426368589	0.0421170084684763	12	253	3.26082400771197	24.176281677486	SPRED1;CAMK2D;RAP1A;AKAP9;RAPGEF2;BRAF;GRB2;PPP2R5C;JAK2;SOS1;MARK3;PTK2
11062	KEGG_2021_Human	2	Thyroid hormone signaling pathway	0.000589516243715741	0.0421170084684763	8	121	4.60482756593067	34.2424568889102	NCOA1;GSK3B;NCOA2;CREBBP;NCOR1;NCOA3;PLCG2;PIK3R1
11272	GWAS_Catalog_2019	2	Lung function (FEV1)	0.000586108667563804	0.0421170084684763	6	67	6.37234215224801	47.4230043638918	EML4;NCOR2;CCDC91;SUZ12P1;AP3B1;SMARCA2
11273	GWAS_Catalog_2019	2	HDL cholesterol levels	0.000598004407377599	0.0421170084684763	7	93	5.28395964885261	39.2170858177499	FTO;GSK3B;NCOA2;SETD2;ALOX5;FAM13A;SNX13
2086	KEGG_2021_Human	3	p53 signaling pathway	0.000689898845632692	0.0461186841510664	6	73	6.14998434401419	44.7655243062794	SESN3;APAF1;ZMAT3;MDM2;DDB2;BCL2L1
5573	KEGG_2021_Human	5	Cellular senescence	0.000673600922246414	0.0461186841510664	8	156	4.49106733852497	32.7976931767232	CCND3;AKT3;ITPR2;NFATC2;NFATC1;ATM;ZFP36L2;ZFP36L1
11063	KEGG_2021_Human	2	mTOR signaling pathway	0.000668344585217384	0.0461186841510664	9	154	4.044	29.5644977787239	GSK3B;CAB39;MAPKAP1;BRAF;GRB2;RICTOR;PIK3R1;SOS1;LPIN2
11064	KEGG_2021_Human	2	Renal cell carcinoma	0.000686161142289725	0.0461186841510664	6	69	6.16941694169417	44.9404887799781	CREBBP;RAP1A;BRAF;GRB2;PIK3R1;SOS1
11065	KEGG_2021_Human	2	MAPK signaling pathway	0.000697272982002956	0.0461186841510664	13	294	3.03368760219294	22.0498534431813	MAX;BRAF;TGFBR1;STK3;TGFBR2;PPP3CA;RAP1A;TAOK3;TAOK1;MKNK1;RAPGEF2;GRB2;SOS1
13362	Reactome_2016	1	MyD88:Mal cascade initiated on plasma membrane Homo sapiens R-HSA-166058	0.000701556043195774	0.0461186841510664	7	92	5.13892843761708	37.319976312639	TLR1;MAP3K1;FBXW11;CUL1;MAPK1;FOS;MAPK14
13363	Reactome_2016	1	Toll Like Receptor TLR1:TLR2 Cascade Homo sapiens R-HSA-168179	0.000701556043195774	0.0461186841510664	7	92	5.13892843761708	37.319976312639	TLR1;MAP3K1;FBXW11;CUL1;MAPK1;FOS;MAPK14
13364	Reactome_2016	1	Toll Like Receptor TLR6:TLR2 Cascade Homo sapiens R-HSA-168188	0.000701556043195774	0.0461186841510664	7	92	5.13892843761708	37.319976312639	TLR1;MAP3K1;FBXW11;CUL1;MAPK1;FOS;MAPK14
13365	Reactome_2016	1	Toll Like Receptor 2 (TLR2) Cascade Homo sapiens R-HSA-181438	0.000701556043195774	0.0461186841510664	7	92	5.13892843761708	37.319976312639	TLR1;MAP3K1;FBXW11;CUL1;MAPK1;FOS;MAPK14
2087	KEGG_2021_Human	3	Longevity regulating pathway	0.000745068443940014	0.0468662660423444	7	102	5.07076638965836	36.519834341552	SESN3;INSR;RB1CC1;PIK3CB;ADIPOR2;NFKB1;ATG5
11066	KEGG_2021_Human	2	Prolactin signaling pathway	0.000740896720985877	0.0468662660423444	6	70	6.0727103960396	43.7699669582053	GSK3B;GRB2;PIK3R1;JAK2;SOS1;FOXO3
10287	Reactome_2016	2	Antigen activates B Cell Receptor (BCR) leading to generation of second messengers Homo sapiens R-HSA-983695	0.000768376047560173	0.0480303738643712	5	47	7.69462719298246	55.1799513634769	PLCG2;GRB2;PIK3R1;PIK3AP1;SOS1
11274	GWAS_Catalog_2019	2	Neurociticism	0.000769563970270786	0.0480303738643712	7	97	5.0480868285504	36.1931998637505	PLCL2;FBXL17;BBX;ASCC3;SCAPER;GALNT10;PAFAH1B1
11275	GWAS_Catalog_2019	2	Macular thickness	0.000803472675959311	0.049730112643057	10	191	3.60501857018792	25.6914077452917	BCAS3;DTNB;CCNH;COG5;DENND1A;NUMB;FOXO3;FBXO11;TNRC6A;BPTF
5820	GWAS_Catalog_2019	5	Albumin-globulin ratio	0.000820259902087792	0.0498370031420007	5	60	7.49372384937239	53.2495722245182	ST6GAL1;FCHSD2;BMP2K;IKZF1;FLI1
