# Supplementary material for: SCING: Inference of robust, interpretable gene regulatory networks from single cell and spatial transcriptomics
Source: iScience. 2023 Jun 14;26(7):107124. doi: 10.1016/j.isci.2023.107124 (PMC10331489; doi:10.1016/j.isci.2023.107124)
Supplement: Table S6. Enriched biological pathways for each SCING module for the Visium dataset, related to Figure 6 [file mmc7.csv]

Database	Module	Pathway	pvalue	pvalue_adj	NumberOfOverlap	NumberOfGenesInPathway	Odds.Ratio	Combined.Score	Genes
75918	Reactome_2016	13	Eukaryotic Translation Elongation Homo sapiens R-HSA-156842	5.51186901396066e-43	2.02450948882775e-39	37	89	48.4809695512821	4717.40463497267	RPL4;RPL3;RPL32;RPL31;RPLP1;RPL11;RPL8;RPL9;RPS15;RPS14;RPS17;RPS19;RPL14;RPS3;RPL35;RPLP2;RPL38;RPL37;RPS10;RPS13;RPS9;RPL41;RPL23;RPS5;EEF2;EEF1A1;RPS28;RPS27;RPS29;RPL27A;EEF1A2;RPL37A;RPS20;RPL26;FAU;RPS21;RPS24
75919	Reactome_2016	13	Peptide chain elongation Homo sapiens R-HSA-156902	1.94159635884273e-42	3.56574171301467e-39	36	84	50.9351211072664	4892.06693632237	RPL4;RPL3;RPL32;RPL31;RPLP1;RPL11;RPL8;RPL9;RPS15;RPS14;RPS17;RPS19;RPL14;RPS3;RPL35;RPLP2;RPL38;RPL37;RPS10;RPS13;RPS9;RPL41;RPL23;RPS5;EEF2;EEF1A1;RPS28;RPS27;RPS29;RPL27A;RPL37A;RPS20;RPL26;FAU;RPS21;RPS24
75920	Reactome_2016	13	Viral mRNA Translation Homo sapiens R-HSA-192823	4.57061459485722e-39	5.59595580230352e-36	34	84	45.8591065292096	4048.49562294756	RPL4;RPL3;RPL32;RPL31;RPLP1;RPL11;RPL8;RPL9;RPS15;RPS14;RPS17;RPS19;RPL14;RPS3;RPL35;RPLP2;RPL38;RPL37;RPS10;RPS13;RPS9;RPL41;RPL23;RPS5;RPS28;RPS27;RPS29;RPL27A;RPL37A;RPS20;RPL26;FAU;RPS21;RPS24
75921	Reactome_2016	13	Selenocysteine synthesis Homo sapiens R-HSA-2408557	1.98153302874529e-38	1.45563416291629e-35	34	87	43.256694547105	3755.30237098704	RPL4;RPL3;RPL32;RPL31;RPLP1;RPL11;RPL8;RPL9;RPS15;RPS14;RPS17;RPS19;RPL14;RPS3;RPL35;RPLP2;RPL38;RPL37;RPS10;RPS13;RPS9;RPL41;RPL23;RPS5;RPS28;RPS27;RPS29;RPL27A;RPL37A;RPS20;RPL26;FAU;RPS21;RPS24
75922	Reactome_2016	13	Eukaryotic Translation Termination Homo sapiens R-HSA-72764	1.98153302874529e-38	1.45563416291629e-35	34	87	43.256694547105	3755.30237098704	RPL4;RPL3;RPL32;RPL31;RPLP1;RPL11;RPL8;RPL9;RPS15;RPS14;RPS17;RPS19;RPL14;RPS3;RPL35;RPLP2;RPL38;RPL37;RPS10;RPS13;RPS9;RPL41;RPL23;RPS5;RPS28;RPS27;RPS29;RPL27A;RPL37A;RPS20;RPL26;FAU;RPS21;RPS24
75923	Reactome_2016	13	Nonsense Mediated Decay (NMD) independent of the Exon Junction Complex (EJC) Homo sapiens R-HSA-975956	5.07856392825861e-38	3.10892755141565e-35	34	89	41.6794751640112	3579.15011519475	RPL4;RPL3;RPL32;RPL31;RPLP1;RPL11;RPL8;RPL9;RPS15;RPS14;RPS17;RPS19;RPL14;RPS3;RPL35;RPLP2;RPL38;RPL37;RPS10;RPS13;RPS9;RPL41;RPL23;RPS5;RPS28;RPS27;RPS29;RPL27A;RPL37A;RPS20;RPL26;FAU;RPS21;RPS24
73789	GO_Biological_Process_2021	13	cytoplasmic translation (GO:0002181)	3.07746297640501e-37	1.61478878747652e-34	34	93	38.8458267808259	3265.82859238672	EIF4A2;RPL4;RPL3;RPL32;RPL31;RPLP1;RPL11;RPL8;RPL9;RPS15;RPS14;RPS17;RPS19;RPL14;RPS3;RPL35;RPL38;RPL37;RPS10;RPS13;RPS9;RPL41;RPL23;RPS5;RPS28;RPS27;RPS29;RPL27A;RPL37A;RPL22L1;RPS20;RPL26;RPS21;RPS24
75924	Reactome_2016	13	Formation of a pool of free 40S subunits Homo sapiens R-HSA-72689	1.11395425640732e-36	5.11444247973012e-34	34	96	36.960536525884	3059.78345945854	RPL4;RPL3;RPL32;RPL31;RPLP1;RPL11;RPL8;RPL9;RPS15;RPS14;RPS17;RPS19;RPL14;RPS3;RPL35;RPLP2;RPL38;RPL37;RPS10;RPS13;RPS9;RPL41;RPL23;RPS5;RPS28;RPS27;RPS29;RPL27A;RPL37A;RPS20;RPL26;FAU;RPS21;RPS24
75925	Reactome_2016	13	Nonsense-Mediated Decay (NMD) Homo sapiens R-HSA-927802	1.74915100770815e-36	5.3538597094267e-34	35	106	33.3239436619718	2743.69133862964	RPL4;RPL3;RPL32;RPL31;RPLP1;RPL11;RPL8;RPL9;RPS15;PPP2CA;RPS14;RPS17;RPS19;RPL14;RPS3;RPL35;RPLP2;RPL38;RPL37;RPS10;RPS13;RPS9;RPL41;RPL23;RPS5;RPS28;RPS27;RPS29;RPL27A;RPL37A;RPS20;RPL26;FAU;RPS21;RPS24
75926	Reactome_2016	13	Nonsense Mediated Decay (NMD) enhanced by the Exon Junction Complex (EJC) Homo sapiens R-HSA-975957	1.74915100770815e-36	5.3538597094267e-34	35	106	33.3239436619718	2743.69133862964	RPL4;RPL3;RPL32;RPL31;RPLP1;RPL11;RPL8;RPL9;RPS15;PPP2CA;RPS14;RPS17;RPS19;RPL14;RPS3;RPL35;RPLP2;RPL38;RPL37;RPS10;RPS13;RPS9;RPL41;RPL23;RPS5;RPS28;RPS27;RPS29;RPL27A;RPL37A;RPS20;RPL26;FAU;RPS21;RPS24
75927	Reactome_2016	13	L13a-mediated translational silencing of Ceruloplasmin expression Homo sapiens R-HSA-156827	1.74915100770815e-36	5.3538597094267e-34	35	106	33.3239436619718	2743.69133862964	RPL4;EIF4A2;RPL3;RPL32;RPL31;RPLP1;RPL11;RPL8;RPL9;RPS15;RPS14;RPS17;RPS19;RPL14;RPS3;RPL35;RPLP2;RPL38;RPL37;RPS10;RPS13;RPS9;RPL41;RPL23;RPS5;RPS28;RPS27;RPS29;RPL27A;RPL37A;RPS20;RPL26;FAU;RPS21;RPS24
75928	Reactome_2016	13	3' -UTR-mediated translational regulation Homo sapiens R-HSA-157279	1.74915100770815e-36	5.3538597094267e-34	35	106	33.3239436619718	2743.69133862964	RPL4;EIF4A2;RPL3;RPL32;RPL31;RPLP1;RPL11;RPL8;RPL9;RPS15;RPS14;RPS17;RPS19;RPL14;RPS3;RPL35;RPLP2;RPL38;RPL37;RPS10;RPS13;RPS9;RPL41;RPL23;RPS5;RPS28;RPS27;RPS29;RPL27A;RPL37A;RPS20;RPL26;FAU;RPS21;RPS24
75929	Reactome_2016	13	GTP hydrolysis and joining of the 60S ribosomal subunit Homo sapiens R-HSA-72706	2.56270269279521e-36	7.24062076202832e-34	35	107	32.8594348659004	2692.89643592792	RPL4;EIF4A2;RPL3;RPL32;RPL31;RPLP1;RPL11;RPL8;RPL9;RPS15;RPS14;RPS17;RPS19;RPL14;RPS3;RPL35;RPLP2;RPL38;RPL37;RPS10;RPS13;RPS9;RPL41;RPL23;RPS5;RPS28;RPS27;RPS29;RPL27A;RPL37A;RPS20;RPL26;FAU;RPS21;RPS24
73790	GO_Biological_Process_2021	13	SRP-dependent cotranslational protein targeting to membrane (GO:0006614)	3.22978882940833e-36	8.47358169315485e-34	33	90	38.8965392934391	3178.65034119576	RPL4;RPL3;RPL32;RPL31;RPLP1;RPL11;RPL8;RPL9;RPS15;RPS14;RPS17;RPS19;RPL14;RPS3;RPL35;RPLP2;RPL38;RPL37;RPS10;RPS13;RPS9;RPL41;RPL23;RPS5;RPS28;RPS27;RPS29;RPL27A;RPL37A;RPS20;RPL26;RPS21;RPS24
73791	GO_Biological_Process_2021	13	cotranslational protein targeting to membrane (GO:0006613)	1.78247476711511e-35	4.3646865464092e-33	33	94	36.3385358185493	2907.53620824958	RPL4;RPL3;RPL32;RPL31;RPLP1;RPL11;RPL8;RPL9;RPS15;RPS14;RPS17;RPS19;RPL14;RPS3;RPL35;RPLP2;RPL38;RPL37;RPS10;RPS13;RPS9;RPL41;RPL23;RPS5;RPS28;RPS27;RPS29;RPL27A;RPL37A;RPS20;RPL26;RPS21;RPS24
75930	Reactome_2016	13	Cap-dependent Translation Initiation Homo sapiens R-HSA-72737	3.29267584095978e-35	7.11411668461486e-33	35	114	29.9371453513749	2376.97274857866	RPL4;EIF4A2;RPL3;RPL32;RPL31;RPLP1;RPL11;RPL8;RPL9;RPS15;RPS14;RPS17;RPS19;RPL14;RPS3;RPL35;RPLP2;RPL38;RPL37;RPS10;RPS13;RPS9;RPL41;RPL23;RPS5;RPS28;RPS27;RPS29;RPL27A;RPL37A;RPS20;RPL26;FAU;RPS21;RPS24
75931	Reactome_2016	13	Eukaryotic Translation Initiation Homo sapiens R-HSA-72613	3.29267584095978e-35	7.11411668461486e-33	35	114	29.9371453513749	2376.97274857866	RPL4;EIF4A2;RPL3;RPL32;RPL31;RPLP1;RPL11;RPL8;RPL9;RPS15;RPS14;RPS17;RPS19;RPL14;RPS3;RPL35;RPLP2;RPL38;RPL37;RPS10;RPS13;RPS9;RPL41;RPL23;RPS5;RPS28;RPS27;RPS29;RPL27A;RPL37A;RPS20;RPL26;FAU;RPS21;RPS24
75932	Reactome_2016	13	SRP-dependent cotranslational protein targeting to membrane Homo sapiens R-HSA-1799339	8.29092026182859e-35	1.69180834009424e-32	34	107	31.3735348114673	2462.04809862356	RPL4;RPL3;RPL32;RPL31;RPLP1;RPL11;RPL8;RPL9;RPS15;RPS14;RPS17;RPS19;RPL14;RPS3;RPL35;RPLP2;RPL38;RPL37;RPS10;RPS13;RPS9;RPL41;RPL23;RPS5;RPS28;RPS27;RPS29;RPL27A;RPL37A;RPS20;RPL26;FAU;RPS21;RPS24
75933	Reactome_2016	13	Translation Homo sapiens R-HSA-72766	1.67339304112925e-34	3.2349329684567e-32	38	151	22.9211556843761	1782.6479541155	RPL4;EIF4A2;RPL3;RPL32;RPL31;RPLP1;RPL11;RPL8;RPL9;RPS15;RPS14;RPS17;RPS19;RPL14;RPS3;RPL35;RPLP2;RPL38;RPL37;RPS10;RPS13;RPS9;RPL41;RPL23;RPS5;EEF2;EEF1A1;RPS28;RPS27;RPS29;RPL27A;EEF1A2;RPL37A;RPS20;RPL26;FAU;RPS21;RPS24
75934	Reactome_2016	13	Selenoamino acid metabolism Homo sapiens R-HSA-2408522	3.46559502056487e-34	6.36456525526738e-32	34	111	29.7376712634445	2291.13914480188	RPL4;RPL3;RPL32;RPL31;RPLP1;RPL11;RPL8;RPL9;RPS15;RPS14;RPS17;RPS19;RPL14;RPS3;RPL35;RPLP2;RPL38;RPL37;RPS10;RPS13;RPS9;RPL41;RPL23;RPS5;RPS28;RPS27;RPS29;RPL27A;RPL37A;RPS20;RPL26;FAU;RPS21;RPS24
50000	Reactome_2016	10	The citric acid (TCA) cycle and respiratory electron transport Homo sapiens R-HSA-1428517	1.55721740844884e-35	6.65398998630188e-32	46	153	16.9830631317948	1361.151372598	NDUFA13;NDUFB8;NDUFA11;NDUFB10;NDUFB6;NDUFA12;NDUFB11;NDUFB5;NDUFA10;NDUFB2;UQCR11;ATP5H;ATP5O;COX5B;ATP5G1;LDHA;MPC1;MPC2;IDH3B;UQCRFS1;NDUFV3;CYC1;NDUFV2;NDUFV1;IDH3A;NDUFA7;PDHA1;NDUFA6;NDUFA5;MDH2;NDUFA2;NDUFA1;NDUFC2;NDUFC1;SDHA;SDHB;ATP5J2;COX7A2L;SUCLA2;NDUFS7;NDUFS6;UQCRC1;CYCS;NDUFS2;UQCRC2;ACO2
73792	GO_Biological_Process_2021	13	protein targeting to ER (GO:0045047)	6.04805028489049e-34	1.0578327950668e-31	33	103	31.6519080234834	2420.99611685406	RPL4;RPL3;RPL32;RPL31;RPLP1;RPL11;RPL8;RPL9;RPS15;RPS14;RPS17;RPS19;RPL14;RPS3;RPL35;RPLP2;RPL38;RPL37;RPS10;RPS13;RPS9;RPL41;RPL23;RPS5;RPS28;RPS27;RPS29;RPL27A;RPL37A;RPS20;RPL26;RPS21;RPS24
73793	GO_Biological_Process_2021	13	nuclear-transcribed mRNA catabolic process	nonsense-mediated decay (GO:0000184)	6.91756705333414e-34	1.15491926304074e-31	34	113	28.9818608899909	2212.87605153589	RPL4;RPL3;RPL32;RPL31;RPLP1;RPL11;RPL8;RPL9;RPS15;PPP2CA;RPS14;RPS17;RPS19;RPL14;RPS3;RPL35;RPLP2;RPL38;RPL37;RPS10;RPS13;RPS9;RPL41;RPL23;RPS5;RPS28;RPS27;RPS29;RPL27A;RPL37A;RPS20;RPL26;RPS21;RPS24
75935	Reactome_2016	13	Influenza Life Cycle Homo sapiens R-HSA-168255	1.36308865380843e-33	2.17679331540798e-31	36	136	24.3840830449827	1845.27901454856	RPL4;RPL3;RPL32;RPL31;RPLP1;RPL11;RPL8;RPL9;RPS15;RPS14;RPS17;RPS19;RPL14;RPS3;RPL35;RPLP2;RPL38;RPL37;RPS10;RPS13;RPS9;RPL41;HSP90AA1;RPL23;RPS5;RPS28;RPS27;RPS29;RPL27A;RPL37A;CANX;RPS20;RPL26;FAU;RPS21;RPS24
75936	Reactome_2016	13	Influenza Viral RNA Transcription and Replication Homo sapiens R-HSA-168273	3.16263416903397e-33	4.84014804285908e-31	35	128	25.4123099740452	1901.70233428379	RPL4;RPL3;RPL32;RPL31;RPLP1;RPL11;RPL8;RPL9;RPS15;RPS14;RPS17;RPS19;RPL14;RPS3;RPL35;RPLP2;RPL38;RPL37;RPS10;RPS13;RPS9;RPL41;HSP90AA1;RPL23;RPS5;RPS28;RPS27;RPS29;RPL27A;RPL37A;RPS20;RPL26;FAU;RPS21;RPS24
75937	Reactome_2016	13	Influenza Infection Homo sapiens R-HSA-168254	2.91293263270292e-32	4.27968062396713e-30	36	147	21.955297858412	1594.25239598205	RPL4;RPL3;RPL32;RPL31;RPLP1;RPL11;RPL8;RPL9;RPS15;RPS14;RPS17;RPS19;RPL14;RPS3;RPL35;RPLP2;RPL38;RPL37;RPS10;RPS13;RPS9;RPL41;HSP90AA1;RPL23;RPS5;RPS28;RPS27;RPS29;RPL27A;RPL37A;CANX;RPS20;RPL26;FAU;RPS21;RPS24
47526	GO_Biological_Process_2021	10	aerobic electron transport chain (GO:0019646)	6.77006458292794e-32	1.44642429814255e-28	32	70	32.4578111946533	2329.50400183554	NDUFA13;NDUFB8;NDUFA11;NDUFB10;NDUFB6;NDUFA12;NDUFB11;NDUFB5;NDUFA10;NDUFB2;UQCR11;COX5B;UQCRFS1;CYC1;NDUFV3;NDUFV2;NDUFV1;NDUFA7;NDUFA6;NDUFA5;NDUFA2;NDUFA1;NDUFC2;NDUFC1;SDHA;COX7A2L;NDUFS7;NDUFS6;UQCRC1;NDUFS2;CYCS;UQCRC2
47527	GO_Biological_Process_2021	10	mitochondrial ATP synthesis coupled electron transport (GO:0042775)	1.20235130045227e-31	1.71254903561085e-28	32	71	31.6239316239316	2251.49297142467	NDUFA13;NDUFB8;NDUFA11;NDUFB10;NDUFB6;NDUFA12;NDUFB11;NDUFB5;NDUFA10;NDUFB2;UQCR11;COX5B;UQCRFS1;CYC1;NDUFV3;NDUFV2;NDUFV1;NDUFA7;NDUFA6;NDUFA5;NDUFA2;NDUFA1;NDUFC2;NDUFC1;SDHA;COX7A2L;NDUFS7;NDUFS6;UQCRC1;NDUFS2;CYCS;UQCRC2
50001	Reactome_2016	10	Respiratory electron transport	ATP synthesis by chemiosmotic coupling	and heat production by uncoupling proteins. Homo sapiens R-HSA-163200	5.81585815640468e-31	4.97023238046344e-28	37	109	19.9706078824315	1390.34472464301	NDUFA13;NDUFB8;NDUFA11;NDUFB10;NDUFB6;NDUFA12;NDUFB11;NDUFB5;NDUFA10;NDUFB2;UQCR11;ATP5H;ATP5O;COX5B;ATP5G1;UQCRFS1;NDUFV3;CYC1;NDUFV2;NDUFV1;NDUFA7;NDUFA6;NDUFA5;NDUFA2;NDUFA1;NDUFC2;NDUFC1;SDHA;SDHB;ATP5J2;COX7A2L;NDUFS7;NDUFS6;UQCRC1;CYCS;NDUFS2;UQCRC2
50941	KEGG_2021_Human	10	Oxidative phosphorylation	4.98774376605932e-31	4.97023238046344e-28	40	133	16.7976066597294	1172.0220001036	NDUFA13;NDUFB8;NDUFA11;NDUFB10;NDUFB6;NDUFA12;NDUFB11;NDUFB5;NDUFA10;NDUFB2;UQCR11;COX5B;UQCRFS1;CYC1;NDUFV3;NDUFV2;ATP6V0E2;ATP6V1D;NDUFV1;ATP6V1C1;ATP6V0A1;ATP6V0B;NDUFA7;ATP6V1G2;NDUFA6;ATP6AP1;NDUFA5;NDUFA2;NDUFA1;NDUFC2;NDUFC1;SDHA;SDHB;COX7A2L;NDUFS7;NDUFS6;UQCRC1;NDUFS2;UQCRC2;ATP6V0D1
76805	KEGG_2021_Human	13	Ribosome	9.43656793649215e-30	1.33309669348983e-27	35	158	19.1847490888702	1282.1735769427	RPL4;RPL3;RPL32;RPL31;RPLP1;RPL11;RPL8;RPL9;RPS15;RPS14;RPS17;RPS19;RPL14;RPS3;RPL35;RPLP2;RPL38;RPL37;RPS10;RPS13;RPS9;RPL41;RPL23;RPS5;RPS28;RPS27;RPS29;RPL27A;RPL37A;RPS20;RPL22L1;RPL26;FAU;RPS21;RPS24
50942	KEGG_2021_Human	10	Parkinson disease	2.16283647402414e-30	1.54030004225086e-27	51	249	10.2318650421743	698.899126706023	NDUFA13;NDUFA11;NDUFA12;NDUFA10;TUBA1B;KIF5C;KIF5B;UQCRFS1;NDUFC2;NDUFC1;SDHA;SDHB;COX7A2L;NDUFS7;NDUFS6;UQCRC1;VDAC2;NDUFS2;VDAC1;UQCRC2;MAPT;SLC25A5;NDUFB8;NDUFB10;NDUFB6;NDUFB11;NDUFB5;ITPR1;NDUFB2;UQCR11;COX5B;GNAI2;PSMB7;PSMB4;PSMB1;CYC1;NDUFV3;RPS27A;NDUFV2;NDUFV1;NDUFA7;NDUFA6;HSPA5;NDUFA5;NDUFA2;NDUFA1;TUBB4B;TUBB4A;MAPK10;CYCS;UBA1
73794	GO_Biological_Process_2021	13	peptide biosynthetic process (GO:0043043)	2.38434461273002e-29	3.24359176391013e-27	35	162	18.5767037740972	1224.31704527143	RPL4;RPL3;RPL32;RPL31;RPLP1;RPL11;RPL8;RPL9;RPS15;RPS14;RPS17;RPS19;RPL14;RPS3;RPL35;RPLP2;RPL38;RPL37;RPS10;RPS13;RPS9;RPL41;RPL23;RPS5;EEF1A1;RPS28;RPS27;RPS29;RPL27A;EEF1A2;RPL37A;RPS20;RPL26;RPS21;RPS24
50002	Reactome_2016	10	Respiratory electron transport Homo sapiens R-HSA-611105	2.1702064886387e-29	1.32475604656474e-26	33	88	23.151888667992	1528.0280178569	NDUFA13;NDUFB8;NDUFA11;NDUFB6;NDUFB10;NDUFA12;NDUFB11;NDUFB5;NDUFA10;NDUFB2;UQCR11;COX5B;UQCRFS1;NDUFV3;CYC1;NDUFV2;NDUFV1;NDUFA7;NDUFA6;NDUFA5;NDUFA2;NDUFA1;NDUFC2;NDUFC1;SDHA;SDHB;COX7A2L;NDUFS7;NDUFS6;UQCRC1;NDUFS2;CYCS;UQCRC2
73795	GO_Biological_Process_2021	13	nuclear-transcribed mRNA catabolic process (GO:0000956)	1.74229618604817e-28	2.28551924691248e-26	35	171	17.3393762677485	1108.28401168494	RPL4;DDX5;RPL3;RPL32;RPL31;RPLP1;RPL11;RPL8;RPL9;RPS15;PPP2CA;RPS14;RPS17;RPS19;RPL14;RPS3;RPL35;RPLP2;RPL38;RPL37;RPS10;RPS13;RPS9;RPL41;RPL23;RPS5;RPS28;RPS27;RPS29;RPL27A;RPL37A;RPS20;RPL26;RPS21;RPS24
75938	Reactome_2016	13	Infectious disease Homo sapiens R-HSA-5663205	1.86021478271824e-28	2.35605824031866e-26	46	348	10.5765387262931	675.32987887992	RPL4;SNAP25;RPL3;HSP90AB1;RPL32;RPL31;RPLP1;RPL11;RPL8;RPL9;RPS15;RPS14;RPS17;RPS19;UBB;UBC;RPL14;RPS3;RPL35;RPLP2;RPL38;RPL37;RAC1;RPS10;RPS13;RPL41;RPS9;HSP90AA1;SYT1;RPL23;RPS5;EEF2;RPS28;RPS27;RPS29;RPL27A;CANX;RPL37A;RPS20;RPL26;FAU;CALM1;RPS21;SLC25A4;RPS24;VAMP2
50943	KEGG_2021_Human	10	Huntington disease	1.0295115797983e-28	5.49887872559768e-26	54	306	8.5411973918198	550.422929723971	NDUFA13;NDUFA11;NDUFA12;NDUFA10;CLTA;AP2A2;TUBA1B;KIF5C;KIF5B;UQCRFS1;AP2M1;NDUFC2;NDUFC1;SDHA;SDHB;COX7A2L;NDUFS7;NDUFS6;UQCRC1;VDAC2;NDUFS2;VDAC1;UQCRC2;SLC25A5;GRIA1;NDUFB8;NDUFB10;DCTN2;NDUFB6;NDUFB11;NDUFB5;ITPR1;NDUFB2;UQCR11;COX5B;PSMB7;PSMB4;PSMB1;CYC1;NDUFV3;NDUFV2;NDUFV1;NDUFA7;KCNJ10;NDUFA6;NDUFA5;NDUFA2;NDUFA1;TUBB4B;TUBB4A;GRIN1;SOD1;MAPK10;CYCS
75939	Reactome_2016	13	Major pathway of rRNA processing in the nucleolus Homo sapiens R-HSA-6791226	1.04677935826057e-27	1.28160686096369e-25	34	166	17.2982922003541	1074.64047707111	RPL4;RPL3;RPL32;RPL31;RPLP1;RPL11;RPL8;RPL9;RPS15;RPS14;RPS17;RPS19;RPL14;RPS3;RPL35;RPLP2;RPL38;RPL37;RPS10;RPS13;RPS9;RPL41;RPL23;RPS5;RPS28;RPS27;RPS29;RPL27A;RPL37A;RPS20;RPL26;FAU;RPS21;RPS24
73796	GO_Biological_Process_2021	13	translation (GO:0006412)	2.81597543868895e-27	3.33647670525952e-25	37	214	14.1522677338355	865.191653192885	RPL4;RPL3;RPL32;RPL31;RPLP1;RPL11;RPL8;RPL9;RPS15;RPS14;RPS17;RPS19;RPL14;RPS3;RPL35;RPLP2;RPL38;RPL37;RPS10;RPS13;RPL41;RPS9;RPL23;RPS5;EEF2;EEF1A1;RPS28;RPS27;RPS29;RPL27A;EEF1A2;RPL37A;RPS20;RPL22L1;RPL26;RPS21;RPS24
50944	KEGG_2021_Human	10	Pathways of neurodegeneration	9.12446637391837e-28	4.33209386841702e-25	65	475	6.4134948992802	399.313320023062	NDUFA13;NDUFA11;NDUFA12;NDUFA10;ARAF;TUBA1B;KIF5C;KIF5B;UQCRFS1;NEFM;HRAS;GABARAPL2;MAP2K1;NDUFC2;NDUFC1;SDHA;SDHB;COX7A2L;NDUFS7;NDUFS6;UQCRC1;VDAC2;NDUFS2;VDAC1;UQCRC2;MAPT;SLC25A5;SQSTM1;GRIA1;RAB1A;NDUFB8;VCP;NDUFB6;NDUFB10;DCTN2;NDUFB5;NDUFB11;ITPR1;NDUFB2;UQCR11;COX5B;GABARAP;PSMB7;PSMB4;PSMB1;CYC1;NDUFV3;RPS27A;NDUFV2;NDUFV1;SPTBN2;NDUFA7;NDUFA6;NDUFA5;HSPA5;NDUFA2;NDUFA1;TUBB4B;TUBB4A;GRI…
50945	KEGG_2021_Human	10	Prion disease	2.0094172245888e-27	8.58623980066795e-25	50	273	8.87680156489324	545.67432653534	NDUFA13;NDUFA11;NDUFA12;NDUFA10;TUBA1B;KIF5C;KIF5B;UQCRFS1;NDUFC2;NDUFC1;SDHA;SDHB;COX7A2L;NDUFS7;NDUFS6;UQCRC1;VDAC2;NDUFS2;VDAC1;UQCRC2;SLC25A5;NDUFB8;NDUFB10;NDUFB6;NDUFB11;NDUFB5;ITPR1;NDUFB2;UQCR11;COX5B;PSMB7;PSMB4;PSMB1;NCAM1;CYC1;NDUFV3;NDUFV2;NDUFV1;NDUFA7;NDUFA6;HSPA5;NDUFA5;NDUFA2;NDUFA1;TUBB4B;TUBB4A;GRIN1;SOD1;MAPK10;CYCS
75940	Reactome_2016	13	rRNA processing Homo sapiens R-HSA-72312	1.81902774977692e-26	2.08790278904082e-24	34	180	15.6283481617474	926.275164756172	RPL4;RPL3;RPL32;RPL31;RPLP1;RPL11;RPL8;RPL9;RPS15;RPS14;RPS17;RPS19;RPL14;RPS3;RPL35;RPLP2;RPL38;RPL37;RPS10;RPS13;RPS9;RPL41;RPL23;RPS5;RPS28;RPS27;RPS29;RPL27A;RPL37A;RPS20;RPL26;FAU;RPS21;RPS24
47528	GO_Biological_Process_2021	10	mitochondrial electron transport	NADH to ubiquinone (GO:0006120)	1.11494366788563e-26	4.33104935715938e-24	23	39	54.4961013645224	3256.60028897593	NDUFA13;NDUFB8;NDUFA7;NDUFA6;NDUFA11;NDUFB10;NDUFB6;NDUFA5;NDUFA12;NDUFB11;NDUFB5;NDUFA10;NDUFA2;NDUFB2;NDUFA1;NDUFC2;NDUFC1;NDUFS7;NDUFS6;NDUFS2;NDUFV3;NDUFV2;NDUFV1
50946	KEGG_2021_Human	10	Amyotrophic lateral sclerosis	1.33296094590142e-26	4.74645176819731e-24	56	364	7.25606060606061	432.314709899183	NDUFA13;NDUFA11;NDUFA12;NDUFA10;TUBA1B;KIF5C;KIF5B;UQCRFS1;NEFM;GABARAPL2;NDUFC2;NDUFC1;SDHA;SDHB;COX7A2L;NDUFS7;NDUFS6;UQCRC1;NDUFS2;VDAC1;UQCRC2;SQSTM1;GRIA1;RAB1A;VCP;NDUFB8;NDUFB10;DCTN2;NDUFB6;NDUFB11;NDUFB5;NDUFB2;UQCR11;COX5B;GABARAP;PSMB7;PSMB4;PSMB1;UBQLN1;CYC1;NDUFV3;NDUFV2;NDUFV1;HNRNPA3;NDUFA7;NDUFA6;HSPA5;NDUFA5;NDUFA2;NDUFA1;TUBB4B;TUBB4A;GRIN1;SOD1;HNRNPA2B1;CYCS
50003	Reactome_2016	10	Eukaryotic Translation Elongation Homo sapiens R-HSA-156842	1.5985001084007e-26	5.25414689476629e-24	31	89	20.5389552748378	1219.97587766854	RPL5;RPL30;RPL10;RPL34;RPL12;RPLP0;RPL36A;RPL10A;RPL6;RPL7;EEF1B2;RPS4X;RPS15A;RPL18A;RPS18;RPL36;RPL13;RPS11;RPL18;RPS27A;RPL39;RPS12;RPL19;RPS7;RPS8;RPSA;EEF1G;RPS26;RPS25;RPL28;RPS23
76806	KEGG_2021_Human	13	Coronavirus disease	5.67566979759751e-26	6.31719247471989e-24	37	232	12.8340455840456	746.056209751199	RPL4;RPL3;RPL32;RPL31;RPLP1;RPL11;RPL8;RPL9;RPS15;RPS14;RPS17;RPS19;RPL14;RPS3;RPL35;RPLP2;MAPK1;RPL38;RPL37;RPS10;RPS13;RPL41;RPS9;PRKCB;RPL23;RPS5;RPS28;RPS27;RPS29;RPL27A;RPL37A;RPS20;RPL22L1;RPL26;FAU;RPS21;RPS24
50004	Reactome_2016	10	GTP hydrolysis and joining of the 60S ribosomal subunit Homo sapiens R-HSA-72706	3.44021309914576e-26	1.0500021837607e-23	33	107	17.1906399441191	1007.91608302454	RPL5;RPL30;RPL10;RPL34;RPL12;RPLP0;RPL36A;RPL10A;RPL6;RPL7;RPS4X;RPS15A;RPL18A;RPS18;RPL36;EIF4H;RPL13;RPS11;RPL18;RPS27A;RPL39;RPS12;RPL19;RPS7;RPS8;EIF1AX;RPSA;RPS26;RPS25;EIF5;EIF3F;RPL28;RPS23
47529	GO_Biological_Process_2021	10	cotranslational protein targeting to membrane (GO:0006613)	1.10265734479632e-25	3.14110322287646e-23	31	94	18.9040075436115	1086.35479221234	RPL5;RPL30;ARL6IP1;RPL10;RPL34;RPL12;RPLP0;RPL36A;RPL10A;RPL6;RPL7;RPS4X;RPS15A;RPL18A;RPS18;RPL36;RPL13;RPS11;SEC62;RPL18;RPS27A;RPL39;RPS12;RPL19;RPS7;RPS8;RPSA;RPS26;RPS25;RPL28;RPS23
47530	GO_Biological_Process_2021	10	protein targeting to ER (GO:0045047)	1.51907585733737e-25	4.05688196150161e-23	32	103	17.3422758774871	991.05080482495	RPL5;RPL30;RPL10;RPL34;RPL12;RPLP0;RPL36A;RPL10A;RPL6;RPL7;RPS4X;RPS15A;RPL18A;RPS18;RPL36;RPL13;RPS11;SEC62;RPL18;RPS27A;RPL39;RPS12;RPL19;RPS7;RPS8;RPSA;RPS26;RPS25;SPCS1;CHMP4B;RPL28;RPS23
50005	Reactome_2016	10	Formation of a pool of free 40S subunits Homo sapiens R-HSA-72689	2.3002943987569e-25	5.46064331438236e-23	31	96	18.3204569687738	1039.34865722428	RPL5;RPL30;RPL10;RPL34;RPL12;RPLP0;RPL36A;RPL10A;RPL6;RPL7;RPS4X;RPS15A;RPL18A;RPS18;RPL36;RPL13;RPS11;RPL18;RPS27A;RPL39;RPS12;RPL19;RPS7;RPS8;EIF1AX;RPSA;RPS26;RPS25;EIF3F;RPL28;RPS23
50947	KEGG_2021_Human	10	Diabetic cardiomyopathy	2.25048018878367e-25	5.46064331438236e-23	42	203	10.1934518570674	578.51390396123	NDUFA13;NDUFB8;NDUFA11;NDUFB10;NDUFB6;NDUFA12;NDUFB11;NDUFB5;NDUFA10;NDUFB2;UQCR11;COX5B;PPP1CB;MPC1;MPC2;UQCRFS1;CYC1;NDUFV3;NDUFV2;CTSD;NDUFV1;NDUFA7;PDHA1;NDUFA6;NDUFA5;NDUFA2;NDUFA1;NDUFC2;NDUFC1;SDHA;SDHB;PPP1CA;MAPK10;COX7A2L;NDUFS7;NDUFS6;UQCRC1;VDAC2;NDUFS2;VDAC1;UQCRC2;SLC25A5
50006	Reactome_2016	10	Cap-dependent Translation Initiation Homo sapiens R-HSA-72737	3.42246434872755e-25	7.3120950810564e-23	33	114	15.6993593991606	884.411895697923	RPL5;RPL30;RPL10;RPL34;RPL12;RPLP0;RPL36A;RPL10A;RPL6;RPL7;RPS4X;RPS15A;RPL18A;RPS18;RPL36;EIF4H;RPL13;RPS11;RPL18;RPS27A;RPL39;RPS12;RPL19;RPS7;RPS8;EIF1AX;RPSA;RPS26;RPS25;EIF5;EIF3F;RPL28;RPS23
50007	Reactome_2016	10	Eukaryotic Translation Initiation Homo sapiens R-HSA-72613	3.42246434872755e-25	7.3120950810564e-23	33	114	15.6993593991606	884.411895697923	RPL5;RPL30;RPL10;RPL34;RPL12;RPLP0;RPL36A;RPL10A;RPL6;RPL7;RPS4X;RPS15A;RPL18A;RPS18;RPL36;EIF4H;RPL13;RPS11;RPL18;RPS27A;RPL39;RPS12;RPL19;RPS7;RPS8;EIF1AX;RPSA;RPS26;RPS25;EIF5;EIF3F;RPL28;RPS23
50008	Reactome_2016	10	L13a-mediated translational silencing of Ceruloplasmin expression Homo sapiens R-HSA-156827	4.19664381798341e-25	8.15102683374687e-23	32	106	16.6366366366366	933.820107637198	RPL5;RPL30;RPL10;RPL34;RPL12;RPLP0;RPL36A;RPL10A;RPL6;RPL7;RPS4X;RPS15A;RPL18A;RPS18;RPL36;EIF4H;RPL13;RPS11;RPL18;RPS27A;RPL39;RPS12;RPL19;RPS7;RPS8;EIF1AX;RPSA;RPS26;RPS25;EIF3F;RPL28;RPS23
50009	Reactome_2016	10	3' -UTR-mediated translational regulation Homo sapiens R-HSA-157279	4.19664381798341e-25	8.15102683374687e-23	32	106	16.6366366366366	933.820107637198	RPL5;RPL30;RPL10;RPL34;RPL12;RPLP0;RPL36A;RPL10A;RPL6;RPL7;RPS4X;RPS15A;RPL18A;RPS18;RPL36;EIF4H;RPL13;RPS11;RPL18;RPS27A;RPL39;RPS12;RPL19;RPS7;RPS8;EIF1AX;RPSA;RPS26;RPS25;EIF3F;RPL28;RPS23
50010	Reactome_2016	10	Viral mRNA Translation Homo sapiens R-HSA-192823	9.23614571998268e-25	1.64441877756192e-22	29	84	20.1850815850816	1117.07274615423	RPL5;RPL30;RPL10;RPL34;RPL12;RPLP0;RPL36A;RPL10A;RPL6;RPL7;RPS4X;RPS15A;RPL18A;RPS18;RPL36;RPL13;RPS11;RPL18;RPS27A;RPL39;RPS12;RPL19;RPS7;RPS8;RPSA;RPS26;RPS25;RPL28;RPS23
50011	Reactome_2016	10	Peptide chain elongation Homo sapiens R-HSA-156902	9.23614571998268e-25	1.64441877756192e-22	29	84	20.1850815850816	1117.07274615423	RPL5;RPL30;RPL10;RPL34;RPL12;RPLP0;RPL36A;RPL10A;RPL6;RPL7;RPS4X;RPS15A;RPL18A;RPS18;RPL36;RPL13;RPS11;RPL18;RPS27A;RPL39;RPS12;RPL19;RPS7;RPS8;RPSA;RPS26;RPS25;RPL28;RPS23
50948	KEGG_2021_Human	10	Alzheimer disease	1.34145104663226e-24	2.29280812890386e-22	54	369	6.81055127445169	374.364359782897	NDUFA13;NDUFA11;NDUFA12;NDUFA10;ARAF;TUBA1B;KIF5C;KIF5B;UQCRFS1;HRAS;MAP2K1;NDUFC2;NDUFC1;SDHA;SDHB;COX7A2L;NDUFS7;NDUFS6;UQCRC1;VDAC2;NDUFS2;VDAC1;UQCRC2;MAPT;SLC25A5;NDUFB8;NDUFB10;LRP1;NDUFB6;NDUFB11;NDUFB5;ITPR1;NDUFB2;UQCR11;COX5B;PSMB7;PSMB4;PSMB1;APBB1;CYC1;NDUFV3;NDUFV2;NDUFV1;NDUFA7;NDUFA6;NDUFA5;NDUFA2;NDUFA1;TUBB4B;TUBB4A;GRIN1;MAPK10;CYCS;CDK5R1
50012	Reactome_2016	10	Selenocysteine synthesis Homo sapiens R-HSA-2408557	2.94479627435005e-24	4.66041277048065e-22	29	87	19.138067061144	1036.93879914985	RPL5;RPL30;RPL10;RPL34;RPL12;RPLP0;RPL36A;RPL10A;RPL6;RPL7;RPS4X;RPS15A;RPL18A;RPS18;RPL36;RPL13;RPS11;RPL18;RPS27A;RPL39;RPS12;RPL19;RPS7;RPS8;RPSA;RPS26;RPS25;RPL28;RPS23
50013	Reactome_2016	10	Eukaryotic Translation Termination Homo sapiens R-HSA-72764	2.94479627435005e-24	4.66041277048065e-22	29	87	19.138067061144	1036.93879914985	RPL5;RPL30;RPL10;RPL34;RPL12;RPLP0;RPL36A;RPL10A;RPL6;RPL7;RPS4X;RPS15A;RPL18A;RPS18;RPL36;RPL13;RPS11;RPL18;RPS27A;RPL39;RPS12;RPL19;RPS7;RPS8;RPSA;RPS26;RPS25;RPL28;RPS23
50014	Reactome_2016	10	Translation Homo sapiens R-HSA-72766	3.70505131375682e-24	5.65417295131532e-22	36	151	12.1141565217391	653.587153539006	RPL5;RPL30;RPL10;RPL34;RPL12;RPLP0;RPL36A;RPL10A;RPL6;RPL7;EEF1B2;RPS4X;RPS15A;RPL18A;RPS18;RPL36;EIF4H;RPL13;RPS11;RPL18;RPS27A;RPL39;RPS12;RPL19;RPS7;RPS8;EIF1AX;RPSA;RPS26;EEF1G;RPS25;EIF5;SPCS1;EIF3F;RPL28;RPS23
50015	Reactome_2016	10	Nonsense Mediated Decay (NMD) independent of the Exon Junction Complex (EJC) Homo sapiens R-HSA-975956	6.19919434921809e-24	9.13419222558927e-22	29	89	18.498224852071	988.501163814986	RPL5;RPL30;RPL10;RPL34;RPL12;RPLP0;RPL36A;RPL10A;RPL6;RPL7;RPS4X;RPS15A;RPL18A;RPS18;RPL36;RPL13;RPS11;RPL18;RPS27A;RPL39;RPS12;RPL19;RPS7;RPS8;RPSA;RPS26;RPS25;RPL28;RPS23
47531	GO_Biological_Process_2021	10	SRP-dependent cotranslational protein targeting to membrane (GO:0006614)	8.9218037449073e-24	1.27076224673296e-21	29	90	18.1940375723478	965.622055310288	RPL5;RPL30;RPL10;RPL34;RPL12;RPLP0;RPL36A;RPL10A;RPL6;RPL7;RPS4X;RPS15A;RPL18A;RPS18;RPL36;RPL13;RPS11;RPL18;RPS27A;RPL39;RPS12;RPL19;RPS7;RPS8;RPSA;RPS26;RPS25;RPL28;RPS23
50016	Reactome_2016	10	Complex I biogenesis Homo sapiens R-HSA-6799198	1.34497903192908e-23	1.85390174304288e-21	23	49	33.5188184135553	1765.20417256611	NDUFA13;NDUFB8;NDUFA7;NDUFA6;NDUFA11;NDUFB6;NDUFB10;NDUFA5;NDUFA12;NDUFB11;NDUFB5;NDUFA10;NDUFA2;NDUFB2;NDUFA1;NDUFC2;NDUFC1;NDUFS7;NDUFS6;NDUFS2;NDUFV3;NDUFV2;NDUFV1
47532	GO_Biological_Process_2021	10	cytoplasmic translation (GO:0002181)	2.57907937542706e-23	3.44387692849994e-21	29	93	17.3385108481262	901.811053364161	RPL5;RPL30;RPL10;RPL34;RPL12;RPLP0;RPL36A;RPL10A;RPL6;RPL7;RPS4X;RPS15A;RPL18A;RPS18;RPL36;RPL13;RPS11;RPL18;RPS27A;RPL39;RPS12;RPL19;RPS7;RPS8;RPSA;RPS26;RPS25;RPL28;RPS23
50017	Reactome_2016	10	Nonsense-Mediated Decay (NMD) Homo sapiens R-HSA-927802	1.08135743042201e-22	1.35901185299801e-20	30	106	15.1248179737882	764.992948932164	RPL5;RPL30;RPL10;RPL34;RPL12;RPLP0;RPL36A;RPL10A;RPL6;RPL7;RPS4X;RPS15A;RPL18A;PPP2R1A;RPS18;RPL36;RPL13;RPS11;RPL18;RPS27A;RPL39;RPS12;RPL19;RPS7;RPS8;RPSA;RPS26;RPS25;RPL28;RPS23
50018	Reactome_2016	10	Nonsense Mediated Decay (NMD) enhanced by the Exon Junction Complex (EJC) Homo sapiens R-HSA-975957	1.08135743042201e-22	1.35901185299801e-20	30	106	15.1248179737882	764.992948932164	RPL5;RPL30;RPL10;RPL34;RPL12;RPLP0;RPL36A;RPL10A;RPL6;RPL7;RPS4X;RPS15A;RPL18A;PPP2R1A;RPS18;RPL36;RPL13;RPS11;RPL18;RPS27A;RPL39;RPS12;RPL19;RPS7;RPS8;RPSA;RPS26;RPS25;RPL28;RPS23
50949	KEGG_2021_Human	10	Non-alcoholic fatty liver disease	1.13642065993626e-22	1.38740727997361e-20	35	155	11.2614770459082	569.031044087985	NDUFA13;NDUFB8;NDUFA11;NDUFB10;NDUFB6;NDUFA12;NDUFB11;NDUFB5;NDUFA10;NDUFB2;UQCR11;COX5B;CDC42;UQCRFS1;CYC1;NDUFV3;NDUFV2;NDUFV1;NDUFA7;NDUFA6;NDUFA5;NDUFA2;NDUFA1;NDUFC2;NDUFC1;SDHA;SDHB;MAPK10;COX7A2L;NDUFS7;NDUFS6;UQCRC1;CYCS;NDUFS2;UQCRC2
50019	Reactome_2016	10	SRP-dependent cotranslational protein targeting to membrane Homo sapiens R-HSA-1799339	1.46578275040779e-22	1.73980269235902e-20	30	107	14.9276217853293	750.478462384649	RPL5;RPL30;RPL10;RPL34;RPL12;RPLP0;RPL36A;RPL10A;RPL6;RPL7;RPS4X;RPS15A;RPL18A;RPS18;RPL36;RPL13;RPS11;RPL18;RPS27A;RPL39;RPS12;RPL19;RPS7;RPS8;RPSA;RPS26;RPS25;SPCS1;RPL28;RPS23
73797	GO_Biological_Process_2021	13	cellular macromolecule biosynthetic process (GO:0034645)	3.16610633939878e-22	3.42032605429756e-20	38	314	9.30619098116447	460.69711694159	RPL4;RPL3;RPL32;RPL31;RPLP1;RPL11;RPL8;RPL9;RPS15;RPS14;RPS17;RPS19;RPL14;RPS3;RPL35;RPLP2;RPL38;RPL37;APOE;RPS10;RPS13;RPL41;RPS9;RPL23;RPS5;EEF2;EEF1A1;RPS28;RPS27;RPS29;RPL27A;EEF1A2;RPL37A;RPS20;RPL26;RPS21;RPS24;EIF4G2
75941	Reactome_2016	13	Metabolism of proteins Homo sapiens R-HSA-392499	7.06175248312458e-22	7.41080482014759e-20	67	1074	4.81419212797241	234.461645784897	EIF4A2;RPL4;ARF3;APP;RPL3;RPL32;RPL31;RPLP1;RPL8;RPL9;ACTB;RPS15;RPS14;RPS17;CHCHD2;TUBA1A;RPS19;KIF5A;RPL35;RPLP2;RPL38;RPL37;RPS10;SPTAN1;RPS13;NSF;RPS9;RPL23;RPS5;DYNLL2;TUBA4A;EEF1A1;TUBB2A;CANX;EEF1A2;RPL37A;RPL26;SLC25A4;VAMP2;NAPB;ATP5A1;RPL11;CST3;ATP5B;GNG3;TTR;UBB;UBC;RPL14;RPS3;SPTBN1;RPL41;EEF2;GNAO1;RPS28;HNRNPK;RPS27;RPS29;RPL27A;GNB1;CTNNB1;CPE;RPS20;FAU;RPS21;ITM2B;RPS24
47533	GO_Biological_Process_2021	10	nuclear-transcribed mRNA catabolic process	nonsense-mediated decay (GO:0000184)	8.45240887392141e-22	9.76139003196383e-20	30	113	13.8442306776513	671.755583426937	RPL5;RPL30;RPL10;RPL34;RPL12;RPLP0;RPL36A;RPL10A;RPL6;RPL7;RPS4X;RPS15A;RPL18A;PPP2R1A;RPS18;RPL36;RPL13;RPS11;RPL18;RPS27A;RPL39;RPS12;RPL19;RPS7;RPS8;RPSA;RPS26;RPS25;RPL28;RPS23
47534	GO_Biological_Process_2021	10	mitochondrial respiratory chain complex I assembly (GO:0032981)	1.6213103538964e-21	1.77637413902547e-19	23	58	24.8881648565859	1191.42264075779	NDUFA13;NDUFB8;NDUFA7;NDUFA6;NDUFA11;NDUFB10;NDUFB6;NDUFA5;NDUFA12;NDUFB11;NDUFB5;NDUFA10;NDUFA2;NDUFB2;NDUFA1;NDUFC2;NDUFC1;NDUFS7;NDUFS6;NDUFS2;NDUFV3;NDUFV2;NDUFV1
47535	GO_Biological_Process_2021	10	NADH dehydrogenase complex assembly (GO:0010257)	1.6213103538964e-21	1.77637413902547e-19	23	58	24.8881648565859	1191.42264075779	NDUFA13;NDUFB8;NDUFA7;NDUFA6;NDUFA11;NDUFB10;NDUFB6;NDUFA5;NDUFA12;NDUFB11;NDUFB5;NDUFA10;NDUFA2;NDUFB2;NDUFA1;NDUFC2;NDUFC1;NDUFS7;NDUFS6;NDUFS2;NDUFV3;NDUFV2;NDUFV1
61220	GO_Biological_Process_2021	15	chemical synaptic transmission (GO:0007268)	9.71090119129578e-23	3.12593909347811e-19	36	306	10.497705802969	532.088900379374	GABRB3;BRSK1;CHRM1;GRIK5;CPNE6;SLC1A1;CACNA1A;LIN7C;CAMKK2;GRIN2A;GRM5;NPTX1;BSN;ERC2;PPFIA3;GRIA3;SNCA;GABRA2;SYT5;GABBR2;UNC13A;HOMER1;KCNIP2;MINK1;GRIN2B;CACNB3;DLG1;CACNB4;DLG2;DLG4;SNPH;SST;CAMK4;KCNQ3;HAP1;STX1A
75942	Reactome_2016	13	Metabolism Homo sapiens R-HSA-1430728	3.9021231044296e-21	3.98124948960276e-19	90	1908	3.76174425953234	176.774768349872	RPL4;ARF3;SNAP25;COX7B;RPL3;RPL32;RPL31;RPLP1;COX4I1;ATP5C1;ATP5G3;ENO2;RPL8;COX6A1;RPL9;COX7C;RPS15;RPS14;RPS17;RPS19;BSG;RPL35;IDS;RPLP2;RPL38;RPL37;PTGDS;GLUL;PRKACB;RPS10;RPS13;COX8A;RPS9;HSP90AA1;TPI1;RPL23;GAA;RPS5;ATP5F1;COX6B1;PKM;PRKAR1B;PRKAR1A;RPL37A;ALDOC;RPL26;ALDOA;SLC25A4;VAMP2;NDUFB9;STXBP1;ATP5A1;RPL11;ATP5J;UQCR10;COX5A;UQCRH;PPP2CA;ATP5B;LDHB;GNG3;TTR;UBB;ATP5E;ATP5D;PSAP;UBC;R…
50020	Reactome_2016	10	Selenoamino acid metabolism Homo sapiens R-HSA-2408522	6.70594356996606e-21	7.16362421861624e-19	29	111	13.5199403473325	628.018706627144	RPL5;RPL30;RPL10;RPL34;RPL12;RPLP0;RPL36A;RPL10A;RPL6;RPL7;RPS4X;RPS15A;RPL18A;RPS18;RPL36;RPL13;RPS11;RPL18;RPS27A;RPL39;RPS12;RPL19;RPS7;RPS8;RPSA;RPS26;RPS25;RPL28;RPS23
50021	Reactome_2016	10	Influenza Life Cycle Homo sapiens R-HSA-168255	2.3969444231772e-20	2.49808378542345e-18	31	136	11.3178500707214	511.312251821374	RPL5;RPL30;RPL10;RPL34;RPL12;RPLP0;RPL36A;CLTA;RPL10A;RPL6;RPL7;RPS4X;RPS15A;RPL18A;RPS18;RPL36;RPL13;RPS11;RPL18;RPS27A;RPL39;RPS12;RPL19;RPS7;RPS8;RPSA;RPS26;RPS25;CALR;RPL28;RPS23
73798	GO_Biological_Process_2021	13	cellular protein metabolic process (GO:0044267)	1.26959507012983e-19	1.26033045745591e-17	40	417	7.18432686490763	312.593070398513	RPL4;APP;RPL3;RPL32;RPL31;RPLP1;RPL11;RPL8;RPL9;RPS15;CST3;RPS14;RPS17;RPS19;RPL14;RPS3;RPL35;RPLP2;RPL38;RPL37;APOE;RPS10;RPS13;RPL41;RPS9;RPL23;RPS5;EEF1A1;RPS28;RPS27;RPS29;RPL27A;EEF1A2;RPL37A;SPARCL1;CPE;RPS20;RPL26;RPS21;RPS24
73799	GO_Biological_Process_2021	13	gene expression (GO:0010467)	2.19596053858952e-19	2.12256922585245e-17	37	356	7.79532392894462	334.906582572323	RPL4;RPL3;RPL32;RPL31;RPLP1;CELF2;RPL11;RPL8;RPL9;RPS15;RPS14;RPS17;RPS19;RPL14;RPS3;RPL35;RPLP2;RPL38;RPL37;RPS10;RPS13;RPL41;RPS9;RPL23;RPS5;EEF1A1;RPS28;HNRNPK;RPS27;RPS29;RPL27A;EEF1A2;RPL37A;RPS20;RPL26;RPS21;RPS24
75943	Reactome_2016	13	Metabolism of amino acids and derivatives Homo sapiens R-HSA-71291	2.29717612161195e-19	2.16346869094377e-17	36	335	8.07230560923956	346.44266074134	RPL4;RPL3;RPL32;RPL31;RPLP1;RPL11;RPL8;RPL9;RPS15;RPS14;RPS17;RPS19;RPL14;RPS3;RPL35;RPLP2;RPL38;RPL37;CKB;GLUL;RPS10;RPS13;RPL41;RPS9;RPL23;RPS5;RPS28;RPS27;RPS29;RPL27A;RPL37A;RPS20;RPL26;FAU;RPS21;RPS24
50022	Reactome_2016	10	Influenza Infection Homo sapiens R-HSA-168254	2.74343448203998e-19	2.79111798613258e-17	31	147	10.238784568112	437.604691744287	RPL5;RPL30;RPL10;RPL34;RPL12;RPLP0;RPL36A;CLTA;RPL10A;RPL6;RPL7;RPS4X;RPS15A;RPL18A;RPS18;RPL36;RPL13;RPS11;RPL18;RPS27A;RPL39;RPS12;RPL19;RPS7;RPS8;RPSA;RPS26;RPS25;CALR;RPL28;RPS23
76807	KEGG_2021_Human	13	Pathways of neurodegeneration	3.07228495004554e-19	2.82112565537932e-17	42	475	6.59515746007394	281.129766838181	APP;GRIA2;NDUFB9;COX7B;COX4I1;CAMK2A;ATP2A2;COX7A2;UQCR10;COX6A1;KLC1;COX7C;COX5A;UQCRH;PPP3CA;PPP3R1;PPP3CB;UCHL1;TUBA1A;UBB;KIF5A;UBC;NEFL;MAPK1;RAC1;COX8A;PRNP;GABARAPL1;PRKCB;NDUFA4;NDUFA3;COX6C;TUBA4A;COX6B1;PINK1;TUBB2A;UQCRQ;CTNNB1;CALM3;CALM1;CALM2;SLC25A4
50023	Reactome_2016	10	Influenza Viral RNA Transcription and Replication Homo sapiens R-HSA-168273	4.89477232453773e-19	4.86403770761622e-17	29	128	11.1885123423585	471.718298294868	RPL5;RPL30;RPL10;RPL34;RPL12;RPLP0;RPL36A;RPL10A;RPL6;RPL7;RPS4X;RPS15A;RPL18A;RPS18;RPL36;RPL13;RPS11;RPL18;RPS27A;RPL39;RPS12;RPL19;RPS7;RPS8;RPSA;RPS26;RPS25;RPL28;RPS23
47536	GO_Biological_Process_2021	10	mitochondrial respiratory chain complex assembly (GO:0033108)	6.67325732066963e-19	6.48064284800485e-17	25	90	14.6010838476592	611.070086732515	NDUFA13;NDUFB8;NDUFA11;NDUFB10;NDUFB6;NDUFA12;NDUFB11;NDUFB5;NDUFA10;NDUFB2;UQCRFS1;NDUFV3;NDUFV2;NDUFV1;NDUFA7;NDUFA6;NDUFA5;UQCC2;NDUFA2;NDUFA1;NDUFC2;NDUFC1;NDUFS7;NDUFS6;NDUFS2
76808	KEGG_2021_Human	13	Parkinson disease	1.14866423181444e-18	1.02903505450108e-16	31	249	9.41095612556949	388.747135164669	NDUFB9;COX7B;COX4I1;CAMK2A;COX7A2;UQCR10;COX6A1;KLC1;COX7C;COX5A;UQCRH;UCHL1;TUBA1A;UBB;KIF5A;UBC;PRKACB;COX8A;NDUFA4;NDUFA3;COX6C;TUBA4A;COX6B1;PINK1;TUBB2A;UQCRQ;GNAS;CALM3;CALM1;CALM2;SLC25A4
73800	GO_Biological_Process_2021	13	rRNA metabolic process (GO:0016072)	1.27171326655726e-18	1.11214353049163e-16	26	162	12.4929667519182	514.787269979408	RPL4;RPL3;RPL32;RPL31;RPLP1;RPL11;RPL8;RPL9;RPS15;RPS14;RPS17;RPS19;RPL14;RPL35;RPLP2;RPL38;RPL37;RPS9;RPL41;RPL23;RPS28;RPS27;RPL27A;RPL37A;RPL26;RPS24
50024	Reactome_2016	10	Infectious disease Homo sapiens R-HSA-5663205	1.73558958529952e-18	1.64803873288552e-16	45	348	5.79570889879212	237.016584722094	RPL5;RPL30;ARF1;RPL10;RPL34;RPL12;RPLP0;RPL36A;CLTA;RPL10A;AP2A2;RPL6;RPL7;RPS4X;PSMB7;PSMB4;RPS15A;RPL18A;RPS18;SV2A;PSMB1;RPL36;AP1S1;RPL13;RPS11;RPL18;RPS27A;B2M;RPL39;AP2M1;RPS12;RPL19;MAP2K1;RPS7;RPS8;RPSA;RANGAP1;RPS26;STX1B;RPS25;CHMP4B;CALR;SLC25A5;RPL28;RPS23
75944	Reactome_2016	13	Respiratory electron transport	ATP synthesis by chemiosmotic coupling	and heat production by uncoupling proteins. Homo sapiens R-HSA-163200	3.63128378087071e-18	3.10179193654375e-16	22	109	16.3474830241645	656.464983710993	COX8A;NDUFB9;COX7B;NDUFA4;COX4I1;NDUFA3;ATP5A1;ATP5C1;ATP5J;ATP5G3;UQCR10;COX6A1;ATP5F1;COX6C;COX7C;COX5A;UQCRH;COX6B1;ATP5B;UQCRQ;ATP5E;ATP5D
75945	Reactome_2016	13	Disease Homo sapiens R-HSA-1643685	3.77199131419099e-18	3.14875547659625e-16	50	725	5.11784511784512	205.322462929235	RPL4;SNAP25;RPL3;HSP90AB1;RPL32;RPL31;RPLP1;RPL8;RPL9;RPS15;RPS14;RPS17;RPS19;RPL35;RPLP2;RPL38;RPL37;RAC1;RPS10;RPS13;RPS9;HSP90AA1;RPL23;RPS5;CANX;RPL37A;RPL26;SLC25A4;VAMP2;RPL11;PPP2CA;TTR;UBB;UBC;RPL14;RPS3;RPL41;SYT1;EEF2;FKBP1A;RPS28;RPS27;RPS29;RPL27A;CTNNB1;RPS20;FAU;CALM1;RPS21;RPS24
50950	KEGG_2021_Human	10	Retrograde endocannabinoid signaling	3.41599773317448e-18	3.17316485083795e-16	30	148	9.72030548670195	390.931849321475	GRIA1;NDUFA13;NDUFB8;NDUFA11;NDUFB10;NDUFB6;NDUFA12;NDUFB11;NDUFB5;NDUFA10;ITPR1;NDUFB2;ADCY1;GNAI2;NDUFV3;NDUFV2;NDUFV1;NDUFA7;NDUFA6;NDUFA5;NDUFA2;NDUFA1;NDUFC2;NDUFC1;GABRG2;MAPK10;NDUFS7;NDUFS6;GNB2;NDUFS2
63127	Reactome_2016	15	Transmission across Chemical Synapses Homo sapiens R-HSA-112315	2.64192711606718e-19	4.25218169331013e-16	28	211	11.7208186006643	501.388585270881	GABRB3;CAMK2B;GRIK5;RASGRF2;SLC1A1;CACNA1A;LIN7C;GNAI1;GRIN2A;EPB41L1;CAMK2G;PPFIA3;GRIA3;PPFIA2;KCNJ3;GABRA2;GABBR2;CACNA2D1;PRKCA;GRIN2B;ARHGEF9;CACNB3;DLG1;CACNB4;DLG4;CAMK4;PLCB1;STX1A
50025	Reactome_2016	10	Metabolism Homo sapiens R-HSA-1430728	5.85109033237885e-18	5.31951255111805e-16	117	1908	2.75541190439069	109.334478877912	RPL5;RPL30;NDUFA13;AHCYL1;NDUFA11;NDUFA12;RPL34;NDUFA10;GDE1;RPL10A;RPL6;GLS;RPL7;PPP1CB;RPL18A;MPC1;PPP2R1A;RPS18;MPC2;RPL36;RPS11;RPL39;RPS12;ACOT7;RPS7;RPS8;RPSA;SLC6A11;ACSL3;SDHA;SDHB;ATP5J2;COX7A2L;UQCRC1;UQCRC2;RPL28;NDUFB10;NDUFB11;ITPR1;ATP5H;ATP5O;OAZ1;PLD3;LDHA;PGK1;PIP5K1A;CYC1;NDUFV3;NDUFV2;NDUFV1;GSTM1;PDHA1;GOT1;RPS26;QDPR;GLUD1;RPS25;SYNJ1;FASN;GNB2;CYCS;ACO2;GSTM5;CDS2;RPS23;ARF1…
73801	GO_Biological_Process_2021	13	rRNA processing (GO:0006364)	6.8922169582604e-18	5.62558064170899e-16	26	173	11.5516119491275	456.475102023362	RPL4;RPL3;RPL32;RPL31;RPLP1;RPL11;RPL8;RPL9;RPS15;RPS14;RPS17;RPS19;RPL14;RPL35;RPLP2;RPL38;RPL37;RPS9;RPL41;RPL23;RPS28;RPS27;RPL27A;RPL37A;RPL26;RPS24
63128	Reactome_2016	15	Neuronal System Homo sapiens R-HSA-112316	5.69689654619999e-19	6.11276999407259e-16	32	301	9.2171981220101	387.207075158982	GABRB3;CAMK2B;GRIK5;RASGRF2;SLC1A1;CACNA1A;LIN7C;GNAI1;GRIN2A;EPB41L1;CAMK2G;PPFIA3;GRIA3;PPFIA2;KCNJ3;GABRA2;GABBR2;KCNB1;CACNA2D1;PRKCA;KCNAB1;KCNAB2;GRIN2B;ARHGEF9;CACNB3;DLG1;CACNB4;DLG4;CAMK4;KCNQ3;PLCB1;STX1A
73802	GO_Biological_Process_2021	13	ribosome biogenesis (GO:0042254)	9.03697323859644e-18	7.21582667507929e-16	27	192	10.7132397803539	420.443316830506	RPL4;RPL3;RPL32;RPL31;RPLP1;RPL11;RPL8;RPL9;RPS15;RPS14;RPS17;RPS19;RPL14;RPL35;RPLP2;RPL38;RPL37;GLUL;RPS9;RPL41;RPL23;RPS28;RPS27;RPL27A;RPL37A;RPL26;RPS24
50951	KEGG_2021_Human	10	Thermogenesis	1.38247204389585e-17	1.23068813407645e-15	36	232	7.07804081632653	274.770063650658	NDUFA13;NDUFB8;NDUFA11;NDUFB10;NDUFB6;NDUFA12;NDUFB11;NDUFB5;NDUFA10;NDUFB2;UQCR11;ADCY1;COX5B;UQCRFS1;CYC1;NDUFV3;NDUFV2;HRAS;NDUFV1;NDUFA7;NDUFA6;NDUFA5;NDUFA2;NDUFA1;NDUFC2;NDUFC1;ACSL3;SDHA;SDHB;COX7A2L;NDUFS7;RHEB;NDUFS6;UQCRC1;NDUFS2;UQCRC2
75946	Reactome_2016	13	Ribosomal scanning and start codon recognition Homo sapiens R-HSA-72702	1.96132996905265e-17	1.5008260367355e-15	17	57	27.09375	1042.30533497214	EIF4A2;RPS9;RPS5;RPS15;RPS14;RPS17;RPS28;RPS27;RPS19;RPS29;RPS3;RPS20;FAU;RPS10;RPS21;RPS13;RPS24
75947	Reactome_2016	13	Translation initiation complex formation Homo sapiens R-HSA-72649	1.96132996905265e-17	1.5008260367355e-15	17	57	27.09375	1042.30533497214	EIF4A2;RPS9;RPS5;RPS15;RPS14;RPS17;RPS28;RPS27;RPS19;RPS29;RPS3;RPS20;FAU;RPS10;RPS21;RPS13;RPS24
76809	KEGG_2021_Human	13	Amyotrophic lateral sclerosis	2.59415616461403e-17	1.94455828420966e-15	35	364	7.09684519442406	271.033381404568	GRIA2;NDUFB9;COX7B;COX4I1;SLC1A2;COX7A2;UQCR10;COX6A1;KLC1;COX7C;COX5A;ACTB;UQCRH;ACTG1;PPP3CA;PPP3R1;PPP3CB;TUBA1A;KIF5A;NEFL;RAC1;UBQLN2;COX8A;GABARAPL1;NDUFA4;NDUFA3;CHCHD10;COX6C;TUBA4A;COX6B1;PINK1;TUBB2A;UQCRQ;MATR3;PFN2
75948	Reactome_2016	13	Activation of the mRNA upon binding of the cap-binding complex and eIFs	and subsequent binding to 43S Homo sapiens R-HSA-72662	2.73420818893412e-17	2.008549335591e-15	17	58	26.4315806145074	1008.05038879347	EIF4A2;RPS9;RPS5;RPS15;RPS14;RPS17;RPS28;RPS27;RPS19;RPS29;RPS3;RPS20;FAU;RPS10;RPS21;RPS13;RPS24
47537	GO_Biological_Process_2021	10	nuclear-transcribed mRNA catabolic process (GO:0000956)	2.7355038011059e-17	2.38547096778071e-15	31	171	8.47304101838755	323.141711441356	RPL5;RPL30;RPL10;RPL34;RPL12;RPLP0;RPL36A;RPL10A;RPL6;RPL7;RPS4X;RPS15A;RPL18A;PPP2R1A;RPS18;RPL36;RPL13;RPS11;RPL18;RPS27A;RPL39;RPS12;RPL19;RPS7;RPS8;RPSA;RPS26;RPS25;CSDE1;RPL28;RPS23
75949	Reactome_2016	13	The citric acid (TCA) cycle and respiratory electron transport Homo sapiens R-HSA-1428517	4.82537129384833e-17	3.45031950476902e-15	24	153	12.0812794560766	453.89438071562	COX8A;NDUFB9;COX7B;NDUFA4;COX4I1;NDUFA3;ATP5A1;ATP5C1;ATP5J;ATP5G3;UQCR10;COX6A1;ATP5F1;COX6C;COX7C;COX5A;UQCRH;COX6B1;LDHB;ATP5B;UQCRQ;ATP5E;BSG;ATP5D
75950	Reactome_2016	13	Formation of the ternary complex	and subsequently	the 43S complex Homo sapiens R-HSA-72695	4.88474310503645e-17	3.45031950476902e-15	16	50	29.912050256996	1123.43169507327	RPS9;RPS5;RPS15;RPS14;RPS17;RPS28;RPS27;RPS19;RPS29;RPS3;RPS20;FAU;RPS10;RPS21;RPS13;RPS24
61221	GO_Biological_Process_2021	15	anterograde trans-synaptic signaling (GO:0098916)	1.33254478009528e-17	1.07236541178168e-14	28	244	9.91336238198983	385.20209552758	GABRB3;CHRM1;CPNE6;SLC1A1;CACNA1A;CAMKK2;GRIN2A;GRM5;NPTX1;BSN;GRIA3;SNCA;GABRA2;SYT5;GABBR2;HOMER1;KCNIP2;MINK1;GRIN2B;CACNB3;DLG1;CACNB4;DLG2;DLG4;SST;CAMK4;KCNQ3;HAP1
50952	KEGG_2021_Human	10	Ribosome	2.09163278641744e-16	1.78750937927235e-14	29	158	8.57323058575295	309.522914497229	RPL5;RPL30;RPL10;RPL34;RPL12;RPLP0;RPL36A;RPL10A;RPL6;RPL7;RPS4X;RPS15A;RPL18A;RPS18;RPL36;RPL13;RPS11;RPL18;RPS27A;RPL39;RPS12;RPL19;RPS7;RPS8;RPSA;RPS26;RPS25;RPL28;RPS23
76810	KEGG_2021_Human	13	Alzheimer disease	2.78272156680194e-16	1.92847854997425e-14	34	369	6.74524285787557	241.600650399631	APP;RTN3;NDUFB9;COX7B;COX4I1;ATP2A2;COX7A2;UQCR10;COX6A1;KLC1;COX7C;COX5A;RTN4;UQCRH;PPP3CA;PPP3R1;PPP3CB;TUBA1A;KIF5A;MAPK1;APOE;COX8A;NDUFA4;NDUFA3;COX6C;TUBA4A;COX6B1;TUBB2A;UQCRQ;CTNNB1;CALM3;CALM1;CALM2;SLC25A4
73803	GO_Biological_Process_2021	13	ncRNA processing (GO:0034470)	3.02166021339178e-16	2.05528851181259e-14	26	201	9.68944099378882	346.257552212023	RPL4;RPL3;RPL32;RPL31;RPLP1;RPL11;RPL8;RPL9;RPS15;RPS14;RPS17;RPS19;RPL14;RPL35;RPLP2;RPL38;RPL37;RPL41;RPS9;RPL23;RPS28;RPS27;RPL27A;RPL37A;RPL26;RPS24
47538	GO_Biological_Process_2021	10	peptide biosynthetic process (GO:0043043)	4.20196764502513e-16	3.52058975435145e-14	29	162	8.313668787353	294.352165727521	RPL5;RPL30;RPL10;RPL34;RPL12;RPLP0;RPL36A;RPL10A;RPL6;RPL7;RPS4X;RPS15A;RPL18A;RPS18;RPL36;RPL13;RPS11;RPL18;RPS27A;RPL39;RPS12;RPL19;RPS7;RPS8;RPSA;RPS26;RPS25;RPL28;RPS23
1	GO_Biological_Process_2021	6	mitochondrial translational elongation (GO:0070125)	1.60689182166981e-17	4.18273941180652e-14	30	89	9.92888345273458	383.946396510434	MRPS17;MRPS15;MRPS16;MRPS36;MRPS11;MRPL18;MRPS34;MRPL17;MRPL36;MRPL14;MRPL58;MRPL15;MRPL34;MRPL12;MRPL57;MRPL54;MRPL33;MRPL11;MRPL4;MRPL3;MRPL40;GADD45GIP1;MRPS25;MRPS23;MRPL49;MRPL27;MRPL46;MRPL24;MRPL43;MRPL51
2	GO_Biological_Process_2021	6	mitochondrial translational termination (GO:0070126)	1.60689182166981e-17	4.18273941180652e-14	30	89	9.92888345273458	383.946396510434	MRPS17;MRPS15;MRPS16;MRPS36;MRPS11;MRPL18;MRPS34;MRPL17;MRPL36;MRPL14;MRPL58;MRPL15;MRPL34;MRPL12;MRPL57;MRPL54;MRPL33;MRPL11;MRPL4;MRPL3;MRPL40;GADD45GIP1;MRPS25;MRPS23;MRPL49;MRPL27;MRPL46;MRPL24;MRPL43;MRPL51
3	GO_Biological_Process_2021	6	translational elongation (GO:0006414)	2.88300029995968e-17	5.00296652053004e-14	32	104	8.69054178145087	330.980283664635	MRPS17;MRPS15;MRPS16;MRPS36;MRPL18;MRPS11;MRPS34;LTN1;MRPL17;MRPL14;MRPL36;MRPL58;MRPL15;MRPL12;MRPL34;MRPL57;MRPL54;MRPL11;MRPL33;MRPL4;MRPL3;MRPL40;GADD45GIP1;MRPS25;MRPS23;MRPL27;MRPL49;MRPL24;MRPL46;MRPL43;MRPL51;NEMF
50026	Reactome_2016	10	Metabolism of proteins Homo sapiens R-HSA-392499	7.20140565952794e-16	5.91761661214671e-14	78	1074	3.15783658652076	110.104557469202	PCSK2;RPL5;RPL30;ARF1;RPL34;RPLP0;RPL10A;TOMM20;ATP5G1;RPL6;RPL7;EEF1B2;RPS4X;PCMT1;TUBA1B;RPL18A;RPS18;KIF5C;KIF5B;RPL36;RPS11;SEC62;RPL39;B2M;CTSD;RPS12;EIF5A;RPS7;EIF1AX;RPS8;ATP6AP2;RPSA;ANK2;ANK3;RANGAP1;EEF1G;VDAC1;ATP6V0D1;RPL28;PFDN5;GRIA1;NAPA;RAB1A;RPL10;DCTN2;RPL12;RPL36A;ADD1;HSP90B1;GNAI2;RPS15A;EIF4H;RPL13;CYC1;RPL18;RPS27A;RPL19;SPTBN2;HSPA9;TIMM8B;PMM1;HSPA5;USP9X;MYO5A;TUBB4B;TUB…
50027	Reactome_2016	10	Major pathway of rRNA processing in the nucleolus Homo sapiens R-HSA-6791226	8.26275370437997e-16	6.66165029788974e-14	29	166	8.06926388229027	280.242335795598	RPL5;RPL30;RPL10;RPL34;RPL12;RPLP0;RPL36A;RPL10A;RPL6;RPL7;RPS4X;RPS15A;RPL18A;RPS18;RPL36;RPL13;RPS11;RPL18;RPS27A;RPL39;RPS12;RPL19;RPS7;RPS8;RPSA;RPS26;RPS25;RPL28;RPS23
76811	KEGG_2021_Human	13	Prion disease	1.15275408684105e-15	7.69830138357671e-14	29	273	7.80210179441737	268.365949797677	NDUFB9;COX7B;COX4I1;COX7A2;UQCR10;COX6A1;KLC1;COX7C;COX5A;UQCRH;PPP3CA;PPP3R1;PPP3CB;TUBA1A;KIF5A;MAPK1;RAC1;PRKACB;COX8A;HSPA8;PRNP;NDUFA4;NDUFA3;COX6C;TUBA4A;COX6B1;TUBB2A;UQCRQ;SLC25A4
4	GO_Biological_Process_2021	6	translational termination (GO:0006415)	1.75613616222654e-16	1.99120003151605e-13	30	96	8.87253983130272	321.88017780542	MRPS17;MRPS15;MRPS16;MRPS36;MRPS11;MRPL18;MRPS34;MRPL17;MRPL36;MRPL14;MRPL58;MRPL15;MRPL34;MRPL12;MRPL57;MRPL54;MRPL33;MRPL11;MRPL4;MRPL3;MRPL40;GADD45GIP1;MRPS25;MRPS23;MRPL49;MRPL27;MRPL46;MRPL24;MRPL43;MRPL51
3044	Reactome_2016	6	Mitochondrial translation initiation Homo sapiens R-HSA-5368286	2.67737230515028e-16	1.99120003151605e-13	28	84	9.74485596707819	349.416678012404	MRPS17;MRPS15;MRPS16;MRPS36;MRPS11;MRPL18;MRPS34;MRPL17;MRPL36;MRPL14;MRPL15;MRPL34;MRPL12;MRPL54;MRPL33;MRPL11;MRPL4;MRPL3;MRPL40;GADD45GIP1;MRPS25;MRPS23;MRPL49;MRPL27;MRPL46;MRPL24;MRPL43;MRPL51
3045	Reactome_2016	6	Mitochondrial translation termination Homo sapiens R-HSA-5419276	2.67737230515028e-16	1.99120003151605e-13	28	84	9.74485596707819	349.416678012404	MRPS17;MRPS15;MRPS16;MRPS36;MRPS11;MRPL18;MRPS34;MRPL17;MRPL36;MRPL14;MRPL15;MRPL34;MRPL12;MRPL54;MRPL33;MRPL11;MRPL4;MRPL3;MRPL40;GADD45GIP1;MRPS25;MRPS23;MRPL49;MRPL27;MRPL46;MRPL24;MRPL43;MRPL51
3046	Reactome_2016	6	Mitochondrial translation elongation Homo sapiens R-HSA-5389840	2.67737230515028e-16	1.99120003151605e-13	28	84	9.74485596707819	349.416678012404	MRPS17;MRPS15;MRPS16;MRPS36;MRPS11;MRPL18;MRPS34;MRPL17;MRPL36;MRPL14;MRPL15;MRPL34;MRPL12;MRPL54;MRPL33;MRPL11;MRPL4;MRPL3;MRPL40;GADD45GIP1;MRPS25;MRPS23;MRPL49;MRPL27;MRPL46;MRPL24;MRPL43;MRPL51
47539	GO_Biological_Process_2021	10	translation (GO:0006412)	2.69855284505546e-15	2.13535487165222e-13	32	214	6.72667015524158	225.653285665571	RPL5;RPL30;RPL10;RPL34;RPL12;RPLP0;RPL36A;RPL10A;RPL6;RPL7;EEF1B2;RPS4X;RPS15A;RPL18A;RPS18;RPL36;RPL13;RPS11;RPL18;RPS27A;RPL39;RPS12;RPL19;NDUFA7;RPS7;RPS8;RPSA;RPS26;EEF1G;RPS25;RPL28;RPS23
50028	Reactome_2016	10	rRNA processing Homo sapiens R-HSA-72312	7.55936839656049e-15	5.87294202881872e-13	29	180	7.31581697297439	237.881022416908	RPL5;RPL30;RPL10;RPL34;RPL12;RPLP0;RPL36A;RPL10A;RPL6;RPL7;RPS4X;RPS15A;RPL18A;RPS18;RPL36;RPL13;RPS11;RPL18;RPS27A;RPL39;RPS12;RPL19;RPS7;RPS8;RPSA;RPS26;RPS25;RPL28;RPS23
75951	Reactome_2016	13	Transmission across Chemical Synapses Homo sapiens R-HSA-112315	9.16316794842856e-15	6.01005640617466e-13	25	211	8.73163082437276	282.237606164227	GRIA2;SNAP25;STXBP1;CAMK2A;SLC1A2;SLC1A3;CPLX1;GNG3;TSPAN7;NPTN;NEFL;MAPK1;SLC17A7;GLUL;PRKACB;NSF;GABRA1;HSPA8;GABBR1;SYT1;PRKCB;SYN2;GNB1;CALM1;VAMP2
50029	Reactome_2016	10	Metabolism of amino acids and derivatives Homo sapiens R-HSA-71291	1.23404602261491e-14	9.41621188327413e-13	39	335	5.08151612376964	162.740092072552	RPL5;RPL30;RPL10;RPL34;RPL12;RPLP0;RPL36A;RPL10A;OAZ1;RPL6;GLS;RPL7;RPS4X;PSMB7;PSMB4;RPS15A;RPL18A;RPS18;PSMB1;RPL36;RPL13;RPS11;RPL18;RPS27A;RPL39;RPS12;RPL19;PDHA1;RPS7;GOT1;RPS8;SLC6A11;RPSA;RPS26;QDPR;RPS25;GLUD1;RPL28;RPS23
3047	Reactome_2016	6	Mitochondrial translation Homo sapiens R-HSA-5368287	2.03221866228453e-15	1.32246629448166e-12	28	90	8.79901765564848	297.667672338125	MRPS17;MRPS15;MRPS16;MRPS36;MRPS11;MRPL18;MRPS34;MRPL17;MRPL36;MRPL14;MRPL15;MRPL34;MRPL12;MRPL54;MRPL33;MRPL11;MRPL4;MRPL3;MRPL40;GADD45GIP1;MRPS25;MRPS23;MRPL49;MRPL27;MRPL46;MRPL24;MRPL43;MRPL51
5	GO_Biological_Process_2021	6	mitochondrial translation (GO:0032543)	2.72525860065903e-15	1.57641069722566e-12	30	105	7.80412371134021	261.720755623547	MRPS17;MRPS15;MRPS16;MRPS36;MRPL18;MRPS11;MRPS34;MRPL17;MRPL14;MRPL36;MRPL58;MRPL15;MRPL12;MRPL34;MRPL57;MRPL54;MRPL11;MRPL33;MRPL4;MRPL3;MRPL40;GADD45GIP1;MRPS25;MRPS23;MRPL27;MRPL49;MRPL24;MRPL46;MRPL43;MRPL51
73804	GO_Biological_Process_2021	13	substantia nigra development (GO:0021762)	1.02343570947769e-13	6.59487607177463e-12	13	43	27.2847222222222	816.098071477791	YWHAE;NDRG2;ACTB;COX6B1;YWHAQ;BASP1;PLP1;MBP;CALM3;CKB;CALM1;CALM2;YWHAH
73805	GO_Biological_Process_2021	13	chemical synaptic transmission (GO:0007268)	1.59017374273215e-13	1.00701864776813e-11	28	306	6.5779618729259	193.850976934693	NAPB;GRIA2;SNAP25;STXBP1;NRXN1;SLC1A2;SLC1A3;CPLX1;NRGN;KIF5A;MAPK1;DLGAP1;KIF1B;SLC17A7;MBP;APOE;SNCB;PRKACB;GABRA1;HSPA8;SYT1;SYN2;PRKAR1B;PRKAR1A;PLP1;CALM1;VAMP2;PAFAH1B1
50953	KEGG_2021_Human	10	Coronavirus disease	1.00418736229257e-12	7.52788175276517e-11	30	232	5.65354361523109	156.189559003614	RPL5;RPL30;RPL10;RPL34;RPL12;RPLP0;RPL36A;RPL10A;RPL6;RPL7;RPS4X;RPS15A;RPL18A;RPS18;RPL36;RPL13;RPS11;RPL18;RPS27A;RPL39;RPS12;RPL19;RPS7;RPS8;RPSA;RPS26;MAPK10;RPS25;RPL28;RPS23
61222	GO_Biological_Process_2021	15	regulation of cation channel activity (GO:2001257)	1.18155669522694e-13	7.60686200387102e-11	16	89	16.1255964291211	480.006974952337	CAMK2B;PRRT1;HOMER1;MINK1;KCNAB1;GRIN2B;CACNB3;GRIN2A;DLG1;CACNB4;DLG2;DLG4;PTK2B;FGF13;GRIA3;SHANK1
63129	Reactome_2016	15	Neurotransmitter Receptor Binding And Downstream Transmission In The Postsynaptic Cell Homo sapiens R-HSA-112314	1.53221898978995e-13	8.22035488022307e-11	19	142	11.4648312392215	338.291505119327	GABRB3;CAMK2B;GABRA2;GABBR2;RASGRF2;GRIK5;PRKCA;GRIN2B;GNAI1;GRIN2A;DLG1;ARHGEF9;EPB41L1;DLG4;CAMK4;PLCB1;CAMK2G;GRIA3;KCNJ3
50030	Reactome_2016	10	Ribosomal scanning and start codon recognition Homo sapiens R-HSA-72702	1.19124511235982e-12	8.77619028467849e-11	16	57	14.5763602251407	400.208867646736	RPS7;RPS8;EIF1AX;RPSA;RPS4X;RPS26;RPS25;RPS15A;EIF5;RPS18;EIF4H;EIF3F;RPS11;RPS27A;RPS12;RPS23
73806	GO_Biological_Process_2021	13	mitochondrial electron transport	cytochrome c to oxygen (GO:0006123)	1.53389910412848e-12	9.54917188044731e-11	9	17	70.0170094936709	1904.68728597185	COX8A;COX7B;NDUFA4;COX4I1;COX6A1;COX6C;COX5A;COX7C;COX6B1
82808	KEGG_2021_Human	9	Parkinson disease	5.66239942005565e-14	2.68171236533835e-10	35	249	5.40593780212697	164.89377217868	PSMD12;CAMK2D;NDUFB7;UQCRB;NDUFB4;NDUFB3;PARK7;PSMA7;UBE2L3;TXN2;PSMD8;PSMB6;MAPK9;PSMB5;TUBB3;MFN2;PRKACA;NDUFA9;NDUFA8;XBP1;SEM1;PSMA6;PSMA3;TUBB2B;PSMC5;NDUFS8;PSMA1;PSMC3;PSMC1;NDUFAB1;PSMC2;NDUFS4;VDAC3;NDUFS1;ATF4
75952	Reactome_2016	13	Neuronal System Homo sapiens R-HSA-112316	4.53912801941634e-12	2.77870286921937e-10	26	301	6.13438735177866	160.219684445055	GRIA2;RTN3;SNAP25;STXBP1;CAMK2A;SLC1A2;SLC1A3;CPLX1;GNG3;TSPAN7;NPTN;NEFL;MAPK1;SLC17A7;GLUL;PRKACB;NSF;GABRA1;HSPA8;GABBR1;SYT1;PRKCB;SYN2;GNB1;CALM1;VAMP2
73807	GO_Biological_Process_2021	13	aerobic electron transport chain (GO:0019646)	5.76750316953012e-12	3.36254589550542e-10	14	70	15.7709003215434	408.131689083105	COX8A;NDUFB9;COX7B;NDUFA4;COX4I1;NDUFA3;UQCR10;COX6A1;COX6C;COX7C;COX5A;UQCRH;COX6B1;UQCRQ
75953	Reactome_2016	13	TP53 Regulates Metabolic Genes Homo sapiens R-HSA-5628897	5.67929641382962e-12	3.36254589550542e-10	15	84	13.7489481065919	356.017926291274	YWHAE;COX8A;COX7B;YWHAB;NDUFA4;COX4I1;COX6A1;COX6C;COX7C;YWHAZ;COX5A;COX6B1;YWHAQ;YWHAG;YWHAH
76812	KEGG_2021_Human	13	Oxidative phosphorylation	5.72494525719354e-12	3.36254589550542e-10	18	133	9.97252513808242	258.150661841557	ATP6V1A;COX8A;NDUFB9;COX7B;NDUFA4;COX4I1;NDUFA3;COX7A2;UQCR10;COX6A1;COX6C;COX7C;COX5A;UQCRH;COX6B1;UQCRQ;ATP6V1B2;ATP6V1E1
75954	Reactome_2016	13	Vesicle-mediated transport Homo sapiens R-HSA-5653656	6.11230359475102e-12	3.50788923492508e-10	33	492	4.73130987554839	122.165815197052	ARF3;YWHAE;APP;NAPB;SPARC;YWHAB;CLTC;KLC1;HSPH1;UBB;YWHAQ;FTH1;KIF5A;UBC;KIF1B;APOE;KIF1A;RAC1;RAB6A;SPTAN1;RAB6B;SPTBN1;YWHAG;YWHAH;NSF;HSPA8;HSP90AA1;DYNLL2;YWHAZ;DNM1;CALM1;VAMP2;PAFAH1B1
73808	GO_Biological_Process_2021	13	mitochondrial ATP synthesis coupled electron transport (GO:0042775)	7.07991084784967e-12	4.00069423756182e-10	14	71	15.4934281040221	397.774551627645	COX8A;NDUFB9;COX7B;NDUFA4;COX4I1;NDUFA3;UQCR10;COX6A1;COX6C;COX7C;COX5A;UQCRH;COX6B1;UQCRQ
6	GO_Biological_Process_2021	6	ubiquitin-dependent protein catabolic process (GO:0006511)	7.692090641171e-13	4.00450238779362e-10	53	354	3.47678453027045	96.9793888920213	UBXN1;FAF1;KEAP1;FBXO21;NUB1;RNF115;RNF114;PSMD4;PSMD5;TRIM3;BTRC;RNF111;KCTD2;VPS37A;ARMC8;RNF167;CDC34;IFI27;TBL1XR1;PSME3;RBCK1;CLOCK;ANAPC2;PSMD11;TSG101;RNF34;PSMD13;VPS4B;FBXO45;RNF4;RNF5;PSMB10;FZR1;RMND5A;RNF216;PSMB2;PSMB3;BUB3;DCAF11;RNF20;UBE2H;ANKIB1;CRBN;UBE2G1;UBE2A;NTAN1;RNF146;NSFL1C;ITCH;PSMC4;TOLLIP;CDC16;KBTBD7
76813	KEGG_2021_Human	13	Cardiac muscle contraction	9.6600964960307e-12	5.37599006513951e-10	15	87	13.1740591397849	334.133892225381	COX8A;COX7B;COX4I1;ATP2A2;ATP1A2;COX7A2;UQCR10;COX6A1;ATP1B1;COX6C;COX7C;COX5A;UQCRH;COX6B1;UQCRQ
7	GO_Biological_Process_2021	6	RNA splicing	via transesterification reactions with bulged adenosine as nucleophile (GO:0000377)	1.19898516971561e-12	5.67446981230859e-10	43	251	4.05944055944056	111.429798782728	SF3B4;SF3B3;RBM8A;DDX46;YTHDC1;CSTF3;EIF4A3;CSTF2;SRRT;DDX42;CASC3;CCAR1;PQBP1;EFTUD2;PNN;SNRPD2;POLR2A;SNRPD1;RSRC1;SNRNP70;POLR2C;POLR2E;RALY;SNRPD3;TXNL4A;POLR2I;POLR2J;ZRSR2;SF3A1;NCBP2;BUD31;PRPF4B;LSM4;U2SURP;SRRM1;CHERP;SMU1;NUDT21;HNRNPUL1;SRSF2;SNRNP27;SNRPE;HNRNPH3
61223	GO_Biological_Process_2021	15	regulation of neurotransmitter receptor activity (GO:0099601)	1.2369685469953e-12	5.68828821825408e-10	13	58	21.0482304526749	577.107906234773	CAMK2B;PRRT1;MINK1;GRIN2B;GRIN2A;DLG1;DLG2;DLG4;PTK2B;NPTX1;GRIA3;DLGAP4;SHANK1
8	GO_Biological_Process_2021	6	mRNA splicing	via spliceosome (GO:0000398)	1.64899909723262e-12	7.15390775016083e-10	45	274	3.86243398340154	104.791127157431	SF3B4;SF3B3;RBM8A;DDX46;YTHDC1;CSTF3;EIF4A3;CSTF2;SRRT;DDX42;CASC3;CCAR1;PQBP1;EFTUD2;PNN;SNRPD2;POLR2A;SNRPD1;RSRC1;SNRNP70;POLR2C;POLR2E;RALY;SNRPD3;TXNL4A;POLR2I;POLR2J;ZRSR2;PRMT5;SF3A1;SCAF11;NCBP2;BUD31;PRPF4B;LSM4;U2SURP;SRRM1;CHERP;SMU1;NUDT21;HNRNPUL1;SRSF2;SNRNP27;SNRPE;HNRNPH3
78997	GO_Biological_Process_2021	9	protein ubiquitination (GO:0016567)	3.88360852018692e-13	9.19638497580262e-10	51	525	3.60767348954125	103.095913337519	RNF10;UBE3A;PRPF19;UBE2L3;PSMD8;RNF157;NPEPPS;HERC2;RUSC1;ELOC;FBXO9;FBXW11;UBE2E3;AKTIP;UBE2E1;RNF208;FBXO11;RBX1;DDB1;PSMA6;PSMA3;RRAGA;PSMA1;PSMD12;MGRN1;CUL3;UBR3;NEDD8;FBXO44;PSMA7;ANAPC11;PSMB6;PSMB5;CAND1;TNKS2;TRIM44;AMFR;USP22;HUWE1;MIB1;KLHL9;PSMC5;PSMC3;PSMC1;PSMC2;TRIM35;UBE2N;STUB1;LZTR1;TRIM32;UBE2K
50031	Reactome_2016	10	Translation initiation complex formation Homo sapiens R-HSA-72649	1.70240638191083e-11	1.23294618133982e-09	15	57	13.3136824787497	330.131306402013	RPS7;RPS8;EIF1AX;RPSA;RPS4X;RPS26;RPS25;RPS15A;RPS18;EIF4H;EIF3F;RPS11;RPS27A;RPS12;RPS23
76814	KEGG_2021_Human	13	Synaptic vesicle cycle	2.71831798344837e-11	1.49020626167251e-09	14	78	13.7939107717042	335.584092248337	NSF;ATP6V1A;SNAP25;SYT1;STXBP1;CLTC;SLC1A2;SLC1A3;CPLX1;DNM1;ATP6V1B2;SLC17A7;ATP6V1E1;VAMP2
50032	Reactome_2016	10	Activation of the mRNA upon binding of the cap-binding complex and eIFs	and subsequent binding to 43S Homo sapiens R-HSA-72662	2.24029693667201e-11	1.59546480173325e-09	15	58	13.0033924028032	318.866946779609	RPS7;RPS8;EIF1AX;RPSA;RPS4X;RPS26;RPS25;RPS15A;RPS18;EIF4H;EIF3F;RPS11;RPS27A;RPS12;RPS23
82809	KEGG_2021_Human	9	Huntington disease	1.20226095298114e-12	1.89796929110622e-09	37	306	4.54902818332669	124.856345005396	PSMD12;NDUFB7;UQCRB;NDUFB4;DCTN3;NDUFB3;CLTB;AP2A1;PSMA7;PSMD8;PSMB6;MAPK9;ACTR1A;ACTR1B;PSMB5;TUBB3;AP2S1;NDUFA9;NDUFA8;GPX1;AP2B1;SOD2;SEM1;PSMA6;PSMA3;TUBB2B;PSMC5;NDUFS8;PSMA1;PSMC3;PSMC1;NDUFAB1;PSMC2;NDUFS4;VDAC3;NDUFS1;ACTR10
76815	KEGG_2021_Human	13	Huntington disease	3.98045562755528e-11	2.15003140000155e-09	25	306	5.7514827995255	137.730987111855	GRIA2;NDUFB9;COX7B;COX4I1;CLTC;SLC1A2;SLC1A3;COX7A2;UQCR10;COX6A1;KLC1;COX7C;COX5A;UQCRH;TUBA1A;KIF5A;COX8A;NDUFA4;NDUFA3;COX6C;TUBA4A;COX6B1;TUBB2A;UQCRQ;SLC25A4
50033	Reactome_2016	10	Formation of the ternary complex	and subsequently	the 43S complex Homo sapiens R-HSA-72695	3.22205176538479e-11	2.25702085139167e-09	14	50	14.4738186462324	349.664556165642	RPS7;RPS8;EIF1AX;RPSA;RPS4X;RPS26;RPS25;RPS15A;RPS18;EIF3F;RPS11;RPS27A;RPS12;RPS23
63666	KEGG_2021_Human	15	Glutamatergic synapse	6.29219677183544e-12	2.53182267606728e-09	16	114	11.99663685699	309.413789082528	HOMER1;GRIK5;SLC1A1;CACNA1A;PRKCA;GRIN2B;GNAI1;GRIN2A;GRM5;DLG4;GNAQ;PLCB1;GRIA3;SHANK2;SHANK1;KCNJ3
76816	KEGG_2021_Human	13	Glutamatergic synapse	5.01079118061234e-11	2.6673385516506e-09	16	114	10.3438346212271	245.323093454788	GRIA2;PRKCB;SLC1A2;SLC1A3;GNAO1;PPP3CA;PPP3R1;PPP3CB;GNG3;GNB1;GNAS;MAPK1;DLGAP1;SLC17A7;GLUL;PRKACB
75955	Reactome_2016	13	Formation of ATP by chemiosmotic coupling Homo sapiens R-HSA-163210	5.12737193387077e-11	2.69040530187248e-09	8	16	62.0410094637224	1469.98992468019	ATP5B;ATP5E;ATP5A1;ATP5D;ATP5C1;ATP5J;ATP5G3;ATP5F1
75956	Reactome_2016	13	Membrane Trafficking Homo sapiens R-HSA-199991	6.27136395759804e-11	3.24432673468417e-09	29	420	4.83199695859542	113.515409042216	ARF3;YWHAE;APP;NAPB;YWHAB;CLTC;KLC1;UBB;YWHAQ;FTH1;KIF5A;UBC;KIF1B;KIF1A;RAC1;RAB6A;SPTAN1;RAB6B;SPTBN1;YWHAG;YWHAH;NSF;HSPA8;DYNLL2;YWHAZ;DNM1;CALM1;VAMP2;PAFAH1B1
47540	GO_Biological_Process_2021	10	cellular protein metabolic process (GO:0044267)	5.23874054529772e-11	3.61050618549309e-09	38	417	3.84244100412203	90.9596271604845	RPL5;RPL30;RPL10;RPL34;RPL12;RPLP0;UBE2D3;ARAF;RPL36A;RPL10A;RPL6;RPL7;HSP90B1;RPS4X;PCMT1;RPS15A;RPL18A;RPS18;RPL36;RPL13;RPL18;RPS27A;RPS11;RPL39;CHGB;RPL19;RPS12;RPS7;RPS8;APLP2;RPSA;RPS26;RPS25;SPCS1;RPL28;SCG2;RPS23;UBE2M
3048	Reactome_2016	6	mRNA Splicing - Major Pathway Homo sapiens R-HSA-72163	1.68296204396993e-11	6.73961569300572e-09	29	134	5.37447893678584	133.329432076598	SF3B4;SF3B3;RBM8A;CSTF3;EIF4A3;CSTF2;SRRT;CASC3;CCAR1;EFTUD2;SNRPD2;POLR2A;SNRPD1;SNRNP70;POLR2C;POLR2E;SNRPD3;TXNL4A;POLR2I;POLR2J;SF3A1;NCBP2;LSM4;SRRM1;NUDT21;HNRNPUL1;SRSF2;SNRNP27;SNRPE
76817	KEGG_2021_Human	13	Diabetic cardiomyopathy	1.3818559769439e-10	7.04938472682629e-09	20	203	6.98450237391382	158.565130295207	COX8A;NDUFB9;COX7B;PRKCB;NDUFA4;COX4I1;NDUFA3;CAMK2A;ATP2A2;COX7A2;UQCR10;COX6C;COX6A1;COX7C;COX5A;UQCRH;COX6B1;UQCRQ;RAC1;SLC25A4
47541	GO_Biological_Process_2021	10	cellular macromolecule biosynthetic process (GO:0034645)	1.06697774806368e-10	7.23681891662873e-09	32	314	4.31881121242823	99.1643141338728	RPL5;RPL30;RPL10;RPL34;RPL12;RPLP0;RPL36A;RPL10A;RPL6;RPL7;PTMS;EEF1B2;RPS4X;RPS15A;RPL18A;RPS18;RPL36;RPL13;RPS11;RPL18;RPS27A;RPL39;RPS12;RPL19;RPS7;RPS8;RPSA;RPS26;EEF1G;RPS25;RPL28;RPS23
55898	GO_Biological_Process_2021	25	neutrophil degranulation (GO:0043312)	1.12109253836747e-11	7.39589130302044e-09	19	481	8.9783063378569	226.380204123678	CTSA;CD53;CD63;GRN;FCER1G;ANXA3;HEXB;CTSZ;CYBA;CTSS;VAMP8;TYROBP;NPC2;ITGAX;CTSH;CD14;GUSB;CD68;LAIR1
55899	GO_Biological_Process_2021	25	neutrophil activation involved in immune response (GO:0002283)	1.29358686289364e-11	7.39589130302044e-09	19	485	8.89940685730819	223.117181936996	CTSA;CD53;CD63;GRN;FCER1G;ANXA3;HEXB;CTSZ;CYBA;CTSS;VAMP8;TYROBP;NPC2;ITGAX;CTSH;CD14;GUSB;CD68;LAIR1
55900	GO_Biological_Process_2021	25	neutrophil mediated immunity (GO:0002446)	1.43888935856429e-11	7.39589130302044e-09	19	488	8.84111545003713	220.714596778058	CTSA;CD53;CD63;GRN;FCER1G;ANXA3;HEXB;CTSZ;CYBA;CTSS;VAMP8;TYROBP;NPC2;ITGAX;CTSH;CD14;GUSB;CD68;LAIR1
57619	KEGG_2021_Human	25	Lysosome	4.63223282881391e-12	7.39589130302044e-09	12	128	21.3103448275862	556.156998103078	CTSA;CD63;CTSL;NPC2;HEXB;CTSZ;HEXA;LAPTM5;CTSH;GUSB;CD68;CTSS
75957	Reactome_2016	13	Respiratory electron transport Homo sapiens R-HSA-611105	1.47584235995608e-10	7.42571094262834e-09	14	88	11.9237855218563	269.914225806409	COX8A;NDUFB9;COX7B;NDUFA4;COX4I1;NDUFA3;UQCR10;COX6A1;COX6C;COX7C;COX5A;UQCRH;COX6B1;UQCRQ
73809	GO_Biological_Process_2021	13	neurotransmitter transport (GO:0006836)	1.55895715890263e-10	7.73790492520182e-09	13	73	13.6215277777778	307.599076653648	SNAP25;HSPA8;SYT1;NRXN1;STXBP1;SLC1A2;SLC1A3;ATP1A2;SYN2;CPLX1;SLC17A7;GLUL;VAMP2
75958	Reactome_2016	13	Gene Expression Homo sapiens R-HSA-74160	2.19128355519337e-10	1.07314459976337e-08	62	1631	2.72041720889768	60.5057879046772	EIF4A2;RPL4;YWHAE;COX7B;RPL3;RPL32;THRA;RPL31;YWHAB;RPLP1;COX4I1;RPL8;COX6A1;RPL9;COX7C;ACTB;RPS15;RPS14;RPS17;RPS19;YWHAQ;RPL35;RPLP2;RPL38;RPL37;RPS10;RPS13;YWHAG;YWHAH;COX8A;RPS9;HSP90AA1;RPL23;RPS5;YWHAZ;COX6B1;EEF1A1;EEF1A2;RPL37A;RPL26;DDX5;RPL11;COX5A;PPP2CA;UBB;UBC;RPL14;RPS3;HSPA8;RPL41;NDUFA4;COX6C;EEF2;RPS28;HNRNPK;RPS27;RPS29;RPL27A;RPS20;FAU;RPS21;RPS24
78998	GO_Biological_Process_2021	9	post-translational protein modification (GO:0043687)	1.05101529580884e-11	1.24440211023767e-08	38	345	4.09262782334777	103.456226558127	PSMD12;GPS1;CUL3;TULP4;COPS7A;NEDD8;FBXO44;DCAF7;PSMA7;PSMD8;PSMB6;PSMB5;CAND1;CDH2;ELOC;RBBP7;FBXO9;FBXW11;FEM1B;FBXO11;PDIA6;RAB11A;RAB11B;RBX1;DDB1;KLHL9;PSMA6;PSMA3;PSMC5;COPS6;COPS5;PSMA1;PSMC3;PSMC1;COPS2;PSMC2;STT3B;RAB5A
9	GO_Biological_Process_2021	6	proteasome-mediated ubiquitin-dependent protein catabolic process (GO:0043161)	3.42498926982813e-11	1.27360672419466e-08	47	321	3.37053944133394	81.2210270954762	UBXN1;PSMD11;RNF34;CUL5;PSMD13;FAF1;LTN1;FBXO45;UBR2;AUP1;RNF4;RNF5;PSMB10;USP19;FZR1;RMND5A;PSMD4;RNF216;PSMB2;PSMD5;PSMB3;TRIM3;BUB3;BTRC;DCAF11;CRBN;UBE2G1;KCTD2;ARMC8;UBE2A;TMUB2;DNAJC18;FBXO31;NSFL1C;ITCH;CDC34;IFI27;NEMF;PSMC4;TBL1XR1;PSME3;CDC16;DNAJC10;RBCK1;KBTBD7;CLOCK;ANAPC2
10	GO_Biological_Process_2021	6	mRNA processing (GO:0006397)	3.9543327978025e-11	1.37241710302399e-08	45	300	3.46381275023098	82.9708686908108	SF3B4;SF3B3;RBM8A;DDX46;RNMT;YTHDC1;CSTF3;EIF4A3;CSTF2;SRRT;DDX42;CASC3;CCAR1;PQBP1;EFTUD2;PNN;SNRPD2;POLR2A;SNRPD1;RSRC1;SNRNP70;POLR2C;POLR2E;RALY;SNRPD3;TXNL4A;POLR2I;POLR2J;ZRSR2;SF3A1;SCAF11;NCBP2;BUD31;PRPF4B;LSM4;U2SURP;SRRM1;CHERP;SMU1;NUDT21;HNRNPUL1;SRSF2;SNRNP27;SNRPE;HNRNPH3
50954	KEGG_2021_Human	10	Synaptic vesicle cycle	2.10503297731347e-10	1.40543842375945e-08	16	78	9.6287841191067	214.543943968476	NAPA;ATP6V0B;ATP6V1G2;CLTA;SLC6A11;SLC6A1;CPLX2;AP2A2;DNM3;STX1B;ATP6V0D1;ATP6V0E2;ATP6V1D;AP2M1;ATP6V1C1;ATP6V0A1
76818	KEGG_2021_Human	13	Oocyte meiosis	3.32393366811152e-10	1.60642215302284e-08	16	129	8.96388578629321	195.634136124868	YWHAE;YWHAB;CAMK2A;YWHAZ;PPP2CA;PPP3CA;PPP3R1;PPP3CB;YWHAQ;MAPK1;CALM3;CALM1;PRKACB;CALM2;YWHAG;YWHAH
78999	GO_Biological_Process_2021	9	cellular protein modification process (GO:0006464)	1.76071056850201e-11	1.6677450504851e-08	73	1025	2.6078502434184	64.5774616328961	ARF4;GSK3B;GSK3A;GMFB;BMPR2;PPP2R2A;PARK7;DCAF7;UBE2L3;PSMD8;SERP2;UBL5;CDH2;ELOC;PRKACA;SBF1;JAK1;FBXO9;FBXW11;UBE2E1;DUSP8;FBXO11;PDIA6;RBX1;DDB1;PSMA6;PPM1A;PSMA3;PSMA1;DAD1;SIK3;CSNK1G2;BRSK2;PSMD12;CAMK2D;RPN2;GPS1;CUL3;TULP4;COPS7A;NEDD8;PRKCZ;FBXO44;PPM1E;MTMR6;PSMA7;PSMB6;MAPK9;PSMB5;GRK2;CAND1;TNKS2;FUT9;RBBP7;PAK3;FEM1B;HIPK1;RAB11A;RAB11B;KLHL9;PSMC5;COPS6;COPS5;PSMC3;CDK5;PTPRA;STK25;…
82810	KEGG_2021_Human	9	Pathways of neurodegeneration	2.32401208176093e-11	1.83442020320329e-08	45	475	3.48011015911873	85.2109878902787	GSK3B;PSMD12;CAMK2D;NDUFB7;UQCRB;NDUFB4;NDUFB3;DCTN3;PARK7;PSMA7;UBE2L3;PSMD8;PSMB6;MAPK9;ATXN2;ACTR1A;PSMB5;ACTR1B;TUBB3;MFN2;NDUFA9;NDUFA8;XBP1;MAP2K2;GPX1;SEM1;PSMA6;PSMA3;TUBB2B;PSMC5;NDUFS8;PSMA1;PSMC3;CDK5;VAPB;PSMC1;PSMC2;NDUFAB1;NDUFS4;VDAC3;NDUFS1;TARDBP;RAB5A;ACTR10;ATF4
73810	GO_Biological_Process_2021	13	anterograde trans-synaptic signaling (GO:0098916)	5.86961627987296e-10	2.79988319428226e-08	21	244	6.02566674533868	128.081943929345	GABRA1;GRIA2;SNAP25;SYT1;NRXN1;SLC1A2;SLC1A3;SYN2;CPLX1;NRGN;PRKAR1B;PRKAR1A;KIF5A;PLP1;MAPK1;DLGAP1;MBP;CALM1;SNCB;PRKACB;PAFAH1B1
3049	Reactome_2016	6	mRNA Splicing Homo sapiens R-HSA-72172	1.07177532762895e-10	3.48728897227271e-08	29	144	4.90453588859535	112.591147194195	SF3B4;SF3B3;RBM8A;CSTF3;EIF4A3;CSTF2;SRRT;CASC3;CCAR1;EFTUD2;SNRPD2;POLR2A;SNRPD1;SNRNP70;POLR2C;POLR2E;SNRPD3;TXNL4A;POLR2I;POLR2J;SF3A1;NCBP2;LSM4;SRRM1;NUDT21;HNRNPUL1;SRSF2;SNRNP27;SNRPE
81763	Reactome_2016	9	Host Interactions of HIV factors Homo sapiens R-HSA-162909	6.19706246702198e-11	3.66866098047701e-08	22	129	6.68414997399568	157.106671552631	PSMD12;NPM1;AP1B1;PSIP1;AP2A1;AP2B1;PSMA7;RBX1;PSMD8;PSMB6;PSMA6;PSMA3;PSMC5;PSMB5;PSMA1;PSMC3;PSMC1;PSMC2;AP2S1;ATP6V1H;RAN;KPNA1
82811	KEGG_2021_Human	9	Proteasome	5.64746946812859e-11	3.66866098047701e-08	14	46	14.0880823627288	332.439698074527	PSMD12;POMP;PSMA7;PSMB6;PSMD8;SEM1;PSMA6;PSMA3;PSMC5;PSMB5;PSMA1;PSMC3;PSMC1;PSMC2
82812	KEGG_2021_Human	9	Prion disease	9.30369902629819e-11	4.89581317650536e-08	32	273	4.36010618990342	100.709837229852	ATF2;GSK3B;PSMD12;NDUFB7;UQCRB;NDUFB4;NDUFB3;PSMA7;PSMD8;PSMB6;STIP1;MAPK9;PSMB5;TUBB3;PRKACA;NDUFA9;NDUFA8;SEM1;PSMA6;PSMA3;TUBB2B;PSMC5;NDUFS8;PSMA1;PSMC3;PSMC1;NDUFAB1;PSMC2;NDUFS4;VDAC3;NDUFS1;ATF4
11	GO_Biological_Process_2021	6	proteasomal protein catabolic process (GO:0010498)	1.65919555262072e-10	5.08104238055498e-08	35	205	4.01737275220969	90.4692982145445	UBXN1;PSMD11;RNF34;PSMD13;FAF1;FBXO45;RNF4;RNF5;PSMB10;ERLEC1;RMND5A;PSMD4;RNF216;PSMB2;PSMD5;PSMB3;TRIM3;BTRC;DCAF11;CRBN;UBE2G1;KCTD2;ARMC8;UBE2A;RNF41;NSFL1C;ITCH;CDC34;IFI27;PSMC4;TBL1XR1;PSME3;RBCK1;KBTBD7;CLOCK
75959	Reactome_2016	13	RHO GTPase Effectors Homo sapiens R-HSA-195258	1.31144660170681e-09	6.17556842060142e-08	21	255	5.73916160593792	117.378108140195	CYFIP2;YWHAE;NCKAP1;YWHAB;KLC1;YWHAZ;ACTB;ZWINT;ACTG1;PPP2CA;RPS27;YWHAQ;KIF5A;CTNNB1;MAPK1;RAC1;CALM1;YWHAG;PFN2;PAFAH1B1;YWHAH
79000	GO_Biological_Process_2021	9	proteasomal protein catabolic process (GO:0010498)	2.00839127104073e-10	6.57348968384016e-08	27	205	4.9547982114194	110.63329555516	BRSK2;PSMD12;GSK3A;CUL3;SEL1L;AGAP3;PRPF19;FBXO44;PSMA7;PSMD8;PSMB6;PSMB5;FBXW11;FEM1B;HUWE1;RAD23B;RBX1;DDB1;PSMA6;PSMA3;PSMC5;PSMA1;PSMC3;PSMC1;PSMC2;STUB1;UBE2K
79001	GO_Biological_Process_2021	9	protein polyubiquitination (GO:0000209)	2.08197519547302e-10	6.57348968384016e-08	34	314	3.99293090730268	89.012547506055	PSMD12;CUL3;UBE3A;PRPF19;FBXO44;PSMA7;UBE2L3;ANAPC11;PSMD8;PSMB6;NPEPPS;PSMB5;TNKS2;RUSC1;FBXO9;FBXW11;UBE2E3;AKTIP;AMFR;HUWE1;UBE2E1;FBXO11;RBX1;PSMA6;PSMA3;PSMC5;PSMA1;PSMC3;PSMC1;PSMC2;UBE2N;STUB1;UBE2K;TRIM32
81764	Reactome_2016	9	Regulation of ornithine decarboxylase (ODC) Homo sapiens R-HSA-350562	1.97108084276527e-10	6.57348968384016e-08	14	50	12.5201515991865	279.791194286698	PSMD12;OAZ2;PSMA7;AZIN1;PSMD8;PSMB6;PSMA6;PSMA3;PSMC5;PSMB5;PSMA1;PSMC3;PSMC1;PSMC2
81765	Reactome_2016	9	GLI3 is processed to GLI3R by the proteasome Homo sapiens R-HSA-5610785	2.0014142754998e-10	6.57348968384016e-08	15	59	10.9892045454545	245.410881419854	GSK3B;PSMD12;PSMA7;RBX1;PSMD8;PSMB6;PSMA6;PSMA3;PSMC5;PSMB5;PSMA1;PSMC3;PSMC1;PSMC2;PRKACA
81766	Reactome_2016	9	Degradation of GLI2 by the proteasome Homo sapiens R-HSA-5610783	2.0014142754998e-10	6.57348968384016e-08	15	59	10.9892045454545	245.410881419854	GSK3B;PSMD12;PSMA7;RBX1;PSMD8;PSMB6;PSMA6;PSMA3;PSMC5;PSMB5;PSMA1;PSMC3;PSMC1;PSMC2;PRKACA
82813	KEGG_2021_Human	9	Amyotrophic lateral sclerosis	2.02505419114359e-10	6.57348968384016e-08	37	364	3.73081277843031	83.2726905895731	PSMD12;NDUFB7;UQCRB;NDUFB4;DCTN3;NDUFB3;PSMA7;PSMD8;PSMB6;ACTR1A;ATXN2;ACTR1B;PSMB5;TUBB3;NDUFA9;NDUFA8;XBP1;GPX1;SEM1;PSMA6;PSMA3;TUBB2B;PSMC5;NDUFS8;PSMA1;PSMC3;VAPB;PSMC1;NDUFAB1;PSMC2;NDUFS4;SRSF3;NDUFS1;TARDBP;ACTR10;RAB5A;ATF4
50034	Reactome_2016	10	Disease Homo sapiens R-HSA-1643685	1.0339576107099e-09	6.79707826240525e-08	50	725	2.86374028349337	59.2504200703713	RPL5;RPL30;ARF1;RPL34;RPLP0;HDAC11;CLTA;RPL10A;AP2A2;RPL6;RPL7;RPS4X;RPL18A;PPP2R1A;RPS18;RPL36;AP1S1;RPS11;RPL39;B2M;HRAS;AP2M1;RPS12;MAP2K1;RPS7;RPS8;RPSA;RANGAP1;STX1B;CHMP4B;SLC25A5;RPL28;VCP;RPL10;CTBP1;RPL12;RPL36A;PSMB7;PSMB4;RPS15A;SV2A;PSMB1;RPL13;RPL18;RPS27A;RPL19;RPS26;RPS25;CALR;RPS23
75960	Reactome_2016	13	Activation of BAD and translocation to mitochondria Homo sapiens R-HSA-111447	1.61428038846085e-09	7.50538210989458e-08	7	15	54.1151729559748	1095.52793890173	YWHAE;PPP3R1;YWHAQ;YWHAB;YWHAZ;YWHAG;YWHAH
79002	GO_Biological_Process_2021	9	regulation of cellular amine metabolic process (GO:0033238)	2.64090557561456e-10	7.81708050381908e-08	14	51	12.1811395422044	268.651732130069	PSMD12;OAZ2;PSMA7;AZIN1;PSMD8;PSMB6;PSMA6;PSMA3;PSMC5;PSMB5;PSMA1;PSMC3;PSMC1;PSMC2
79003	GO_Biological_Process_2021	9	ubiquitin-dependent protein catabolic process (GO:0006511)	3.53022962415156e-10	9.83480441175401e-08	36	354	3.72802815524489	81.1386240923914	PSMD12;GSK3A;CUL3;USP33;UBR3;NEDD8;AGAP3;PSMA7;UBE2L3;ANAPC11;PSMD8;PSMB6;PSMB5;ELOC;NDFIP2;XBP1;FBXW11;FEM1B;AMFR;HUWE1;UBE2E1;FBXO11;RAD23B;MIB1;RBX1;DDB1;PSMA6;PSMA3;PSMC5;PSMA1;PSMC3;PSMC1;PSMC2;STUB1;UBE2K;TRIM32
75961	Reactome_2016	13	Glutamate Neurotransmitter Release Cycle Homo sapiens R-HSA-210500	2.61623575100148e-09	1.18634986585536e-07	8	24	31.0078864353312	612.763255967135	SNAP25;SYT1;STXBP1;SLC1A2;SLC1A3;SLC17A7;CPLX1;VAMP2
75962	Reactome_2016	13	DARPP-32 events Homo sapiens R-HSA-180024	2.61623575100148e-09	1.18634986585536e-07	8	24	31.0078864353312	612.763255967135	PPP2CA;PPP3CA;PPP3R1;PPP3CB;PRKAR1B;PRKAR1A;CALM1;PRKACB
81767	Reactome_2016	9	Antigen processing: Ubiquitination & Proteasome degradation Homo sapiens R-HSA-983168	5.31232330051911e-10	1.39773128618103e-07	30	260	4.27090301003344	91.2086429979933	PSMD12;MGRN1;CUL3;UBE3A;FBXO44;PSMA7;UBE2L3;ANAPC11;PSMD8;PSMB6;NPEPPS;HERC2;PSMB5;FBXW11;UBE2E3;HUWE1;UBE2E1;RBX1;KLHL9;PSMA6;PSMA3;PSMC5;PSMA1;PSMC3;PSMC1;PSMC2;UBE2N;STUB1;UBE2K;TRIM32
21979	Reactome_2016	7	Transport to the Golgi and subsequent modification Homo sapiens R-HSA-948021	2.80014063682441e-11	1.47399403122437e-07	30	162	5.00316388947479	121.570710509086	DCTN6;COPB2;SPTBN4;DYNC1I2;DCTN5;MCFD2;SAR1B;RAB1B;DCTN4;USO1;MIA3;PPP6C;FUT8;TFG;MAN2A2;PPP6R1;MAN1A2;MGAT5;MGAT3;DYNC1I1;SEC31A;TRAPPC2L;TRAPPC4;ST8SIA3;CSNK1D;COPZ1;ARCN1;SEC22B;COPE;ARF5
79004	GO_Biological_Process_2021	9	regulation of cellular amino acid metabolic process (GO:0006521)	6.08925980453341e-10	1.51782812811949e-07	14	54	11.2658069883527	239.052813095338	PSMD12;OAZ2;PSMA7;AZIN1;PSMD8;PSMB6;PSMA6;PSMA3;PSMC5;PSMB5;PSMA1;PSMC3;PSMC1;PSMC2
47542	GO_Biological_Process_2021	10	gene expression (GO:0010467)	2.53891213943518e-09	1.64375326845553e-07	32	356	3.75073486184597	74.2327820624475	RPL5;RPL30;RPL10;RPL34;RPL12;RPLP0;RPL36A;HNRNPU;RPL10A;RPL6;RPL7;RPS4X;RPS15A;RPL18A;RPS18;RPL36;RPL13;RPS11;RPL18;RPS27A;RPL39;RPS12;RPL19;RBM39;RPS7;RPS8;RPSA;RPS26;RPS25;HNRNPA2B1;RPL28;RPS23
12	GO_Biological_Process_2021	6	protein polyubiquitination (GO:0000209)	6.09896343620313e-10	1.76395575827075e-07	44	314	3.19277855261119	67.743519989332	ANAPC13;PSMD11;RNF34;PSMD13;FBXO28;UBR2;FBXO21;RNF4;RNF5;FBXO41;PSMB10;RNF115;FZR1;RNF114;RMND5A;PSMD4;RNF216;PSMB2;PSMD5;PSMB3;TRIM3;BTRC;RNF20;UBE2H;ANKIB1;PPIL2;MIB2;UBE2G1;UBE2A;FBXW2;RNF41;FBXO31;RNF146;RNF167;ITCH;CDC34;IFI27;PSMC4;PSME3;CDC16;UBE2V2;RBCK1;KBTBD7;ANAPC2
76819	KEGG_2021_Human	13	Dopaminergic synapse	4.09364740261256e-09	1.83365450119463e-07	15	132	8.08850289495451	156.219965652063	GRIA2;PRKCB;CAMK2A;GNAO1;PPP2CA;PPP3CA;PPP3CB;GNG3;KIF5A;GNB1;GNAS;CALM3;CALM1;PRKACB;CALM2
55901	GO_Biological_Process_2021	25	synapse pruning (GO:0098883)	5.17852964512048e-10	2.12941139007354e-07	5	9	241.359223300971	5160.5811455255	C1QB;CX3CR1;C1QA;TREM2;C1QC
76820	KEGG_2021_Human	13	Non-alcoholic fatty liver disease	5.07471034997204e-09	2.24571218258401e-07	16	155	7.27750227002864	138.992989565624	COX8A;NDUFB9;COX7B;NDUFA4;COX4I1;NDUFA3;COX7A2;UQCR10;COX6A1;COX6C;COX7C;COX5A;UQCRH;COX6B1;UQCRQ;RAC1
75963	Reactome_2016	13	Glucose metabolism Homo sapiens R-HSA-70326	5.35368917725848e-09	2.33439983527068e-07	12	79	11.2200658051595	213.691538305578	PPP2CA;TPI1;PKM;UBB;MDH1;GAA;UBC;ALDOC;ENO2;ALDOA;CALM1;PRKACB
76679	BioCarta_2016	13	Signaling Pathway from G-Protein Families Homo sapiens h gpcrPathway	5.40223212627302e-09	2.33439983527068e-07	8	26	27.5597616543989	524.640124293596	PPP3CA;PPP3CB;PRKAR1B;PRKCB;PRKAR1A;GNB1;GNAS;PRKACB
81768	Reactome_2016	9	Degradation of DVL Homo sapiens R-HSA-4641258	1.02908797764566e-09	2.43688033106493e-07	14	56	10.7282307265668	222.016367268563	PSMD12;CUL3;PSMA7;RBX1;PSMD8;PSMB6;PSMA6;PSMA3;PSMC5;PSMB5;PSMA1;PSMC3;PSMC1;PSMC2
21980	Reactome_2016	7	Asparagine N-linked glycosylation Homo sapiens R-HSA-446203	9.9098858075218e-11	2.60828194453974e-07	38	259	3.8027382453612	87.5957073677574	DCTN6;SPTBN4;DYNC1I2;COPB2;DCTN5;MCFD2;CMAS;SAR1B;RAB1B;DCTN4;RPN1;USO1;MIA3;PPP6C;FUT8;TFG;OS9;MAN2A2;PPP6R1;MAN1A2;MGAT5;MGAT3;ST3GAL5;DYNC1I1;SEC31A;PDIA3;NUS1;TRAPPC2L;TRAPPC4;ST8SIA3;ALG2;CSNK1D;COPZ1;DDOST;ARCN1;SEC22B;ARF5;COPE
75964	Reactome_2016	13	Opioid Signalling Homo sapiens R-HSA-111885	7.18233997461376e-09	3.06752729380888e-07	12	81	10.8937352410057	204.275408087801	PPP2CA;GNAO1;PPP3CA;PPP3CB;GNG3;PPP3R1;PRKAR1B;PRKAR1A;GNB1;MAPK1;CALM1;PRKACB
81769	Reactome_2016	9	Regulation of RAS by GAPs Homo sapiens R-HSA-5658442	1.38165569145028e-09	3.11596254986121e-07	15	67	9.29471153846154	189.611959981877	PSMD12;CUL3;PSMA7;RBX1;PSMD8;PSMB6;PSMA6;SPRED1;PSMA3;PSMC5;PSMB5;PSMA1;PSMC3;PSMC1;PSMC2
79005	GO_Biological_Process_2021	9	proteasome-mediated ubiquitin-dependent protein catabolic process (GO:0043161)	1.47122564363724e-09	3.16714756739362e-07	33	321	3.75979023482245	76.4634932164255	PSMD12;GSK3A;CUL3;SEL1L;UBR3;AGAP3;FBXO44;PSMA7;ANAPC11;PSMD8;PSMB6;PSMB5;FBXO9;FBXW11;FEM1B;AMFR;SGTA;HUWE1;UBE2E1;RAD23B;RBX1;DDB1;PSMA6;PSMA3;PSMC5;PSMA1;PSMC3;JKAMP;PSMC1;PSMC2;STUB1;STT3B;UBE2K
75965	Reactome_2016	13	Neurotransmitter Release Cycle Homo sapiens R-HSA-112310	7.91859266152251e-09	3.34310239606577e-07	10	51	15.2024777390631	283.58781545983	SNAP25;HSPA8;SYT1;STXBP1;SLC1A2;SLC1A3;SLC17A7;SYN2;CPLX1;VAMP2
21981	Reactome_2016	7	Metabolism of proteins Homo sapiens R-HSA-392499	2.37797524841761e-10	3.45187594242602e-07	94	1074	2.17895759807682	48.2848321465856	SRP19;TOP2B;MCFD2;SPON1;CMAS;PIGQ;MIA3;HERPUD1;TOMM22;PPP6C;TFG;PPP6R1;MAN1A2;SUMO3;TIMM17A;DAG1;LONP2;CCT3;PDIA3;FBXW5;TRAPPC2L;CSNK2A1;SSR4;VBP1;SSR2;SSR3;PAM16;ALG2;CSNK1D;SENP2;POMGNT1;SRP9;DDOST;COPZ1;CSNK2B;PFDN1;ETF1;PFDN2;EXOC5;SEC22B;ARF5;PFDN6;HIST1H2BC;DCTN6;DYNC1I2;DCTN5;SPTBN4;COPB2;TOMM40;SAR1B;DCTN4;RAB1B;COX17;RPN1;USO1;ARL2;HSPD1;FUT8;MTA1;OS9;SRP72;MAN2A2;MGAT5;RAD21;ASNA1;MGAT3…
21982	Reactome_2016	7	Membrane Trafficking Homo sapiens R-HSA-199991	2.62300603527813e-10	3.45187594242602e-07	50	420	3.00731848237786	66.3460467024631	MCFD2;ARRB1;MIA3;PPP6C;TFG;PPP6R1;AP1G1;MAN1A2;AKT1;ARFIP2;TPD52;TRAPPC2L;CSNK1D;COPZ1;RALGAPB;KIF2A;HGS;EXOC5;SEC22B;ARF5;DCTN6;SPTBN4;DYNC1I2;COPB2;DCTN5;RALA;RAB5C;SAR1B;SRC;RAB1B;DCTN4;USO1;VPS4A;CUX1;MAN2A2;AP4S1;SNX5;DYNC1I1;SEC31A;CLVS1;TRAPPC4;M6PR;DTNBP1;SNF8;PUM1;ARCN1;CHMP2B;CHMP2A;RAB3GAP1;COPE
76821	KEGG_2021_Human	13	Thermogenesis	8.92135942113059e-09	3.72365376747871e-07	19	232	5.67335604038172	105.154618823803	COX8A;NDUFB9;COX7B;NDUFA4;COX4I1;NDUFA3;COX7A2;UQCR10;COX6C;COX6A1;COX7C;COX5A;ACTB;UQCRH;ACTG1;COX6B1;UQCRQ;GNAS;PRKACB
76822	KEGG_2021_Human	13	Long-term potentiation	1.00686003485933e-08	4.15527742476217e-07	11	67	12.2730323020928	225.993703838616	PPP3CA;GRIA2;PPP3CB;PPP3R1;PRKCB;CAMK2A;MAPK1;CALM3;CALM1;PRKACB;CALM2
81770	Reactome_2016	9	Degradation of GLI1 by the proteasome Homo sapiens R-HSA-5610780	2.1654012034321e-09	4.31702740164418e-07	14	59	10.0114623775189	199.735283791695	PSMD12;PSMA7;RBX1;PSMD8;PSMB6;PSMA6;PSMA3;PSMC5;PSMB5;PSMA1;PSMC3;PSMC1;PSMC2;PRKACA
81771	Reactome_2016	9	PCP/CE pathway Homo sapiens R-HSA-4086400	2.18768280488726e-09	4.31702740164418e-07	17	91	7.41857995118865	147.929621790756	PSMD12;CLTB;AP2A1;AP2B1;RHOA;PSMA7;PSMD8;PSMB6;PSMA6;PSMA3;PSMC5;PSMB5;PSMA1;PSMC3;PSMC1;PSMC2;AP2S1
76823	KEGG_2021_Human	13	Amphetamine addiction	1.3882673189167e-08	5.66567318042338e-07	11	69	11.8486162969471	214.372563224763	PPP3CA;GRIA2;PPP3CB;PPP3R1;PRKCB;CAMK2A;GNAS;CALM3;CALM1;PRKACB;CALM2
61224	GO_Biological_Process_2021	15	regulation of neuron projection development (GO:0010975)	1.74200915731745e-09	5.66871616000005e-07	16	165	7.86989417590428	158.721809858389	CAMK2B;EPHA4;BRSK1;CDKL5;CAMK1D;NTRK3;CX3CL1;SIPA1L1;ABI2;PTK2B;SPOCK1;SERPINI1;LRRC4C;CAMK2G;DBN1;PPFIA2
61225	GO_Biological_Process_2021	15	glutamate receptor signaling pathway (GO:0007215)	1.76101775706743e-09	5.66871616000005e-07	9	37	23.0971063607925	465.577009476191	GRIN2A;GRM5;HOMER1;KCNB1;GNAQ;PTK2B;PLCB1;GRIN2B;GRIA3
75966	Reactome_2016	13	Activation of BH3-only proteins Homo sapiens R-HSA-114452	1.42249944330013e-08	5.74158291784766e-07	8	29	23.6190476190476	426.75521729288	YWHAE;PPP3R1;YWHAQ;YWHAB;DYNLL2;YWHAZ;YWHAG;YWHAH
35511	GO_Biological_Process_2021	0	DNA repair (GO:0006281)	9.42232186439999e-11	5.77211437413143e-07	56	298	2.95457721872816	68.2074624396607	RPAIN;MUS81;FEN1;MPG;BACH1;ENDOV;ALKBH1;UIMC1;POLK;FAAP100;PRMT6;PARP2;NSMCE1;LIG4;SIRT1;TRAIP;MSH6;MSH3;UBE2V1;ASF1A;RHNO1;RNASEH2A;XPA;XPC;ATXN3;POLD4;RECQL5;SLX4;POLD2;PMS2;ASCC2;XRCC4;GADD45A;XRCC5;ERCC6L2;EYA3;RPA2;INO80;GTF2H2;GTF2H3;MLH1;FANCE;MLH3;FANCG;RAD52;RAD50;ERCC4;RFWD3;RPA3;SPRTN;RAD17;NABP1;ERCC8;RAD1;ERCC5;RAD9A
75967	Reactome_2016	13	Chk1/Chk2(Cds1) mediated inactivation of Cyclin B:Cdk1 complex Homo sapiens R-HSA-75035	1.49634858710469e-08	5.97400908742994e-07	6	12	61.6583072100313	1110.93797640308	YWHAE;YWHAQ;YWHAB;YWHAZ;YWHAG;YWHAH
57213	Reactome_2016	25	Immune System Homo sapiens R-HSA-168256	1.86462703025061e-09	6.38945529032541e-07	29	1547	4.44327145978219	89.3106662686533	IFITM3;C1QB;CSF1R;C1QA;CFH;ITGB5;ARPC1B;PLD4;TREM2;CTSS;C4B;C4A;CLEC7A;CTSL;CTSH;CD14;LAIR1;CTSA;KL;CD74;FCER1G;LY86;CYBA;PSMB8;TNFRSF1A;TYROBP;IRF8;FCGR2B;C1QC
81772	Reactome_2016	9	Autodegradation of Cdh1 by Cdh1:APC/C Homo sapiens R-HSA-174084	4.34900518231245e-09	8.23875541737271e-07	14	62	9.38429007210205	180.678727641425	PSMD12;UBE2E1;PSMA7;ANAPC11;PSMD8;PSMB6;PSMA6;PSMA3;PSMC5;PSMB5;PSMA1;PSMC3;PSMC1;PSMC2
47543	GO_Biological_Process_2021	10	rRNA metabolic process (GO:0016072)	1.4124005949784e-08	9.00774289901899e-07	20	162	5.27404738508571	95.3304630349456	RPL5;RPL30;RPS7;RPL10;RPL34;RPL12;RPLP0;RPL36A;RPL10A;RPL6;RPL7;RPS25;RPL18A;RPL36;RPL13;MAPT;RPL18;RPL39;RPL28;RPL19
81773	Reactome_2016	9	Vif-mediated degradation of APOBEC3G Homo sapiens R-HSA-180585	5.26518903921608e-09	9.59074434220284e-07	13	53	10.4437292358804	199.079920586754	PSMD12;PSMA7;RBX1;PSMD8;PSMB6;PSMA6;PSMA3;PSMC5;PSMB5;PSMA1;PSMC3;PSMC1;PSMC2
79006	GO_Biological_Process_2021	9	Wnt signaling pathway	planar cell polarity pathway (GO:0060071)	5.79086811194176e-09	1.01576116215393e-06	16	85	7.4775834119668	141.827202119046	PSMD12;AP2A1;AP2B1;RHOA;PSMA7;PSMD8;PSMB6;PSMA6;PSMA3;PSMC5;PSMB5;PSMA1;PSMC3;PSMC1;PSMC2;AP2S1
81774	Reactome_2016	9	Class I MHC mediated antigen processing & presentation Homo sapiens R-HSA-983169	6.10030324056263e-09	1.03182271954659e-06	31	305	3.70238601139886	70.0303624473885	PSMD12;SEC23A;MGRN1;CUL3;UBE3A;FBXO44;PSMA7;UBE2L3;ANAPC11;PSMD8;PSMB6;NPEPPS;HERC2;PSMB5;FBXW11;UBE2E3;HUWE1;UBE2E1;RBX1;KLHL9;PSMA6;PSMA3;PSMC5;PSMA1;PSMC3;PSMC1;PSMC2;UBE2N;STUB1;UBE2K;TRIM32
79007	GO_Biological_Process_2021	9	regulation of cellular ketone metabolic process (GO:0010565)	6.76292283953453e-09	1.03320008283986e-06	14	64	9.00798668885191	169.456540087173	PSMD12;OAZ2;PSMA7;AZIN1;PSMD8;PSMB6;PSMA6;PSMA3;PSMC5;PSMB5;PSMA1;PSMC3;PSMC1;PSMC2
81775	Reactome_2016	9	AUF1 (hnRNP D0) binds and destabilizes mRNA Homo sapiens R-HSA-450408	6.74158689134215e-09	1.03320008283986e-06	13	54	10.1884774329471	191.6959022992	PSMD12;PSMA7;PSMD8;PSMB6;PSMA6;PSMA3;PSMC5;PSMB5;PSMA1;PSMC3;PSMC1;PSMC2;HNRNPD
81776	Reactome_2016	9	Degradation of AXIN Homo sapiens R-HSA-4641257	6.74158689134215e-09	1.03320008283986e-06	13	54	10.1884774329471	191.6959022992	PSMD12;PSMA7;PSMD8;PSMB6;PSMA6;PSMA3;PSMC5;PSMB5;PSMA1;TNKS2;PSMC3;PSMC1;PSMC2
76680	BioCarta_2016	13	Attenuation of GPCR Signaling Homo sapiens h agpcrPathway	2.74101373528551e-08	1.08255305910792e-06	6	13	52.8472906403941	920.195675263573	PRKAR1B;PRKCB;PRKAR1A;GNB1;GNAS;PRKACB
63667	KEGG_2021_Human	15	Adrenergic signaling in cardiomyocytes	3.70434950849184e-09	1.0840273698032e-06	15	150	8.11857379767828	157.612028351777	CAMK2B;RYR2;CACNA2D1;TPM1;ATP2B4;PRKCA;GNAI1;CACNB3;CACNB4;PPP1R1A;PPP2R2C;GNAQ;PLCB1;CAMK2G;RAPGEF4
81777	Reactome_2016	9	Hh mutants that don't undergo autocatalytic processing are degraded by ERAD Homo sapiens R-HSA-5362768	8.58252898493829e-09	1.27021428977087e-06	13	55	9.9453804777725	184.720894405215	PSMD12;SEL1L;PSMA7;PSMD8;PSMB6;PSMA6;PSMA3;PSMC5;PSMB5;PSMA1;PSMC3;PSMC1;PSMC2
79008	GO_Biological_Process_2021	9	protein modification by small protein removal (GO:0070646)	8.96028196284229e-09	1.28593622351579e-06	29	276	3.83442262784817	71.0536310082653	USP14;PSMD12;USP32;GPS1;USP33;USP34;COPS7A;NEDD8;PSMA7;PSMD8;SNX3;PSMB6;PSMB5;USP50;SUDS3;USP22;RAD23B;RHOA;PSMA6;PSMA3;PSMC5;COPS6;COPS5;PSMA1;PSMC3;PSMC1;COPS2;PSMC2;OTUB1
76824	KEGG_2021_Human	13	Oxytocin signaling pathway	3.38588756908325e-08	1.32301755757902e-06	15	154	6.80064980273845	116.978417023878	PRKCB;CAMK2A;EEF2;ACTB;ACTG1;GNAO1;PPP3CA;PPP3R1;PPP3CB;GNAS;MAPK1;CALM3;CALM1;PRKACB;CALM2
79009	GO_Biological_Process_2021	9	regulation of establishment of planar polarity (GO:0090175)	9.78247097330504e-09	1.35994882059773e-06	16	88	7.16490447041365	132.139995447684	PSMD12;AP2A1;AP2B1;RHOA;PSMA7;PSMD8;PSMB6;PSMA6;PSMA3;PSMC5;PSMB5;PSMA1;PSMC3;PSMC1;PSMC2;AP2S1
81778	Reactome_2016	9	Axon guidance Homo sapiens R-HSA-422475	1.00952743385797e-08	1.35994882059773e-06	42	515	2.93069745304008	53.9576522871979	GSK3B;CNTNAP1;PSMD12;CAMK2D;CUL3;CLTB;CRMP1;AP2A1;WASL;PSMA7;PSMD8;PSMB6;SDCBP;SPRED1;PSMB5;AP2S1;PAK3;MYH10;JAK1;CLASP2;MAP2K2;ARHGEF12;ARPC4;ARPC5;AP2B1;DUSP8;RHOA;RBX1;ENAH;PSMA6;PSMA3;PSMC5;PSMA1;PSMC3;CDK5;PTPRA;PSMC1;SCN8A;PSMC2;EVL;GRB2;SCN2B
81779	Reactome_2016	9	APC/C:Cdc20 mediated degradation of Securin Homo sapiens R-HSA-174154	1.03374488052192e-08	1.35994882059773e-06	14	66	8.66062971969794	159.247265999036	PSMD12;UBE2E1;PSMA7;ANAPC11;PSMD8;PSMB6;PSMA6;PSMA3;PSMC5;PSMB5;PSMA1;PSMC3;PSMC1;PSMC2
63668	KEGG_2021_Human	15	Oxytocin signaling pathway	5.3289482513142e-09	1.42949036841503e-06	15	154	7.88333512294642	150.178416587724	CAMK2B;RYR2;CAMK1D;ROCK2;CACNA2D1;PRKCA;GNAI1;CAMKK2;CACNB3;CACNB4;GNAQ;CAMK4;PLCB1;CAMK2G;KCNJ3
61226	GO_Biological_Process_2021	15	nervous system development (GO:0007399)	5.85890738679536e-09	1.45075560600725e-06	25	447	4.43049891619824	83.9814480840986	NRSN2;CHRM1;MYT1L;GDA;CPNE6;CYP46A1;KALRN;RAPGEFL1;BTBD3;SPOCK1;NRCAM;NPTX1;LGI1;RBFOX3;ACTL6B;ZEB2;ADGRB2;APC;DLG4;ADGRB1;CSPG5;SERPINI1;HAP1;FGF13;SHANK2
79010	GO_Biological_Process_2021	9	SCF-dependent proteasomal ubiquitin-dependent protein catabolic process (GO:0031146)	1.15917438120996e-08	1.48374320794875e-06	16	89	7.06638918745855	129.123936940212	PSMD12;FBXW11;FBXO44;PSMA7;RBX1;PSMD8;PSMB6;PSMA6;PSMA3;PSMC5;PSMB5;PSMA1;PSMC3;PSMC1;PSMC2;FBXO9
75968	Reactome_2016	13	Signaling by Rho GTPases Homo sapiens R-HSA-194315	3.89823243986502e-08	1.50717976332886e-06	23	367	4.27973394424765	73.012935207304	CYFIP2;YWHAE;NCKAP1;GDI1;YWHAB;KLC1;YWHAZ;ACTB;ZWINT;ACTG1;PPP2CA;RPS27;YWHAQ;CHN1;KIF5A;CTNNB1;MAPK1;RAC1;CALM1;YWHAG;PFN2;PAFAH1B1;YWHAH
76825	KEGG_2021_Human	13	Gastric acid secretion	3.94018609729202e-08	1.507531618266e-06	11	76	10.5688388045076	180.192918231398	PRKCB;CAMK2A;GNAS;ATP1A2;CALM3;ATP1B1;CALM1;PRKACB;CALM2;ACTB;ACTG1
73811	GO_Biological_Process_2021	13	ribonucleoprotein complex biogenesis (GO:0022613)	4.1053913076752e-08	1.55454662609186e-06	10	60	12.4603174603175	211.929810310178	RPS15;RPS17;RPS28;RPS19;RPL11;RPL14;RPL38;RPL26;GLUL;RPS24
73812	GO_Biological_Process_2021	13	regulated exocytosis (GO:0045055)	4.31914358531203e-08	1.61879738661746e-06	16	180	6.16023364117136	104.462923408861	APP;SNAP25;SPARC;SYT1;STXBP1;CLU;CPLX1;TUBA4A;PPP3CB;SYT11;TMSB4X;SELENOP;PSAP;CALM1;ALDOA;VAMP2
79011	GO_Biological_Process_2021	9	negative regulation of cell cycle G2/M phase transition (GO:1902750)	1.36848800729565e-08	1.6618356929621e-06	13	57	9.49233615221987	171.877486355445	PSMD12;PSMA7;RBX1;PSMD8;PSMB6;PSMA6;PSMA3;PSMC5;PSMB5;PSMA1;PSMC3;PSMC1;PSMC2
81780	Reactome_2016	9	Hh mutants abrogate ligand secretion Homo sapiens R-HSA-5387390	1.36848800729565e-08	1.6618356929621e-06	13	57	9.49233615221987	171.877486355445	PSMD12;SEL1L;PSMA7;PSMD8;PSMB6;PSMA6;PSMA3;PSMC5;PSMB5;PSMA1;PSMC3;PSMC1;PSMC2
79012	GO_Biological_Process_2021	9	positive regulation of protein localization to chromosome	telomeric region (GO:1904816)	1.74032573350478e-08	2.01028845704358e-06	7	12	44.625	797.29740186181	CCT2;GNL3L;TCP1;CCT8;CCT7;CCT5;CCT4
81781	Reactome_2016	9	NIK-->noncanonical NF-kB signaling Homo sapiens R-HSA-5676590	1.71474964199469e-08	2.01028845704358e-06	13	58	9.28091546696198	165.955888564944	PSMD12;FBXW11;PSMA7;PSMD8;PSMB6;PSMA6;PSMA3;PSMC5;PSMB5;PSMA1;PSMC3;PSMC1;PSMC2
81782	Reactome_2016	9	Beta-catenin independent WNT signaling Homo sapiens R-HSA-3858494	1.81471990142074e-08	2.04631272693538e-06	20	144	5.22119815668203	93.0665498197427	PSMD12;CLTB;AP2A1;AP2B1;RHOA;PSMA7;GNG13;PSMD8;PSMB6;PSMA6;PSMA3;PSMC5;GNG2;PSMB5;PSMA1;PSMC3;PSMC1;PSMC2;AP2S1;GNB5
73813	GO_Biological_Process_2021	13	positive regulation of mitochondrial outer membrane permeabilization involved in apoptotic signaling pathway (GO:1901030)	5.60645052508973e-08	2.08004977562168e-06	8	34	19.07206988595	318.44182946314	YWHAE;PPP3R1;YWHAQ;YWHAB;CHCHD10;YWHAZ;YWHAG;YWHAH
76826	KEGG_2021_Human	13	Circadian entrainment	5.7400182300412e-08	2.10830869589413e-06	12	97	8.83593309528284	147.32344189133	GNAO1;GRIA2;GNG3;PRKCB;GNB1;CAMK2A;GNAS;MAPK1;CALM3;CALM1;PRKACB;CALM2
84323	GO_Biological_Process_2021	12	axon guidance (GO:0007411)	6.525772817313e-10	2.23181430352105e-06	20	203	6.34923741946008	134.28695265814	EPHA5;ROBO2;EPHA7;UNC5A;PLXND1;BDNF;UNC5D;GFRA2;SPTB;PTK2;EFNA3;RELN;DAB1;PLXNA2;SLIT1;PLXNC1;EZR;DSCAML1;PLXNA4;RNF165
81783	Reactome_2016	9	Regulation of activated PAK-2p34 by proteasome mediated degradation Homo sapiens R-HSA-211733	2.09364897157972e-08	2.25352762031853e-06	12	49	10.4063466451526	184.00265165575	PSMD8;PSMB6;PSMA6;PSMA3;PSMD12;PSMC5;PSMB5;PSMA1;PSMC3;PSMC1;PSMC2;PSMA7
81784	Reactome_2016	9	Cross-presentation of soluble exogenous antigens (endosomes) Homo sapiens R-HSA-1236978	2.09364897157972e-08	2.25352762031853e-06	12	49	10.4063466451526	184.00265165575	PSMD8;PSMB6;PSMA6;PSMA3;PSMD12;PSMC5;PSMB5;PSMA1;PSMC3;PSMC1;PSMC2;PSMA7
3050	Reactome_2016	6	Processing of Capped Intron-Containing Pre-mRNA Homo sapiens R-HSA-72203	8.31641114583521e-09	2.27869665395885e-06	31	193	3.72012638713705	69.2130817406643	SF3B4;POM121;SF3B3;RBM8A;CSTF3;EIF4A3;CSTF2;SRRT;CASC3;CCAR1;EFTUD2;SNRPD2;POLR2A;SNRPD1;SNRNP70;POLR2C;TPR;POLR2E;SNRPD3;TXNL4A;POLR2I;POLR2J;SF3A1;NCBP2;LSM4;SRRM1;NUDT21;HNRNPUL1;SRSF2;SNRNP27;SNRPE
50955	KEGG_2021_Human	10	Epithelial cell signaling in Helicobacter pylori infection	3.73835937425718e-08	2.34911905973543e-06	13	70	8.46301700714501	144.73480374193	ATP6V0B;ATP6V1G2;ATP6AP1;CDC42;MAPK10;PAK1;PTPRZ1;ATP6V0D1;ATP6V0E2;ATP6V1D;GIT1;ATP6V1C1;ATP6V0A1
75969	Reactome_2016	13	Regulation of insulin secretion Homo sapiens R-HSA-422356	6.80388356795972e-08	2.47432320248674e-06	11	80	9.95412166528201	164.274733073137	SNAP25;GNG3;MARCKS;PRKAR1B;PRKAR1A;STXBP1;GNB1;GNAS;PRKACB;SLC25A4;VAMP2
61227	GO_Biological_Process_2021	15	regulation of NMDA receptor activity (GO:2000310)	1.14055927054864e-08	2.62247163706862e-06	8	32	23.870303030303	436.567839436	CAMK2B;GRIN2A;DLG1;DLG2;DLG4;PTK2B;GRIN2B;GRIA3
50035	Reactome_2016	10	Pyruvate metabolism and Citric Acid (TCA) cycle Homo sapiens R-HSA-71406	4.25719183731492e-08	2.63637401751401e-06	11	48	11.0011325611326	186.71200284363	LDHA;PDHA1;SUCLA2;MPC1;MDH2;MPC2;IDH3B;ACO2;SDHA;SDHB;IDH3A
81785	Reactome_2016	9	CDK-mediated phosphorylation and removal of Cdc6 Homo sapiens R-HSA-69017	2.67848467100205e-08	2.64277154205535e-06	12	50	10.1319717203456	176.655278936203	PSMD8;PSMB6;PSMA6;PSMA3;PSMD12;PSMC5;PSMB5;PSMA1;PSMC3;PSMC1;PSMC2;PSMA7
81786	Reactome_2016	9	Ubiquitin-dependent degradation of Cyclin D1 Homo sapiens R-HSA-69229	2.67848467100205e-08	2.64277154205535e-06	12	50	10.1319717203456	176.655278936203	PSMD8;PSMB6;PSMA6;PSMA3;PSMD12;PSMC5;PSMB5;PSMA1;PSMC3;PSMC1;PSMC2;PSMA7
81787	Reactome_2016	9	Ubiquitin-dependent degradation of Cyclin D Homo sapiens R-HSA-75815	2.67848467100205e-08	2.64277154205535e-06	12	50	10.1319717203456	176.655278936203	PSMD8;PSMB6;PSMA6;PSMA3;PSMD12;PSMC5;PSMB5;PSMA1;PSMC3;PSMC1;PSMC2;PSMA7
81788	Reactome_2016	9	Regulation of Apoptosis Homo sapiens R-HSA-169911	2.67848467100205e-08	2.64277154205535e-06	12	50	10.1319717203456	176.655278936203	PSMD8;PSMB6;PSMA6;PSMA3;PSMD12;PSMC5;PSMB5;PSMA1;PSMC3;PSMC1;PSMC2;PSMA7
81789	Reactome_2016	9	APC/C:Cdh1 mediated degradation of Cdc20 and other APC/C:Cdh1 targeted proteins in late mitosis/early G1 Homo sapiens R-HSA-174178	2.79008898550757e-08	2.64277228707277e-06	14	71	7.89888198032519	137.397949794881	PSMD12;UBE2E1;PSMA7;ANAPC11;PSMD8;PSMB6;PSMA6;PSMA3;PSMC5;PSMB5;PSMA1;PSMC3;PSMC1;PSMC2
81790	Reactome_2016	9	Cdc20:Phospho-APC/C mediated degradation of Cyclin A Homo sapiens R-HSA-174184	2.79008898550757e-08	2.64277228707277e-06	14	71	7.89888198032519	137.397949794881	PSMD12;UBE2E1;PSMA7;ANAPC11;PSMD8;PSMB6;PSMA6;PSMA3;PSMC5;PSMB5;PSMA1;PSMC3;PSMC1;PSMC2
61228	GO_Biological_Process_2021	15	neuron projection morphogenesis (GO:0048812)	1.23868747818676e-08	2.65822332818879e-06	14	140	8.09211069805865	147.330052534243	MEF2A;BRSK1;PLPPR4;MINK1;BAIAP2;ALCAM;DLG4;BTBD3;TAOK1;ADGRB1;NRCAM;DBN1;GAS7;SHANK1
79013	GO_Biological_Process_2021	9	regulation of mitotic cell cycle (GO:0007346)	3.11984497779161e-08	2.8971736891806e-06	22	178	4.57298828209452	79.0344874278973	PSMD12;DYNLT3;USP22;UBE2E1;ASNS;PSMA7;ANAPC11;PSMD8;DDB1;PSMB6;SDCBP;PSMA6;PSMA3;PSMC5;PSMB5;PSMA1;PSMC3;PSMC1;PSMC2;TRIM35;PIN1;EIF4E
81791	Reactome_2016	9	Dectin-1 mediated noncanonical NF-kB signaling Homo sapiens R-HSA-5607761	3.27852729107467e-08	2.93254322590858e-06	13	61	8.69950858250277	149.921123106898	PSMD12;FBXW11;PSMA7;PSMD8;PSMB6;PSMA6;PSMA3;PSMC5;PSMB5;PSMA1;PSMC3;PSMC1;PSMC2
81792	Reactome_2016	9	APC:Cdc20 mediated degradation of cell cycle proteins prior to satisfation of the cell cycle checkpoint Homo sapiens R-HSA-179419	3.36688799124016e-08	2.93254322590858e-06	14	72	7.76229273050663	133.563379226034	PSMD12;UBE2E1;PSMA7;ANAPC11;PSMD8;PSMB6;PSMA6;PSMA3;PSMC5;PSMB5;PSMA1;PSMC3;PSMC1;PSMC2
81793	Reactome_2016	9	Vpu mediated degradation of CD4 Homo sapiens R-HSA-180534	3.4056139658989e-08	2.93254322590858e-06	12	51	9.87166730450313	169.745841586617	PSMD8;PSMB6;PSMA6;PSMA3;PSMD12;PSMC5;PSMB5;PSMA1;PSMC3;PSMC1;PSMC2;PSMA7
81794	Reactome_2016	9	Autodegradation of the E3 ubiquitin ligase COP1 Homo sapiens R-HSA-349425	3.4056139658989e-08	2.93254322590858e-06	12	51	9.87166730450313	169.745841586617	PSMD8;PSMB6;PSMA6;PSMA3;PSMD12;PSMC5;PSMB5;PSMA1;PSMC3;PSMC1;PSMC2;PSMA7
75970	Reactome_2016	13	Neurotransmitter Receptor Binding And Downstream Transmission In The Postsynaptic Cell Homo sapiens R-HSA-112314	8.36720133162686e-08	3.01301279324171e-06	14	142	6.87444734726688	112.028477601275	NSF;GRIA2;GABRA1;GABBR1;PRKCB;CAMK2A;GNG3;TSPAN7;GNB1;NPTN;NEFL;MAPK1;CALM1;PRKACB
79014	GO_Biological_Process_2021	9	anaphase-promoting complex-dependent catabolic process (GO:0031145)	3.65110132701012e-08	3.08778855084285e-06	15	84	6.99855072463768	119.854743433755	PSMD12;CUL3;UBE2E1;PSMA7;ANAPC11;PSMD8;PSMB6;PSMA6;PSMA3;PSMC5;PSMB5;PSMA1;PSMC3;PSMC1;PSMC2
55903	GO_Biological_Process_2021	25	regulation of immune effector process (GO:0002697)	1.381739388919e-08	3.15650687068607e-06	7	53	29.9014205768403	541.136103248552	C4B;C1QB;C4A;C1QA;CFH;FCGR2B;C1QC
55904	GO_Biological_Process_2021	25	positive regulation of phagocytosis (GO:0050766)	1.381739388919e-08	3.15650687068607e-06	7	53	29.9014205768403	541.136103248552	C4B;C4A;FCER1G;CLEC7A;TREM2;CYBA;FCGR2B
73814	GO_Biological_Process_2021	13	Wnt signaling pathway	calcium modulating pathway (GO:0007223)	9.08356798528741e-08	3.23921798154958e-06	8	36	17.7079765660207	287.120915857141	GNAO1;PPP3CA;PPP3CB;PPP3R1;CAMK2A;GNB1;CTNNB1;CALM1
55905	GO_Biological_Process_2021	25	regulation of humoral immune response (GO:0002920)	1.58052551614449e-08	3.24956046119307e-06	7	54	29.2637455234885	525.662417686282	C4B;C1QB;C4A;C1QA;CFH;FCGR2B;C1QC
81795	Reactome_2016	9	Signaling by Wnt Homo sapiens R-HSA-195721	3.95486875998085e-08	3.2860102539069e-06	29	295	3.55700043624419	60.6316808788199	VPS29;GSK3B;PSMD12;CUL3;USP34;CLTB;AP2A1;PSMA7;PSMD8;SNX3;PSMB6;PSMB5;GNG2;TNKS2;AP2S1;VPS35;AP2B1;RHOA;GNG13;RBX1;PSMA6;PSMA3;PSMC5;PSMA1;PSMC3;PSMC1;PSMC2;GNB5;CSNK1G2
81796	Reactome_2016	9	p53-Independent DNA Damage Response Homo sapiens R-HSA-69610	4.30468385797299e-08	3.39783045856001e-06	12	52	9.62437810945274	163.238856184712	PSMD8;PSMB6;PSMA6;PSMA3;PSMD12;PSMC5;PSMB5;PSMA1;PSMC3;PSMC1;PSMC2;PSMA7
81797	Reactome_2016	9	p53-Independent G1/S DNA damage checkpoint Homo sapiens R-HSA-69613	4.30468385797299e-08	3.39783045856001e-06	12	52	9.62437810945274	163.238856184712	PSMD8;PSMB6;PSMA6;PSMA3;PSMD12;PSMC5;PSMB5;PSMA1;PSMC3;PSMC1;PSMC2;PSMA7
81798	Reactome_2016	9	Ubiquitin Mediated Degradation of Phosphorylated Cdc25A Homo sapiens R-HSA-69601	4.30468385797299e-08	3.39783045856001e-06	12	52	9.62437810945274	163.238856184712	PSMD8;PSMB6;PSMA6;PSMA3;PSMD12;PSMC5;PSMB5;PSMA1;PSMC3;PSMC1;PSMC2;PSMA7
88174	Reactome_2016	19	Nonsense Mediated Decay (NMD) independent of the Exon Junction Complex (EJC) Homo sapiens R-HSA-975956	3.03948178654298e-09	3.46500923665899e-06	10	89	16.2395199736972	318.482625654772	RPS16;RPL21;RPL22;RPS6;RPL35A;RPL23A;PABPC1;RPS2;UBA52;RPL17
21983	Reactome_2016	7	ER to Golgi Anterograde Transport Homo sapiens R-HSA-199977	3.34380884053091e-09	3.52036194731094e-06	24	131	4.91003057840562	95.8249193365234	DCTN6;COPB2;SPTBN4;DYNC1I2;DCTN5;MCFD2;TRAPPC2L;SAR1B;TRAPPC4;RAB1B;DCTN4;USO1;CSNK1D;MIA3;COPZ1;ARCN1;PPP6C;TFG;PPP6R1;SEC22B;COPE;ARF5;DYNC1I1;SEC31A
75971	Reactome_2016	13	Beta-catenin independent WNT signaling Homo sapiens R-HSA-3858494	9.97893862421886e-08	3.52429245834191e-06	14	144	6.767994063814	109.101445044195	PRKCB;CLTC;CAMK2A;GNAO1;PPP3CA;PPP3R1;PPP3CB;GNG3;UBB;UBC;GNB1;CTNNB1;RAC1;CALM1
81799	Reactome_2016	9	APC/C:Cdc20 mediated degradation of mitotic proteins Homo sapiens R-HSA-176409	4.85507842998899e-08	3.71379957129274e-06	14	74	7.50277315585136	126.351617921271	PSMD12;UBE2E1;PSMA7;ANAPC11;PSMD8;PSMB6;PSMA6;PSMA3;PSMC5;PSMB5;PSMA1;PSMC3;PSMC1;PSMC2
81800	Reactome_2016	9	p53-Dependent G1/S DNA damage checkpoint Homo sapiens R-HSA-69580	4.94023169323147e-08	3.71379957129274e-06	13	63	8.35066445182724	140.485470329947	PSMD12;PSMA7;PSMD8;PSMB6;PSMA6;PSMA3;PSMC5;PSMB5;PSMA1;PSMC3;PCBP4;PSMC1;PSMC2
81801	Reactome_2016	9	p53-Dependent G1 DNA Damage Response Homo sapiens R-HSA-69563	4.94023169323147e-08	3.71379957129274e-06	13	63	8.35066445182724	140.485470329947	PSMD12;PSMA7;PSMD8;PSMB6;PSMA6;PSMA3;PSMC5;PSMB5;PSMA1;PSMC3;PCBP4;PSMC1;PSMC2
87743	GO_Biological_Process_2021	19	nuclear-transcribed mRNA catabolic process	nonsense-mediated decay (GO:0000184)	3.13609325387795e-08	3.79169415950068e-06	10	113	12.4404236540159	214.941943910627	RPS16;RPL21;RPL22;RPS6;RPL35A;RPL23A;PABPC1;RPS2;UBA52;RPL17
88175	Reactome_2016	19	Nonsense-Mediated Decay (NMD) Homo sapiens R-HSA-927802	1.68990072311813e-08	3.79169415950068e-06	10	106	13.3522727272727	238.952419074323	RPS16;RPL21;RPL22;RPS6;RPL35A;RPL23A;PABPC1;RPS2;UBA52;RPL17
88176	Reactome_2016	19	Nonsense Mediated Decay (NMD) enhanced by the Exon Junction Complex (EJC) Homo sapiens R-HSA-975957	1.68990072311813e-08	3.79169415950068e-06	10	106	13.3522727272727	238.952419074323	RPS16;RPL21;RPL22;RPS6;RPL35A;RPL23A;PABPC1;RPS2;UBA52;RPL17
88177	Reactome_2016	19	L13a-mediated translational silencing of Ceruloplasmin expression Homo sapiens R-HSA-156827	1.68990072311813e-08	3.79169415950068e-06	10	106	13.3522727272727	238.952419074323	RPS16;RPL21;RPL22;RPS6;RPL35A;RPL23A;PABPC1;RPS2;UBA52;RPL17
88178	Reactome_2016	19	3' -UTR-mediated translational regulation Homo sapiens R-HSA-157279	1.68990072311813e-08	3.79169415950068e-06	10	106	13.3522727272727	238.952419074323	RPS16;RPL21;RPL22;RPS6;RPL35A;RPL23A;PABPC1;RPS2;UBA52;RPL17
88179	Reactome_2016	19	Viral mRNA Translation Homo sapiens R-HSA-192823	2.92531899485943e-08	3.79169415950068e-06	9	84	15.2988387096774	265.393196105345	RPS16;RPL21;RPL22;RPS6;RPL35A;RPL23A;RPS2;UBA52;RPL17
88180	Reactome_2016	19	Peptide chain elongation Homo sapiens R-HSA-156902	2.92531899485943e-08	3.79169415950068e-06	9	84	15.2988387096774	265.393196105345	RPS16;RPL21;RPL22;RPS6;RPL35A;RPL23A;RPS2;UBA52;RPL17
88181	Reactome_2016	19	Cap-dependent Translation Initiation Homo sapiens R-HSA-72737	3.41361102295615e-08	3.79169415950068e-06	10	114	12.3201798201798	211.819743595237	RPS16;RPL21;RPL22;RPS6;RPL35A;RPL23A;PABPC1;RPS2;UBA52;RPL17
88182	Reactome_2016	19	Eukaryotic Translation Initiation Homo sapiens R-HSA-72613	3.41361102295615e-08	3.79169415950068e-06	10	114	12.3201798201798	211.819743595237	RPS16;RPL21;RPL22;RPS6;RPL35A;RPL23A;PABPC1;RPS2;UBA52;RPL17
88183	Reactome_2016	19	Selenocysteine synthesis Homo sapiens R-HSA-2408557	3.99125701000072e-08	3.79169415950068e-06	9	87	14.7081885856079	250.577150930648	RPS16;RPL21;RPL22;RPS6;RPL35A;RPL23A;RPS2;UBA52;RPL17
88184	Reactome_2016	19	Eukaryotic Translation Termination Homo sapiens R-HSA-72764	3.99125701000072e-08	3.79169415950068e-06	9	87	14.7081885856079	250.577150930648	RPS16;RPL21;RPL22;RPS6;RPL35A;RPL23A;RPS2;UBA52;RPL17
81802	Reactome_2016	9	The citric acid (TCA) cycle and respiratory electron transport Homo sapiens R-HSA-1428517	5.13315397743806e-08	3.79853394330416e-06	20	153	4.8656094016554	81.6690614365075	NDUFA9;NDUFA8;NDUFB7;UQCRB;IDH3G;GLO1;NDUFB4;NDUFB3;PDHB;ATP5L;CS;NDUFS8;NDUFS4;NDUFAB1;OGDH;SUCLG1;COX14;NDUFS1;DLAT;DLD
75972	Reactome_2016	13	Hemostasis Homo sapiens R-HSA-109582	1.16089903994539e-07	4.06093540354231e-06	28	552	3.44557534633871	55.0220512890949	APP;SPARC;ATP2A2;KLC1;CLU;PPP2CA;GNG3;TMSB4X;BSG;CFL1;KIF5A;PSAP;MAPK1;KIF1B;KIF1A;RAC1;PRKACB;PRKCB;ATP2B1;ATP1B1;YWHAZ;TUBA4A;PRKAR1B;PRKAR1A;GNB1;GNAS;CALM1;ALDOA
79015	GO_Biological_Process_2021	9	regulation of transcription from RNA polymerase II promoter in response to hypoxia (GO:0061418)	5.80280327692028e-08	4.13688315373468e-06	14	75	7.37939499740869	122.957985633678	PSMD12;PSMA7;RBX1;PSMD8;PSMB6;PSMA6;PSMA3;PSMC5;PSMB5;PSMA1;PSMC3;PSMC1;PSMC2;ELOC
79016	GO_Biological_Process_2021	9	regulation of transcription from RNA polymerase II promoter in response to stress (GO:0043618)	5.95923600207851e-08	4.13688315373468e-06	15	87	6.70590277777778	111.55764474033	PSMD12;PSMA7;RBX1;PSMD8;PSMB6;PSMA6;PSMA3;PSMC5;PSMB5;PSMA1;PSMC3;PSMC1;PSMC2;ELOC;ATF4
81803	Reactome_2016	9	Activation of APC/C and APC/C:Cdc20 mediated degradation of mitotic proteins Homo sapiens R-HSA-176814	5.80280327692028e-08	4.13688315373468e-06	14	75	7.37939499740869	122.957985633678	PSMD12;UBE2E1;PSMA7;ANAPC11;PSMD8;PSMB6;PSMA6;PSMA3;PSMC5;PSMB5;PSMA1;PSMC3;PSMC1;PSMC2
81804	Reactome_2016	9	Hedgehog ligand biogenesis Homo sapiens R-HSA-5358346	6.02713128394622e-08	4.13688315373468e-06	13	64	8.18650250797994	136.095770778094	PSMD12;SEL1L;PSMA7;PSMD8;PSMB6;PSMA6;PSMA3;PSMC5;PSMB5;PSMA1;PSMC3;PSMC1;PSMC2
82814	KEGG_2021_Human	9	Ubiquitin mediated proteolysis	6.01336973072595e-08	4.13688315373468e-06	19	140	5.07537855676965	84.3867736341311	FBXW11;MGRN1;UBE2E3;CUL3;UBE2E1;HUWE1;UBE3A;PRPF19;UBE2L3;RBX1;ANAPC11;DDB1;KLHL9;HERC2;UBE2N;STUB1;ELOC;UBE2K;TRIM32
88185	Reactome_2016	19	Eukaryotic Translation Elongation Homo sapiens R-HSA-156842	4.87751066416967e-08	4.27720165934879e-06	9	89	14.3390322580645	241.412603308804	RPS16;RPL21;RPL22;RPS6;RPL35A;RPL23A;RPS2;UBA52;RPL17
87744	GO_Biological_Process_2021	19	SRP-dependent cotranslational protein targeting to membrane (GO:0006614)	5.38173508242651e-08	4.38226999569016e-06	9	90	14.1612903225806	237.027003000394	RPS16;RPL21;RPL22;RPS6;RPL35A;RPL23A;RPS2;UBA52;RPL17
81805	Reactome_2016	9	SCF-beta-TrCP mediated degradation of Emi1 Homo sapiens R-HSA-174113	6.76376017517295e-08	4.51171382952381e-06	12	54	9.1651267472163	151.30801020117	PSMD8;PSMB6;PSMA6;PSMA3;PSMD12;PSMC5;PSMB5;PSMA1;PSMC3;PSMC1;PSMC2;PSMA7
81806	Reactome_2016	9	Stabilization of p53 Homo sapiens R-HSA-69541	6.76376017517295e-08	4.51171382952381e-06	12	54	9.1651267472163	151.30801020117	PSMD8;PSMB6;PSMA6;PSMA3;PSMD12;PSMC5;PSMB5;PSMA1;PSMC3;PSMC1;PSMC2;PSMA7
63130	Reactome_2016	15	Axon guidance Homo sapiens R-HSA-422475	2.33820872246003e-08	4.70418367349928e-06	26	515	3.97800641346988	69.8987266333428	CAMK2B;ROCK2;RASGRF2;AGAP2;KALRN;GRIN2A;ALCAM;RASGEF1A;CHL1;NRCAM;PIP5K1C;SRGAP3;SCN3B;CAMK2G;CAP2;ACTR3;EPHA4;GRIN2B;CNKSR2;CACNB3;DLG1;CACNB4;ARPC2;DLG4;KCNQ3;NGEF
81807	Reactome_2016	9	G1/S DNA Damage Checkpoints Homo sapiens R-HSA-69615	7.32446292165665e-08	4.81786894402304e-06	13	65	8.02865448504983	131.906465046212	PSMD12;PSMA7;PSMD8;PSMB6;PSMA6;PSMA3;PSMC5;PSMB5;PSMA1;PSMC3;PCBP4;PSMC1;PSMC2
73815	GO_Biological_Process_2021	13	regulation of protein insertion into mitochondrial membrane involved in apoptotic signaling pathway (GO:1900739)	1.41502602603822e-07	4.85737438657794e-06	7	26	22.772591857001	359.145355786717	YWHAE;PPP3R1;YWHAQ;YWHAB;YWHAZ;YWHAG;YWHAH
73816	GO_Biological_Process_2021	13	positive regulation of protein insertion into mitochondrial membrane involved in apoptotic signaling pathway (GO:1900740)	1.41502602603822e-07	4.85737438657794e-06	7	26	22.772591857001	359.145355786717	YWHAE;PPP3R1;YWHAQ;YWHAB;YWHAZ;YWHAG;YWHAH
47544	GO_Biological_Process_2021	10	ATP synthesis coupled electron transport (GO:0042773)	7.9642051500755e-08	4.86157837232466e-06	5	6	183.267419962335	2995.638591297	NDUFB6;NDUFA12;NDUFS2;NDUFV3;NDUFV1
50956	KEGG_2021_Human	10	Endocytosis	8.647042799199e-08	5.2040582930954e-06	24	252	3.95476973684211	64.318252690164	PSD;ACTR2;ARF1;ARPC1A;CLTA;AP2A2;EPN1;DNM3;CDC42;BIN1;KIF5C;DNAJC6;NEDD4;KIF5B;CAPZA2;PSD3;PIP5K1A;CHMP4B;AMPH;HRAS;EPS15;GIT1;AP2M1;SH3GL2
87745	GO_Biological_Process_2021	19	cytoplasmic translation (GO:0002181)	7.17734095880978e-08	5.45477912869543e-06	9	93	13.6534562211982	224.595965634222	RPS16;RPL21;RPL22;RPS6;RPL35A;RPL23A;RPS2;UBA52;RPL17
79017	GO_Biological_Process_2021	9	protein-DNA complex assembly (GO:0065004)	8.49195015660562e-08	5.50929807420332e-06	19	143	4.95181586923576	80.6232974321009	PSMD12;NPM1;ATRX;NAP1L2;RAD23B;PSMA7;GTF2H5;RBX1;PSMD8;DDB1;PSMB6;PSMA6;PSMA3;PSMC5;PSMB5;PSMA1;PSMC3;PSMC1;PSMC2
79018	GO_Biological_Process_2021	9	negative regulation of G2/M transition of mitotic cell cycle (GO:0010972)	8.86748709892128e-08	5.59952252006549e-06	13	66	7.87676299128691	127.905156130419	PSMD12;PSMA7;RBX1;PSMD8;PSMB6;PSMA6;PSMA3;PSMC5;PSMB5;PSMA1;PSMC3;PSMC1;PSMC2
81808	Reactome_2016	9	Activation of NF-kappaB in B cells Homo sapiens R-HSA-1169091	8.86748709892128e-08	5.59952252006549e-06	13	66	7.87676299128691	127.905156130419	PSMD12;FBXW11;PSMA7;PSMD8;PSMB6;PSMA6;PSMA3;PSMC5;PSMB5;PSMA1;PSMC3;PSMC1;PSMC2
87746	GO_Biological_Process_2021	19	cotranslational protein targeting to membrane (GO:0006613)	7.88205498523344e-08	5.61596417697883e-06	9	94	13.4921442125237	220.67875322017	RPS16;RPL21;RPL22;RPS6;RPL35A;RPL23A;RPS2;UBA52;RPL17
3051	Reactome_2016	6	mRNA Splicing - Minor Pathway Homo sapiens R-HSA-72165	2.15943336557774e-08	5.62100505059887e-06	15	52	7.80477431746467	137.760782811161	SF3B4;SF3B3;NCBP2;EFTUD2;SNRPD2;POLR2A;SNRPD1;POLR2C;SRSF2;POLR2E;SNRPE;SNRPD3;TXNL4A;POLR2I;POLR2J
79019	GO_Biological_Process_2021	9	positive regulation of canonical Wnt signaling pathway (GO:0090263)	9.79576378854097e-08	6.10430753980659e-06	18	130	5.18835247666906	83.7334234920957	PSMD12;DDX3X;USP34;PSMA7;PSMD8;PSMB6;PPM1A;PSMA6;PSMA3;PSMC5;PSMB5;PSMA1;TNKS2;PSMC3;PSMC1;PSMC2;PIN1;CSNK1G2
73817	GO_Biological_Process_2021	13	ribosomal small subunit assembly (GO:0000028)	1.87118699151609e-07	6.23351243741792e-06	6	17	33.6232544884583	520.875409034224	RPS15;RPS14;RPS28;RPS27;RPS19;RPS5
73818	GO_Biological_Process_2021	13	negative regulation of amyloid-beta formation (GO:1902430)	1.87118699151609e-07	6.23351243741792e-06	6	17	33.6232544884583	520.875409034224	PRNP;RTN3;RTN1;APOE;CLU;RTN4
75973	Reactome_2016	13	Uptake and actions of bacterial toxins Homo sapiens R-HSA-5339562	1.88380038266646e-07	6.23351243741792e-06	7	27	21.6328616352201	334.980631778172	SNAP25;HSP90AA1;HSP90AB1;SYT1;EEF2;CALM1;VAMP2
76681	BioCarta_2016	13	Transcription factor CREB and its extracellular signals Homo sapiens h crebPathway	1.88380038266646e-07	6.23351243741792e-06	7	27	21.6328616352201	334.980631778172	PRKAR1B;PRKCB;PRKAR1A;CAMK2A;GNAS;MAPK1;PRKACB
63669	KEGG_2021_Human	15	Long-term potentiation	3.34474435390337e-08	6.33337180894996e-06	10	67	12.6341494762547	217.475284897833	CAMK2B;GRM5;GRIN2A;PPP1R1A;CAMK4;GNAQ;PRKCA;PLCB1;CAMK2G;GRIN2B
88186	Reactome_2016	19	Formation of a pool of free 40S subunits Homo sapiens R-HSA-72689	9.47437949510693e-08	6.35340742613053e-06	9	96	13.1806451612903	213.158573002226	RPS16;RPL21;RPL22;RPS6;RPL35A;RPL23A;RPS2;UBA52;RPL17
79020	GO_Biological_Process_2021	9	cellular response to hypoxia (GO:0071456)	1.10364751987208e-07	6.78814890144699e-06	18	131	5.14217103215191	82.3748804472888	PSMD12;KCND2;HP1BP3;PSMA7;RBX1;PSMD8;PSMB6;NPEPPS;PSMA6;PSMA3;PSMC5;PSMB5;PSMA1;PSMC3;PSMC1;PSMC2;STUB1;ELOC
81809	Reactome_2016	9	Regulation of APC/C activators between G1/S and early anaphase Homo sapiens R-HSA-176408	1.14998650369153e-07	6.98248215574757e-06	14	79	6.92384487392807	110.631585200255	PSMD12;UBE2E1;PSMA7;ANAPC11;PSMD8;PSMB6;PSMA6;PSMA3;PSMC5;PSMB5;PSMA1;PSMC3;PSMC1;PSMC2
73819	GO_Biological_Process_2021	13	ribosomal small subunit biogenesis (GO:0042274)	2.18164958372567e-07	7.15464189377179e-06	8	40	15.4913249211356	237.606164258777	RPS15;RPS14;RPS17;RPS28;RPS27;RPS19;RPS5;RPS24
81810	Reactome_2016	9	TCR signaling Homo sapiens R-HSA-202403	1.23139340210584e-07	7.38212550933324e-06	17	118	5.4277956223716	86.3559530298255	PSMD12;FBXW11;PSMA7;PSMD8;ENAH;PSMB6;PSMA6;PSMA3;PSMC5;PSMB5;PSMA1;PSMC3;PSMC1;PSMC2;UBE2N;EVL;PAK3
13	GO_Biological_Process_2021	6	protein ubiquitination (GO:0016567)	3.16692917155649e-08	7.54140429035857e-06	57	525	2.39353400222965	41.3313496973124	FBXO28;KEAP1;FBXO21;UBE2Z;CDC73;NUB1;RNF115;RNF114;PSMD4;PSMD5;TRIM3;BTRC;RNF111;ATG3;FBXW2;RNF41;RNF167;CDC34;NFX1;PSME3;UBE2V2;RBCK1;RNF34;PCNA;PSMD11;CUL5;PSMD13;FBXO45;UBR2;RTF1;DTX3;RNF4;HIF1A;FBXO41;PSMB10;RMND5A;PSMB2;PSMB3;VPS11;BRAP;RNF20;UBE2H;ANKIB1;PPIL2;CRBN;MIB2;UBE2G1;UBE2A;FBXO31;RNF146;ITCH;PSMC4;KLHL7;CDC16;RNF181;RNF141;TRIM33
3052	Reactome_2016	6	Membrane Trafficking Homo sapiens R-HSA-199991	3.1869169110236e-08	7.54140429035857e-06	49	420	2.58720711068786	44.6594035474538	TFRC;KDELR1;CLINT1;BICD1;GOLGA4;PPP6R3;SEC13;NAA30;EXOC7;VPS37A;OCRL;ARFGAP1;GAK;VAMP7;TBC1D20;TRAPPC6B;EXOC4;EXOC3;CHMP3;CHMP7;TSG101;STX16;VPS4B;COPB1;GNS;CYTH2;SNX2;LMAN2;VPS53;VPS52;YKT6;CYTH1;AP1M1;TRAPPC3;RAB4A;SNAPIN;TRAPPC10;VTA1;TRAPPC5;SURF4;GBF1;TRAPPC9;STAM;TJP1;CPD;TRIP11;RAB3GAP2;COPG2;CNIH3
75974	Reactome_2016	13	Integration of energy metabolism Homo sapiens R-HSA-163685	2.34584544073581e-07	7.62503566709967e-06	12	110	7.65873378105236	116.914015950853	PPP2CA;SNAP25;GNG3;MARCKS;PRKAR1B;PRKAR1A;STXBP1;GNB1;GNAS;PRKACB;SLC25A4;VAMP2
79021	GO_Biological_Process_2021	9	membrane organization (GO:0061024)	1.32049665176111e-07	7.81734017842578e-06	25	242	3.74287276419589	59.2874329612784	SAR1A;CLTB;AP2A1;WASL;ATP2C1;NAPG;SNX3;AP2S1;MFN2;CHP1;DNM1L;VTI1B;SGIP1;AP3D1;HUWE1;ARPC4;AP2B1;ARPC5;NECAP1;VAPB;PPT1;GRB2;VAMP4;RAB5A;PICALM
61229	GO_Biological_Process_2021	15	modulation of chemical synaptic transmission (GO:0050804)	4.72190876126264e-08	8.44434683472469e-06	12	109	8.95651843116369	151.082741211455	LGI1;ABR;GRM5;UNC13A;HOMER1;DLG4;GRIK5;CACNA1A;NPTX1;LRRC4C;DGKZ;DLGAP4
57620	KEGG_2021_Human	25	Staphylococcus aureus infection	4.5801587125296e-08	8.5607330117826e-06	8	95	18.2114942528736	307.755077864438	C4B;C1QB;C4A;C1QA;SELPLG;CFH;FCGR2B;C1QC
82815	KEGG_2021_Human	9	Alzheimer disease	1.49478744341913e-07	8.7398930025099e-06	32	369	3.10242224043243	48.7580142619076	GSK3B;PSMD12;NDUFB7;UQCRB;NDUFB4;NDUFB3;PSMA7;PSMD8;PSMB6;MAPK9;PSMB5;TUBB3;NDUFA9;NDUFA8;XBP1;MAP2K2;SEM1;PSMA6;PSMA3;TUBB2B;PSMC5;NDUFS8;PSMA1;PSMC3;CDK5;PSMC1;NDUFAB1;PSMC2;NDUFS4;VDAC3;NDUFS1;ATF4
79022	GO_Biological_Process_2021	9	positive regulation of establishment of protein localization to telomere (GO:1904851)	1.55962278620509e-07	8.86187972425647e-06	6	10	47.7364532019704	748.204539098116	CCT2;TCP1;CCT8;CCT7;CCT5;CCT4
81811	Reactome_2016	9	Folding of actin by CCT/TriC Homo sapiens R-HSA-390450	1.55962278620509e-07	8.86187972425647e-06	6	10	47.7364532019704	748.204539098116	CCT2;TCP1;CCT8;CCT7;CCT5;CCT4
81812	Reactome_2016	9	CDT1 association with the CDC6:ORC:origin complex Homo sapiens R-HSA-68827	1.57178609974143e-07	8.86187972425647e-06	12	58	8.36642872593554	131.067493841808	PSMD8;PSMB6;PSMA6;PSMA3;PSMD12;PSMC5;PSMB5;PSMA1;PSMC3;PSMC1;PSMC2;PSMA7
75975	Reactome_2016	13	Serotonin Neurotransmitter Release Cycle Homo sapiens R-HSA-181429	2.76851708343822e-07	8.91996776093735e-06	6	18	30.8197492163009	465.37155064672	SNAP25;SYT1;STXBP1;CPLX1;SYN2;VAMP2
23103	KEGG_2021_Human	7	Protein processing in endoplasmic reticulum	1.03486846380277e-08	9.07924598909634e-06	27	171	4.1106936416185	75.5808839358784	SAR1B;RPN1;CUL1;DERL1;HSPBP1;UBE2J1;HERPUD1;DNAJB1;MAPK8;OS9;MAN1A2;BAG1;UBXN4;UBXN6;SEC31A;PDIA3;BCAP31;SSR4;FBXO2;SSR2;SSR3;UBE4B;RAD23A;SVIP;DDOST;ERP29;P4HB
79023	GO_Biological_Process_2021	9	interleukin-1-mediated signaling pathway (GO:0070498)	1.72526907036466e-07	9.61279331440827e-06	15	94	6.10949367088608	95.1413892504066	PSMD12;FBXW11;PSMA7;RBX1;PSMD8;PSMB6;PSMA6;PSMA3;PSMC5;PSMB5;PSMA1;PSMC3;PSMC1;PSMC2;UBE2N
63131	Reactome_2016	15	Activation of NMDA receptor upon glutamate binding and postsynaptic events Homo sapiens R-HSA-442755	6.1226991026407e-08	9.87148762451476e-06	8	39	18.4736656891496	306.823159642228	CAMK2B;GRIN2A;DLG4;RASGRF2;CAMK4;CAMK2G;GRIN2B;GRIA3
63670	KEGG_2021_Human	15	Calcium signaling pathway	6.13326351321203e-08	9.87148762451476e-06	17	240	5.58680333119795	92.779784541527	CAMK2B;RYR2;CHRM1;CAMK1D;PDE1A;NTRK3;ATP2B4;CACNA1A;PRKCA;GRIN2A;GRM5;CAMK4;GNAQ;ITPKA;PTK2B;PLCB1;CAMK2G
81813	Reactome_2016	9	Degradation of beta-catenin by the destruction complex Homo sapiens R-HSA-195253	1.86685027547797e-07	1.02807010519345e-05	14	82	6.61735343055692	102.528235028369	GSK3B;PSMD12;PSMA7;RBX1;PSMD8;PSMB6;PSMA6;PSMA3;PSMC5;PSMB5;PSMA1;PSMC3;PSMC1;PSMC2
75976	Reactome_2016	13	HSF1 activation Homo sapiens R-HSA-3371511	3.21977482419392e-07	1.02836808080559e-05	7	29	19.6642367066895	293.956431462324	YWHAE;EEF1A1;HSP90AA1;HSP90AB1;HSPH1;UBB;HSBP1
75977	Reactome_2016	13	Intrinsic Pathway for Apoptosis Homo sapiens R-HSA-109606	3.25503159350456e-07	1.03018116799416e-05	8	42	14.5785860085359	217.773367642783	YWHAE;PPP3R1;YWHAQ;YWHAB;DYNLL2;YWHAZ;YWHAG;YWHAH
76827	KEGG_2021_Human	13	Salivary secretion	3.28154632875897e-07	1.03018116799416e-05	11	93	8.37047537672829	124.969363386332	CST3;PRKCB;GNAS;ATP1A2;CALM3;ATP2B1;ATP1B1;CALM1;PRKACB;CALM2;VAMP2
81814	Reactome_2016	9	The role of GTSE1 in G2/M progression after G2 checkpoint Homo sapiens R-HSA-8852276	1.91850568725172e-07	1.03250487895729e-05	12	59	8.18799618926643	126.640044730252	PSMD8;PSMB6;PSMA6;PSMA3;PSMD12;PSMC5;PSMB5;PSMA1;PSMC3;PSMC1;PSMC2;PSMA7
81815	Reactome_2016	9	SCF(Skp2)-mediated degradation of p27/p21 Homo sapiens R-HSA-187577	1.91850568725172e-07	1.03250487895729e-05	12	59	8.18799618926643	126.640044730252	PSMD8;PSMB6;PSMA6;PSMA3;PSMD12;PSMC5;PSMB5;PSMA1;PSMC3;PSMC1;PSMC2;PSMA7
79024	GO_Biological_Process_2021	9	regulation of cell cycle phase transition (GO:1901987)	1.99147263651394e-07	1.05973195578989e-05	15	95	6.0328125	93.0815989281522	PSMD12;UBE2E1;PSMA7;ANAPC11;PSMD8;DDB1;PSMB6;PSMA6;PSMA3;PSMC5;PSMB5;PSMA1;PSMC3;PSMC1;PSMC2
73820	GO_Biological_Process_2021	13	ribonucleoprotein complex assembly (GO:0022618)	3.49539058917889e-07	1.08801437576729e-05	13	136	6.62330623306233	98.4663790867028	HSP90AA1;RPL3;HSP90AB1;RPS5;CELF2;RPL11;CELF4;RPS15;RPS14;RPS28;RPS27;RPS19;RPL38
87747	GO_Biological_Process_2021	19	protein targeting to ER (GO:0045047)	1.74646506384253e-07	1.1060945404336e-05	9	103	12.1947838023336	189.756956153375	RPS16;RPL21;RPL22;RPS6;RPL35A;RPL23A;RPS2;UBA52;RPL17
73821	GO_Biological_Process_2021	13	signal release from synapse (GO:0099643)	3.94295565891769e-07	1.20159641520057e-05	8	43	14.1613339342046	208.825367403633	SNAP25;HSPA8;SYT1;NRXN1;STXBP1;CPLX1;SYN2;VAMP2
73822	GO_Biological_Process_2021	13	negative regulation of amyloid precursor protein catabolic process (GO:1902992)	3.99114518525644e-07	1.20159641520057e-05	6	19	28.4475524475524	419.146734097735	PRNP;RTN3;RTN1;APOE;CLU;RTN4
75978	Reactome_2016	13	GABA synthesis	release	reuptake and degradation Homo sapiens R-HSA-888590	3.99114518525644e-07	1.20159641520057e-05	6	19	28.4475524475524	419.146734097735	SNAP25;HSPA8;SYT1;STXBP1;CPLX1;VAMP2
76682	BioCarta_2016	13	Nitric Oxide Signaling Pathway Homo sapiens h nos1Pathway	3.99114518525644e-07	1.20159641520057e-05	6	19	28.4475524475524	419.146734097735	PPP3CA;PPP3CB;PRKAR1B;PRKCB;PRKAR1A;PRKACB
82816	KEGG_2021_Human	9	Salmonella infection	2.28632209314743e-07	1.2031134925718e-05	25	249	3.6245838377724	55.4240594909256	DCTN3;ARPC5L;WASL;TXN2;MAPK9;ACTR1A;ACTR1B;TUBB3;PAK3;KPNA1;DYNC1H1;MAP2K4;MAP2K2;DYNLT3;ARPC4;ARPC5;RHOA;DYNC1LI2;TUBB2B;ABI1;VPS41;ELMO2;ACTR10;RAB5A;ARL8B
63132	Reactome_2016	15	Ras activation uopn Ca2+ infux through NMDA receptor Homo sapiens R-HSA-442982	8.26437008950743e-08	1.20922760536929e-05	6	17	38.8040695766328	632.844986131465	CAMK2B;GRIN2A;DLG4;RASGRF2;GRIN2B;CAMK2G
63133	Reactome_2016	15	Unblocking of NMDA receptor	glutamate binding and activation Homo sapiens R-HSA-438066	8.26437008950743e-08	1.20922760536929e-05	6	17	38.8040695766328	632.844986131465	CAMK2B;GRIN2A;DLG4;GRIN2B;CAMK2G;GRIA3
47545	GO_Biological_Process_2021	10	rRNA processing (GO:0006364)	2.13280802918295e-07	1.2657623206526e-05	19	173	4.60812881509206	70.7838825272231	RPL5;RPL30;RPS7;RPL10;RPL34;RPL12;RPLP0;RPL36A;RPL10A;RPL6;RPL7;RPS25;RPL18A;RPL36;RPL13;RPL18;RPL39;RPL28;RPL19
18870	GO_Biological_Process_2021	7	ubiquitin-dependent protein catabolic process (GO:0006511)	2.38773369212137e-08	1.27901263806055e-05	41	354	2.89302568299651	50.7735730068766	ANAPC16;PPP1R11;UBE3C;PSMD14;VPS4A;UBR4;ARRB1;RNF6;HERPUD1;PCNP;BAG6;ZNRF1;PSMD6;PSMD7;MAEA;MTA1;OS9;PSMD2;PSMD3;SPOP;PSMD1;RBBP6;ARIH1;ATE1;ZRANB1;FBXW5;KLHL22;UBE4B;RAD23A;PPP2R5C;TRPC4AP;RC3H2;COPS3;PSMC6;APPBP2;PSMA2;KCTD13;RLIM;TRIP12;ANAPC5;BIRC6
21984	Reactome_2016	7	Mitochondrial translation elongation Homo sapiens R-HSA-5389840	2.42555930065433e-08	1.27901263806055e-05	18	84	5.94195964218848	104.189996102244	MRPS26;MRPS24;MRPS14;MRPS33;MRPS12;MRPS18A;MRPS21;MRPL28;MRPL48;MRPS7;MRPS6;MRPL13;TUFM;MRPL41;MRPL52;AURKAIP1;CHCHD1;DAP3
21985	Reactome_2016	7	Diseases of signal transduction Homo sapiens R-HSA-5663202	2.4297352546743e-08	1.27901263806055e-05	36	288	3.14686248331108	55.1736203284067	HDAC5;PSMD14;ZFYVE9;TNKS;CUL1;PIK3R1;PSMD6;BAG4;PSMD7;ZMYM2;CUX1;OS9;PSMD2;AKT3;PSMD3;AKT1;PSMD1;POLR2F;POLR2G;FYN;CREBBP;CPSF6;PDPK1;ADAM10;TSC2;PPP2R5A;PTPN11;PPP2R5C;MTOR;NCOR2;SNW1;PSMC6;PIK3CA;PSMA2;CDC37;KRAS
23104	KEGG_2021_Human	7	Spinocerebellar ataxia	2.01184106894516e-08	1.27901263806055e-05	24	143	4.41211323238973	78.1898403686233	BECN1;PSMD14;KCND3;PIK3R1;WIPI2;PUM1;MTOR;ATXN2L;PSMD6;MAPK8;PSMD7;ATXN1;PSMC6;OPA1;PIK3CA;PSMA2;PSMD2;RB1CC1;AKT3;PSMD3;AKT1;PSMD1;ULK2;CIC
79025	GO_Biological_Process_2021	9	nucleotide-excision repair	DNA damage recognition (GO:0000715)	2.48943161400643e-07	1.29559869493785e-05	8	23	17.0192202086766	258.794964263764	DDB1;COPS6;COPS5;GPS1;COPS2;COPS7A;RAD23B;RBX1
79026	GO_Biological_Process_2021	9	non-canonical Wnt signaling pathway (GO:0035567)	2.56449887702749e-07	1.30596415931207e-05	17	124	5.12183915231457	77.7307342994897	PSMD12;AP2A1;AP2B1;RHOA;PSMA7;PSMD8;PSMB6;PSMA6;PSMA3;PSMC5;GNG2;PSMB5;PSMA1;PSMC3;PSMC1;PSMC2;AP2S1
81816	Reactome_2016	9	Metabolism of polyamines Homo sapiens R-HSA-351202	2.54661845748399e-07	1.30596415931207e-05	14	84	6.42762063227953	97.592680462842	PSMD12;OAZ2;PSMA7;AZIN1;PSMD8;PSMB6;PSMA6;PSMA3;PSMC5;PSMB5;PSMA1;PSMC3;PSMC1;PSMC2
61230	GO_Biological_Process_2021	15	regulation of postsynapse organization (GO:0099175)	9.68100669742521e-08	1.35492002430486e-05	7	28	23.7874396135266	384.179396731334	EPHA4;SIPA1L1;CDKL5;HOMER1;ABI2;ABHD17A;PPFIA2
88187	Reactome_2016	19	SRP-dependent cotranslational protein targeting to membrane Homo sapiens R-HSA-1799339	2.42634004126078e-07	1.38301382351865e-05	9	107	11.6946675444371	178.129804287139	RPS16;RPL21;RPL22;RPS6;RPL35A;RPL23A;RPS2;UBA52;RPL17
88188	Reactome_2016	19	GTP hydrolysis and joining of the 60S ribosomal subunit Homo sapiens R-HSA-72706	2.42634004126078e-07	1.38301382351865e-05	9	107	11.6946675444371	178.129804287139	RPS16;RPL21;RPL22;RPS6;RPL35A;RPL23A;RPS2;UBA52;RPL17
73823	GO_Biological_Process_2021	13	neurotransmitter secretion (GO:0007269)	4.75159290958165e-07	1.41891063064174e-05	8	44	13.7672625306695	200.446052234712	SNAP25;HSPA8;SYT1;NRXN1;STXBP1;CPLX1;SYN2;VAMP2
79027	GO_Biological_Process_2021	9	Fc-epsilon receptor signaling pathway (GO:0038095)	2.86483623976212e-07	1.43230105461483e-05	16	111	5.42377646955452	81.712362501402	MAP2K4;PSMD12;FBXW11;PSMA7;PSMD8;PSMB6;PSMA6;MAPK9;PSMA3;PSMC5;PSMB5;PSMA1;PSMC3;PSMC1;PSMC2;GRB2
81817	Reactome_2016	9	Hedgehog 'on' state Homo sapiens R-HSA-5632684	2.96379863497158e-07	1.43230105461483e-05	14	85	6.33676267254107	95.2518331278964	PSMD12;CUL3;PSMA7;RBX1;PSMD8;PSMB6;PSMA6;PSMA3;PSMC5;PSMB5;PSMA1;PSMC3;PSMC1;PSMC2
81818	Reactome_2016	9	APC/C-mediated degradation of cell cycle proteins Homo sapiens R-HSA-174143	2.96379863497158e-07	1.43230105461483e-05	14	85	6.33676267254107	95.2518331278964	PSMD12;UBE2E1;PSMA7;ANAPC11;PSMD8;PSMB6;PSMA6;PSMA3;PSMC5;PSMB5;PSMA1;PSMC3;PSMC1;PSMC2
81819	Reactome_2016	9	Regulation of mitotic cell cycle Homo sapiens R-HSA-453276	2.96379863497158e-07	1.43230105461483e-05	14	85	6.33676267254107	95.2518331278964	PSMD12;UBE2E1;PSMA7;ANAPC11;PSMD8;PSMB6;PSMA6;PSMA3;PSMC5;PSMB5;PSMA1;PSMC3;PSMC1;PSMC2
82817	KEGG_2021_Human	9	Endocytosis	2.87324281561941e-07	1.43230105461483e-05	25	252	3.57612185470022	53.8658874399103	VPS29;ARF4;ARPC5L;CLTB;AP2A1;AGAP3;WASL;PRKCZ;SNX3;GRK2;CAPZB;AP2S1;VPS35;SH3GLB2;IQSEC1;ARPC4;AP2B1;ARPC5;RHOA;RAB11A;RAB11B;RAB10;SMAP2;RAB5A;SMAP1
75979	Reactome_2016	13	Translocation of GLUT4 to the plasma membrane Homo sapiens R-HSA-1445148	5.04820155619674e-07	1.49532615450892e-05	9	60	10.9590469099032	158.895918126566	YWHAE;YWHAQ;YWHAB;RAC1;CALM1;YWHAZ;YWHAG;VAMP2;YWHAH
50036	Reactome_2016	10	Insulin receptor recycling Homo sapiens R-HSA-77387	2.5781735957956e-07	1.50911448970337e-05	8	26	16.3686868686869	248.32958437918	ATP6V0B;ATP6V1G2;ATP6AP1;ATP6V0E2;ATP6V0D1;ATP6V1D;ATP6V1C1;ATP6V0A1
50037	Reactome_2016	10	L1CAM interactions Homo sapiens R-HSA-373760	2.65574651506749e-07	1.53351417011938e-05	14	96	6.339314082796	95.9858992021869	MAP2K1;CLTA;ANK2;ANK3;AP2A2;DNM3;PAK1;KCNQ2;CNTN1;NCAM1;SCN2A;SH3GL2;AP2M1;SPTBN2
79028	GO_Biological_Process_2021	9	Fc receptor signaling pathway (GO:0038093)	3.24865491000446e-07	1.55164928270769e-05	16	112	5.36700055648303	80.1822080278159	MAP2K4;PSMD12;FBXW11;PSMA7;PSMD8;PSMB6;PSMA6;MAPK9;PSMA3;PSMC5;PSMB5;PSMA1;PSMC3;PSMC1;PSMC2;GRB2
79029	GO_Biological_Process_2021	9	regulation of establishment of protein localization to telomere (GO:0070203)	3.34181222204782e-07	1.55164928270769e-05	6	11	38.1871921182266	569.431462264545	CCT2;TCP1;CCT8;CCT7;CCT5;CCT4
79030	GO_Biological_Process_2021	9	regulation of protein localization to Cajal body (GO:1904869)	3.34181222204782e-07	1.55164928270769e-05	6	11	38.1871921182266	569.431462264545	CCT2;TCP1;CCT8;CCT7;CCT5;CCT4
79031	GO_Biological_Process_2021	9	positive regulation of protein localization to Cajal body (GO:1904871)	3.34181222204782e-07	1.55164928270769e-05	6	11	38.1871921182266	569.431462264545	CCT2;TCP1;CCT8;CCT7;CCT5;CCT4
22953	BioCarta_2016	7	mTOR Signaling Pathway Homo sapiens h mTORPathway	3.28410769716548e-08	1.57159481071628e-05	10	24	15.4632329122125	266.456024028772	PIK3CA;PDPK1;TSC2;AKT1;PIK3R1;MTOR;EIF4B;EIF3A;PDK2;EIF4G1
81820	Reactome_2016	9	Regulation of mRNA stability by proteins that bind AU-rich elements Homo sapiens R-HSA-450531	3.44144104623395e-07	1.57960601545131e-05	14	86	6.24842854501756	92.9903967748764	PSMD12;SET;PSMA7;PSMD8;PSMB6;PSMA6;PSMA3;PSMC5;PSMB5;PSMA1;PSMC3;PSMC1;PSMC2;HNRNPD
81821	Reactome_2016	9	Hedgehog 'off' state Homo sapiens R-HSA-5610787	3.46872942582213e-07	1.57960601545131e-05	15	99	5.74434523809524	85.4431562154196	GSK3B;PSMD12;PSMA7;RBX1;PSMD8;PSMB6;PSMA6;PSMA3;PSMC5;PSMB5;PSMA1;PSMC3;PSMC1;PSMC2;PRKACA
88883	GO_Biological_Process_2021	30	neuropeptide signaling pathway (GO:0007218)	2.44997671878455e-08	1.58758491377239e-05	6	63	41.0443756449948	719.286356627968	ADCYAP1;GAL;GLRA3;NXPH4;PNOC;NTS
79032	GO_Biological_Process_2021	9	NIK/NF-kappaB signaling (GO:0038061)	3.62250256215098e-07	1.6339211556521e-05	13	74	6.84091280431349	101.457102688829	PSMD12;FBXW11;PSMA7;PSMD8;PSMB6;PSMA6;PSMA3;PSMC5;PSMB5;PSMA1;PSMC3;PSMC1;PSMC2
47546	GO_Biological_Process_2021	10	mitochondrial electron transport	ubiquinol to cytochrome c (GO:0006122)	2.90229511368569e-07	1.65353426943719e-05	6	12	36.7132075471698	552.629000613238	UQCRC1;CYCS;UQCRFS1;UQCR11;CYC1;UQCRC2
63671	KEGG_2021_Human	15	Circadian entrainment	1.2700279584863e-07	1.70342499931975e-05	11	97	9.23140389876881	146.585986263088	CAMK2B;RYR2;GRIN2A;GNAQ;PRKCA;PLCB1;GRIN2B;CAMK2G;GRIA3;GNAI1;KCNJ3
75980	Reactome_2016	13	Ca2+ pathway Homo sapiens R-HSA-4086398	5.83816239425807e-07	1.71548563792879e-05	9	61	10.7477482960078	154.26973505555	GNAO1;PPP3CA;PPP3CB;GNG3;PPP3R1;CAMK2A;GNB1;CTNNB1;CALM1
18871	GO_Biological_Process_2021	7	translational termination (GO:0006415)	3.91646689652819e-08	1.71802347861037e-05	19	96	5.3791077193139	91.7433222107526	MRPS26;MRPS24;MRPS14;MRPS33;MRPS12;MRPS18A;MRPS21;MRPL28;MRPL48;MRPS7;MRPS6;MRPL13;MRPL41;MRPL52;ETF1;AURKAIP1;ABCE1;CHCHD1;DAP3
55906	GO_Biological_Process_2021	25	microglial cell activation (GO:0001774)	1.02358736595165e-07	1.75374635366383e-05	5	22	56.753283837807	913.431740716	CX3CR1;C1QA;GRN;TYROBP;TREM2
61231	GO_Biological_Process_2021	15	signal release from synapse (GO:0099643)	1.37406706905829e-07	1.76924875811945e-05	8	43	16.3590649350649	258.478471432163	BRSK1;UNC13A;SNPH;PIP5K1C;LIN7C;PPFIA3;STX1A;SNCA
81822	Reactome_2016	9	HIV Infection Homo sapiens R-HSA-162906	3.97340344963453e-07	1.77528667334614e-05	23	222	3.74573882928154	55.2064692198313	NPM1;PSMD12;AP1B1;PSIP1;AP2A1;AP2B1;PSMA7;GTF2H5;RBX1;PSMD8;PSMB6;PSMA6;PSMA3;PSMC5;PSMB5;PSMA1;PSMC3;PSMC1;PSMC2;AP2S1;ATP6V1H;RAN;KPNA1
88189	Reactome_2016	19	Selenoamino acid metabolism Homo sapiens R-HSA-2408522	3.3253283643941e-07	1.8051782549568e-05	9	111	11.2337760910816	167.56892690799	RPS16;RPL21;RPL22;RPS6;RPL35A;RPL23A;RPS2;UBA52;RPL17
81823	Reactome_2016	9	Asymmetric localization of PCP proteins Homo sapiens R-HSA-4608870	4.08770989012712e-07	1.80928916258337e-05	12	63	7.54423958638182	110.976599966854	PSMD8;PSMB6;PSMA6;PSMA3;PSMD12;PSMC5;PSMB5;PSMA1;PSMC3;PSMC1;PSMC2;PSMA7
81824	Reactome_2016	9	Cooperation of PDCL (PhLP1) and TRiC/CCT in G-protein beta folding Homo sapiens R-HSA-6814122	4.25278509909995e-07	1.86492502123494e-05	10	42	9.99638429752066	146.652171410938	GNAZ;CCT2;GNG2;TCP1;CCT8;GNB5;CCT7;CCT5;CCT4;GNG13
14	GO_Biological_Process_2021	6	organelle organization (GO:0006996)	8.3316728107853e-08	1.88585602838906e-05	48	420	2.52480346977501	41.1558530742152	VPS4B;MAST2;ATL2;PEX11B;MAST1;TOR1AIP2;AUP1;PHB2;CAMSAP1;SEC61A1;RHOT2;RHOT1;ZMYM3;ZMYM4;LMAN2;VPS11;LONP1;TRAPPC12;DYM;TRAPPC11;MARK4;TMED5;MARK1;BCAS3;CLUH;PDCD6IP;PEX19;PTCD2;YTHDF3;CAV2;ABCA3;TANGO2;VPS13D;SURF4;GBF1;GAK;NSFL1C;TMEM135;FMNL2;TBC1D20;PEX6;TRIP11;CHMP3;PHIP;ARHGEF7;SLC25A33;CHMP7;PI4K2A
81825	Reactome_2016	9	Developmental Biology Homo sapiens R-HSA-1266738	4.41445361250705e-07	1.9180598448471e-05	51	786	2.29447097988131	33.5754793165303	GSK3B;CNTNAP1;CLTB;AP2A1;WASL;PSMD8;SPRED1;CDH2;JAK1;NCOA1;MAP2K2;ARHGEF12;DUSP8;RHOA;SREBF2;MED28;RBX1;ENAH;PSMA6;PSMA3;NCOR1;PSMA1;SCN8A;EVL;PSMD12;CAMK2D;CUL3;ADAM22;CRMP1;PSMA7;PSMB6;SDCBP;PSMB5;AP2S1;RBBP7;PAK3;MEF2D;MYH10;CLASP2;ARPC4;ARPC5;AP2B1;DRAP1;PSMC5;PSMC3;CDK5;PTPRA;PSMC1;PSMC2;GRB2;SCN2B
50038	Reactome_2016	10	EGFR downregulation Homo sapiens R-HSA-182971	3.57813931548397e-07	2.0117617493504e-05	8	27	15.506379585327	230.165111111356	CDC42;CLTA;RPS27A;AP2A2;EPS15;SH3GL2;AP2M1;EPN1
50039	Reactome_2016	10	Citric acid cycle (TCA cycle) Homo sapiens R-HSA-71403	3.63705100357135e-07	2.01832713483901e-05	7	19	21.4499054820416	318.036085389245	SUCLA2;MDH2;IDH3B;ACO2;SDHA;SDHB;IDH3A
61232	GO_Biological_Process_2021	15	neurotransmitter secretion (GO:0007269)	1.65896867013718e-07	2.05393082660445e-05	8	44	15.9038383838384	248.289126905807	BRSK1;UNC13A;SNPH;PIP5K1C;LIN7C;PPFIA3;STX1A;SNCA
3053	Reactome_2016	6	Antigen processing: Ubiquitination & Proteasome degradation Homo sapiens R-HSA-983168	9.5599959907319e-08	2.07372246365626e-05	35	260	3.02648244099021	48.9173184769512	ANAPC13;PSMD11;RNF34;CUL5;PSMD13;LTN1;ASB13;KEAP1;UBR2;UBE2Z;RNF4;PSMB10;RNF115;FZR1;RNF114;PSMD4;PSMB2;PSMD5;PSMB3;BTRC;RNF111;UBE2H;MIB2;UBE2G1;UBE2A;RNF41;FBXO31;ITCH;CDC34;PSMC4;PSME3;CDC16;UBE2V2;RBCK1;ANAPC2
79033	GO_Biological_Process_2021	9	pre-replicative complex assembly (GO:0036388)	4.89194803316892e-07	2.10620598955346e-05	12	64	7.39877535399923	107.50794268956	PSMD8;PSMB6;PSMA6;PSMA3;PSMD12;PSMC5;PSMB5;PSMA1;PSMC3;PSMC1;PSMC2;PSMA7
21986	Reactome_2016	7	Vesicle-mediated transport Homo sapiens R-HSA-5653656	5.25010906639286e-08	2.12589031734554e-05	50	492	2.50776539375114	42.03624661641	MCFD2;ARRB1;MIA3;PPP6C;TFG;PPP6R1;AP1G1;MAN1A2;AKT1;ARFIP2;TPD52;TRAPPC2L;CSNK1D;COPZ1;RALGAPB;KIF2A;HGS;EXOC5;SEC22B;ARF5;DCTN6;SPTBN4;DYNC1I2;COPB2;DCTN5;RALA;RAB5C;SAR1B;SRC;RAB1B;DCTN4;USO1;VPS4A;CUX1;MAN2A2;AP4S1;SNX5;DYNC1I1;SEC31A;CLVS1;TRAPPC4;M6PR;DTNBP1;SNF8;PUM1;ARCN1;CHMP2B;CHMP2A;RAB3GAP1;COPE
18872	GO_Biological_Process_2021	7	endoplasmic reticulum to Golgi vesicle-mediated transport (GO:0006888)	5.67812722610454e-08	2.13497583701531e-05	27	185	3.74368917831272	62.4599321742464	DCTN6;COPB2;SPTBN4;DCTN5;DYNC1I2;MCFD2;SAR1B;PDCD6;DCTN4;RAB1B;USO1;MIA3;TFG;BCAP29;DYNC1I1;SEC31A;TMED4;BCAP31;TRAPPC2L;TRAPPC4;NRBP1;COPZ1;ARCN1;DYNC1LI1;SEC22B;COPE;ERGIC1
76828	KEGG_2021_Human	13	Salmonella infection	7.37120183435575e-07	2.14876383631656e-05	17	249	4.62565774742499	65.3166690842393	CYFIP2;NCKAP1;HSP90AA1;HSP90AB1;KLC1;DYNLL2;ACTB;TUBA4A;ACTG1;TUBA1A;TUBB2A;KIF5A;RPS3;CTNNB1;MAPK1;RAC1;PFN2
79034	GO_Biological_Process_2021	9	regulation of primary metabolic process (GO:0080090)	5.10219918602183e-07	2.17693831936931e-05	17	130	4.84837363482996	70.2452928893086	NCOA1;PSMD12;OAZ2;AZIN1;SREBF2;PSMA7;PSMD8;PSMB6;PSMA6;PSMA3;PSMC5;NCOR1;PSMB5;PSMA1;PSMC3;PSMC1;PSMC2
81826	Reactome_2016	9	Formation of tubulin folding intermediates by CCT/TriC Homo sapiens R-HSA-389960	5.20043947801801e-07	2.19904297927619e-05	8	25	15.015408469813	217.263238290504	CCT2;TUBB2B;TUBB3;TCP1;CCT8;CCT7;CCT5;CCT4
18873	GO_Biological_Process_2021	7	mitochondrial translational elongation (GO:0070125)	6.26649571973092e-08	2.19912223124424e-05	18	89	5.5220614303671	91.5859479774065	MRPS26;MRPS24;MRPS14;MRPS33;MRPS12;MRPS18A;MRPS21;MRPL28;MRPL48;MRPS7;MRPS6;MRPL13;TUFM;MRPL41;MRPL52;AURKAIP1;CHCHD1;DAP3
73824	GO_Biological_Process_2021	13	regulation of cardiac muscle contraction by calcium ion signaling (GO:0010882)	7.76625650984522e-07	2.24609922524894e-05	6	21	24.6520376175549	346.812443001998	ATP2A2;ATP1A2;CALM3;ATP1B1;CALM1;CALM2
63134	Reactome_2016	15	Regulation of insulin secretion Homo sapiens R-HSA-422356	1.88908680394221e-07	2.25221126736666e-05	10	80	10.2810047095761	159.170536618602	SYT5;CACNB3;KCNB1;GNAQ;CACNA1A;PRKCA;PLCB1;STX1A;GNAI1;RAPGEF4
18874	GO_Biological_Process_2021	7	mRNA processing (GO:0006397)	6.96417148597802e-08	2.29121241888677e-05	36	300	3.00191163976211	49.4712099292609	SF3B5;SF3B6;SRSF1;WBP4;CSTF2T;HNRNPR;YBX1;PRPF8;SYNCRIP;PUF60;TRA2B;DHX15;PAPOLA;POLR2F;POLR2G;RPRD1A;BCAS2;RBM5;CHTOP;CPSF6;FUS;NONO;ZCRB1;CWC15;THOC7;HNRNPL;HNRNPM;SNW1;DDX39B;DNAJC8;AURKAIP1;SNRNP200;SRSF6;SRSF7;SF1;SNRPB
63135	Reactome_2016	15	Trafficking of AMPA receptors Homo sapiens R-HSA-399719	2.07331411954568e-07	2.3013786726957e-05	7	31	20.8108393719807	320.256910364559	CAMK2B;DLG1;EPB41L1;DLG4;PRKCA;CAMK2G;GRIA3
63136	Reactome_2016	15	Glutamate Binding	Activation of AMPA Receptors and Synaptic Plasticity Homo sapiens R-HSA-399721	2.07331411954568e-07	2.3013786726957e-05	7	31	20.8108393719807	320.256910364559	CAMK2B;DLG1;EPB41L1;DLG4;PRKCA;CAMK2G;GRIA3
21987	Reactome_2016	7	Mitochondrial translation Homo sapiens R-HSA-5368287	7.51068607855447e-08	2.32566185397122e-05	18	90	5.44508009153318	89.3230209824562	MRPS26;MRPS24;MRPS14;MRPS33;MRPS12;MRPS18A;MRPS21;MRPL28;MRPL48;MRPS7;MRPS6;MRPL13;TUFM;MRPL41;MRPL52;AURKAIP1;CHCHD1;DAP3
81827	Reactome_2016	9	ER-Phagosome pathway Homo sapiens R-HSA-1236974	5.83373133590255e-07	2.4450045669765e-05	12	65	7.25880033793298	104.196005444651	PSMD8;PSMB6;PSMA6;PSMA3;PSMD12;PSMC5;PSMB5;PSMA1;PSMC3;PSMC1;PSMC2;PSMA7
88190	Reactome_2016	19	Translation Homo sapiens R-HSA-72766	4.84654037518709e-07	2.51138910350604e-05	10	151	9.07018513401492	131.878954681217	RPS16;RPL21;RPL22;RPS6;RPL35A;RPL23A;PABPC1;RPS2;UBA52;RPL17
81828	Reactome_2016	9	NGF signalling via TRKA from the plasma membrane Homo sapiens R-HSA-187037	6.2725608078509e-07	2.60586385841946e-05	31	374	2.94691281600703	42.087546437405	GSK3B;PSMD12;GSK3A;CAMK2D;PDE1B;CUL3;AP2A1;PSMA7;PSMD8;PSMB6;SPRED1;PSMB5;AP2S1;PRKACA;JAK1;MAP2K2;KIDINS220;AP2B1;DUSP8;RHOA;RBX1;PSMA6;PSMA3;PSMC5;RIT2;PSMA1;PSMC3;PTPRA;PSMC1;PSMC2;GRB2
57621	KEGG_2021_Human	25	Pertussis	1.77021873553757e-07	2.79966901558865e-05	7	76	19.9111780743292	309.558936837026	C4B;C1QB;C4A;C1QA;IRF8;CD14;C1QC
47547	GO_Biological_Process_2021	10	ncRNA processing (GO:0034470)	5.12806511605825e-07	2.80925926165601e-05	20	201	4.12929889931046	59.8061523746976	RPL5;RPL30;RPL10;RPS7;RPL34;RPL12;RPLP0;RPL36A;RPL10A;RPL6;RPL7;RPS25;RPL18A;HNRNPA2B1;RPL36;RPL13;RPL18;RPL39;RPL28;RPL19
61233	GO_Biological_Process_2021	15	regulation of dendritic spine morphogenesis (GO:0061001)	2.62191375297622e-07	2.81331345694348e-05	7	32	19.9773913043478	302.741206699405	CAMK2B;EPHA4;SIPA1L1;ABI2;DBN1;NGEF;PPFIA2
18875	GO_Biological_Process_2021	7	regulation of mRNA catabolic process (GO:0061013)	9.77543106077269e-08	2.85877050577264e-05	21	122	4.53725659592366	73.2349900151245	YTHDF1;YTHDF2;ANP32A;PSMD14;FMR1;PUM1;RC3H2;PSMD6;PSMD7;FXR2;CNOT7;XPO1;PSMC6;CNOT1;PSMA2;PSMD2;PSMD3;DHX36;AKT1;PSMD1;EIF4G1
75981	Reactome_2016	13	HSF1-dependent transactivation Homo sapiens R-HSA-3371571	1.03501281293938e-06	2.97000161087995e-05	7	34	16.0186349871884	220.754358588162	HSPA8;HSP90AA1;HSP90AB1;HSPH1;UBB;HSBP1;CAMK2A
73825	GO_Biological_Process_2021	13	positive regulation of signal transduction by p53 class mediator (GO:1901798)	1.05331585753509e-06	2.99909236025301e-05	6	22	23.1101097178683	318.077552957125	RPS15;DDX5;UBB;RPL23;RPS20;RPL37
76829	KEGG_2021_Human	13	Adrenergic signaling in cardiomyocytes	1.07909375648175e-06	3.04885489812114e-05	13	150	5.94221411192214	81.6423911066467	CAMK2A;ATP2A2;ATP1A2;ATP2B1;ATP1B1;PPP2CA;GNAS;MAPK1;CALM3;CALM1;PRKACB;CALM2;SCN1B
18876	GO_Biological_Process_2021	7	proteasome-mediated ubiquitin-dependent protein catabolic process (GO:0043161)	1.30024948931086e-07	3.17156011124533e-05	37	321	2.86833045053949	45.4789267290408	ANAPC16;PSMD14;DERL1;CUL1;ARRB1;UBE2J1;HERPUD1;PCNP;BAG6;ZNRF1;PSMD6;PSMD7;MAEA;MTA1;OS9;PSMD2;PSMD3;SPOP;PSMD1;DNAJB9;UBXN4;FBXW5;RHBDD2;FBXO2;KLHL22;DNAJB14;UBE4B;RAD23A;PPP2R5C;PSMC6;APPBP2;PSMA2;KCTD13;FBXL3;ANAPC5;FBXL5;FAM8A1
18877	GO_Biological_Process_2021	7	regulation of mRNA stability (GO:0043488)	1.31833760934753e-07	3.17156011124533e-05	23	146	4.08520212935156	64.7166450051346	YTHDF1;YTHDF2;ANP32A;PSMD14;FUS;FMR1;YBX1;PUM1;RC3H2;PSMD6;PSMD7;FXR2;XPO1;PSMC6;PSMA2;PSMD2;NOCT;PSMD3;DHX36;AKT1;PSMD1;EIF4G1;PAIP1
18878	GO_Biological_Process_2021	7	intracellular protein transport (GO:0006886)	1.44600005071975e-07	3.17156011124533e-05	38	336	2.80865410307593	44.2343205959166	RTN2;COPB2;RAB5B;NLGN1;RAB5C;SAR1B;PDCD6;RAB1B;USO1;VPS26A;VPS26B;IPO7;DNAJC27;TRAK2;XPO1;IPO9;SNX27;AKT1;ARFIP2;AP4S1;RAB28;TNPO2;TNPO3;TRIM23;SEC31A;APPL1;TMED4;TSC2;TBC1D9;SNF8;COPZ1;ARCN1;SNX17;CDC37;ADPRH;ERP29;ARF5;KPNB1
21988	Reactome_2016	7	Processing of Capped Intron-Containing Pre-mRNA Homo sapiens R-HSA-72203	1.38272371440935e-07	3.17156011124533e-05	27	193	3.56176613970332	56.2546782733938	FYTTD1;SF3B5;SF3B6;SRSF1;HNRNPR;YBX1;PRPF8;NXF1;TRA2B;PAPOLA;POLR2F;POLR2G;BCAS2;RBM5;CHTOP;FUS;ZCRB1;CWC15;THOC7;HNRNPL;HNRNPM;DDX39B;DNAJC8;SRSF6;SNRNP200;SRSF7;SNRPB
21989	Reactome_2016	7	Mitochondrial translation initiation Homo sapiens R-HSA-5368286	1.4373198625658e-07	3.17156011124533e-05	17	84	5.52148400852878	86.99272246176	MRPS26;MRPS24;MRPS14;MRPS33;MRPS12;MRPS18A;MRPS21;MRPL28;MRPL48;MRPS7;MRPS6;MRPL13;MRPL41;MRPL52;AURKAIP1;CHCHD1;DAP3
21990	Reactome_2016	7	Mitochondrial translation termination Homo sapiens R-HSA-5419276	1.4373198625658e-07	3.17156011124533e-05	17	84	5.52148400852878	86.99272246176	MRPS26;MRPS24;MRPS14;MRPS33;MRPS12;MRPS18A;MRPS21;MRPL28;MRPL48;MRPS7;MRPS6;MRPL13;MRPL41;MRPL52;AURKAIP1;CHCHD1;DAP3
39135	Reactome_2016	0	DNA Repair Homo sapiens R-HSA-73894	1.0434607008792e-08	3.19612012679298e-05	50	285	2.70628821865885	49.7365382366204	MUS81;FEN1;ELL;MPG;UIMC1;POLK;NFRKB;TIPIN;PARP2;ACTL6A;LIG4;SIRT6;MSH6;MSH3;DTL;RHNO1;INO80C;INO80B;XPA;COPS7B;XPC;TFPT;POLD4;SLX4;POLD2;PMS2;ASCC2;XRCC6;UBE2I;XRCC4;XRCC5;EYA3;RPA2;INO80;GTF2H2;MLH1;GTF2H3;FANCE;FANCG;RAD52;XAB2;RAD50;ERCC4;RPA3;SPRTN;RAD17;ERCC8;RAD1;ERCC5;RAD9A
3054	Reactome_2016	6	Organelle biogenesis and maintenance Homo sapiens R-HSA-1852241	1.53741336609174e-07	3.20150959354944e-05	40	326	2.7263986013986	42.7717256613005	MRPS17;MRPS15;MRPS16;MRPS36;MRPL18;MRPS11;MRPS34;MRPL17;MRPL14;MRPL36;MRPL15;MRPL12;MRPL34;PKD1;MRPL54;MRPL11;MRPL33;MRPL4;MRPL3;MRPL40;MARK4;RAB11FIP3;GADD45GIP1;EXOC7;MRPS25;MRPS23;GBF1;MRPL27;MRPL49;CSNK1E;MRPL24;MRPL46;MRPL43;IFT22;MRPL51;CREB1;TBL1XR1;EXOC4;EXOC3;TRIP11
79035	GO_Biological_Process_2021	9	regulation of G2/M transition of mitotic cell cycle (GO:0010389)	7.81935186814175e-07	3.22021308239299e-05	18	149	4.43147032874295	62.3130933552538	DYNC1H1;PSMD12;DCTN3;PSMA7;RAB11A;RBX1;PSMD8;PSMB6;PSMA6;ACTR1A;PSMA3;PSMC5;PSMB5;PSMA1;PSMC3;PSMC1;PSMC2;PRKACA
81829	Reactome_2016	9	MAPK6/MAPK4 signaling Homo sapiens R-HSA-5687128	8.06444128764785e-07	3.29251671881898e-05	14	92	5.76598831008149	80.9004555857984	PSMD12;PSMA7;PSMD8;PSMB6;PSMA6;PSMA3;PSMC5;PSMB5;PSMA1;PSMC3;PSMC1;PSMC2;PRKACA;PAK3
81830	Reactome_2016	9	Assembly of the pre-replicative complex Homo sapiens R-HSA-68867	8.2123765660777e-07	3.32425772794393e-05	12	67	6.99412030755314	98.0047841650502	PSMD8;PSMB6;PSMA6;PSMA3;PSMD12;PSMC5;PSMB5;PSMA1;PSMC3;PSMC1;PSMC2;PSMA7
79036	GO_Biological_Process_2021	9	protein deubiquitination (GO:0016579)	8.50921428815621e-07	3.41522363294134e-05	25	267	3.35183499089508	46.8484168050767	USP14;PSMD12;USP32;USP33;USP34;NEDD8;PSMA7;PSMD8;SNX3;PSMB6;PSMB5;USP50;SUDS3;USP22;RAD23B;RHOA;PSMA6;PSMA3;PSMC5;COPS5;PSMA1;PSMC3;PSMC1;PSMC2;OTUB1
61234	GO_Biological_Process_2021	15	calcium ion transport into cytosol (GO:0060402)	3.45503774810941e-07	3.47555203473881e-05	6	21	28.4505415162455	423.294618349637	RYR2;CACNB3;GRIN2A;CACNA2D1;ATP2B4;GRIN2B
63588	BioCarta_2016	15	PKC-catalyzed phosphorylation of inhibitory phosphoprotein of myosin phosphatase Homo sapiens h myosinPathway	3.45503774810941e-07	3.47555203473881e-05	6	21	28.4505415162455	423.294618349637	CAMK2B;GNAQ;CACNA1A;PRKCA;ARHGAP5;PLCB1
50040	Reactome_2016	10	MHC class II antigen presentation Homo sapiens R-HSA-2132295	6.43292283795366e-07	3.47947839070582e-05	14	103	5.83860691377158	83.2390724894304	ARF1;DCTN2;CLTA;AP2A2;DNM3;KIF5C;KIF5B;AP1S1;KIFAP3;OSBPL1A;CTSD;SH3GL2;AP2M1;SPTBN2
47548	GO_Biological_Process_2021	10	membrane organization (GO:0061024)	6.6296819338472e-07	3.49736183991717e-05	22	242	3.74396887159533	53.26371849895	NAPA;MTCH1;ACTR2;ARPC1A;CLTA;ANK2;ANK3;SYP;AP2A2;EPN1;DNM3;SYNGR1;SYNJ1;VAPA;BIN1;DNAJC6;CHMP4B;AMPH;RPS27A;EPS15;AP2M1;SH3GL2
50041	Reactome_2016	10	Transferrin endocytosis and recycling Homo sapiens R-HSA-917977	6.59845386599189e-07	3.49736183991717e-05	8	29	14.0281385281385	199.638090807551	ATP6V0B;ATP6V1G2;ATP6AP1;ATP6V0E2;ATP6V0D1;ATP6V1D;ATP6V1C1;ATP6V0A1
50957	KEGG_2021_Human	10	GABAergic synapse	6.96024925532814e-07	3.6269689107338e-05	13	89	6.34104860621918	89.9026285257619	GABARAPL2;SLC12A5;GAD1;ABAT;SLC6A11;ADCY1;SLC6A1;GABRG2;GABARAP;GLS;GNAI2;GNB2;SLC38A2
79037	GO_Biological_Process_2021	9	positive regulation of establishment of protein localization (GO:1904951)	9.17345244075467e-07	3.65087989574908e-05	7	19	18.5870339912281	258.392893504849	CCT2;TCP1;CHP1;CCT8;CCT7;CCT5;CCT4
73826	GO_Biological_Process_2021	13	ribosome assembly (GO:0042255)	1.32249328541934e-06	3.70802888346965e-05	8	50	11.7969055129938	159.682815704304	RPS15;RPS14;RPS28;RPL3;RPS27;RPS19;RPS5;RPL11
76830	KEGG_2021_Human	13	Glucagon signaling pathway	1.36302120696267e-06	3.79270976755597e-05	11	107	7.14467223991507	96.4945632526819	LDHB;PPP3CA;PPP3R1;PPP3CB;PKM;CAMK2A;GNAS;CALM3;CALM1;PRKACB;CALM2
81831	Reactome_2016	9	Cyclin E associated events during G1/S transition Homo sapiens R-HSA-69202	9.69667417680683e-07	3.81248825017213e-05	12	68	6.86886993603412	95.1085209792116	PSMD8;PSMB6;PSMA6;PSMA3;PSMD12;PSMC5;PSMB5;PSMA1;PSMC3;PSMC1;PSMC2;PSMA7
81832	Reactome_2016	9	Signaling by Hedgehog Homo sapiens R-HSA-5358351	9.74052107835363e-07	3.81248825017213e-05	17	136	4.60248447204969	63.7066743330719	GSK3B;PSMD12;CUL3;SEL1L;PSMA7;RBX1;PSMD8;PSMB6;PSMA6;PSMA3;PSMC5;PSMB5;PSMA1;PSMC3;PSMC1;PSMC2;PRKACA
63672	KEGG_2021_Human	15	Dopaminergic synapse	3.94089550872793e-07	3.84416443715006e-05	12	132	7.23136531365314	106.638685686384	CAMK2B;GRIN2A;PPP2R2C;GNAQ;CACNA1A;PRKCA;PLCB1;GRIN2B;CAMK2G;GRIA3;GNAI1;KCNJ3
75982	Reactome_2016	13	Dopamine Neurotransmitter Release Cycle Homo sapiens R-HSA-212676	1.40566928151433e-06	3.85300244104636e-05	6	23	21.7495851004979	293.075594233854	SNAP25;SYT1;STXBP1;CPLX1;SYN2;VAMP2
76683	BioCarta_2016	13	How Progesterone Initiates the Oocyte Maturation Homo sapiens h mPRPathway	1.40566928151433e-06	3.85300244104636e-05	6	23	21.7495851004979	293.075594233854	PRKAR1B;PRKAR1A;GNB1;GNAS;MAPK1;PRKACB
81833	Reactome_2016	9	Prefoldin mediated transfer of substrate to CCT/TriC Homo sapiens R-HSA-389957	1.01093621683096e-06	3.92442124828804e-05	8	27	13.433451833868	185.443882015441	CCT2;TUBB2B;TUBB3;TCP1;CCT8;CCT7;CCT5;CCT4
86184	Reactome_2016	12	Neuronal System Homo sapiens R-HSA-112316	2.42155197843634e-08	4.14085388312614e-05	22	301	4.58579009116644	80.4176628135321	PRKCG;KCNJ4;KCNH3;KCNF1;GABRA5;KCNH7;GABRA3;ADCY2;AKAP5;CACNA1E;LIN7B;CACNB1;RIMS1;KCNV1;DLG3;GNG4;GNG7;KCNMB4;KCNQ5;CACNG3;KCNK2;HCN1
55907	GO_Biological_Process_2021	25	regulation of complement activation (GO:0030449)	2.82332434175893e-07	4.1462534618974e-05	6	50	26.5347593582888	400.148963717253	C4B;C1QB;C4A;C1QA;CFH;C1QC
57214	Reactome_2016	25	Innate Immune System Homo sapiens R-HSA-168249	3.0489216841931e-07	4.17905532180068e-05	18	807	4.84233206590621	72.6509978203394	C1QB;KL;C1QA;FCER1G;CFH;ARPC1B;LY86;PLD4;TREM2;CTSS;PSMB8;C4B;C4A;TYROBP;CLEC7A;CTSL;CD14;C1QC
3055	Reactome_2016	6	Class I MHC mediated antigen processing & presentation Homo sapiens R-HSA-983169	2.11272495751883e-07	4.2303254341704e-05	38	305	2.77143435570402	42.5972705478022	ANAPC13;PSMD11;RNF34;CUL5;PSMD13;LTN1;ASB13;KEAP1;UBR2;UBE2Z;RNF4;PSMB10;SEC61A2;SEC61A1;RNF115;FZR1;RNF114;PSMD4;PSMB2;PSMD5;PSMB3;BTRC;RNF111;SEC13;UBE2H;MIB2;UBE2G1;UBE2A;RNF41;FBXO31;ITCH;CDC34;PSMC4;PSME3;CDC16;UBE2V2;RBCK1;ANAPC2
79038	GO_Biological_Process_2021	9	regulation of canonical Wnt signaling pathway (GO:0060828)	1.11443319846962e-06	4.29102083573342e-05	24	253	3.39698091459225	46.562976622538	GSK3B;PSMD12;GSK3A;DDX3X;CUL3;AMFR;USP34;PSMA7;RBX1;PSMD8;PSMB6;PSMA6;PPM1A;PSMA3;PSMC5;PSMB5;PSMA1;PSMC3;TNKS2;PSMC1;PSMC2;PIN1;DACT3;CSNK1G2
47549	GO_Biological_Process_2021	10	neuron projection development (GO:0031175)	8.341970288134e-07	4.29460711339718e-05	18	171	4.38587326822621	61.3881743685537	CTNND2;RASGRF1;STMN4;MAPK8IP3;UHMK1;PPP1R9B;CDC42;PAK1;VAPA;NEDD4;STMN1;EPB41L3;MAP4;MAPT;ATXN10;SH3GL2;PACSIN1;CDK5R1
81834	Reactome_2016	9	Cyclin A:Cdk2-associated events at S phase entry Homo sapiens R-HSA-69656	1.14138486462903e-06	4.35935380555089e-05	12	69	6.74801431439295	92.3348899463956	PSMD8;PSMB6;PSMA6;PSMA3;PSMD12;PSMC5;PSMB5;PSMA1;PSMC3;PSMC1;PSMC2;PSMA7
79039	GO_Biological_Process_2021	9	positive regulation of Wnt signaling pathway (GO:0030177)	1.15711726521845e-06	4.38408589445967e-05	18	153	4.29927414852038	58.7692665929034	PSMD12;DDX3X;USP34;PSMA7;PSMD8;PSMB6;PPM1A;PSMA6;PSMA3;PSMC5;PSMB5;PSMA1;TNKS2;PSMC3;PSMC1;PSMC2;PIN1;CSNK1G2
81835	Reactome_2016	9	C-type lectin receptors (CLRs) Homo sapiens R-HSA-5621481	1.18218865451743e-06	4.44352814904328e-05	16	123	4.81250682601844	65.6817815690669	PSMD12;FBXW11;PSMA7;PSMD8;PSMB6;PSMA6;PSMA3;PSMC5;PSMB5;PSMA1;PSMC3;PSMC1;PSMC2;UBE2N;PRKACA;PAK3
50958	KEGG_2021_Human	10	Citrate cycle (TCA cycle)	8.78787930511864e-07	4.47031050842523e-05	8	30	13.3898071625344	186.717141602653	PDHA1;SUCLA2;MDH2;IDH3B;ACO2;SDHA;SDHB;IDH3A
81836	Reactome_2016	9	Signaling by VEGF Homo sapiens R-HSA-194138	1.22592290230158e-06	4.57163060259864e-05	28	328	3.03452583759228	41.3054091935108	PSMD12;CAMK2D;CUL3;PRKCZ;PSMA7;PSMD8;PSMB6;SPRED1;PSMB5;PRKACA;PAK3;JAK1;MAP2K2;VEGFB;DUSP8;RHOA;RBX1;PSMA6;PSMA3;PSMC5;PSMA1;PSMC3;PTPRA;PSMC1;PSMC2;ABI1;ELMO2;GRB2
76831	KEGG_2021_Human	13	Renin secretion	1.70248088690055e-06	4.63200910932274e-05	9	69	9.31091772151899	123.680868161255	PPP3CA;PPP3CB;PPP3R1;GNAS;CALM3;CALM1;PRKACB;CALM2;CTSB
18879	GO_Biological_Process_2021	7	mRNA splicing	via spliceosome (GO:0000398)	2.23509267842528e-07	4.70621114369228e-05	33	274	3.00750655736913	46.0563928861878	SF3B5;SF3B6;DDX1;SRSF1;WBP4;CSTF2T;HNRNPR;YBX1;PRPF8;SYNCRIP;PUF60;TRA2B;DHX15;PAPOLA;POLR2F;POLR2G;BCAS2;RBM5;FUS;NONO;ZCRB1;CWC15;HNRNPL;HNRNPM;SNW1;DDX39B;CLNS1A;DNAJC8;SNRNP200;SRSF6;SRSF7;SF1;SNRPB
75983	Reactome_2016	13	Signaling by Wnt Homo sapiens R-HSA-195721	1.76684064689526e-06	4.77176889415169e-05	18	295	4.1059278683898	54.3884243884435	PRKCB;CLTC;CAMK2A;YWHAZ;AES;PPP2CA;GNAO1;PPP3CA;PPP3R1;PPP3CB;GNG3;UBB;UBC;GNB1;CTNNB1;TCF4;RAC1;CALM1
63137	Reactome_2016	15	Post NMDA receptor activation events Homo sapiens R-HSA-438064	5.05148245521312e-07	4.78256530097971e-05	7	35	17.8342391304348	258.568180420126	CAMK2B;GRIN2A;DLG4;RASGRF2;CAMK4;CAMK2G;GRIN2B
81837	Reactome_2016	9	Infectious disease Homo sapiens R-HSA-5663205	1.29390950600043e-06	4.78746517220159e-05	29	348	2.95780328886131	40.1014305385032	PSMD12;PSIP1;AP2A1;PSMA7;IPO5;PSMD8;PSMB6;PSMB5;AP2S1;ATP6V1H;DLAT;RPL15;KPNA1;MAP2K4;NPM1;MAP2K2;AP1B1;AP2B1;GTF2H5;RBX1;PSMA6;PSMA3;PSMC5;PSMA1;PSMC3;PSMC1;PSMC2;RPL27;RAN
75984	Reactome_2016	13	Golgi-to-ER retrograde transport Homo sapiens R-HSA-8856688	1.79614314807173e-06	4.8154991115821e-05	11	110	6.92710544939844	91.6446968649732	NSF;ARF3;NAPB;KIF5A;KIF1B;KIF1A;KLC1;RAB6A;RAB6B;DYNLL2;PAFAH1B1
76684	BioCarta_2016	13	Regulation of ck1/cdk5 by type 1 glutamate receptors Homo sapiens h ck1Pathway	1.84871068156852e-06	4.85022452385797e-05	6	24	20.5402298850575	271.152028461188	PPP3CA;PRKAR1B;PRKAR1A;GNB1;GNAS;PRKACB
76685	BioCarta_2016	13	Stathmin and breast cancer resistance to antimicrotubule agents Homo sapiens h stathminPathway	1.84871068156852e-06	4.85022452385797e-05	6	24	20.5402298850575	271.152028461188	TUBA1A;PRKAR1B;PRKAR1A;CAMK2A;PRKACB;TUBA4A
76832	KEGG_2021_Human	13	GABAergic synapse	1.82640635070568e-06	4.85022452385797e-05	10	89	7.87462326702833	104.048659250322	NSF;GNAO1;GABRA1;GABARAPL1;GNG3;GABBR1;PRKCB;GNB1;GLUL;PRKACB
81838	Reactome_2016	9	Switching of origins to a post-replicative state Homo sapiens R-HSA-69052	1.33948929629603e-06	4.8798625440446e-05	12	70	6.63132612798079	89.6768963036062	PSMD8;PSMB6;PSMA6;PSMA3;PSMD12;PSMC5;PSMB5;PSMA1;PSMC3;PSMC1;PSMC2;PSMA7
81839	Reactome_2016	9	Orc1 removal from chromatin Homo sapiens R-HSA-68949	1.33948929629603e-06	4.8798625440446e-05	12	70	6.63132612798079	89.6768963036062	PSMD8;PSMB6;PSMA6;PSMA3;PSMD12;PSMC5;PSMB5;PSMA1;PSMC3;PSMC1;PSMC2;PSMA7
57622	KEGG_2021_Human	25	Complement and coagulation cascades	3.84083878721365e-07	4.93547784156954e-05	7	85	17.6057374968266	260.079082409221	C4B;C1QB;C4A;C1QA;CFH;ITGAX;C1QC
81840	Reactome_2016	9	Signaling by Insulin receptor Homo sapiens R-HSA-74752	1.37292056520127e-06	4.96347465404061e-05	27	311	3.08833357286577	41.6880878054004	PSMD12;CAMK2D;CAB39;CUL3;PSMA7;PSMD8;PSMB6;SPRED1;PSMB5;ATP6V1H;EIF4E;JAK1;ATP6V1F;MAP2K2;DUSP8;RBX1;PSMA6;PPM1A;RRAGA;PSMA3;PSMC5;PSMA1;PSMC3;PTPRA;PSMC1;PSMC2;GRB2
79040	GO_Biological_Process_2021	9	protein transport (GO:0015031)	1.41993057410538e-06	5.09453878709326e-05	30	369	2.88117389002345	38.7947257423859	VPS29;ARF4;STX12;COPA;TBC1D9B;SYS1;TMED10;SAR1A;SEL1L;AP2A1;NAPG;RAB21;HERC2;ATP6V1H;VPS35;TMED7;ATP6V1F;RABGAP1L;TMED9;NPM1;STX7;AP3D1;SCAMP1;RAB11B;VMP1;RAB10;PPT1;RAB18;VAMP4;RAB5A
57623	KEGG_2021_Human	25	Osteoclast differentiation	4.38036735365686e-07	5.29766781124618e-05	8	127	13.2927731092437	194.619000049276	CSF1R;TYROBP;CYBA;TREM2;FCGR2B;TGFBR1;TGFBR2;TNFRSF1A
79041	GO_Biological_Process_2021	9	regulation of mitotic cell cycle phase transition (GO:1901990)	1.49129122418573e-06	5.31034228401776e-05	20	188	3.84493797519008	51.5831811887198	DYNC1H1;PSMD12;CUL3;DCTN3;UBE2E1;PSMA7;ANAPC11;PSMD8;DDB1;PSMB6;PSMA6;ACTR1A;PSMA3;PSMC5;PSMB5;PSMA1;PSMC3;PSMC1;PSMC2;PRKACA
81841	Reactome_2016	9	Signalling by NGF Homo sapiens R-HSA-166520	1.51011165455686e-06	5.33723044476217e-05	34	450	2.66841817820733	35.7656813257477	GSK3B;PSMD12;GSK3A;CAMK2D;PDE1B;CUL3;AP2A1;PSMA7;PSMD8;PSMB6;SPRED1;PSMB5;AP2S1;PRKACA;JAK1;MAP2K2;ARHGEF12;KIDINS220;ARHGEF17;OMG;AP2B1;DUSP8;RHOA;RBX1;PSMA6;PSMA3;PSMC5;RIT2;PSMA1;PSMC3;PTPRA;PSMC1;PSMC2;GRB2
47550	GO_Biological_Process_2021	10	ribosome biogenesis (GO:0042254)	1.07167240275487e-06	5.38736020820184e-05	19	192	4.09799756263906	56.3322634745598	RPL5;RPL30;RPS7;RPL10;RPL34;RPL12;RPLP0;RPL36A;RPL10A;RPL6;RPL7;RPS25;RPL18A;RPL36;RPL13;RPL18;RPL39;RPL28;RPL19
76833	KEGG_2021_Human	13	Endocrine and other factor-regulated calcium reabsorption	2.09282280979409e-06	5.45172920593879e-05	8	53	11.0087627059236	143.961554419361	PRKCB;CLTC;GNAS;ATP1A2;ATP2B1;ATP1B1;PRKACB;DNM1
79042	GO_Biological_Process_2021	9	regulation of hematopoietic stem cell differentiation (GO:1902036)	1.56741756195013e-06	5.49873301733024e-05	12	71	6.51859347331141	87.1280493995051	PSMD8;PSMB6;PSMA6;PSMA3;PSMD12;PSMC5;PSMB5;PSMA1;PSMC3;PSMC1;PSMC2;PSMA7
50042	Reactome_2016	10	Transmission across Chemical Synapses Homo sapiens R-HSA-112315	1.10867681902731e-06	5.50857679965545e-05	20	211	3.9110759365234	53.6300159477422	GRIA1;KCNJ10;GAD1;RASGRF1;ABAT;SLC6A11;ADCY1;SLC6A1;AP2A2;GABRG2;SYN1;NCALD;GLS;GNAI2;GRIN1;GNB2;DNAJC5;HRAS;SLC38A2;AP2M1
88191	Reactome_2016	19	Influenza Viral RNA Transcription and Replication Homo sapiens R-HSA-168273	1.11416101658605e-06	5.52236329960041e-05	9	128	9.62065600433722	131.874265620109	RPS16;RPL21;RPL22;RPS6;RPL35A;RPL23A;RPS2;UBA52;RPL17
73827	GO_Biological_Process_2021	13	axonogenesis (GO:0007409)	2.13642907556187e-06	5.52612957361885e-05	16	240	4.49630143319464	58.7053966309983	APP;HSP90AA1;HSP90AB1;NRXN1;CCK;ACTB;PPP3CB;MAP1B;BSG;MAP1A;KIF5A;NPTN;MAPK1;SPTAN1;SCN1B;SPTBN1
63673	KEGG_2021_Human	15	Cholinergic synapse	6.07836459629704e-07	5.59035875299434e-05	11	113	7.77699682814302	111.31495510258	CAMK2B;CHRM1;GNAQ;CAMK4;KCNQ3;CACNA1A;PRKCA;PLCB1;CAMK2G;GNAI1;KCNJ3
18880	GO_Biological_Process_2021	7	RNA splicing	via transesterification reactions with bulged adenosine as nucleophile (GO:0000377)	2.96079536842072e-07	5.99447185360256e-05	31	251	3.09116249604054	46.4683259155148	SF3B5;SF3B6;SRSF1;WBP4;CSTF2T;HNRNPR;YBX1;PRPF8;SYNCRIP;PUF60;TRA2B;DHX15;PAPOLA;POLR2F;POLR2G;BCAS2;RBM5;FUS;NONO;ZCRB1;CWC15;HNRNPL;HNRNPM;SNW1;DDX39B;DNAJC8;SNRNP200;SRSF6;SRSF7;SF1;SNRPB
21991	Reactome_2016	7	Post-translational protein modification Homo sapiens R-HSA-597592	3.0935891124878e-07	6.03135299560585e-05	50	521	2.34970321396332	35.2191462604212	TOP2B;MCFD2;SPON1;CMAS;PIGQ;MIA3;PPP6C;TFG;PPP6R1;MAN1A2;SUMO3;DAG1;PDIA3;TRAPPC2L;ALG2;CSNK1D;SENP2;POMGNT1;COPZ1;DDOST;SEC22B;ARF5;DCTN6;SPTBN4;DYNC1I2;COPB2;DCTN5;SAR1B;RAB1B;DCTN4;RPN1;USO1;FUT8;MTA1;OS9;MAN2A2;RAD21;MGAT5;MGAT3;ST3GAL5;ARSB;DYNC1I1;SEC31A;NUS1;TRAPPC4;ST8SIA3;DOHH;ARCN1;UBA2;COPE
61235	GO_Biological_Process_2021	15	protein phosphorylation (GO:0006468)	6.93263131955855e-07	6.19892783823861e-05	23	496	3.59905675719629	51.0413054223027	CDK17;PRRT1;SRPK2;CAMK2B;EPHA4;BRSK1;PNCK;CDKL5;CAMK1D;CSNK1A1;MAST3;ROCK2;PLK2;MINK1;LMTK3;PRKCA;CAMKK2;ABI2;CAMK4;TAOK1;AAK1;PTK2B;CDK16
81842	Reactome_2016	9	Removal of licensing factors from origins Homo sapiens R-HSA-69300	1.82897227231294e-06	6.3691269718192e-05	12	72	6.40961857379768	84.6823188850925	PSMD8;PSMB6;PSMA6;PSMA3;PSMD12;PSMC5;PSMB5;PSMA1;PSMC3;PSMC1;PSMC2;PSMA7
18881	GO_Biological_Process_2021	7	mitochondrial translational termination (GO:0070126)	3.45789957678482e-07	6.43130543497216e-05	17	89	5.13669841269841	76.4208931792932	MRPS26;MRPS24;MRPS14;MRPS33;MRPS12;MRPS18A;MRPS21;MRPL28;MRPL48;MRPS7;MRPS6;MRPL13;MRPL41;MRPL52;AURKAIP1;CHCHD1;DAP3
18882	GO_Biological_Process_2021	7	COPII-coated vesicle budding (GO:0090114)	3.54308240148542e-07	6.43130543497216e-05	15	70	5.92505442106354	88.0054173356327	MCFD2;TRAPPC2L;SAR1B;PDCD6;RAB1B;TRAPPC4;USO1;MIA3;CSNK1D;PPP6C;TFG;PPP6R1;SCAP;SEC22B;SEC31A
47551	GO_Biological_Process_2021	10	cellular respiration (GO:0045333)	1.35177032609399e-06	6.63921218781564e-05	9	42	10.0557184750733	135.893939510928	NDUFA5;NDUFS7;MDH2;UQCRC1;UQCRFS1;CYCS;UQCRC2;SDHA;SDHB
81843	Reactome_2016	9	CLEC7A (Dectin-1) signaling Homo sapiens R-HSA-5607764	1.99620591774238e-06	6.80146131397693e-05	14	99	5.28922384261525	69.4171606517877	PSMD12;FBXW11;PSMA7;PSMD8;PSMB6;PSMA6;PSMA3;PSMC5;PSMB5;PSMA1;PSMC3;PSMC1;PSMC2;UBE2N
81844	Reactome_2016	9	Downstream TCR signaling Homo sapiens R-HSA-202424	1.99620591774238e-06	6.80146131397693e-05	14	99	5.28922384261525	69.4171606517877	PSMD12;FBXW11;PSMA7;PSMD8;PSMB6;PSMA6;PSMA3;PSMC5;PSMB5;PSMA1;PSMC3;PSMC1;PSMC2;UBE2N
82818	KEGG_2021_Human	9	Spinocerebellar ataxia	1.97580941910155e-06	6.80146131397693e-05	17	143	4.34521155173329	57.0723219593839	PSMD12;XBP1;PSMA7;PSMD8;SEM1;PSMB6;PSMA6;MAPK9;ATXN2;PSMA3;PSMC5;PSMB5;PSMA1;PSMC3;PSMC1;PSMC2;VDAC3
50043	Reactome_2016	10	Axon guidance Homo sapiens R-HSA-422475	1.4414154316211e-06	6.99905470376925e-05	34	515	2.67297545783602	35.9512124850268	ARPC1A;RASGRF1;PITPNA;ARAF;CLTA;PEBP1;AP2A2;RASGRP1;MYL12B;CDC42;PSMB7;PSMB4;PAK1;PPP2R1A;PSMB1;NCAM1;RPS27A;HRAS;AP2M1;GIT1;SH3GL2;SPTBN2;ACTR2;MAP2K1;ANK2;ANK3;RHOB;GRIN1;DNM3;MYL6;KCNQ2;CNTN1;SCN2A;CDK5R1
75985	Reactome_2016	13	Apoptosis Homo sapiens R-HSA-109581	2.75037611829974e-06	7.06442761015031e-05	13	163	5.42361111111111	69.4426848851121	YWHAE;MAGED1;YWHAB;DYNLL2;YWHAZ;PPP3R1;UBB;YWHAQ;UBC;CTNNB1;SPTAN1;YWHAG;YWHAH
87748	GO_Biological_Process_2021	19	nuclear-transcribed mRNA catabolic process (GO:0000956)	1.51536534658305e-06	7.1979853962695e-05	10	171	7.93538759377269	106.333035151999	RPS16;RPL21;RPL22;RPS6;RPL35A;RPL23A;PABPC1;RPS2;UBA52;RPL17
79043	GO_Biological_Process_2021	9	antigen processing and presentation of exogenous peptide antigen via MHC class I	TAP-dependent (GO:0002479)	2.12835156964789e-06	7.19990930989456e-05	12	73	6.30421662180899	82.3340953368737	PSMD8;PSMB6;PSMA6;PSMA3;PSMD12;PSMC5;PSMB5;PSMA1;PSMC3;PSMC1;PSMC2;PSMA7
84324	GO_Biological_Process_2021	12	axonogenesis (GO:0007409)	6.3205776694822e-08	7.20545854320971e-05	19	240	4.97004955828485	82.3878661000128	EPHA5;ROBO2;EPHA7;UNC5A;BDNF;PTEN;LMTK2;UNC5D;GFRA2;SPTB;PTK2;EFNA3;RELN;DAB1;SLITRK3;SLIT1;SLITRK5;EZR;DSCAML1
79044	GO_Biological_Process_2021	9	mitochondrial electron transport	NADH to ubiquinone (GO:0006120)	2.15229497275213e-06	7.2292687879107e-05	9	39	9.58168316831683	125.031152322586	NDUFA9;NDUFA8;NDUFB7;NDUFS8;NDUFB4;NDUFB3;NDUFAB1;NDUFS4;NDUFS1
81845	Reactome_2016	9	Adaptive Immune System Homo sapiens R-HSA-1280218	2.23116223888451e-06	7.44139743898382e-05	48	762	2.21374475716212	28.8074337937721	GSK3B;SEC23A;PSMD12;GSK3A;MGRN1;CUL3;DCTN3;AP2A1;UBE3A;FBXO44;PSMA7;ANAPC11;UBE2L3;PSMD8;PSMB6;NPEPPS;ACTR1A;PSMB5;HERC2;ACTR1B;AP2S1;KIF3C;PRKACA;PAK3;DYNC1H1;FBXW11;UBE2E3;UBE2E1;AP1B1;HUWE1;AP2B1;RBX1;ENAH;KLHL9;PSMA6;DYNC1LI2;PSMA3;PSMC5;PSMA1;PSMC3;PSMC1;PSMC2;UBE2N;EVL;STUB1;GRB2;TRIM32;UBE2K
21992	Reactome_2016	7	mRNA Splicing Homo sapiens R-HSA-72172	4.24957829837915e-07	7.45659338755595e-05	22	144	3.93529300923309	57.7357694734265	SF3B5;FUS;SF3B6;SRSF1;HNRNPR;ZCRB1;CWC15;YBX1;PRPF8;HNRNPL;HNRNPM;TRA2B;PAPOLA;POLR2F;POLR2G;DNAJC8;SRSF6;SNRNP200;SRSF7;BCAS2;RBM5;SNRPB
61236	GO_Biological_Process_2021	15	neurotransmitter transport (GO:0006836)	8.80695642876961e-07	7.46041914321299e-05	9	73	10.0865077554745	140.631676414379	GABRA2;BRSK1;UNC13A;SNPH;SLC1A1;LIN7C;PPFIA3;STX1A;PPFIA2
63138	Reactome_2016	15	Developmental Biology Homo sapiens R-HSA-1266738	8.61643221260267e-07	7.46041914321299e-05	30	786	2.97399460442939	41.5301232609365	CAMK2B;ROCK2;RASGRF2;AGAP2;KALRN;GRIN2A;ALCAM;RASGEF1A;CHL1;NRCAM;PIP5K1C;SRGAP3;SCN3B;CAMK2G;CAP2;MEF2A;ACTR3;LGI1;EPHA4;GRIN2B;PBX1;CNKSR2;CACNB3;DLG1;CACNB4;ARPC2;DLG4;KCNQ3;NGEF;STX1A
81846	Reactome_2016	9	VEGFA-VEGFR2 Pathway Homo sapiens R-HSA-4420097	2.36777462438033e-06	7.84180463011555e-05	27	320	2.99205962248381	38.7578239062158	PSMD12;CAMK2D;CUL3;PRKCZ;PSMA7;PSMD8;PSMB6;SPRED1;PSMB5;PRKACA;PAK3;JAK1;MAP2K2;DUSP8;RHOA;RBX1;PSMA6;PSMA3;PSMC5;PSMA1;PSMC3;PTPRA;PSMC1;PSMC2;ABI1;ELMO2;GRB2
75986	Reactome_2016	13	Attenuation phase Homo sapiens R-HSA-3371568	3.07678553234481e-06	7.84793976409895e-05	6	26	18.4843260188088	234.59613724542	HSPA8;HSP90AA1;HSP90AB1;HSPH1;UBB;HSBP1
79045	GO_Biological_Process_2021	9	cellular response to lectin (GO:1990858)	2.45407467360443e-06	7.96849118764235e-05	15	115	4.82125	62.2797541740594	PSMD12;FBXW11;PSMA7;PSMD8;PSMB6;PSMA6;PSMA3;PSMC5;PSMB5;PSMA1;PSMC3;PSMC1;PSMC2;PRKACA;PAK3
79046	GO_Biological_Process_2021	9	stimulatory C-type lectin receptor signaling pathway (GO:0002223)	2.45407467360443e-06	7.96849118764235e-05	15	115	4.82125	62.2797541740594	PSMD12;FBXW11;PSMA7;PSMD8;PSMB6;PSMA6;PSMA3;PSMC5;PSMB5;PSMA1;PSMC3;PSMC1;PSMC2;PRKACA;PAK3
82819	KEGG_2021_Human	9	Citrate cycle (TCA cycle)	2.45650277321745e-06	7.96849118764235e-05	8	30	11.5998202785682	149.832232113601	CS;ACLY;IDH3G;OGDH;SUCLG1;PDHB;DLAT;DLD
73828	GO_Biological_Process_2021	13	positive regulation of establishment of protein localization to mitochondrion (GO:1903749)	3.21522705681202e-06	8.14450274460037e-05	8	56	10.3191377497371	130.512456403527	YWHAE;PPP3R1;PINK1;YWHAQ;YWHAB;YWHAZ;YWHAG;YWHAH
88192	Reactome_2016	19	Influenza Life Cycle Homo sapiens R-HSA-168255	1.85005383629527e-06	8.43624549350643e-05	9	136	9.01097282194564	118.947506863023	RPS16;RPL21;RPL22;RPS6;RPL35A;RPL23A;RPS2;UBA52;RPL17
79047	GO_Biological_Process_2021	9	regulation of mRNA stability (GO:0043488)	2.6373885459692e-06	8.43964334710145e-05	17	146	4.24349900184076	54.5108055887672	FTO;PSMD12;NPM1;SET;PSMA7;PSMD8;PSMB6;PSMA6;PSMA3;PSMC5;PSMB5;PSMA1;PSMC3;PCBP4;PSMC1;PSMC2;HNRNPD
81847	Reactome_2016	9	IRS-mediated signalling Homo sapiens R-HSA-112399	2.62421294629307e-06	8.43964334710145e-05	25	284	3.1290491459983	40.210564282774	PSMD12;CAMK2D;CAB39;CUL3;PSMA7;PSMD8;PSMB6;SPRED1;PSMB5;EIF4E;JAK1;MAP2K2;DUSP8;RBX1;PSMA6;PPM1A;RRAGA;PSMA3;PSMC5;PSMA1;PSMC3;PTPRA;PSMC1;PSMC2;GRB2
75987	Reactome_2016	13	Programmed Cell Death Homo sapiens R-HSA-5357801	3.36830865837578e-06	8.47383404261248e-05	13	166	5.31644880174292	66.9931020459784	YWHAE;MAGED1;YWHAB;DYNLL2;YWHAZ;PPP3R1;UBB;YWHAQ;UBC;CTNNB1;SPTAN1;YWHAG;YWHAH
21993	Reactome_2016	7	mRNA Splicing - Major Pathway Homo sapiens R-HSA-72163	5.02219604710219e-07	8.52801290062773e-05	21	134	4.05286365991689	58.7836600083478	SF3B5;FUS;SF3B6;SRSF1;HNRNPR;CWC15;YBX1;PRPF8;HNRNPL;HNRNPM;TRA2B;PAPOLA;POLR2F;POLR2G;DNAJC8;SRSF6;SNRNP200;SRSF7;BCAS2;RBM5;SNRPB
47552	GO_Biological_Process_2021	10	regulation of macroautophagy (GO:0016241)	1.80183855946252e-06	8.65084962312735e-05	14	112	5.29994526546251	70.1008019024344	BNIP3L;SCOC;ATP6V0B;ATP6V1G2;RHEB;NEDD4;UBQLN1;ATP6V0D1;ATP6V0E2;ATP6V1D;ATP6V1C1;PAFAH1B2;ATP6V0A1;CDK5R1
76834	KEGG_2021_Human	13	Kaposi sarcoma-associated herpesvirus infection	3.49662568058939e-06	8.73680688762234e-05	14	193	4.90298011460597	61.5996308163143	GABARAPL1;PPP3CA;PPP3R1;PPP3CB;GNG3;UBB;UBC;GNB1;CTNNB1;MAPK1;CALM3;RAC1;CALM1;CALM2
79048	GO_Biological_Process_2021	9	regulation of hematopoietic progenitor cell differentiation (GO:1901532)	2.85954386991579e-06	9.02853317861412e-05	12	75	6.10345099897339	77.9096269133946	PSMD8;PSMB6;PSMA6;PSMA3;PSMD12;PSMC5;PSMB5;PSMA1;PSMC3;PSMC1;PSMC2;PSMA7
81848	Reactome_2016	9	Regulation of DNA replication Homo sapiens R-HSA-69304	2.85954386991579e-06	9.02853317861412e-05	12	75	6.10345099897339	77.9096269133946	PSMD8;PSMB6;PSMA6;PSMA3;PSMD12;PSMC5;PSMB5;PSMA1;PSMC3;PSMC1;PSMC2;PSMA7
75988	Reactome_2016	13	Cellular response to heat stress Homo sapiens R-HSA-3371556	3.66492783056605e-06	9.09545940653318e-05	10	96	7.23108157991879	90.5092926541408	YWHAE;EEF1A1;HSPA8;HSP90AA1;HSP90AB1;HSPH1;UBB;HSBP1;CAMK2A;MAPK1
81849	Reactome_2016	9	Insulin receptor signalling cascade Homo sapiens R-HSA-74751	3.16776692859034e-06	9.93545971775088e-05	25	287	3.09273515331867	39.161708335067	PSMD12;CAMK2D;CAB39;CUL3;PSMA7;PSMD8;PSMB6;SPRED1;PSMB5;EIF4E;JAK1;MAP2K2;DUSP8;RBX1;PSMA6;PPM1A;RRAGA;PSMA3;PSMC5;PSMA1;PSMC3;PTPRA;PSMC1;PSMC2;GRB2
79049	GO_Biological_Process_2021	9	positive regulation of telomerase RNA localization to Cajal body (GO:1904874)	3.25805742518571e-06	0.000101514210300523	6	15	21.2107279693487	267.984384982399	CCT2;TCP1;CCT8;CCT7;CCT5;CCT4
64439	GO_Biological_Process_2021	14	myelination (GO:0042552)	3.2326210155441e-08	0.000102086171670883	9	48	15.701091296247	270.802805380109	ARHGEF10;NFASC;GAL3ST1;MYRF;PLLP;PMP22;ACSBG1;SOX10;BCAS1
73829	GO_Biological_Process_2021	13	retrograde axonal transport (GO:0008090)	4.14266553480612e-06	0.00010212087590163	5	16	27.9318181818182	346.191734470628	KIF5A;MAP1A;NEFL;KIF1A;PAFAH1B1
81850	Reactome_2016	9	IGF1R signaling cascade Homo sapiens R-HSA-2428924	3.37067053633189e-06	0.000102990294581083	25	288	3.08081459044918	38.8194926570243	PSMD12;CAMK2D;CAB39;CUL3;PSMA7;PSMD8;PSMB6;SPRED1;PSMB5;EIF4E;JAK1;MAP2K2;DUSP8;RBX1;PSMA6;PPM1A;RRAGA;PSMA3;PSMC5;PSMA1;PSMC3;PTPRA;PSMC1;PSMC2;GRB2
81851	Reactome_2016	9	Signaling by Type 1 Insulin-like Growth Factor 1 Receptor (IGF1R) Homo sapiens R-HSA-2404192	3.37067053633189e-06	0.000102990294581083	25	288	3.08081459044918	38.8194926570243	PSMD12;CAMK2D;CAB39;CUL3;PSMA7;PSMD8;PSMB6;SPRED1;PSMB5;EIF4E;JAK1;MAP2K2;DUSP8;RBX1;PSMA6;PPM1A;RRAGA;PSMA3;PSMC5;PSMA1;PSMC3;PTPRA;PSMC1;PSMC2;GRB2
81852	Reactome_2016	9	IRS-related events triggered by IGF1R Homo sapiens R-HSA-2428928	3.37067053633189e-06	0.000102990294581083	25	288	3.08081459044918	38.8194926570243	PSMD12;CAMK2D;CAB39;CUL3;PSMA7;PSMD8;PSMB6;SPRED1;PSMB5;EIF4E;JAK1;MAP2K2;DUSP8;RBX1;PSMA6;PPM1A;RRAGA;PSMA3;PSMC5;PSMA1;PSMC3;PTPRA;PSMC1;PSMC2;GRB2
18883	GO_Biological_Process_2021	7	protein polyubiquitination (GO:0000209)	6.31514664281726e-07	0.000103884162274344	35	314	2.75619712006959	39.3451126392671	UBE3C;PSMD14;TNKS;CUL1;RNF6;UBE2J1;DDA1;ZNRF1;PSMD6;PSMD7;HECTD1;UBE2Q1;UBE2Q2;PSMD2;PSMD3;UBR5;SPOP;PSMD1;RBBP6;ARIH1;FBXW5;FBXO2;UBE2E2;UBE4B;RC3H2;PSMC6;PSMA2;MKRN1;RLIM;UBE2O;FBXL3;TRIP12;ANAPC5;FBXL5;DZIP3
50044	Reactome_2016	10	Neuronal System Homo sapiens R-HSA-112316	2.195668907311e-06	0.000104245480454888	24	301	3.2468975631769	42.3039056803338	GRIA1;PTPRS;KCNJ10;KCNC1;GAD1;RASGRF1;ABAT;SLC6A11;ADCY1;SLC6A1;AP2A2;GABRG2;SYN1;NCALD;GLS;GNAI2;GRIN1;PTPRD;GNB2;DNAJC5;KCNQ2;HRAS;SLC38A2;AP2M1
79050	GO_Biological_Process_2021	9	negative regulation of canonical Wnt signaling pathway (GO:0090090)	3.46139563437808e-06	0.00010508442131035	18	165	3.94585170751718	49.614502855853	GSK3B;PSMD12;GSK3A;CUL3;AMFR;PSMA7;RBX1;PSMD8;PSMB6;PSMA6;PSMA3;PSMC5;PSMB5;PSMA1;PSMC3;PSMC1;PSMC2;DACT3
50818	BioCarta_2016	10	Endocytotic role of NDK	Phosphins and Dynamin Homo sapiens h ndkDynaminPathway	2.29517210885819e-06	0.000107772202430231	6	16	22.0233962264151	285.967252979406	SYNJ1;BIN1;EPS15;EPN1;AP2M1;NME1
76835	KEGG_2021_Human	13	Aldosterone synthesis and secretion	4.42206666323756e-06	0.000108223763863136	10	98	7.06601731601732	87.1162449139089	PRKCB;CAMK2A;GNAS;CALM3;ATP1A2;ATP2B1;ATP1B1;CALM1;PRKACB;CALM2
76836	KEGG_2021_Human	13	Human cytomegalovirus infection	4.44916644250847e-06	0.000108223763863136	15	225	4.48502304147465	55.2680141087067	PRKCB;GNAO1;PPP3CA;PPP3R1;PPP3CB;GNG3;GNB1;GNAS;CTNNB1;MAPK1;CALM3;RAC1;CALM1;PRKACB;CALM2
63674	KEGG_2021_Human	15	Retrograde endocannabinoid signaling	1.34778865888136e-06	0.000111244402383054	12	148	6.37540698936401	86.1766653298804	GABRB3;GABRA2;GRM5;CNR1;GNAQ;CACNA1A;PRKCA;PLCB1;GRIA3;MGLL;GNAI1;KCNJ3
79051	GO_Biological_Process_2021	9	innate immune response activating cell surface receptor signaling pathway (GO:0002220)	3.78462736394625e-06	0.000114165574494583	15	119	4.63485576923077	57.864149433936	PSMD12;FBXW11;PSMA7;PSMD8;PSMB6;PSMA6;PSMA3;PSMC5;PSMB5;PSMA1;PSMC3;PSMC1;PSMC2;PRKACA;PAK3
15	GO_Biological_Process_2021	6	gene expression (GO:0010467)	5.94922417489319e-07	0.000114709855757385	41	356	2.535991525564	36.3530196509556	MRPS17;POM121;MRPS15;SMG1;MRPS16;RBM8A;MRPS36;YTHDC1;DDX25;MRPL18;MRPS11;EIF4A3;MRPL36;CASC3;MRPL34;SMG7;BICD1;MRPL11;MRPL3;POLR2A;POLR2C;TPR;POLR2E;DROSHA;POLR2I;POLR2J;SEC13;NCBP2;MRPL27;MRPL24;MRPL43;SRRM1;SETX;MRPL51;RRAGC;HNRNPUL1;AGO2;SRSF2;DRG1;HNRNPH3;FARSB
81853	Reactome_2016	9	Signalling to ERKs Homo sapiens R-HSA-187687	3.83134283029273e-06	0.000114843288887762	23	253	3.23564189189189	40.3558808623645	PSMD12;CAMK2D;MAP2K2;KIDINS220;CUL3;DUSP8;PSMA7;RBX1;PSMD8;PSMB6;PSMA6;PSMA3;PSMC5;SPRED1;PSMB5;RIT2;PSMA1;PSMC3;PTPRA;PSMC1;PSMC2;GRB2;JAK1
18884	GO_Biological_Process_2021	7	translational elongation (GO:0006414)	7.30958933415657e-07	0.000116599025015152	18	104	4.55531903570858	64.3616861053678	MRPS26;MRPS24;MRPS14;MRPS33;MRPS12;MRPS18A;MRPL28;MRPS21;MRPL48;MRPS7;MRPL13;MRPS6;TUFM;MRPL41;MRPL52;AURKAIP1;CHCHD1;DAP3
73831	GO_Biological_Process_2021	13	negative regulation of calcium ion transmembrane transporter activity (GO:1901020)	4.89870756473929e-06	0.000117600999250245	6	28	16.8022228555144	205.433035548916	YWHAE;FKBP1A;ATP1A2;CALM3;CALM1;CALM2
63139	Reactome_2016	15	CREB phosphorylation through the activation of CaMKII Homo sapiens R-HSA-442729	1.46400938227525e-06	0.000117816155038601	5	15	35.4442446043165	476.169740067904	CAMK2B;GRIN2A;DLG4;GRIN2B;CAMK2G
79052	GO_Biological_Process_2021	9	cellular protein localization (GO:0034613)	3.98987459215562e-06	0.000118843057034271	27	329	2.90152385457494	36.0710213787395	VPS29;ARF4;STX12;COPA;CNTNAP1;TBC1D9B;TMED10;SAR1A;AP2A1;PRPF19;NAPG;TM9SF3;RAB21;HERC2;MFN2;VPS35;TMED7;RABGAP1L;TMED9;NPM1;STX7;AP3D1;TM9SF2;RRAGA;RAP2A;RAB18;RAB5A
79053	GO_Biological_Process_2021	9	protein modification by small protein conjugation (GO:0032446)	4.09889345908483e-06	0.000121327246388911	31	409	2.66913550047112	33.1100747301073	MGRN1;CUL3;DCUN1D4;UBR3;NEDD8;ANAPC11;UBE2L3;RNF157;HERC2;CAND1;SUMO1;ELOC;TRIM44;FBXO9;FBXW11;UBE2E3;AMFR;UBE2E1;HUWE1;FBXO11;RBX1;MIB1;DDB1;KLHL9;RRAGA;TRIM35;UBE2N;STUB1;LZTR1;TRIM32;UBE2K
81854	Reactome_2016	9	Cooperation of Prefoldin and TriC/CCT in actin and tubulin folding Homo sapiens R-HSA-389958	4.18120805686374e-06	0.000122995039486377	8	32	10.6320702910489	131.677237329611	CCT2;TUBB2B;TUBB3;TCP1;CCT8;CCT7;CCT5;CCT4
79054	GO_Biological_Process_2021	9	antigen processing and presentation of exogenous peptide antigen via MHC class I (GO:0042590)	4.37132488940842e-06	0.000127793794297767	12	78	5.82511684004221	71.8845305838778	PSMD8;PSMB6;PSMA6;PSMA3;PSMD12;PSMC5;PSMB5;PSMA1;PSMC3;PSMC1;PSMC2;PSMA7
18885	GO_Biological_Process_2021	7	mitochondrial translation (GO:0032543)	8.45943719882277e-07	0.000130971992395891	18	105	4.502722323049	62.9607242544492	MRPS26;MRPS24;MRPS14;MRPS33;MRPS12;MRPS18A;MRPL28;MRPS21;MRPL48;MRPS7;MRPL13;MRPS6;TUFM;MRPL41;MRPL52;AURKAIP1;CHCHD1;DAP3
79055	GO_Biological_Process_2021	9	endoplasmic reticulum to Golgi vesicle-mediated transport (GO:0006888)	4.57757362009059e-06	0.000133002384446313	19	185	3.69088097355866	45.3769510417103	ARF4;DYNC1H1;COPA;TMED9;SEC23A;TMED10;SAR1A;CUL3;DCTN3;IER3IP1;DYNC1LI2;ACTR1A;CNIH1;CAPZB;VAPB;TMED7;VAMP4;ACTR10;VTI1B
73832	GO_Biological_Process_2021	13	positive regulation of intracellular protein transport (GO:0090316)	5.61300256702865e-06	0.000133010054378685	12	148	5.50808118774666	66.5950411981343	YWHAE;PRNP;PPP3R1;PINK1;TMEM30A;YWHAQ;CD81;YWHAB;YWHAZ;YWHAG;VAMP2;YWHAH
76837	KEGG_2021_Human	13	Retrograde endocannabinoid signaling	5.61300256702865e-06	0.000133010054378685	12	148	5.50808118774666	66.5950411981343	GNAO1;GRIA2;NDUFB9;GABRA1;GNG3;PRKCB;NDUFA4;NDUFA3;GNB1;MAPK1;SLC17A7;PRKACB
3056	Reactome_2016	6	HIV Infection Homo sapiens R-HSA-162906	7.15553157996565e-07	0.000133041776447504	30	222	3.02963917525773	42.870030389965	POM121;TSG101;PSMD11;CUL5;RNMT;PSMD13;VPS4B;PSMB10;PSMD4;PSMB2;POLR2A;PSMD5;PSMB3;POLR2C;TPR;POLR2E;BANF1;BTRC;POLR2I;POLR2J;AP1M1;PDCD6IP;NCBP2;VTA1;VPS37A;SSRP1;PSMC4;PSME3;CHMP3;CHMP7
79056	GO_Biological_Process_2021	9	negative regulation of mitotic cell cycle phase transition (GO:1901991)	4.65847572864719e-06	0.000134527689334592	13	92	5.27730350309096	64.7885171205331	PSMD12;PSMA7;RBX1;PSMD8;PSMB6;PSMA6;PSMA3;PSMC5;PSMB5;PSMA1;PSMC3;PSMC1;PSMC2
73833	GO_Biological_Process_2021	13	positive regulation of protein localization to membrane (GO:1905477)	5.81110408185277e-06	0.000135089780333198	10	101	6.8320251177394	82.3651183143066	YWHAE;PRNP;PPP3R1;YWHAQ;CD81;YWHAB;YWHAZ;SPTBN1;YWHAG;YWHAH
75989	Reactome_2016	13	Acetylcholine Neurotransmitter Release Cycle Homo sapiens R-HSA-264642	5.79082898906846e-06	0.000135089780333198	5	17	25.6028645833333	308.750963259835	SNAP25;SYT1;STXBP1;CPLX1;VAMP2
76838	KEGG_2021_Human	13	Melanogenesis	5.81110408185277e-06	0.000135089780333198	10	101	6.8320251177394	82.3651183143066	GNAO1;PRKCB;CAMK2A;GNAS;MAPK1;CTNNB1;CALM3;CALM1;PRKACB;CALM2
21994	Reactome_2016	7	Class I MHC mediated antigen processing & presentation Homo sapiens R-HSA-983169	9.08921725973519e-07	0.000136701827586417	34	305	2.75444481717544	38.3171007376246	UBE3C;PSMD14;SAR1B;UBA5;CUL1;UBR4;RNF6;UBE2J1;ZNRF1;PSMD6;PSMD7;HECTD1;BTBD1;UBE2Q1;UBE2Q2;PSMD2;PSMD3;FBXO3;PSMD1;ITGAV;RBBP6;SEC31A;PDIA3;FBXO2;UBE2E2;PSMC6;PSMA2;MKRN1;RLIM;UBA3;UBE2O;TRIP12;ANAPC5;DZIP3
63140	Reactome_2016	15	CREB phosphorylation through the activation of Ras Homo sapiens R-HSA-442742	1.75486667385199e-06	0.000137778434710477	6	27	20.3156266116555	269.245390090026	CAMK2B;GRIN2A;DLG4;RASGRF2;CAMK2G;GRIN2B
61237	GO_Biological_Process_2021	15	synapse organization (GO:0050808)	1.80600700398553e-06	0.000138417536805462	11	126	6.89328644501279	91.1595236667545	CACNB3;GRM5;UNC13A;CACNB4;NRCAM;LRRC4C;PPFIA3;CX3CL1;SHANK2;PPFIA2;SNCA
81855	Reactome_2016	9	ARMS-mediated activation Homo sapiens R-HSA-170984	5.06751342164939e-06	0.000144576768463443	22	239	3.27706499016949	39.9561402390927	PSMD12;CAMK2D;MAP2K2;KIDINS220;CUL3;DUSP8;PSMA7;RBX1;PSMD8;PSMB6;PSMA6;PSMA3;PSMC5;SPRED1;PSMB5;PSMA1;PSMC3;PTPRA;PSMC1;PSMC2;GRB2;JAK1
81856	Reactome_2016	9	Signalling to p38 via RIT and RIN Homo sapiens R-HSA-187706	5.06751342164939e-06	0.000144576768463443	22	239	3.27706499016949	39.9561402390927	PSMD12;CAMK2D;MAP2K2;CUL3;DUSP8;PSMA7;RBX1;PSMD8;PSMB6;PSMA6;PSMA3;PSMC5;SPRED1;PSMB5;RIT2;PSMA1;PSMC3;PTPRA;PSMC1;PSMC2;GRB2;JAK1
79057	GO_Biological_Process_2021	9	regulation of mRNA catabolic process (GO:0061013)	5.17161847543845e-06	0.000146663383830398	15	122	4.50420560747664	54.8266539223841	PSMD12;SET;PSMA7;PSMD8;PSMB6;PSMA6;PSMA3;PSMC5;PSMB5;PSMA1;PSMC3;PCBP4;PSMC1;PSMC2;HNRNPD
88193	Reactome_2016	19	Influenza Infection Homo sapiens R-HSA-168254	3.52244780437178e-06	0.000154445788345532	9	147	8.28807854137447	104.068051552223	RPS16;RPL21;RPL22;RPS6;RPL35A;RPL23A;RPS2;UBA52;RPL17
89369	KEGG_2021_Human	30	Neuroactive ligand-receptor interaction	4.79739016921786e-07	0.000155435441482659	9	341	11.0754894578313	161.148632944899	GABRQ;POMC;ADCYAP1;GRID2;GAL;GLRA3;NTS;HCRT;TRHR
81857	Reactome_2016	9	Signaling by EGFR Homo sapiens R-HSA-177929	5.66525978573253e-06	0.000159706371102555	28	355	2.78003011216521	33.5859824919094	GSK3B;PSMD12;GSK3A;CAMK2D;PDE1B;CUL3;AP2A1;PSMA7;PSMD8;PSMB6;SPRED1;PSMB5;AP2S1;PRKACA;JAK1;MAP2K2;AP2B1;DUSP8;RBX1;PSMA6;PSMA3;PSMC5;PSMA1;PSMC3;PTPRA;PSMC1;PSMC2;GRB2
79058	GO_Biological_Process_2021	9	protein deneddylation (GO:0000338)	5.99645376646872e-06	0.000168042633360922	5	10	31.7704918032787	382.019268557913	COPS6;COPS5;COPS2;GPS1;COPS7A
81858	Reactome_2016	9	Prolonged ERK activation events Homo sapiens R-HSA-169893	6.19738114038921e-06	0.000172651747534608	22	242	3.2318718381113	38.7546154476194	PSMD12;CAMK2D;MAP2K2;KIDINS220;CUL3;DUSP8;PSMA7;RBX1;PSMD8;PSMB6;PSMA6;PSMA3;PSMC5;SPRED1;PSMB5;PSMA1;PSMC3;PTPRA;PSMC1;PSMC2;GRB2;JAK1
76686	BioCarta_2016	13	fMLP induced chemokine gene expression in HMC-1 cells Homo sapiens h fMLPpathway	7.5122877270259e-06	0.00017353857120356	6	30	15.4004702194357	181.709694028128	PPP3CA;PPP3CB;PRKCB;GNB1;MAPK1;RAC1
47554	GO_Biological_Process_2021	10	transferrin transport (GO:0033572)	3.94371442277857e-06	0.000181198835790675	8	36	10.517316017316	130.871038998534	ATP6V0B;ATP6V1G2;ATP6AP1;ATP6V0E2;ATP6V0D1;ATP6V1D;ATP6V1C1;ATP6V0A1
75990	Reactome_2016	13	Norepinephrine Neurotransmitter Release Cycle Homo sapiens R-HSA-181430	7.91161272060008e-06	0.000181620959517276	5	18	23.6322115384615	277.611817056869	SNAP25;SYT1;STXBP1;CPLX1;VAMP2
50045	Reactome_2016	10	Signaling by EGFR Homo sapiens R-HSA-177929	4.01634796492263e-06	0.000182572923979941	26	355	2.96507539185887	36.8414695445305	AHCYL1;RASGRF1;ARAF;ITPR1;CLTA;PEBP1;ADCY1;AP2A2;RASGRP1;CDC42;PSMB7;PSMB4;PPP2R1A;PSMB1;PIP5K1A;NCAM1;RPS27A;HRAS;EPS15;SH3GL2;AP2M1;SPTBN2;MAP2K1;PRKCE;EPN1;GRIN1
81859	Reactome_2016	9	TNFR2 non-canonical NF-kB pathway Homo sapiens R-HSA-5668541	6.69275956868304e-06	0.000184284356495831	13	95	5.08344137428085	60.5665823284124	PSMD12;FBXW11;PSMA7;PSMD8;PSMB6;PSMA6;PSMA3;PSMC5;PSMB5;PSMA1;PSMC3;PSMC1;PSMC2
81860	Reactome_2016	9	Chaperonin-mediated protein folding Homo sapiens R-HSA-390466	6.69275956868304e-06	0.000184284356495831	13	95	5.08344137428085	60.5665823284124	CCT2;GNAZ;DCAF7;GNG13;TUBB2B;GNG2;TUBB3;TCP1;CCT8;GNB5;CCT7;CCT5;CCT4
81861	Reactome_2016	9	G2/M Transition Homo sapiens R-HSA-69275	6.76800443651191e-06	0.000185279011626129	18	173	3.74063867725725	44.5259603774818	DYNC1H1;PSMD12;FBXW11;DCTN3;PPP2R2A;PSMA7;PSMD8;PSMB6;PSMA6;ACTR1A;PSMA3;PSMC5;PSMB5;PSMA1;PSMC3;PSMC1;PSMC2;PRKACA
63141	Reactome_2016	15	Phase 0 - rapid depolarisation Homo sapiens R-HSA-5576892	2.58188889573445e-06	0.000187929499655834	7	44	13.4900117508813	173.575836811995	CAMK2B;CACNB3;CACNB4;CACNA2D1;SCN3B;FGF13;CAMK2G
63675	KEGG_2021_Human	15	cAMP signaling pathway	2.62108358364027e-06	0.000187929499655834	14	216	5.0279730575288	64.6191212950301	CAMK2B;RYR2;GABBR2;CHRM1;ROCK2;ATP2B4;GRIN2B;GNAI1;GRIN2A;SST;CAMK4;CAMK2G;GRIA3;RAPGEF4
47555	GO_Biological_Process_2021	10	cellular response to interleukin-12 (GO:0071349)	4.40716929771568e-06	0.000198229835885675	9	48	8.50605750985258	104.899065531469	CDC42;HSPA9;ARF1;PITPNA;RPLP0;HNRNPA2B1;MIF;CD47;SOD1
81862	Reactome_2016	9	Antigen processing-Cross presentation Homo sapiens R-HSA-1236975	7.45648549780691e-06	0.000200647246122804	12	82	5.4911158493248	64.8304549512983	PSMD8;PSMB6;PSMA6;PSMA3;PSMD12;PSMC5;PSMB5;PSMA1;PSMC3;PSMC1;PSMC2;PSMA7
81863	Reactome_2016	9	DNA Replication Pre-Initiation Homo sapiens R-HSA-69002	7.45648549780691e-06	0.000200647246122804	12	82	5.4911158493248	64.8304549512983	PSMD8;PSMB6;PSMA6;PSMA3;PSMD12;PSMC5;PSMB5;PSMA1;PSMC3;PSMC1;PSMC2;PSMA7
81864	Reactome_2016	9	M/G1 Transition Homo sapiens R-HSA-68874	7.45648549780691e-06	0.000200647246122804	12	82	5.4911158493248	64.8304549512983	PSMD8;PSMB6;PSMA6;PSMA3;PSMD12;PSMC5;PSMB5;PSMA1;PSMC3;PSMC1;PSMC2;PSMA7
18886	GO_Biological_Process_2021	7	regulation of translational initiation (GO:0006446)	1.44969071289088e-06	0.000207544891625631	14	68	5.62633932337805	75.6414079105007	KHDRBS1;CDC123;YTHDF1;YTHDF2;FMR1;DDX1;CTIF;POLR2G;EIF3E;EIF1B;EIF4B;PAIP1;EIF3B;EIF4G1
18887	GO_Biological_Process_2021	7	macroautophagy (GO:0016236)	1.48248327754289e-06	0.000207544891625631	19	120	4.09573225363773	54.9720663388477	BECN1;ACBD5;TOMM40;CSNK2A1;SRC;VPS4A;SNF8;WIPI2;TOMM22;HGS;RB1CC1;CSNK2B;CHMP2B;NBR1;CHMP2A;PIP4K2B;ATP13A2;TECPR1;UBXN6
21995	Reactome_2016	7	IRS-mediated signalling Homo sapiens R-HSA-112399	1.49823440003305e-06	0.000207544891625631	32	284	2.78420081210779	37.3395385520499	SPTBN4;PSMD14;SRC;ARRB1;PIK3R1;PHB;RAP1B;PSMD6;PSMD7;PSMD2;PSMD3;AKT1;PSMD1;FYN;EIF4B;PDPK1;TSC2;PPP2R5A;BRAF;PTPN11;PPP2R5C;MTOR;PPP5C;PSMC6;PIK3CA;RRAGB;PSMA2;AKAP9;KRAS;LAMTOR1;LAMTOR5;EIF4G1
81865	Reactome_2016	9	FCERI mediated NF-kB activation Homo sapiens R-HSA-2871837	7.87355642913942e-06	0.00021067323869155	14	111	4.63200507744824	54.4353269155466	PSMD12;FBXW11;PSMA7;PSMD8;PSMB6;PSMA6;PSMA3;PSMC5;PSMB5;PSMA1;PSMC3;PSMC1;PSMC2;UBE2N
81866	Reactome_2016	9	Mitotic G2-G2/M phases Homo sapiens R-HSA-453274	7.94880864187392e-06	0.000211491897347836	18	175	3.69260314310406	43.3603499315002	DYNC1H1;PSMD12;FBXW11;DCTN3;PPP2R2A;PSMA7;PSMD8;PSMB6;PSMA6;ACTR1A;PSMA3;PSMC5;PSMB5;PSMA1;PSMC3;PSMC1;PSMC2;PRKACA
18888	GO_Biological_Process_2021	7	proteasomal protein catabolic process (GO:0010498)	1.59652424280768e-06	0.00021548983625999	26	205	3.17490033158295	42.3775588644931	PSMD14;CCDC47;DERL1;ARRB1;PCNP;BAG6;ZNRF1;PSMD6;PSMD7;MAEA;MTA1;PSMD2;PSMD3;SPOP;PSMD1;UBXN6;ATE1;FBXW5;KLHL22;UBE4B;RAD23A;PPP2R5C;PSMC6;APPBP2;PSMA2;KCTD13
47556	GO_Biological_Process_2021	10	phagosome maturation (GO:0090382)	4.91442707586158e-06	0.000218416909400748	8	37	10.1541274817137	124.117305676064	ATP6V0B;ATP6V1G2;RAB14;ATP6V0E2;ATP6V0D1;ATP6V1D;ATP6V1C1;ATP6V0A1
50046	Reactome_2016	10	Signalling by NGF Homo sapiens R-HSA-166520	4.95821207860344e-06	0.000218416909400748	30	450	2.68831168831169	32.8362899675153	AHCYL1;RASGRF1;ARAF;ITPR1;CLTA;PEBP1;ADCY1;AP2A2;RASGRP1;PSMB7;PSMB4;PPP2R1A;ARHGDIA;PSMB1;PIP5K1A;NCAM1;RPS27A;HRAS;AP2M1;SH3GL2;SPTBN2;LINGO1;NTRK2;MEF2C;MAP2K1;PRKCE;GRIN1;DNM3;ARHGEF4;SQSTM1
4136	KEGG_2021_Human	6	Endocytosis	1.2479115171056e-06	0.000224021633036268	32	252	2.82193839218633	38.3615410959526	TSG101;TFRC;VPS4B;SNX32;IGF1R;CYTH2;SNX1;GRK3;SNX2;GRK6;RAB11FIP2;RAB11FIP3;CYTH1;RAB11FIP5;SNX6;RAB4A;PDCD6IP;IST1;CAV2;VTA1;GBF1;VPS37A;STAM;ARFGAP1;RNF41;EHD3;ITCH;ACAP2;RUFY2;CHMP3;CHMP7;ARF6
61238	GO_Biological_Process_2021	15	regulation of cation transmembrane transport (GO:1904062)	3.39681771685561e-06	0.000237703396316483	6	30	17.7734657039711	223.815415564489	DLG1;HOMER1;KCNIP2;ATP2B4;KCNAB1;KCNAB2
81867	Reactome_2016	9	VEGFR2 mediated cell proliferation Homo sapiens R-HSA-5218921	9.167870755929e-06	0.000242564446369161	22	248	3.14508498858362	36.4823741340533	PSMD12;CAMK2D;MAP2K2;CUL3;DUSP8;PRKCZ;PSMA7;RBX1;PSMD8;PSMB6;PSMA6;PSMA3;PSMC5;SPRED1;PSMB5;PSMA1;PSMC3;PTPRA;PSMC1;PSMC2;GRB2;JAK1
21996	Reactome_2016	7	Insulin receptor signalling cascade Homo sapiens R-HSA-74751	1.88253118439233e-06	0.000242817860167331	32	287	2.75100775193798	36.2662416942705	SPTBN4;PSMD14;SRC;ARRB1;PIK3R1;PHB;RAP1B;PSMD6;PSMD7;PSMD2;PSMD3;AKT1;PSMD1;FYN;EIF4B;PDPK1;TSC2;PPP2R5A;BRAF;PTPN11;PPP2R5C;MTOR;PPP5C;PSMC6;PIK3CA;RRAGB;PSMA2;AKAP9;KRAS;LAMTOR1;LAMTOR5;EIF4G1
21997	Reactome_2016	7	Antigen processing: Ubiquitination & Proteasome degradation Homo sapiens R-HSA-983168	1.9380832754802e-06	0.000242817860167331	30	260	2.85655200242106	37.574545367516	UBE3C;PSMD14;UBA5;CUL1;UBR4;RNF6;UBE2J1;ZNRF1;PSMD6;PSMD7;HECTD1;BTBD1;UBE2Q1;UBE2Q2;PSMD2;PSMD3;FBXO3;PSMD1;RBBP6;FBXO2;UBE2E2;PSMC6;PSMA2;MKRN1;RLIM;UBA3;UBE2O;TRIP12;ANAPC5;DZIP3
21998	Reactome_2016	7	IGF1R signaling cascade Homo sapiens R-HSA-2428924	2.02963256978772e-06	0.000242817860167331	32	288	2.74011627906977	35.9165009870506	SPTBN4;PSMD14;SRC;ARRB1;PIK3R1;PHB;RAP1B;PSMD6;PSMD7;PSMD2;PSMD3;AKT1;PSMD1;FYN;EIF4B;PDPK1;TSC2;PPP2R5A;BRAF;PTPN11;PPP2R5C;MTOR;PPP5C;PSMC6;PIK3CA;RRAGB;PSMA2;AKAP9;KRAS;LAMTOR1;LAMTOR5;EIF4G1
21999	Reactome_2016	7	Signaling by Type 1 Insulin-like Growth Factor 1 Receptor (IGF1R) Homo sapiens R-HSA-2404192	2.02963256978772e-06	0.000242817860167331	32	288	2.74011627906977	35.9165009870506	SPTBN4;PSMD14;SRC;ARRB1;PIK3R1;PHB;RAP1B;PSMD6;PSMD7;PSMD2;PSMD3;AKT1;PSMD1;FYN;EIF4B;PDPK1;TSC2;PPP2R5A;BRAF;PTPN11;PPP2R5C;MTOR;PPP5C;PSMC6;PIK3CA;RRAGB;PSMA2;AKAP9;KRAS;LAMTOR1;LAMTOR5;EIF4G1
22000	Reactome_2016	7	IRS-related events triggered by IGF1R Homo sapiens R-HSA-2428928	2.02963256978772e-06	0.000242817860167331	32	288	2.74011627906977	35.9165009870506	SPTBN4;PSMD14;SRC;ARRB1;PIK3R1;PHB;RAP1B;PSMD6;PSMD7;PSMD2;PSMD3;AKT1;PSMD1;FYN;EIF4B;PDPK1;TSC2;PPP2R5A;BRAF;PTPN11;PPP2R5C;MTOR;PPP5C;PSMC6;PIK3CA;RRAGB;PSMA2;AKAP9;KRAS;LAMTOR1;LAMTOR5;EIF4G1
63142	Reactome_2016	15	Cardiac conduction Homo sapiens R-HSA-5576891	3.55572149014756e-06	0.000243529095250745	11	135	6.39003202087286	80.1754286514367	CAMK2B;RYR2;CACNB3;CACNB4;KCNIP2;CACNA2D1;ATP2B4;FXYD6;SCN3B;FGF13;CAMK2G
16	GO_Biological_Process_2021	6	retrograde transport	endosome to Golgi (GO:0042147)	1.42268087613404e-06	0.000246882554705127	17	88	4.61067728855329	62.0733986055799	STX16;TRAPPC10;GBF1;SURF4;SNX32;GGA1;SNX1;EHD3;SNX2;VPS50;VPS53;VPS52;EVI5;YKT6;PLEKHJ1;TBC1D10B;SNX6
76839	KEGG_2021_Human	13	Insulin secretion	1.08485863928366e-05	0.00024749601130987	9	86	7.2489725464409	82.8664540426237	SNAP25;PRKCB;CAMK2A;GNAS;ATP1A2;CCK;ATP1B1;PRKACB;VAMP2
18889	GO_Biological_Process_2021	7	protein ubiquitination (GO:0016567)	2.12066117743841e-06	0.000248070231956351	48	525	2.22134787922144	29.0192058658688	ANAPC16;UBE3C;PSMD14;TNKS;CUL1;DERL1;DTX1;ARRB1;RNF6;DDA1;UBE2J1;PCNP;ZNRF1;VCPIP1;PSMD6;PSMD7;OS9;UBE2Q1;UBE2Q2;PSMD2;PSMD3;UBR5;SPOP;PSMD1;RBBP6;ARIH1;TRIM23;USP7;FBXW5;USP5;FBXO2;UBE2E2;KLHL22;UBE4B;TRPC4AP;RC3H2;PSMC6;PSMA2;MKRN1;RLIM;KCTD13;WAC;UBE2O;BIRC6;FBXL3;TRIP12;FBXL5;DZIP3
63143	Reactome_2016	15	Integration of energy metabolism Homo sapiens R-HSA-163685	3.70710226724515e-06	0.000248607545797128	10	110	7.18571428571429	89.8592257632316	SYT5;CACNB3;KCNB1;GNAQ;CACNA1A;PRKCA;PLCB1;STX1A;GNAI1;RAPGEF4
79059	GO_Biological_Process_2021	9	antigen processing and presentation of exogenous peptide antigen via MHC class II (GO:0019886)	9.47394265804268e-06	0.000249269957936056	13	98	4.90326363103381	56.7158807968692	DYNC1H1;SEC23A;DCTN3;AP1B1;AP2A1;AP2B1;DYNC1LI2;ACTR1A;ACTR1B;CAPZB;AP2S1;KIF3C;ACTR10
75991	Reactome_2016	13	Gluconeogenesis Homo sapiens R-HSA-70263	1.11554525416547e-05	0.000251374093162564	6	32	14.2143718350615	162.094757108018	TPI1;MDH1;ALDOC;ENO2;ALDOA;PRKACB
75992	Reactome_2016	13	Glycolysis Homo sapiens R-HSA-70171	1.11554525416547e-05	0.000251374093162564	6	32	14.2143718350615	162.094757108018	PPP2CA;TPI1;PKM;ALDOC;ENO2;ALDOA
17	GO_Biological_Process_2021	6	RNA splicing (GO:0008380)	1.5202123468879e-06	0.000255297596061238	18	98	4.33503054989817	58.074932668342	SF3B4;ZRSR2;SF3B3;RBM8A;SCAF11;NCBP2;PRPF4B;LSM4;SRRM1;SMU1;SNRPD2;RRAGC;SNRPD1;RSRC1;SRSF2;SNRPD3;HNRNPH3;TXNL4A
7238	GO_Biological_Process_2021	1	transcription	DNA-templated (GO:0006351)	4.5864043298384e-08	0.000259611901806768	40	221	2.9213849093025	49.3643480618804	GTF3C5;DDX21;PWP1;GTF2E1;GTF2E2;IWS1;TAF1B;SNAPC2;HSF1;LEO1;NELFA;NELFCD;SMN1;RREB1;SOX5;NELFE;POLR2L;BTF3;BRF2;TBP;TAF12;POLR3GL;MBD1;TFB2M;MED4;POLRMT;GTF2H4;GTF2F2;TOPORS;THAP1;FUBP3;ERCC3;MED20;ERCC2;PAF1;MMS19;ERCC6;TAF3;TAF2;NFKBIB
7239	GO_Biological_Process_2021	1	ribosome biogenesis (GO:0042254)	8.50628773940917e-08	0.000259611901806768	36	192	3.04598842018197	49.5883110971519	LTV1;DDX49;DDX47;WDR3;NOL8;SNU13;NOC4L;MALSU1;PWP2;RPF2;WDR43;EXOSC7;EXOSC5;NOB1;RRS1;RIOK1;RRP12;DCAF13;EXOSC1;PELP1;UTP15;NOM1;NOP14;NOP16;UTP11;UTP4;TEX10;WDR75;DDX52;UTP18;TBL3;MPHOSPH10;NAF1;DHX29;NOL11;CUL4B
79060	GO_Biological_Process_2021	9	clathrin-dependent endocytosis (GO:0072583)	9.92720898344413e-06	0.000259752827323709	7	26	11.7349376731302	135.189194977733	LMBRD1;SGIP1;CLTB;AP2S1;AP2A1;AP2B1;PICALM
22001	Reactome_2016	7	mRNA Splicing - Minor Pathway Homo sapiens R-HSA-72165	2.28188309502883e-06	0.000261126795918082	12	52	6.50045454545455	84.4442167676204	SF3B5;SF3B6;SRSF1;POLR2F;POLR2G;YBX1;ZCRB1;SRSF6;SNRNP200;SRSF7;PRPF8;SNRPB
88645	KEGG_2021_Human	19	Ribosome	6.35768471784746e-06	0.000268435576975782	9	158	7.67192032907556	91.8010193682123	RPS16;RPL21;RPL22;RPS6;RPL35A;RPL23A;RPS2;UBA52;RPL17
50959	KEGG_2021_Human	10	Vibrio cholerae infection	6.27783986892537e-06	0.000273726630203246	9	50	8.09029481186652	96.9094718665703	ARF1;ATP6V0B;ATP6V1G2;ATP6AP1;ATP6V0D1;ATP6V0E2;ATP6V1D;ATP6V1C1;ATP6V0A1
75993	Reactome_2016	13	Response to elevated platelet cytosolic Ca2+ Homo sapiens R-HSA-76005	1.24712997400507e-05	0.000279311487470769	10	110	6.21428571428571	70.1722149977422	APP;SPARC;PRKCB;TMSB4X;CFL1;PSAP;CALM1;ALDOA;CLU;TUBA4A
76840	KEGG_2021_Human	13	cAMP signaling pathway	1.27580334922106e-05	0.000284001557678118	14	216	4.33959440960173	48.9044056862709	GRIA2;GABBR1;CAMK2A;ATP2A2;ATP1A2;ATP2B1;ATP1B1;GNAS;MAPK1;CALM3;RAC1;CALM1;PRKACB;CALM2
79061	GO_Biological_Process_2021	9	regulation of telomerase RNA localization to Cajal body (GO:1904872)	1.11673285577387e-05	0.000290595978293683	6	18	15.9055829228243	181.363697736872	CCT2;TCP1;CCT8;CCT7;CCT5;CCT4
75994	Reactome_2016	13	Axon guidance Homo sapiens R-HSA-422475	1.32073093315828e-05	0.000292231609487372	23	515	2.96942470252517	33.3607149111931	HSPA8;PRNP;HSP90AA1;HSP90AB1;YWHAB;CLTC;CAMK2A;ACTB;DNM1;ACTG1;PPP2CA;UBB;DPYSL2;CFL1;UBC;NEFL;MAPK1;RAC1;CALM1;SPTAN1;SCN1B;SPTBN1;PFN2
75995	Reactome_2016	13	Glucagon signaling in metabolic regulation Homo sapiens R-HSA-163359	1.34492487830365e-05	0.000295802938802953	6	33	13.6872169975618	153.523864429847	GNG3;PRKAR1B;PRKAR1A;GNB1;GNAS;PRKACB
47557	GO_Biological_Process_2021	10	phagosome acidification (GO:0090383)	6.9304087708288e-06	0.000299127643209611	7	28	12.2514177693762	145.541841591353	ATP6V0B;ATP6V1G2;ATP6V0E2;ATP6V0D1;ATP6V1D;ATP6V1C1;ATP6V0A1
76687	BioCarta_2016	13	Cystic fibrosis transmembrane conductance regulator (CFTR) and beta 2 adrenergic receptor (b2AR) pathway Homo sapiens h cftrPathway	1.39388033416765e-05	0.000304745384964153	5	20	20.4791666666667	228.974162954481	PRKAR1B;PRKAR1A;GNB1;GNAS;PRKACB
79062	GO_Biological_Process_2021	9	antigen processing and presentation of peptide antigen via MHC class II (GO:0002495)	1.18516727311605e-05	0.000306718699752876	13	100	4.79004849734601	54.3337190916619	DYNC1H1;SEC23A;DCTN3;AP1B1;AP2A1;AP2B1;DYNC1LI2;ACTR1A;ACTR1B;CAPZB;AP2S1;KIF3C;ACTR10
61239	GO_Biological_Process_2021	15	phosphorylation (GO:0016310)	4.69004326081014e-06	0.00030810712768465	19	400	3.65250934542273	44.816540783816	CDK17;PRRT1;SRPK2;CAMK2B;BRSK1;CDKL5;CSNK1A1;ROCK2;PLK2;MINK1;LMTK3;PRKCA;DGKZ;CAMKK2;CAMK4;TAOK1;AAK1;PTK2B;CDK16
22002	Reactome_2016	7	CTLA4 inhibitory signaling Homo sapiens R-HSA-389513	2.77584499434287e-06	0.000310894639366401	8	22	12.3425985778927	157.91806072509	SRC;PDPK1;AKT3;PPP2R5A;AKT1;PTPN11;FYN;PPP2R5C
87749	GO_Biological_Process_2021	19	rRNA metabolic process (GO:0016072)	7.78842842339017e-06	0.000317100300095171	9	162	7.46982922201139	87.8666409760825	RPS16;RPL21;RPL22;RPS6;RPL35A;RPL23A;RPS2;UBA52;RPL17
81868	Reactome_2016	9	GRB2 events in EGFR signaling Homo sapiens R-HSA-179812	1.30374212024237e-05	0.000328432057524887	21	235	3.16711507599358	35.6227183759745	PSMD12;CAMK2D;MAP2K2;CUL3;DUSP8;PSMA7;RBX1;PSMD8;PSMB6;PSMA6;PSMA3;PSMC5;SPRED1;PSMB5;PSMA1;PSMC3;PTPRA;PSMC1;PSMC2;GRB2;JAK1
81869	Reactome_2016	9	SHC1 events in EGFR signaling Homo sapiens R-HSA-180336	1.30374212024237e-05	0.000328432057524887	21	235	3.16711507599358	35.6227183759745	PSMD12;CAMK2D;MAP2K2;CUL3;DUSP8;PSMA7;RBX1;PSMD8;PSMB6;PSMA6;PSMA3;PSMC5;SPRED1;PSMB5;PSMA1;PSMC3;PTPRA;PSMC1;PSMC2;GRB2;JAK1
81870	Reactome_2016	9	SOS-mediated signalling Homo sapiens R-HSA-112412	1.30374212024237e-05	0.000328432057524887	21	235	3.16711507599358	35.6227183759745	PSMD12;CAMK2D;MAP2K2;CUL3;DUSP8;PSMA7;RBX1;PSMD8;PSMB6;PSMA6;PSMA3;PSMC5;SPRED1;PSMB5;PSMA1;PSMC3;PTPRA;PSMC1;PSMC2;GRB2;JAK1
81871	Reactome_2016	9	SHC1 events in ERBB4 signaling Homo sapiens R-HSA-1250347	1.30374212024237e-05	0.000328432057524887	21	235	3.16711507599358	35.6227183759745	PSMD12;CAMK2D;MAP2K2;CUL3;DUSP8;PSMA7;RBX1;PSMD8;PSMB6;PSMA6;PSMA3;PSMC5;SPRED1;PSMB5;PSMA1;PSMC3;PTPRA;PSMC1;PSMC2;GRB2;JAK1
81872	Reactome_2016	9	RAF/MAP kinase cascade Homo sapiens R-HSA-5673001	1.30374212024237e-05	0.000328432057524887	21	235	3.16711507599358	35.6227183759745	PSMD12;CAMK2D;MAP2K2;CUL3;DUSP8;PSMA7;RBX1;PSMD8;PSMB6;PSMA6;PSMA3;PSMC5;SPRED1;PSMB5;PSMA1;PSMC3;PTPRA;PSMC1;PSMC2;GRB2;JAK1
76841	KEGG_2021_Human	13	Estrogen signaling pathway	1.51228163921575e-05	0.000328675175197601	11	137	5.43521888585583	60.3271572390879	GNAO1;HSPA8;HSP90AA1;GABBR1;HSP90AB1;GNAS;MAPK1;CALM3;CALM1;PRKACB;CALM2
75996	Reactome_2016	13	Transmembrane transport of small molecules Homo sapiens R-HSA-382551	1.5214074433e-05	0.000328713502308288	25	594	2.79818394844757	31.0410649193823	ATP6V1A;TTYH1;CAMK2A;SLC1A2;SLC1A3;ATP2A2;ATP1A2;GNG3;UBB;SLC22A17;FTH1;BSG;UBC;SLC17A7;ATP6V1E1;PRKACB;GABRA1;ATP2B1;ATP1B1;PRKAR1B;PRKAR1A;GNB1;GNAS;ATP6V1B2;CALM1
76842	KEGG_2021_Human	13	Vibrio cholerae infection	1.53801910852895e-05	0.000330359309100984	7	50	10.0500219394471	111.378666347804	ATP6V1A;ATP6V1B2;GNAS;ATP6V1E1;PRKACB;ACTB;ACTG1
81873	Reactome_2016	9	Protein folding Homo sapiens R-HSA-391251	1.32262567835486e-05	0.000331426201729555	13	101	4.73537073391725	53.1938711001886	GNAZ;CCT2;DCAF7;GNG13;TUBB2B;GNG2;TUBB3;TCP1;GNB5;CCT8;CCT7;CCT5;CCT4
79063	GO_Biological_Process_2021	9	positive regulation of intracellular protein transport (GO:0090316)	1.34318314027406e-05	0.000334806071175682	16	148	3.89598826326706	43.7047412476348	FIS1;GSK3B;TCAF1;GSK3A;SAR1A;B3GAT3;HUWE1;OAZ2;SREBF2;IPO5;UBE2L3;NPEPPS;UBL5;TOMM7;CHP1;RAN
79064	GO_Biological_Process_2021	9	regulation of neuron projection development (GO:0010975)	1.38090006270564e-05	0.000336054264182571	17	165	3.69507592877158	41.3486015560738	GSK3B;BRSK2;GSK3A;KIDINS220;CRMP1;SRCIN1;TANC2;CAMSAP2;ARHGAP44;SNX3;RIT2;CDH2;CDK5;FUT9;NCS1;FKBP4;PAK3
81874	Reactome_2016	9	Cell Cycle Checkpoints Homo sapiens R-HSA-69620	1.36786770154626e-05	0.000336054264182571	18	182	3.53370511092046	39.5763394586101	PSMD12;UBE2E1;PSMA7;ANAPC11;PSMD8;PSMB6;PSMA6;PSMA3;PSMC5;HERC2;PSMB5;SUMO1;PSMA1;PSMC3;PCBP4;PSMC1;PSMC2;UBE2N
81875	Reactome_2016	9	FRS-mediated FGFR2 signaling Homo sapiens R-HSA-5654700	1.39076511359341e-05	0.000336054264182571	21	236	3.15221987315011	35.2514999976655	PSMD12;CAMK2D;MAP2K2;CUL3;DUSP8;PSMA7;RBX1;PSMD8;PSMB6;PSMA6;PSMA3;PSMC5;SPRED1;PSMB5;PSMA1;PSMC3;PTPRA;PSMC1;PSMC2;GRB2;JAK1
81876	Reactome_2016	9	FRS-mediated FGFR4 signaling Homo sapiens R-HSA-5654712	1.39076511359341e-05	0.000336054264182571	21	236	3.15221987315011	35.2514999976655	PSMD12;CAMK2D;MAP2K2;CUL3;DUSP8;PSMA7;RBX1;PSMD8;PSMB6;PSMA6;PSMA3;PSMC5;SPRED1;PSMB5;PSMA1;PSMC3;PTPRA;PSMC1;PSMC2;GRB2;JAK1
81877	Reactome_2016	9	FRS-mediated FGFR3 signaling Homo sapiens R-HSA-5654706	1.39076511359341e-05	0.000336054264182571	21	236	3.15221987315011	35.2514999976655	PSMD12;CAMK2D;MAP2K2;CUL3;DUSP8;PSMA7;RBX1;PSMD8;PSMB6;PSMA6;PSMA3;PSMC5;SPRED1;PSMB5;PSMA1;PSMC3;PTPRA;PSMC1;PSMC2;GRB2;JAK1
81878	Reactome_2016	9	FRS-mediated FGFR1 signaling Homo sapiens R-HSA-5654693	1.39076511359341e-05	0.000336054264182571	21	236	3.15221987315011	35.2514999976655	PSMD12;CAMK2D;MAP2K2;CUL3;DUSP8;PSMA7;RBX1;PSMD8;PSMB6;PSMA6;PSMA3;PSMC5;SPRED1;PSMB5;PSMA1;PSMC3;PTPRA;PSMC1;PSMC2;GRB2;JAK1
73834	GO_Biological_Process_2021	13	regulation of amyloid-beta formation (GO:1902003)	1.61094656203739e-05	0.000344012018742054	6	34	13.1977160770264	145.651361012054	RTN3;PRNP;RTN1;APOE;CLU;RTN4
63590	BioCarta_2016	15	Nitric Oxide Signaling Pathway Homo sapiens h nos1Pathway	5.41159108906942e-06	0.000348398234314289	5	19	25.3121788283659	306.959967648045	CAMK2B;GRIN2A;DLG4;PRKCA;GRIN2B
18890	GO_Biological_Process_2021	7	COPII vesicle coating (GO:0048208)	3.33951474369875e-06	0.000351584112216605	13	63	5.63717861205916	71.0830468565336	MCFD2;TRAPPC2L;SAR1B;PDCD6;RAB1B;TRAPPC4;USO1;CSNK1D;PPP6C;TFG;PPP6R1;SEC22B;SEC31A
18891	GO_Biological_Process_2021	7	vesicle coating (GO:0006901)	3.33951474369875e-06	0.000351584112216605	13	63	5.63717861205916	71.0830468565336	MCFD2;TRAPPC2L;SAR1B;PDCD6;RAB1B;TRAPPC4;USO1;CSNK1D;PPP6C;TFG;PPP6R1;SEC22B;SEC31A
18892	GO_Biological_Process_2021	7	vesicle targeting	rough ER to cis-Golgi (GO:0048207)	3.33951474369875e-06	0.000351584112216605	13	63	5.63717861205916	71.0830468565336	MCFD2;TRAPPC2L;SAR1B;PDCD6;RAB1B;TRAPPC4;USO1;CSNK1D;PPP6C;TFG;PPP6R1;SEC22B;SEC31A
18893	GO_Biological_Process_2021	7	mitochondrion organization (GO:0007005)	3.4286871406822e-06	0.0003538942962461	23	175	3.3007389013385	41.5342971636801	BCAP31;TOMM40;MIGA1;BNIP3;TOMM34;PHB;HIGD1A;TMEM70;TOMM22;HIGD2A;SIRT3;HSPD1;TRAK2;PRDX3;ATCAY;CHCHD3;OPA1;FMC1;DNAJA3;AKT3;TIMM17A;YME1L1;BCL2L1
63676	KEGG_2021_Human	15	Amphetamine addiction	5.76483143170851e-06	0.00036386259566019	8	69	9.37394932935917	113.084837281477	CAMK2B;GRIN2A;CAMK4;PRKCA;CAMK2G;GRIN2B;STX1A;GRIA3
79065	GO_Biological_Process_2021	9	modification-dependent protein catabolic process (GO:0019941)	1.51762949052995e-05	0.000364847373966997	19	201	3.36360535437717	37.3218112052467	NDFIP2;XBP1;CUL3;USP33;AMFR;UBE2E1;UBR3;NEDD8;FBXO11;UBE2L3;ANAPC11;MIB1;RBX1;DDB1;PSMC2;STUB1;ELOC;UBE2K;TRIM32
75997	Reactome_2016	13	Transcriptional Regulation by TP53 Homo sapiens R-HSA-3700989	1.72778843657428e-05	0.000366830458239151	18	348	3.43707432632514	37.6912431460634	COX8A;YWHAE;COX7B;YWHAB;NDUFA4;COX4I1;COX6C;COX6A1;COX7C;COX5A;YWHAZ;COX6B1;PPP2CA;UBB;YWHAQ;UBC;YWHAG;YWHAH
88194	Reactome_2016	19	Major pathway of rRNA processing in the nucleolus Homo sapiens R-HSA-6791226	9.48625184427264e-06	0.000372907831119683	9	166	7.27803575097596	84.1753377775169	RPS16;RPL21;RPL22;RPS6;RPL35A;RPL23A;RPS2;UBA52;RPL17
47558	GO_Biological_Process_2021	10	plasma membrane bounded cell projection organization (GO:0120036)	8.81882372673314e-06	0.000373097364201294	14	128	4.55232909860859	52.9828378767054	RASGRF1;STMN4;ATP1B2;UHMK1;PPP1R9B;VAPA;NEDD4;STMN1;MAP4;MAPT;ATXN10;KIFAP3;SH3GL2;CDK5R1
50047	Reactome_2016	10	EPH-Ephrin signaling Homo sapiens R-HSA-2682334	8.79065903404611e-06	0.000373097364201294	12	95	5.34746620068058	62.2542436361988	CDC42;ACTR2;MYL6;PAK1;ARPC1A;CLTA;AP2A2;HRAS;GIT1;AP2M1;MYL12B;GRIN1
18	GO_Biological_Process_2021	6	protein targeting to mitochondrion (GO:0006626)	2.31066885867329e-06	0.000375916939945411	13	55	5.94524050755054	77.1571739134823	DNAJC19;TIMM9;AIP;TIMM23;TIMM10;TOMM40L;CHCHD4;TIMM10B;SAMM50;GRPEL1;DNLZ;PMPCB;PMPCA
81879	Reactome_2016	9	Complex I biogenesis Homo sapiens R-HSA-6799198	1.58638136844707e-05	0.000379449604089158	9	49	7.1825495049505	79.3777297408499	NDUFA9;NDUFA8;NDUFS8;NDUFB7;NDUFB4;NDUFS4;NDUFB3;NDUFAB1;NDUFS1
75998	Reactome_2016	13	Platelet activation	signaling and aggregation Homo sapiens R-HSA-76002	1.81371684262645e-05	0.000382861032354423	15	253	3.95168067226891	43.142660341954	APP;SPARC;PRKCB;CLU;YWHAZ;TUBA4A;GNG3;TMSB4X;CFL1;PSAP;GNB1;MAPK1;RAC1;CALM1;ALDOA
73835	GO_Biological_Process_2021	13	neuron projection morphogenesis (GO:0048812)	1.85492731528011e-05	0.000389322744515648	11	140	5.30800375253049	57.8311252736666	APP;NCKAP1;GPM6A;UBB;MAP2;MAP1B;MAP1A;CTNNB1;CCK;ACTB;DCLK1
79066	GO_Biological_Process_2021	9	antigen processing and presentation of exogenous peptide antigen (GO:0002478)	1.64015489440784e-05	0.000390340380900277	13	103	4.6296603912883	51.0102221758438	DYNC1H1;SEC23A;DCTN3;AP1B1;AP2A1;AP2B1;DYNC1LI2;ACTR1A;ACTR1B;CAPZB;AP2S1;KIF3C;ACTR10
81880	Reactome_2016	9	DNA Damage Recognition in GG-NER Homo sapiens R-HSA-5696394	1.6520737770224e-05	0.000391211070398905	8	38	8.50302031850632	93.6258565263768	DDB1;COPS6;COPS5;GPS1;COPS2;COPS7A;RAD23B;RBX1
22003	Reactome_2016	7	Signaling by Insulin receptor Homo sapiens R-HSA-74752	3.87358744508799e-06	0.000392126236748907	33	311	2.60211388514334	32.4257984982612	SPTBN4;PSMD14;SRC;ARRB1;PIK3R1;PHB;RAP1B;PSMD6;PSMD7;PSMD2;PSMD3;AKT1;PSMD1;FYN;EIF4B;ATP6V1G1;PDPK1;TSC2;PPP2R5A;BRAF;PTPN11;PPP2R5C;MTOR;PPP5C;PSMC6;PIK3CA;RRAGB;PSMA2;AKAP9;KRAS;LAMTOR1;LAMTOR5;EIF4G1
76843	KEGG_2021_Human	13	cGMP-PKG signaling pathway	1.91714006905032e-05	0.000400094061001241	12	167	4.82819746470164	52.4443199223137	PPP3CA;PPP3R1;PPP3CB;ATP2A2;MAPK1;CALM3;ATP1A2;ATP2B1;ATP1B1;CALM1;CALM2;SLC25A4
73836	GO_Biological_Process_2021	13	Fc-gamma receptor signaling pathway involved in phagocytosis (GO:0038096)	1.9496930502733e-05	0.000404588845969143	8	71	7.85619147764258	85.2023882366393	CYFIP2;NCKAP1;HSP90AA1;HSP90AB1;MAPK1;RAC1;ACTB;ACTG1
84325	GO_Biological_Process_2021	12	modulation of chemical synaptic transmission (GO:0050804)	5.43732166056117e-07	0.00040636096794706	12	109	7.05046436836885	101.701602249682	RIMS1;ARC;NLGN2;RELN;IQSEC2;BDNF;LRRC4;PTEN;KCNMB4;NPTX2;BTBD9;SLC8A2
86185	Reactome_2016	12	Axon guidance Homo sapiens R-HSA-422475	5.94094982378742e-07	0.00040636096794706	27	515	3.23145116953219	46.3268163017009	ROBO2;PLXND1;NCAN;ARHGAP39;CACNA1I;SPRED2;ERBB4;PAK7;PLXNA2;SLIT1;PAK6;PLXNC1;PLXNA4;EPHA5;CAP1;EPHA7;UNC5A;UNC5D;GFRA2;SPTB;PTK2;DUSP6;CACNB1;EFNA3;DLG3;RAPGEF2;EZR
57215	Reactome_2016	25	Complement cascade Homo sapiens R-HSA-166658	4.68328582127477e-06	0.000418645028197432	6	80	15.7535771065183	193.320188384827	C4B;C1QB;C4A;C1QA;CFH;C1QC
73837	GO_Biological_Process_2021	13	cellular protein-containing complex assembly (GO:0034622)	2.03503018852661e-05	0.000419925049576305	12	168	4.7970017203244	51.8192024345619	FKBP1A;HSP90AA1;HSP90AB1;NSG2;STXBP1;CLTC;RPL38;COX7A2;TCF4;CLU;RTN4;VAMP2
81881	Reactome_2016	9	Frs2-mediated activation Homo sapiens R-HSA-170968	1.79364345504178e-05	0.000422621661844671	21	240	3.09399935427333	33.813317922971	PSMD12;CAMK2D;MAP2K2;CUL3;DUSP8;PSMA7;RBX1;PSMD8;PSMB6;PSMA6;PSMA3;PSMC5;SPRED1;PSMB5;PSMA1;PSMC3;PTPRA;PSMC1;PSMC2;GRB2;JAK1
87750	GO_Biological_Process_2021	19	translation (GO:0006412)	1.11606107408222e-05	0.000424103208151244	10	214	6.24904507257448	71.2586100770208	LARS2;RPS16;RPL21;RPL22;RPS6;RPL35A;RPL23A;RPS2;UBA52;RPL17
50048	Reactome_2016	10	NGF signalling via TRKA from the plasma membrane Homo sapiens R-HSA-187037	1.01957196697102e-05	0.000427120687732074	26	374	2.80040567951318	32.1865818794749	AHCYL1;RASGRF1;ARAF;ITPR1;CLTA;PEBP1;ADCY1;AP2A2;RASGRP1;PSMB7;PSMB4;PPP2R1A;PSMB1;PIP5K1A;NCAM1;RPS27A;HRAS;SH3GL2;AP2M1;SPTBN2;NTRK2;MEF2C;MAP2K1;PRKCE;GRIN1;DNM3
76000	Reactome_2016	13	VEGFA-VEGFR2 Pathway Homo sapiens R-HSA-4420097	2.10658547052169e-05	0.000429860468512565	17	320	3.52882431100253	37.9978758719922	CYFIP2;NCKAP1;HSP90AA1;PRKCB;YWHAB;CAMK2A;PPP2CA;UBB;UBC;NEFL;CTNNB1;MAPK1;RAC1;CALM1;PRKACB;SPTAN1;SPTBN1
73838	GO_Biological_Process_2021	13	Fc-gamma receptor signaling pathway (GO:0038094)	2.16278094396044e-05	0.000438889193766116	8	72	7.73304416403785	83.0647304983037	CYFIP2;NCKAP1;HSP90AA1;HSP90AB1;MAPK1;RAC1;ACTB;ACTG1
63591	BioCarta_2016	15	Regulation of PGC-1a Homo sapiens h pgc1aPathway	7.13222541905489e-06	0.000441512185075725	5	20	23.6235011990408	279.959449201483	MEF2A;CAMK2B;CAMK4;CAMK2G;CAMKK2
84326	GO_Biological_Process_2021	12	regulation of neurotransmitter receptor activity (GO:0099601)	7.82195047541653e-07	0.000445851177098743	9	58	10.402500884747	146.271247088199	NLGN2;RELN;DLG3;DAPK1;LRRC7;NPTX2;CACNG3;SHISA7;SHISA6
81882	Reactome_2016	9	MAPK1/MAPK3 signaling Homo sapiens R-HSA-5684996	1.90951440932238e-05	0.000447696051611426	21	241	3.07977502295684	33.4650709751116	PSMD12;CAMK2D;MAP2K2;CUL3;DUSP8;PSMA7;RBX1;PSMD8;PSMB6;PSMA6;PSMA3;PSMC5;SPRED1;PSMB5;PSMA1;PSMC3;PTPRA;PSMC1;PSMC2;GRB2;JAK1
19	GO_Biological_Process_2021	6	modification-dependent protein catabolic process (GO:0019941)	2.85013536601218e-06	0.000449630445923012	27	201	3.00233901548712	38.3342970906126	PSMD11;RNF34;PSMD13;KEAP1;FBXO45;FBXO21;RNF5;NUB1;FZR1;RNF114;LONP1;BUB3;BTRC;RNF111;RNF20;UBE2H;ANKIB1;UBE2G1;UBE2A;NTAN1;RNF146;RNF167;ITCH;CDC34;TOLLIP;CDC16;ANAPC2
76001	Reactome_2016	13	RHO GTPases Activate WASPs and WAVEs Homo sapiens R-HSA-5663213	2.27018678788314e-05	0.000458153630323889	6	36	12.3166144200627	131.702338269127	CYFIP2;NCKAP1;MAPK1;RAC1;ACTB;ACTG1
73839	GO_Biological_Process_2021	13	regulation of cellular response to stress (GO:0080135)	2.31158186030544e-05	0.000463958479393545	10	118	5.75161669606114	61.3984701937797	YWHAE;HSPA8;CHCHD2;HSP90AA1;PINK1;HSPH1;HSP90AB1;HSBP1;CAMK2A;MAPK1
50960	KEGG_2021_Human	10	cGMP-PKG signaling pathway	1.137007598796e-05	0.000471692569869446	16	167	3.93540499235863	44.8027187521097	MAP2K1;MEF2C;PRKCE;ITPR1;ATP1A3;ATP2B2;ATP1B2;ADCY1;ATP1A1;GNAI2;PPP1CA;PPP1CB;VDAC2;VDAC1;SLC25A5;GTF2I
47559	GO_Biological_Process_2021	10	ephrin receptor signaling pathway (GO:0048013)	1.15957048682165e-05	0.000476427374056626	11	82	5.72295103957076	65.0406277650467	CDC42;ACTR2;PAK1;ARPC1A;AP2A2;HRAS;AP2M1;GIT1;ANKS1B;GRIN1;CDK5R1
81883	Reactome_2016	9	Interleukin-3	5 and GM-CSF signaling Homo sapiens R-HSA-512988	2.04287579682365e-05	0.000476603929741714	22	261	2.97199545605283	32.0932918938759	PSMD12;CAMK2D;MAP2K2;CUL3;DUSP8;PSMA7;RBX1;PSMD8;PSMB6;PSMA6;PSMA3;PSMC5;SPRED1;PSMB5;PSMA1;PSMC3;PTPRA;PSMC1;PSMC2;GRB2;PRKACA;JAK1
73840	GO_Biological_Process_2021	13	neuron projection development (GO:0031175)	2.42744011505874e-05	0.00048456454035928	12	171	4.70576888299476	50.0039152629513	APP;NCKAP1;GPM6A;UBB;MAP2;STMN2;PLP1;STMN3;APOE;NCDN;GPM6B;DCLK1
87751	GO_Biological_Process_2021	19	rRNA processing (GO:0006364)	1.32222806216682e-05	0.000486238706732315	9	173	6.96490952006294	78.2410579090724	RPS16;RPL21;RPL22;RPS6;RPL35A;RPL23A;RPS2;UBA52;RPL17
18894	GO_Biological_Process_2021	7	cellular protein modification process (GO:0006464)	4.93802060941866e-06	0.000490447933735468	77	1025	1.80984183686677	22.1136357245599	SETD3;DCAF8;MIA3;DDA1;PPP6C;PSMD6;PSMD7;PPP4R2;PSMD2;OGFOD1;AKT3;PSMD3;AKT1;PSMD1;PDK2;BRD2;CSNK1G3;PARP6;FBXW5;PPP1R12A;CSNK2A1;PDPK1;FBXO2;DYRK1A;UBE2E2;ADAM10;PPP2R5A;CSNK1D;WIPI2;PPP2R5C;DDOST;NRBP1;SIRT3;PPM1B;PSMA2;ADPRH;FAM20B;BIRC6;TNIK;PPM1L;PSMD14;TNKS;RAB1B;RPN1;STK39;CUL1;UGCG;MAPK8;BTBD1;MAN2A2;ST3GAL5;FYN;LCMT1;SOCS5;B3GALNT1;NUS1;ATE1;ST8SIA3;KLHL22;BRAF;CDC42BPB;HIPK3;MTOR;KTN1;CO…
47560	GO_Biological_Process_2021	10	antigen processing and presentation of exogenous peptide antigen via MHC class II (GO:0019886)	1.21482670931417e-05	0.000494376621799947	12	98	5.1601278182141	58.4039986540152	ARF1;DCTN2;CAPZA2;AP1S1;CLTA;KIFAP3;OSBPL1A;AP2A2;CTSD;AP2M1;SH3GL2;SPTBN2
57624	KEGG_2021_Human	25	Tuberculosis	6.02698860005726e-06	0.000495659542468709	8	180	9.17209302325581	110.24179899437	CD74;FCER1G;CLEC7A;ITGAX;CD14;FCGR2B;CTSS;TNFRSF1A
50049	Reactome_2016	10	Signaling by Insulin receptor Homo sapiens R-HSA-74752	1.22980123510768e-05	0.000495749120529728	23	311	2.98521767381416	33.7510886607738	ATP6V0B;MAP2K1;ATP6V1G2;ATP6AP1;RASGRF1;ARAF;PEBP1;RASGRP1;GRIN1;PSMB7;PSMB4;PPP2R1A;RHEB;PSMB1;NCAM1;ATP6V0D1;RPS27A;ATP6V0E2;HRAS;ATP6V1D;ATP6V1C1;ATP6V0A1;SPTBN2
20	GO_Biological_Process_2021	6	RNA processing (GO:0006396)	3.24941872212845e-06	0.000497543349041197	25	179	3.13786213786214	39.6532718801273	SF3B4;TSEN34;SF3B3;RBM8A;CSTF3;BICD1;SNRPD2;SNRPD1;RSRC1;DROSHA;SNRPD3;ZRSR2;SF3A1;SCAF11;NCBP2;PRPF4B;LSM4;SRRM1;SETX;SMU1;NUDT21;HNRNPUL1;RRAGC;SRSF2;HNRNPH3
81884	Reactome_2016	9	Signaling by FGFR2 Homo sapiens R-HSA-5654738	2.15393235835331e-05	0.000499395329223105	27	361	2.61913418061836	28.1442475836124	GSK3B;PSMD12;GSK3A;CAMK2D;PDE1B;CUL3;PSMA7;PSMD8;PSMB6;SPRED1;PSMB5;PRKACA;JAK1;RBFOX2;MAP2K2;DUSP8;RBX1;PSMA6;PSMA3;PSMC5;PSMA1;PSMC3;HNRNPH1;PTPRA;PSMC1;PSMC2;GRB2
81885	Reactome_2016	9	Signaling by Leptin Homo sapiens R-HSA-2586552	2.16165630259157e-05	0.000499395329223105	21	243	3.0517108017108	32.78163224638	PSMD12;CAMK2D;MAP2K2;CUL3;DUSP8;PSMA7;RBX1;PSMD8;PSMB6;PSMA6;PSMA3;PSMC5;SPRED1;PSMB5;PSMA1;PSMC3;PTPRA;PSMC1;PSMC2;GRB2;JAK1
22004	Reactome_2016	7	Downstream signaling events of B Cell Receptor (BCR) Homo sapiens R-HSA-1168372	5.13535782944742e-06	0.00050060228915206	24	192	3.11718235681369	37.9652893280887	PSMD14;PDPK1;SRC;CUL1;TSC2;PPP2R5A;PTPN11;PIK3R1;PPP2R5C;MTOR;TNRC6C;PSMD6;PSMD7;PSMC6;PIK3CA;PSMA2;PSMD2;AKT3;PSMD3;AKT1;PSMD1;PIP4K2B;FYN;KRAS
79067	GO_Biological_Process_2021	9	regulation of stem cell differentiation (GO:2000736)	2.20856897386555e-05	0.000507756439816857	12	91	4.86327854398892	52.1371700113899	PSMD8;PSMB6;PSMA6;PSMA3;PSMD12;PSMC5;PSMB5;PSMA1;PSMC3;PSMC1;PSMC2;PSMA7
21	GO_Biological_Process_2021	6	protein K48-linked ubiquitination (GO:0070936)	3.55241042155912e-06	0.000508035995202085	13	57	5.67440361057382	71.2017593692496	UBE2H;RNF34;UBE2G1;UBE2A;RNF4;RNF5;RNF146;RNF115;ITCH;CDC34;IFI27;RNF216;KBTBD7
22	GO_Biological_Process_2021	6	protein modification by small protein conjugation (GO:0032446)	3.61070530589265e-06	0.000508035995202085	43	409	2.28760756233905	28.6673999230946	POM121;RNF34;PCNA;CUL5;DCUN1D5;URM1;DCUN1D1;KEAP1;FBXO45;UBR2;RTF1;DTX3;UBE2Z;HIF1A;CDC73;NUB1;TRIM28;TPR;VPS11;NAE1;BTRC;RNF111;BRAP;RNF20;ATG3;UBE2H;CRBN;MIB2;UBE2G1;UBE2A;PIAS2;PIAS1;RNF41;ITCH;UFM1;CDC34;NFX1;KLHL7;CDC16;UBE2V2;RNF181;SAE1;TRIM33
3057	Reactome_2016	6	Vesicle-mediated transport Homo sapiens R-HSA-5653656	3.59615508563378e-06	0.000508035995202085	49	492	2.15833873337558	27.0561688312722	TFRC;KDELR1;CLINT1;BICD1;GOLGA4;PPP6R3;SEC13;NAA30;EXOC7;VPS37A;OCRL;ARFGAP1;GAK;VAMP7;TBC1D20;TRAPPC6B;EXOC4;EXOC3;CHMP3;CHMP7;TSG101;STX16;VPS4B;COPB1;GNS;CYTH2;SNX2;LMAN2;VPS53;VPS52;YKT6;CYTH1;AP1M1;TRAPPC3;RAB4A;SNAPIN;TRAPPC10;VTA1;TRAPPC5;SURF4;GBF1;TRAPPC9;STAM;TJP1;CPD;TRIP11;RAB3GAP2;COPG2;CNIH3
88884	GO_Biological_Process_2021	30	chemical synaptic transmission (GO:0007268)	2.36153753898077e-06	0.000510092108419846	8	306	10.7629091905218	139.446378777465	GABRQ;GRID2;GLRA3;TH;PNOC;SNCG;HCRT;SLC18A2
73841	GO_Biological_Process_2021	13	Fc receptor mediated stimulatory signaling pathway (GO:0002431)	2.64789273259853e-05	0.000525714054423481	8	74	7.4979447471561	79.0220493828411	CYFIP2;NCKAP1;HSP90AA1;HSP90AB1;MAPK1;RAC1;ACTB;ACTG1
61240	GO_Biological_Process_2021	15	positive regulation of synaptic transmission (GO:0050806)	8.82603160858328e-06	0.000536056523547728	8	73	8.7953006993007	102.357995033732	LGI1;GRIN2A;DLG4;PLK2;PTK2B;HAP1;GRIN2B;SHANK2
55913	GO_Biological_Process_2021	25	positive regulation of cellular process (GO:0048522)	6.84294126239313e-06	0.000541118739826164	14	625	4.69989901452102	55.8925757263909	CSF1R;GRN;FCER1G;IGF2;CYBA;TREM2;CST7;TGFBR1;ZFP36L1;TGFBR2;CLEC7A;ITGAX;CTSH;FCGR2B
50961	KEGG_2021_Human	10	Salmonella infection	1.37346324463482e-05	0.000548486770497623	20	249	3.2556446972005	36.4488632127406	ACTR2;ARF1;MAP2K1;DCTN2;ARPC1A;BRK1;TUBB4B;TUBB4A;MYL12B;RHOB;HSP90B1;CDC42;MAPK10;TUBA1B;PAK1;KIF5C;KIF5B;CYCS;DYNLRB1;HRAS
61241	GO_Biological_Process_2021	15	long-term synaptic potentiation (GO:0060291)	9.2530981284326e-06	0.00055158746065601	5	21	22.1459082733813	256.683304302488	GRIN2A;PLK2;PTK2B;GRIN2B;SHANK2
81886	Reactome_2016	9	Interleukin receptor SHC signaling Homo sapiens R-HSA-912526	2.44331915776515e-05	0.00055901253773796	21	245	3.02414772727273	32.1151425512413	PSMD12;CAMK2D;MAP2K2;CUL3;DUSP8;PSMA7;RBX1;PSMD8;PSMB6;PSMA6;PSMA3;PSMC5;SPRED1;PSMB5;PSMA1;PSMC3;PTPRA;PSMC1;PSMC2;GRB2;JAK1
73842	GO_Biological_Process_2021	13	regulation of supramolecular fiber organization (GO:1902903)	2.90645268553849e-05	0.000560568624947332	5	23	17.0633680555556	178.243808518389	HSPA8;MAP2;MAP1B;MAP1A;APOE
73843	GO_Biological_Process_2021	13	pyruvate metabolic process (GO:0006090)	2.91501789722135e-05	0.000560568624947332	7	55	9.00085167714885	93.9963396560205	LDHB;TPI1;PKM;BSG;ALDOC;ENO2;ALDOA
76002	Reactome_2016	13	Signaling by VEGF Homo sapiens R-HSA-194138	2.88264219849594e-05	0.000560568624947332	17	328	3.43663089322253	35.9272890978549	CYFIP2;NCKAP1;HSP90AA1;PRKCB;YWHAB;CAMK2A;PPP2CA;UBB;UBC;NEFL;CTNNB1;MAPK1;RAC1;CALM1;PRKACB;SPTAN1;SPTBN1
76003	Reactome_2016	13	Regulation of actin dynamics for phagocytic cup formation Homo sapiens R-HSA-2029482	2.8842474546034e-05	0.000560568624947332	9	97	6.33929085155351	66.2688003740576	CYFIP2;NCKAP1;HSP90AA1;HSP90AB1;CFL1;MAPK1;RAC1;ACTB;ACTG1
76688	BioCarta_2016	13	CCR3 signaling in Eosinophils Homo sapiens h CCR3Pathway	2.90645268553849e-05	0.000560568624947332	5	23	17.0633680555556	178.243808518389	PRKCB;GNB1;CFL1;GNAS;MAPK1
76844	KEGG_2021_Human	13	Thyroid hormone signaling pathway	2.87521937538524e-05	0.000560568624947332	10	121	5.5953095953096	58.5090137319414	THRA;PRKCB;ATP2A2;MAPK1;CTNNB1;ATP1A2;ATP1B1;PRKACB;ACTB;ACTG1
55914	GO_Biological_Process_2021	25	positive regulation of macromolecule metabolic process (GO:0010604)	7.39095518904729e-06	0.000562807550691897	11	384	5.93430253447942	70.1152892480296	CD63;CD74;TYROBP;CLEC7A;ITGAX;LAPTM5;MSN;CTSH;TREM2;VSIR;TGFBR1
76004	Reactome_2016	13	Ion channel transport Homo sapiens R-HSA-983712	2.94820044497427e-05	0.000563996887207838	13	203	4.27302631578947	44.5750589431956	ATP6V1A;GABRA1;TTYH1;CAMK2A;ATP2A2;ATP1A2;ATP2B1;ATP1B1;UBB;UBC;ATP6V1B2;ATP6V1E1;CALM1
81887	Reactome_2016	9	MAPK family signaling cascades Homo sapiens R-HSA-5683057	2.52592417950071e-05	0.000575133505486315	23	284	2.84671740706223	30.1362570297418	PSMD12;CAMK2D;MAP2K2;CUL3;DUSP8;PSMA7;RBX1;PSMD8;PSMB6;PSMA6;PSMA3;PSMC5;SPRED1;PSMB5;PSMA1;PSMC3;PTPRA;PSMC1;PSMC2;GRB2;PRKACA;PAK3;JAK1
50050	Reactome_2016	10	Retrograde neurotrophin signalling Homo sapiens R-HSA-177504	1.46127811197141e-05	0.000578151978930911	5	13	22.9001883239171	254.961857166583	DNM3;CLTA;AP2A2;SH3GL2;AP2M1
73847	GO_Biological_Process_2021	13	synaptic vesicle endocytosis (GO:0048488)	3.13091123011453e-05	0.000583748068437089	6	38	11.5456504702194	119.746884291684	SYT1;CANX;SNCB;DNM1;SNAP91;VAMP2
47561	GO_Biological_Process_2021	10	antigen processing and presentation of peptide antigen via MHC class II (GO:0002495)	1.4965892157488e-05	0.000586690432926113	12	100	5.04233171408744	56.0189782127265	ARF1;DCTN2;CAPZA2;AP1S1;CLTA;KIFAP3;OSBPL1A;AP2A2;CTSD;AP2M1;SH3GL2;SPTBN2
81888	Reactome_2016	9	Signalling to RAS Homo sapiens R-HSA-167044	2.59614693985236e-05	0.00058829434962396	21	246	3.01054994388328	31.7880869674738	PSMD12;CAMK2D;MAP2K2;CUL3;DUSP8;PSMA7;RBX1;PSMD8;PSMB6;PSMA6;PSMA3;PSMC5;SPRED1;PSMB5;PSMA1;PSMC3;PTPRA;PSMC1;PSMC2;GRB2;JAK1
79068	GO_Biological_Process_2021	9	regulation of telomere maintenance via telomerase (GO:0032210)	2.61702830431893e-05	0.000590202192821641	9	52	6.68040524982731	70.4841943978943	CCT2;GNL3L;TNKS2;TCP1;CCT8;HNRNPC;CCT7;CCT5;CCT4
79069	GO_Biological_Process_2021	9	negative regulation of Wnt signaling pathway (GO:0030178)	2.63386977419824e-05	0.00059118517775369	18	191	3.34830220466494	35.3060765115004	GSK3B;PSMD12;GSK3A;CUL3;AMFR;PSMA7;RBX1;PSMD8;PSMB6;PSMA6;PSMA3;PSMC5;PSMB5;PSMA1;PSMC3;PSMC1;PSMC2;DACT3
61242	GO_Biological_Process_2021	15	dendrite morphogenesis (GO:0048813)	1.03764275282876e-05	0.00060730400388287	6	36	14.214440433213	163.124547531565	MEF2A;DLG4;BTBD3;MINK1;PHACTR1;SHANK1
18895	GO_Biological_Process_2021	7	ERAD pathway (GO:0036503)	6.37252617409351e-06	0.000609908686916877	15	87	4.52204484986697	54.0995495531834	RHBDD2;CCDC47;FBXO2;DERL1;DNAJB14;UBE4B;HERPUD1;UBE2J1;BAG6;PSMC6;OS9;DNAJB9;UBXN4;FAM8A1;UBXN6
68642	GWAS_Catalog_2019	26	Refractive error	4.6508732830302e-07	0.000611589836718471	5	30	39.74	579.450555279575	MYO1D;LAMA2;CHD7;RDH5;BICC1
81889	Reactome_2016	9	Signaling by FGFR Homo sapiens R-HSA-190236	2.742938829148e-05	0.000612762183719101	27	366	2.57982662091385	27.0982293734435	GSK3B;PSMD12;GSK3A;CAMK2D;PDE1B;CUL3;PSMA7;PSMD8;PSMB6;SPRED1;PSMB5;PRKACA;JAK1;RBFOX2;MAP2K2;DUSP8;RBX1;PSMA6;PSMA3;PSMC5;PSMA1;PSMC3;HNRNPH1;PTPRA;PSMC1;PSMC2;GRB2
50051	Reactome_2016	10	Iron uptake and transport Homo sapiens R-HSA-917937	1.60263476040249e-05	0.000622550757381804	8	43	8.41082251082251	92.8662166386769	ATP6V0B;ATP6V1G2;ATP6AP1;ATP6V0E2;ATP6V0D1;ATP6V1D;ATP6V1C1;ATP6V0A1
68316	Reactome_2016	26	Collagen biosynthesis and modifying enzymes Homo sapiens R-HSA-1650814	9.66271052363218e-07	0.000635323216928816	6	63	21.0930356193514	292.134777157735	PCOLCE2;COL8A2;SERPINH1;COL8A1;PCOLCE;COL9A3
88195	Reactome_2016	19	rRNA processing Homo sapiens R-HSA-72312	1.81471297516931e-05	0.000646491497404067	9	180	6.67741935483871	72.8973747446269	RPS16;RPL21;RPL22;RPS6;RPL35A;RPL23A;RPS2;UBA52;RPL17
73848	GO_Biological_Process_2021	13	non-canonical Wnt signaling pathway (GO:0035567)	3.55265285188558e-05	0.000659035046715946	10	124	5.44722918407129	55.8081205290862	GNAO1;PPP3CA;PPP3R1;PPP3CB;GNB1;CLTC;CAMK2A;CTNNB1;RAC1;CALM1
73849	GO_Biological_Process_2021	13	canonical glycolysis (GO:0061621)	3.62266453802972e-05	0.000665302342409159	5	24	16.1644736842105	165.293311521194	TPI1;PKM;ALDOC;ENO2;ALDOA
73850	GO_Biological_Process_2021	13	glucose catabolic process to pyruvate (GO:0061718)	3.62266453802972e-05	0.000665302342409159	5	24	16.1644736842105	165.293311521194	TPI1;PKM;ALDOC;ENO2;ALDOA
76005	Reactome_2016	13	Activation of NMDA receptor upon glutamate binding and postsynaptic events Homo sapiens R-HSA-442755	3.64998919050828e-05	0.000666985586902334	6	39	11.1952123111998	114.394932531784	GRIA2;CAMK2A;NEFL;MAPK1;CALM1;PRKACB
61243	GO_Biological_Process_2021	15	cell morphogenesis involved in neuron differentiation (GO:0048667)	1.19356561312643e-05	0.000674050475202453	8	76	8.40598930481283	95.2901293655997	MEF2A;BRSK1;PLPPR4;BTBD3;MINK1;ADGRB1;NRCAM;BAIAP2
63144	Reactome_2016	15	SALM protein interactions at the synapse Homo sapiens R-HSA-8849932	1.18365512453089e-05	0.000674050475202453	5	22	20.8421498095641	236.43998047254	DLG1;GRIN2A;DLG4;GRIN2B;GRIA3
81891	Reactome_2016	9	Formation of TC-NER Pre-Incision Complex Homo sapiens R-HSA-6781823	3.06731491683484e-05	0.000678822590940645	9	53	6.5282403240324	67.8422758072356	DDB1;COPS6;COPS5;GPS1;COPS2;COPS7A;PRPF19;GTF2H5;RBX1
22005	Reactome_2016	7	Gene Expression Homo sapiens R-HSA-74160	7.23406739839118e-06	0.000680002335448771	110	1631	1.6264790797547	19.2521597366315	POP5;SRP19;EHMT2;RTCB;HNRNPR;PSMD6;PSMD7;PSMD2;AKT3;PSMD3;PAPOLA;AKT1;PSMD1;USP7;CSNK2A1;USP2;TSC2;CSNK1D;ZCRB1;NRBP1;THOC7;DDX39B;RRAGB;CLNS1A;CSNK2B;SNRNP200;SRSF6;SRSF7;SNRPB;HIST1H2BC;PSMD14;ANP32A;DDX1;RPN1;PRPF8;RPRD1A;DARS;CREBBP;SURF1;CHTOP;FUS;H3F3A;SMARCA5;NR1D2;CWC15;AIMP1;HNRNPL;HNRNPM;SNW1;CNOT7;CNOT1;NOP10;EIF4G1;PPP1R13B;PHF20;YBX1;MED13;XPO1;SIN3B;BCAS2;RBM5;WARS;SSR4;PDPK1;SSR2;S…
73851	GO_Biological_Process_2021	13	platelet degranulation (GO:0002576)	3.80684466092875e-05	0.000692204972256995	10	125	5.39958592132505	54.9468601602109	APP;SPARC;STXBP1;TMSB4X;SELENOP;PSAP;CALM1;ALDOA;CLU;TUBA4A
50052	Reactome_2016	10	Pink/Parkin Mediated Mitophagy Homo sapiens R-HSA-5205685	1.86453519007137e-05	0.000711353470283479	6	22	13.7603773584906	149.849321511327	MAP1LC3B;MAP1LC3A;VDAC1;RPS27A;TOMM20;SQSTM1
50053	Reactome_2016	10	Mitophagy Homo sapiens R-HSA-5205647	1.86453519007137e-05	0.000711353470283479	6	22	13.7603773584906	149.849321511327	MAP1LC3B;MAP1LC3A;VDAC1;RPS27A;TOMM20;SQSTM1
86186	Reactome_2016	12	Potassium Channels Homo sapiens R-HSA-1296071	1.47632809895122e-06	0.000721291728344737	11	99	7.10646802325581	95.4111026007426	KCNJ4;KCNH3;KCNV1;KCNF1;KCNH7;GNG4;GNG7;KCNMB4;KCNQ5;KCNK2;HCN1
81892	Reactome_2016	9	Downstream signaling of activated FGFR2 Homo sapiens R-HSA-5654696	3.32161898123905e-05	0.000722126761908696	25	329	2.65959522747547	27.4270043890348	GSK3B;PSMD12;GSK3A;CAMK2D;PDE1B;CUL3;PSMA7;PSMD8;PSMB6;SPRED1;PSMB5;PRKACA;JAK1;MAP2K2;DUSP8;RBX1;PSMA6;PSMA3;PSMC5;PSMA1;PSMC3;PTPRA;PSMC1;PSMC2;GRB2
81893	Reactome_2016	9	Downstream signaling of activated FGFR4 Homo sapiens R-HSA-5654716	3.32161898123905e-05	0.000722126761908696	25	329	2.65959522747547	27.4270043890348	GSK3B;PSMD12;GSK3A;CAMK2D;PDE1B;CUL3;PSMA7;PSMD8;PSMB6;SPRED1;PSMB5;PRKACA;JAK1;MAP2K2;DUSP8;RBX1;PSMA6;PSMA3;PSMC5;PSMA1;PSMC3;PTPRA;PSMC1;PSMC2;GRB2
81894	Reactome_2016	9	Downstream signaling of activated FGFR3 Homo sapiens R-HSA-5654708	3.32161898123905e-05	0.000722126761908696	25	329	2.65959522747547	27.4270043890348	GSK3B;PSMD12;GSK3A;CAMK2D;PDE1B;CUL3;PSMA7;PSMD8;PSMB6;SPRED1;PSMB5;PRKACA;JAK1;MAP2K2;DUSP8;RBX1;PSMA6;PSMA3;PSMC5;PSMA1;PSMC3;PTPRA;PSMC1;PSMC2;GRB2
81895	Reactome_2016	9	FCERI mediated MAPK activation Homo sapiens R-HSA-2871796	3.32397876047499e-05	0.000722126761908696	23	289	2.79247739280634	28.7953649953338	MAP2K4;PSMD12;CAMK2D;MAP2K2;CUL3;DUSP8;PSMA7;RBX1;PSMD8;PSMB6;PSMA6;MAPK9;PSMA3;PSMC5;SPRED1;PSMB5;PSMA1;PSMC3;PTPRA;PSMC1;PSMC2;GRB2;JAK1
81896	Reactome_2016	9	Golgi-to-ER retrograde transport Homo sapiens R-HSA-8856688	3.33923092840489e-05	0.000722127747804819	13	110	4.29400280850772	44.259081103581	ARF4;DYNC1H1;COPA;TMED9;TMED10;DCTN3;NAPG;AGPAT3;DYNC1LI2;RAB18;KIF21A;KIF3C;TMED7
79070	GO_Biological_Process_2021	9	positive regulation of protein targeting to mitochondrion (GO:1903955)	3.47195009370587e-05	0.000747416165626863	7	31	9.28776041666667	95.3686654922789	NPEPPS;UBL5;GSK3A;HUWE1;TOMM7;SREBF2;UBE2L3
73852	GO_Biological_Process_2021	13	negative regulation of neuron projection development (GO:0010977)	4.1429763080262e-05	0.000749613397999027	7	58	8.47009495622148	85.4760565949367	GDI1;STMN2;THY1;APOE;MT3;RTN4;ITM2C
4137	KEGG_2021_Human	6	Spliceosome	5.57665784692156e-06	0.000764002125028254	22	150	3.3165899795501	40.1205266840601	SF3B4;SF3A1;SF3B3;RBM8A;DDX46;NCBP2;BUD31;EIF4A3;DDX42;LSM4;U2SURP;CHERP;PQBP1;EFTUD2;SNRPD2;SNRPD1;SNRNP70;SRSF2;SNRNP27;SNRPE;SNRPD3;TXNL4A
3058	Reactome_2016	6	SeMet incorporation into proteins Homo sapiens R-HSA-2408517	5.72586033775695e-06	0.000764328946624684	6	11	22.9315895372233	276.796158372255	KARS;QARS;RARS;IARS;EPRS;EEF1E1
73853	GO_Biological_Process_2021	13	axon development (GO:0061564)	4.27260478708136e-05	0.000765525725997553	8	79	6.96814324432399	70.1044113039815	APP;GAP43;MAP1B;MAP1A;PLP1;CCK;ACTB;RTN4
73854	GO_Biological_Process_2021	13	regulation of cellular response to heat (GO:1900034)	4.27260478708136e-05	0.000765525725997553	8	79	6.96814324432399	70.1044113039815	YWHAE;HSPA8;HSP90AA1;HSP90AB1;HSPH1;HSBP1;CAMK2A;MAPK1
47562	GO_Biological_Process_2021	10	antigen processing and presentation of exogenous peptide antigen (GO:0002478)	2.02596593092427e-05	0.000766101984322072	12	103	4.87534602801778	52.6872739995531	ARF1;DCTN2;CAPZA2;AP1S1;CLTA;KIFAP3;OSBPL1A;AP2A2;CTSD;AP2M1;SH3GL2;SPTBN2
73856	GO_Biological_Process_2021	13	neutrophil degranulation (GO:0043312)	4.37214122538638e-05	0.000772061284655971	21	481	2.88554776887872	28.9641837552908	HSPA8;SNAP25;HSP90AA1;HSP90AB1;TMEM30A;GAA;EEF2;CST3;EEF1A1;PKM;TTR;FTH1;PSAP;MAPK1;ALDOC;RAC1;ALDOA;RAB6A;SPTAN1;VAMP2;CTSB
88646	KEGG_2021_Human	19	Coronavirus disease	2.24404270617988e-05	0.000775214753043957	10	232	5.73710073710074	61.413635016991	RPS16;RPL21;RPL22;RPS6;RPL35A;RPL23A;RPS2;UBA52;RPL17;MAPK3
73857	GO_Biological_Process_2021	13	glycolytic process through glucose-6-phosphate (GO:0061620)	4.46835253042675e-05	0.000781536135440831	5	25	15.35546875	153.798926759806	TPI1;PKM;ALDOC;ENO2;ALDOA
73858	GO_Biological_Process_2021	13	positive regulation of peptidyl-threonine phosphorylation (GO:0010800)	4.46835253042675e-05	0.000781536135440831	5	25	15.35546875	153.798926759806	APP;MAPK1;CALM3;CALM1;CALM2
81897	Reactome_2016	9	Interleukin-2 signaling Homo sapiens R-HSA-451927	3.70717654086136e-05	0.000794442900340244	21	252	2.9314355677992	29.9084255134512	PSMD12;CAMK2D;MAP2K2;CUL3;DUSP8;PSMA7;RBX1;PSMD8;PSMB6;PSMA6;PSMA3;PSMC5;SPRED1;PSMB5;PSMA1;PSMC3;PTPRA;PSMC1;PSMC2;GRB2;JAK1
76845	KEGG_2021_Human	13	Human immunodeficiency virus 1 infection	4.62690043337313e-05	0.000805431530416091	13	212	4.07788944723618	40.70157064956	PRKCB;GNAO1;PPP3CA;PPP3R1;PPP3CB;GNG3;CFL1;GNB1;MAPK1;CALM3;RAC1;CALM1;CALM2
73859	GO_Biological_Process_2021	13	plasma membrane bounded cell projection organization (GO:0120036)	4.664749793548e-05	0.000808189905268954	10	128	5.26150121065375	52.4723794746857	APP;GPM6A;MAP2;STMN2;PLP1;STMN3;APOE;RAC1;NCDN;GPM6B
81898	Reactome_2016	9	Signaling by FGFR4 Homo sapiens R-HSA-5654743	3.85755721868601e-05	0.000819255201242016	25	332	2.63319163032076	26.76084038139	GSK3B;PSMD12;GSK3A;CAMK2D;PDE1B;CUL3;PSMA7;PSMD8;PSMB6;SPRED1;PSMB5;PRKACA;JAK1;MAP2K2;DUSP8;RBX1;PSMA6;PSMA3;PSMC5;PSMA1;PSMC3;PTPRA;PSMC1;PSMC2;GRB2
81899	Reactome_2016	9	Downstream signaling of activated FGFR1 Homo sapiens R-HSA-5654687	3.85755721868601e-05	0.000819255201242016	25	332	2.63319163032076	26.76084038139	GSK3B;PSMD12;GSK3A;CAMK2D;PDE1B;CUL3;PSMA7;PSMD8;PSMB6;SPRED1;PSMB5;PRKACA;JAK1;MAP2K2;DUSP8;RBX1;PSMA6;PSMA3;PSMC5;PSMA1;PSMC3;PTPRA;PSMC1;PSMC2;GRB2
79071	GO_Biological_Process_2021	9	protein stabilization (GO:0050821)	3.971102616304e-05	0.000839604553161416	17	179	3.37329163053801	34.1845382281048	CCT2;STX12;USP33;PTGES3;SEL1L;PARK7;NAPG;RAB21;SUMO1;TCP1;CHP1;PIN1;CCT8;CCT7;CCT5;TRIM44;CCT4
73860	GO_Biological_Process_2021	13	neutrophil activation involved in immune response (GO:0002283)	4.92450576666236e-05	0.000849188247931965	21	485	2.86007684891107	28.3682486667727	HSPA8;SNAP25;HSP90AA1;HSP90AB1;TMEM30A;GAA;EEF2;CST3;EEF1A1;PKM;TTR;FTH1;PSAP;MAPK1;ALDOC;RAC1;ALDOA;RAB6A;SPTAN1;VAMP2;CTSB
79072	GO_Biological_Process_2021	9	proteasomal ubiquitin-independent protein catabolic process (GO:0010499)	4.04088662296659e-05	0.000849293231861325	6	22	11.926724137931	120.65624360586	PSMB6;PSMA6;PSMA3;PSMB5;PSMA1;PSMA7
81900	Reactome_2016	9	Signaling by FGFR3 Homo sapiens R-HSA-5654741	4.05279287163555e-05	0.000849293231861325	25	333	2.62450473255558	26.5429790650788	GSK3B;PSMD12;GSK3A;CAMK2D;PDE1B;CUL3;PSMA7;PSMD8;PSMB6;SPRED1;PSMB5;PRKACA;JAK1;MAP2K2;DUSP8;RBX1;PSMA6;PSMA3;PSMC5;PSMA1;PSMC3;PTPRA;PSMC1;PSMC2;GRB2
61244	GO_Biological_Process_2021	15	positive regulation of signal transduction (GO:0009967)	1.53541840293398e-05	0.000852157213628361	14	252	4.25956702383556	47.2135628845471	DMTN;HOMER1;LMO3;NTRK3;PRKCA;SORL1;EPN2;SKI;DLG4;AAK1;TSPAN5;PTK2B;HAP1;SHANK1
79073	GO_Biological_Process_2021	9	positive regulation of protein ubiquitination (GO:0031398)	4.1094794267393e-05	0.000853618182677076	11	82	4.95415539595187	50.0351320258892	GSK3A;NDFIP2;CUL3;DCUN1D4;HUWE1;UBE2N;PIN1;UBE3A;STUB1;UBE2L3;RBX1
81901	Reactome_2016	9	Global Genome Nucleotide Excision Repair (GG-NER) Homo sapiens R-HSA-5696399	4.1094794267393e-05	0.000853618182677076	11	82	4.95415539595187	50.0351320258892	DDB1;COPS6;COPS5;SUMO1;GPS1;COPS2;UBE2N;COPS7A;RAD23B;GTF2H5;RBX1
4138	KEGG_2021_Human	6	mRNA surveillance pathway	6.62504734435683e-06	0.000862249911868041	17	98	4.03932280873617	48.1675230099273	DAZAP1;SMG1;RBM8A;NCBP2;RNMT;CSTF3;EIF4A3;CSTF2;PPP2R5B;PPP2R5D;CASC3;SMG7;SRRM1;PNN;NUDT21;PPP2R5E;SAP18
81902	Reactome_2016	9	Synthesis of DNA Homo sapiens R-HSA-69239	4.22135586092252e-05	0.000873028006870264	12	97	4.51858355282411	45.5146487616614	PSMD8;PSMB6;PSMA6;PSMD12;PSMA3;PSMC5;PSMB5;PSMA1;PSMC3;PSMC1;PSMC2;PSMA7
55917	GO_Biological_Process_2021	25	glycosaminoglycan catabolic process (GO:0006027)	1.28330745486598e-05	0.000879493375734819	5	56	18.8853988197221	212.715401992297	HEXB;HEXA;PRELP;GUSB;DCN
76006	Reactome_2016	13	RHO GTPases activate PKNs Homo sapiens R-HSA-5625740	5.17591691044049e-05	0.000888371159441491	7	60	8.14963806811439	80.4280361572998	YWHAE;YWHAQ;YWHAB;RAC1;YWHAZ;YWHAG;YWHAH
23105	KEGG_2021_Human	7	Renal cell carcinoma	9.6273653698556e-06	0.000889095636963506	13	69	5.03161059645701	58.119635645164	EGLN1;ARNT2;CREBBP;BRAF;PTPN11;PIK3R1;RAP1B;PIK3CA;AKT3;RAPGEF1;AKT1;KRAS;CRK
13342	GO_Biological_Process_2021	5	proteasome-mediated ubiquitin-dependent protein catabolic process (GO:0043161)	2.25394892998675e-07	0.000895012707310464	40	321	2.68437287904306	41.0854325884236	UBXN2B;ZFAND2A;CUL2;UBE2D1;UBR1;TNFAIP1;RMND5B;SHARPIN;KAT5;HECTD3;CDC27;TMEM129;ZSWIM8;FEM1C;PSMF1;TBL1X;DCAF12;FEM1A;SYVN1;DNAJB12;FBXL17;WWP1;UBE4A;BFAR;ERLIN2;PSMA5;CUL4A;NPLOC4;RNF103;PSMA4;GID4;SELENOS;KCTD10;DDIT3;GID8;PSME1;ANAPC4;FBXL2;MAN1B1;ANAPC1
16629	Reactome_2016	5	Chromatin organization Homo sapiens R-HSA-4839726	6.47621351165314e-07	0.000895012707310464	31	226	2.98458461538462	42.5302103293198	KDM5A;PHF2;KDM5B;SETD2;KDM1A;JADE1;DPY30;KAT5;RUVBL1;EPC1;EP300;TBL1X;ARID2;SMARCE1;ATF7IP;NCOA2;SMARCC1;DR1;PRMT7;KDM2A;MSL2;ARID5B;WDR77;HCFC1;KAT2A;ZZZ3;HIST3H2A;CDK4;KANSL2;KAT6A;TADA1
16630	Reactome_2016	5	Chromatin modifying enzymes Homo sapiens R-HSA-3247509	6.47621351165314e-07	0.000895012707310464	31	226	2.98458461538462	42.5302103293198	KDM5A;PHF2;KDM5B;SETD2;KDM1A;JADE1;DPY30;KAT5;RUVBL1;EPC1;EP300;TBL1X;ARID2;SMARCE1;ATF7IP;NCOA2;SMARCC1;DR1;PRMT7;KDM2A;MSL2;ARID5B;WDR77;HCFC1;KAT2A;ZZZ3;HIST3H2A;CDK4;KANSL2;KAT6A;TADA1
17773	KEGG_2021_Human	5	Autophagy	5.19445181859883e-07	0.000895012707310464	23	137	3.77388784461153	54.6100612377268	RUBCN;PRKAA1;PRKAA2;BAD;RAB39B;TSC1;HMGB1;EIF2S1;RAB33B;RPTOR;STK11;NRAS;TBK1;ATG101;ATG16L1;DDIT4;AKT1S1;BCL2;ATG4C;ULK1;PIK3C3;MAP3K7;RAB8A
22006	Reactome_2016	7	M Phase Homo sapiens R-HSA-68886	1.01188557715324e-05	0.000918373392781834	29	268	2.65300571616963	30.5125104835567	ANAPC16;PSMD14;RAB1B;USO1;PDS5B;PSMD6;PSMD7;XPO1;PSMD2;RAD21;PSMD3;PSMD1;NDEL1;NUDC;CSNK2A1;NCAPH2;H3F3A;PPP2R5A;PPP2R5C;CKAP5;CLIP1;PSMC6;KIF2A;PSMA2;CSNK2B;PPP2R2D;ANAPC5;MAPRE1;HIST1H2BC
73861	GO_Biological_Process_2021	13	neutrophil mediated immunity (GO:0002446)	5.37885220221162e-05	0.000918908099475501	21	488	2.84126000225403	27.930865692932	HSPA8;SNAP25;HSP90AA1;HSP90AB1;TMEM30A;GAA;EEF2;CST3;EEF1A1;PKM;TTR;FTH1;PSAP;MAPK1;ALDOC;RAC1;ALDOA;RAB6A;SPTAN1;VAMP2;CTSB
76007	Reactome_2016	13	Platelet degranulation Homo sapiens R-HSA-114608	5.414593011491e-05	0.000920731487555854	9	105	5.80864319620253	57.0631102021619	APP;SPARC;TMSB4X;CFL1;PSAP;CALM1;ALDOA;CLU;TUBA4A
81903	Reactome_2016	9	TCF dependent signaling in response to WNT Homo sapiens R-HSA-201681	4.54494526902083e-05	0.000935863512786202	18	199	3.19897831699936	31.9862955780387	GSK3B;PSMD12;CUL3;USP34;PSMA7;RBX1;PSMD8;PSMB6;PSMA6;PSMA3;PSMC5;PSMB5;PSMA1;PSMC3;TNKS2;PSMC1;PSMC2;CSNK1G2
55918	GO_Biological_Process_2021	25	antigen processing and presentation of exogenous peptide antigen via MHC class II (GO:0019886)	1.51659878407211e-05	0.000950919596042859	6	98	12.6598465473146	140.479421056745	CD74;LAG3;FCER1G;CTSL;FCGR2B;CTSS
55919	GO_Biological_Process_2021	25	regulation of phagocytosis (GO:0050764)	1.52628145279253e-05	0.000950919596042859	5	58	18.1709104231544	201.517052159868	FCER1G;CLEC7A;TREM2;CYBA;FCGR2B
57216	Reactome_2016	25	Initial triggering of complement Homo sapiens R-HSA-166663	1.52628145279253e-05	0.000950919596042859	5	58	18.1709104231544	201.517052159868	C4B;C1QB;C4A;C1QA;C1QC
76008	Reactome_2016	13	Glucagon-like Peptide-1 (GLP1) regulates insulin secretion Homo sapiens R-HSA-381676	5.63320310728718e-05	0.000953491014426996	6	42	10.260710553814	100.393329009208	GNG3;PRKAR1B;PRKAR1A;GNB1;GNAS;PRKACB
79074	GO_Biological_Process_2021	9	intracellular protein transport (GO:0006886)	4.69303017409585e-05	0.000958025470022325	25	336	2.59877922502589	25.9016349189271	VPS29;ARF4;STX12;COPA;TBC1D9B;TMED10;SAR1A;AP2A1;AKAP6;TRAK1;NAPG;IPO5;RAB21;HERC2;CHP1;VPS35;TMED7;RABGAP1L;TMED9;NPM1;STX7;AP3D1;RAB18;RAB5A;RAN
81904	Reactome_2016	9	Signaling by FGFR1 Homo sapiens R-HSA-5654736	4.69303017409585e-05	0.000958025470022325	25	336	2.59877922502589	25.9016349189271	GSK3B;PSMD12;GSK3A;CAMK2D;PDE1B;CUL3;PSMA7;PSMD8;PSMB6;SPRED1;PSMB5;PRKACA;JAK1;MAP2K2;DUSP8;RBX1;PSMA6;PSMA3;PSMC5;PSMA1;PSMC3;PTPRA;PSMC1;PSMC2;GRB2
84327	GO_Biological_Process_2021	12	regulation of trans-synaptic signaling (GO:0099177)	2.29359964079896e-06	0.000980513846441556	7	35	14.0926724137931	182.998820363144	ARC;NLGN2;RELN;IQSEC2;BDNF;LRRC4;BTBD9
76009	Reactome_2016	13	Innate Immune System Homo sapiens R-HSA-168249	5.87299868074232e-05	0.000989519456622318	29	807	2.37968543736539	23.1842284237077	CYFIP2;APP;NCKAP1;HSP90AB1;YWHAB;CAMK2A;CLU;ACTB;ACTG1;PPP2CA;PPP3CA;PPP3R1;PPP3CB;UBB;CFL1;UBC;NEFL;MAPK1;RAC1;PRKACB;SPTAN1;SPTBN1;CTSB;HSP90AA1;DNM1;PRKAR1B;PRKAR1A;CTNNB1;CALM1
22007	Reactome_2016	7	Separation of Sister Chromatids Homo sapiens R-HSA-2467813	1.11969036184196e-05	0.000998991536395944	21	162	3.2432518259765	36.9726598329705	NUDC;ANAPC16;PSMD14;PPP2R5A;PDS5B;PPP2R5C;CKAP5;PSMD6;CLIP1;PSMD7;XPO1;PSMC6;KIF2A;PSMA2;PSMD2;RAD21;PSMD3;PSMD1;ANAPC5;MAPRE1;NDEL1
47563	GO_Biological_Process_2021	10	interleukin-12-mediated signaling pathway (GO:0035722)	2.68741149622136e-05	0.00100730783538192	8	46	7.74561403508772	81.517529861971	CDC42;HSPA9;ARF1;PITPNA;RPLP0;HNRNPA2B1;MIF;SOD1
87752	GO_Biological_Process_2021	19	ribosome biogenesis (GO:0042254)	3.022690742558e-05	0.00101349042544592	9	192	6.23574828133263	64.8940483763418	RPS16;RPL21;RPL22;RPS6;RPL35A;RPL23A;RPS2;UBA52;RPL17
50054	Reactome_2016	10	ROS	RNS production in response to bacteria Homo sapiens R-HSA-1222556	2.73918436583873e-05	0.00101778563436773	7	34	9.52593992858643	100.072525853837	ATP6V0B;ATP6V1G2;ATP6V0E2;ATP6V0D1;ATP6V1D;ATP6V1C1;ATP6V0A1
55920	GO_Biological_Process_2021	25	antigen processing and presentation of peptide antigen via MHC class II (GO:0002495)	1.70258011951738e-05	0.00102956021344933	6	100	12.3892365456821	136.043488893342	CD74;LAG3;FCER1G;CTSL;FCGR2B;CTSS
61245	GO_Biological_Process_2021	15	synaptic vesicle exocytosis (GO:0016079)	1.95005054564863e-05	0.00104620211774049	6	40	12.5396050116798	135.992896279389	SYT5;UNC13A;SNPH;PIP5K1C;STX1A;SNCA
63677	KEGG_2021_Human	15	Nicotine addiction	1.95005054564863e-05	0.00104620211774049	6	40	12.5396050116798	135.992896279389	GABRB3;GABRA2;GRIN2A;CACNA1A;GRIN2B;GRIA3
57625	KEGG_2021_Human	25	Phagosome	1.87157925047821e-05	0.00105942088379838	7	152	9.43864800273131	102.75047067188	ITGB5;CLEC7A;CTSL;CYBA;CD14;FCGR2B;CTSS
57626	KEGG_2021_Human	25	Chagas disease	1.90654536481226e-05	0.00105942088379838	6	102	12.1299019607843	131.823317621433	C1QB;C1QA;TGFBR1;TGFBR2;TNFRSF1A;C1QC
79075	GO_Biological_Process_2021	9	aerobic electron transport chain (GO:0019646)	5.29068662161644e-05	0.00107258762462294	10	70	5.3236914600551	52.4222696587719	NDUFA9;NDUFA8;NDUFS8;NDUFB7;UQCRB;NDUFB4;NDUFS4;NDUFB3;NDUFAB1;NDUFS1
82820	KEGG_2021_Human	9	Retrograde endocannabinoid signaling	5.29952500341569e-05	0.00107258762462294	15	148	3.6187969924812	35.6281719590661	NDUFA9;NDUFA8;GABRB1;NDUFB7;NDUFB4;NDUFB3;GNG13;MAPK9;NDUFS8;GNG2;NDUFS4;NDUFAB1;NDUFS1;GNB5;PRKACA
79076	GO_Biological_Process_2021	9	positive regulation of telomere maintenance via telomerase (GO:0032212)	5.34739050271888e-05	0.00107766984769688	7	33	8.57243168016194	84.3211535771688	CCT2;TNKS2;TCP1;CCT8;CCT7;CCT5;CCT4
76010	Reactome_2016	13	Vasopressin regulates renal water homeostasis via Aquaporins Homo sapiens R-HSA-432040	6.45801096896747e-05	0.00108311754744372	6	43	9.98288570702364	96.3109290182847	GNG3;PRKAR1B;PRKAR1A;GNB1;GNAS;PRKACB
63145	Reactome_2016	15	Signaling by Rho GTPases Homo sapiens R-HSA-194315	2.06296423734536e-05	0.00108863637377291	17	367	3.53640171858217	38.1534656724632	ACTR3;ROCK2;RASGRF2;WIPF3;ARHGAP5;BAIAP2;KALRN;ABR;ARHGAP32;ARHGEF9;KLC2;ABI2;ARPC2;DLG4;TAOK1;SRGAP3;NGEF
61246	GO_Biological_Process_2021	15	ephrin receptor signaling pathway (GO:0048013)	2.09690172579007e-05	0.00108869784763197	8	82	7.72206388206388	83.185659641214	ACTR3;EPHA4;SIPA1L1;ARPC2;ROCK2;KALRN;GRIN2B;NGEF
55922	GO_Biological_Process_2021	25	antigen processing and presentation of exogenous peptide antigen (GO:0002478)	2.01566906093178e-05	0.00109058304980941	6	103	12.0042449969679	129.789588212295	CD74;LAG3;FCER1G;CTSL;FCGR2B;CTSS
81905	Reactome_2016	9	Immune System Homo sapiens R-HSA-168256	5.52536965979568e-05	0.00110881994528781	75	1547	1.69016077898551	16.5696184879548	ATF2;EIF4A1;GSK3B;GSK3A;AP2A1;UBE3A;ADAR;WASL;UBE2L3;PSMD8;TRIM8;NPEPPS;ACTR1A;SPRED1;HERC2;ACTR1B;SUMO1;PRKACA;JAK1;KPNA1;MAP2K4;MAP2K2;FBXW11;UBE2E3;UBE2E1;AP1B1;DUSP8;RBX1;ENAH;PSMA6;DYNC1LI2;PSMA3;PSMA1;TAX1BP1;ELMO2;EVL;SEC23A;PSMD12;CAMK2D;MGRN1;PDE1B;CUL3;DCTN3;FBXO44;PSMA7;ANAPC11;PSMB6;MAPK9;PSMB5;AP2S1;ATP6V1H;KIF3C;PAK3;EIF4E;ATP6V1F;DYNC1H1;HUWE1;ARPC4;ARPC5;AP2B1;KLHL9;PSMC5;PSMC3;PT…
47564	GO_Biological_Process_2021	10	neuron development (GO:0048666)	3.12508358391483e-05	0.00115116225466104	14	143	4.01986991000624	41.6999775459293	NTRK2;MEF2C;RASGRF1;STMN4;UHMK1;PPP1R9B;VAPA;NEDD4;STMN1;MAP4;MAPT;ATXN10;SH3GL2;CDK5R1
3059	Reactome_2016	6	XBP1(S) activates chaperone genes Homo sapiens R-HSA-381038	9.10608274275681e-06	0.00115625040875102	12	53	5.61637207465192	65.1868040297274	SEC61A2;DNAJC3;SEC61A1;SERP1;CTDSP2;SRPR;GFPT1;PPP2R5B;TPP1;TLN1;ARFGAP1;SEC63
79077	GO_Biological_Process_2021	9	tumor necrosis factor-mediated signaling pathway (GO:0033209)	5.85825467640917e-05	0.00117066220031535	13	116	4.0426087797955	39.3955206713215	PSMD12;ACTN4;PSMA7;PSMD8;PSMB6;PSMA6;PSMA3;PSMC5;PSMB5;PSMA1;PSMC3;PSMC1;PSMC2
61247	GO_Biological_Process_2021	15	protein localization to membrane (GO:0072657)	2.2932129628987e-05	0.00117172262342396	12	195	4.72663480733168	50.4945053638741	CACNB3;DLG1;DLG2;KCNB1;DLG4;ROCK2;ABHD17A;TSPAN5;SCN3B;CYP46A1;LIN7C;FGF13
57217	Reactome_2016	25	Platelet degranulation Homo sapiens R-HSA-114608	2.24902407564986e-05	0.00118563935885541	6	105	11.7605466428996	125.866416470033	LGALS3BP;SRGN;CD63;PLEK;IGF2;CD9
81906	Reactome_2016	9	Downstream signal transduction Homo sapiens R-HSA-186763	5.96439670819566e-05	0.00118686482395019	25	341	2.5569888435958	24.8721310637353	GSK3B;PSMD12;GSK3A;CAMK2D;PDE1B;CUL3;PSMA7;PSMD8;PSMB6;SPRED1;PSMB5;PRKACA;JAK1;MAP2K2;DUSP8;RBX1;PSMA6;PSMA3;PSMC5;PSMA1;PSMC3;PTPRA;PSMC1;PSMC2;GRB2
79078	GO_Biological_Process_2021	9	mitochondrial ATP synthesis coupled electron transport (GO:0042775)	5.99084360059852e-05	0.00118713955198471	10	71	5.23614686356862	50.9094496508902	NDUFA9;NDUFA8;NDUFS8;NDUFB7;UQCRB;NDUFB4;NDUFS4;NDUFB3;NDUFAB1;NDUFS1
73862	GO_Biological_Process_2021	13	amyloid fibril formation (GO:1990000)	7.11280287752212e-05	0.00118751477132449	7	63	7.71187106918239	73.6563048629458	CST3;FKBP1A;APP;TTR;UBB;UBC;ITM2B
63146	Reactome_2016	15	Muscle contraction Homo sapiens R-HSA-397014	2.41243932755712e-05	0.00121338159303224	12	196	4.70070592010268	49.9792547283699	CAMK2B;RYR2;CACNB3;CACNB4;KCNIP2;CACNA2D1;TPM1;ATP2B4;FXYD6;SCN3B;FGF13;CAMK2G
81907	Reactome_2016	9	G2/M Checkpoints Homo sapiens R-HSA-69481	6.18871937583978e-05	0.00122124062349905	15	150	3.56481481481481	34.5437588423582	PSMD12;PSMA7;PSMD8;PSMB6;PSMA6;PSMA3;PSMC5;HERC2;PSMB5;SUMO1;PSMA1;PSMC3;PSMC1;PSMC2;UBE2N
47565	GO_Biological_Process_2021	10	intracellular pH reduction (GO:0051452)	3.3454723086422e-05	0.0012218122371648	7	35	9.18525519848771	94.656971900944	ATP6V0B;ATP6V1G2;ATP6V0E2;ATP6V0D1;ATP6V1D;ATP6V1C1;ATP6V0A1
76011	Reactome_2016	13	PLC beta mediated events Homo sapiens R-HSA-112043	7.37642841070317e-05	0.00122595572635804	6	44	9.71968322059066	92.4792468945387	GNAO1;PRKAR1B;PRKAR1A;MAPK1;CALM1;PRKACB
79079	GO_Biological_Process_2021	9	clathrin coat assembly (GO:0048268)	6.28671783404535e-05	0.00123543135527132	5	15	15.8811475409836	153.641944908028	CALY;SGIP1;CLTB;AP2S1;PICALM
79080	GO_Biological_Process_2021	9	mitochondrial respiratory chain complex I assembly (GO:0032981)	6.42966355843153e-05	0.00125312290587373	9	58	5.86057789452415	56.5663168954753	NDUFA9;NDUFA8;NDUFS8;NDUFB7;NDUFB4;NDUFS4;NDUFB3;NDUFAB1;NDUFS1
79081	GO_Biological_Process_2021	9	NADH dehydrogenase complex assembly (GO:0010257)	6.42966355843153e-05	0.00125312290587373	9	58	5.86057789452415	56.5663168954753	NDUFA9;NDUFA8;NDUFS8;NDUFB7;NDUFB4;NDUFS4;NDUFB3;NDUFAB1;NDUFS1
35512	GO_Biological_Process_2021	0	RNA modification (GO:0009451)	6.22089563699163e-07	0.00127030688907369	17	58	5.21028704164593	74.4559488546447	PUS3;ANKRD16;NSUN4;TYW5;NSUN5;WDR4;METTL3;NSUN3;NOP2;NAT10;CDKAL1;PUS7;MRM2;JMJD6;CTU2;ALKBH1;TRMT61A
50055	Reactome_2016	10	Ion channel transport Homo sapiens R-HSA-983712	3.54308866002429e-05	0.00128301846137998	17	203	3.39492821182174	34.7909751793077	ATP6V0B;ATP6V1G2;ATP6AP1;ATP1A3;ATP2B2;ATP1B2;ATP1A1;GABRG2;CLCN4;GLRB;ATP6V0D1;RPS27A;ATP6V0E2;ATP6V1D;ATP6V1C1;ATP9A;ATP6V0A1
22008	Reactome_2016	7	Signaling by FGFR2 Homo sapiens R-HSA-5654738	1.46694185524497e-05	0.00128699698766825	35	361	2.35294328195804	26.1876601435115	SPTBN4;PSMD14;SRC;ARRB1;PIK3R1;PHB;TIAL1;RAP1B;PSMD6;PSMD7;PSMD2;AKT3;PSMD3;AKT1;PSMD1;POLR2F;PIP4K2B;POLR2G;FYN;TIA1;PDPK1;TSC2;PPP2R5A;BRAF;PTPN11;PPP2R5C;MTOR;TNRC6C;HNRNPM;PPP5C;PSMC6;PIK3CA;PSMA2;AKAP9;KRAS
23	GO_Biological_Process_2021	6	multivesicular body assembly (GO:0036258)	1.03995080206988e-05	0.001289043779899	9	30	8.20772668300418	94.1734209258567	TSG101;PDCD6IP;IST1;VPS4B;VTA1;CHMP3;VPS37A;STAM;CHMP7
73863	GO_Biological_Process_2021	13	negative regulation of cellular amide metabolic process (GO:0034249)	7.87670478453407e-05	0.00129643766092548	8	86	6.34053223327671	59.911789399179	RTN3;PRNP;RTN1;RACK1;RPS3;APOE;CLU;RTN4
73864	GO_Biological_Process_2021	13	regulation of microtubule polymerization or depolymerization (GO:0031110)	7.94169544536434e-05	0.00129643766092548	5	28	13.3505434782609	126.039793251443	MAP2;MAP1B;MAP1A;STMN2;STMN3
73865	GO_Biological_Process_2021	13	negative regulation of axonogenesis (GO:0050771)	7.94169544536434e-05	0.00129643766092548	5	28	13.3505434782609	126.039793251443	GDI1;MAP2;THY1;MT3;RTN4
76012	Reactome_2016	13	Ca-dependent events Homo sapiens R-HSA-111996	7.94169544536434e-05	0.00129643766092548	5	28	13.3505434782609	126.039793251443	PRKAR1B;PRKAR1A;MAPK1;CALM1;PRKACB
18896	GO_Biological_Process_2021	7	regulation of translation (GO:0006417)	1.50361093749062e-05	0.00129754229097552	22	178	3.07208959622753	34.115726874362	CYFIP1;YTHDF1;FMR1;DDX1;YBX1;MRPL13;MTOR;CTIF;SYNCRIP;FXR2;CNOT7;CNOT1;OGFOD1;DHX36;ETF1;EIF3E;EIF1B;LSM14A;EIF4B;EIF4G1;PAIP1;EIF3B
55925	GO_Biological_Process_2021	25	positive regulation of cell motility (GO:2000147)	2.6718985898791e-05	0.00130795797637891	8	221	7.39117370892019	77.8300655586177	CSF1R;GRN;GPNMB;CLEC7A;ITGAX;CTSH;VSIR;TGFBR1
81908	Reactome_2016	9	DAP12 signaling Homo sapiens R-HSA-2424491	6.8680125498575e-05	0.00133306997689037	25	344	2.53254343552415	24.2770897593181	GSK3B;PSMD12;GSK3A;CAMK2D;PDE1B;CUL3;PSMA7;PSMD8;PSMB6;SPRED1;PSMB5;PRKACA;JAK1;MAP2K2;DUSP8;RBX1;PSMA6;PSMA3;PSMC5;PSMA1;PSMC3;PTPRA;PSMC1;PSMC2;GRB2
73867	GO_Biological_Process_2021	13	regulation of neuron projection development (GO:0010975)	8.40461235949452e-05	0.0013480411002805	11	165	4.44062784349409	41.6714947724081	NDRG4;CFL1;CHN1;STMN2;NPTN;APOE;KIF1A;PTN;MT3;SCN1B;ITM2C
76014	Reactome_2016	13	G-protein mediated events Homo sapiens R-HSA-112040	8.39602949907569e-05	0.0013480411002805	6	45	9.4699782975645	88.8773235432688	GNAO1;PRKAR1B;PRKAR1A;MAPK1;CALM1;PRKACB
79082	GO_Biological_Process_2021	9	positive regulation of protein-containing complex assembly (GO:0031334)	7.00353600401984e-05	0.0013538263883689	13	118	3.96519538047777	37.9330824489542	GSK3B;DDX3X;PARK7;GTF2H5;RBX1;DDB1;PSMC5;GNL3L;SUMO1;PSMC3;PSMC2;USP50;STUB1
22954	BioCarta_2016	7	Ras Signaling Pathway Homo sapiens h rasPathway	1.59496065576988e-05	0.00135417304709236	7	20	11.6179921773142	128.33322916184	RALBP1;RALA;PIK3CA;PDPK1;AKT1;PIK3R1;BCL2L1
76015	Reactome_2016	13	Regulation of PLK1 Activity at G2/M Transition Homo sapiens R-HSA-2565942	8.55354233834607e-05	0.00136596352211935	8	87	6.2599528810446	58.6343492014115	YWHAE;HSP90AA1;TUBA1A;UBB;UBC;YWHAG;TUBA4A;PAFAH1B1
47566	GO_Biological_Process_2021	10	transmembrane receptor protein tyrosine kinase signaling pathway (GO:0007169)	3.84564520210204e-05	0.00138087747467076	26	404	2.57410519763461	26.1683124419013	ARPC1A;BRK1;AP2A2;CDC42;PAK1;STMN1;ATP6V0E2;HRAS;ATP6V1D;AP2M1;ATP6V1C1;GIT1;ANKS1B;ATP6V0A1;ACTR2;NTRK2;ATP6V0B;ATP6V1G2;ATP6AP1;SORT1;SIRT2;GRIN1;AHI1;RAB14;ATP6V0D1;CDK5R1
57218	Reactome_2016	25	Response to elevated platelet cytosolic Ca2+ Homo sapiens R-HSA-76005	2.9286683500278e-05	0.00139271266683567	6	110	11.1923076923077	116.829534280367	LGALS3BP;SRGN;CD63;PLEK;IGF2;CD9
87753	GO_Biological_Process_2021	19	ncRNA processing (GO:0034470)	4.32523588573886e-05	0.00140879111706923	9	201	5.94072580645161	59.695138425165	RPS16;RPL21;RPL22;RPS6;RPL35A;RPL23A;RPS2;UBA52;RPL17
63678	KEGG_2021_Human	15	Insulin secretion	2.97318892565007e-05	0.00145010532601024	8	86	7.32456876456876	76.3461071108518	CAMK2B;RYR2;GNAQ;PRKCA;PLCB1;CAMK2G;STX1A;RAPGEF4
73868	GO_Biological_Process_2021	13	glycolytic process (GO:0006096)	9.46929627406746e-05	0.00149916919028663	5	29	12.7936197916667	118.531235350316	TPI1;PKM;ALDOC;ENO2;ALDOA
76691	BioCarta_2016	13	Activation of cAMP-dependent protein kinase	PKA Homo sapiens h gsPathway	9.46929627406746e-05	0.00149916919028663	5	29	12.7936197916667	118.531235350316	PRKAR1B;PRKAR1A;GNB1;GNAS;PRKACB
84328	GO_Biological_Process_2021	12	regulation of AMPA receptor activity (GO:2000311)	3.99189416185526e-06	0.0015156496367791	6	25	17.7584074800181	220.759109087114	ARC;NLGN2;RELN;CACNG3;SHISA7;SHISA6
86187	Reactome_2016	12	Developmental Biology Homo sapiens R-HSA-1266738	4.60769453437409e-06	0.0015156496367791	33	786	2.5712306055282	31.5947235361214	ROBO2;PLXND1;NCAN;ARHGAP39;FOXO3;CACNA1I;SPRED2;ERBB4;PAK7;PLXNA2;SLIT1;PAK6;PLXNC1;CACNG3;PLXNA4;EPHA5;CAP1;EPHA7;JUN;UNC5A;UNC5D;MAPK14;GFRA2;SPTB;PTK2;DUSP6;ACVR2A;MED13L;CACNB1;EFNA3;DLG3;RAPGEF2;EZR
86893	KEGG_2021_Human	12	Axon guidance	4.87489649256437e-06	0.0015156496367791	14	182	4.75977517106549	58.2187696502667	EPHA5;ROBO2;EPHA7;UNC5A;LRRC4;PIK3R2;UNC5D;PTK2;EFNA3;PLXNA2;SLIT1;PAK6;PLXNC1;PLXNA4
18897	GO_Biological_Process_2021	7	ubiquitin-dependent ERAD pathway (GO:0030433)	1.82250276150885e-05	0.00152280230739406	13	73	4.69518392112249	51.2372028996704	RHBDD2;FBXO2;DERL1;DNAJB14;UBE4B;HERPUD1;UBE2J1;BAG6;PSMC6;OS9;DNAJB9;UBXN4;FAM8A1
84329	GO_Biological_Process_2021	12	positive regulation of synaptic transmission (GO:0050806)	5.64438517589444e-06	0.00152318234567153	9	73	7.95831828034682	96.1750769490529	RIMS1;MPP2;ARC;NLGN2;RELN;AKAP5;CACNG3;SHISA7;SLC8A2
86894	KEGG_2021_Human	12	MAPK signaling pathway	5.78987441337133e-06	0.00152318234567153	18	294	3.74835505096117	45.2029127399269	PRKCG;JUN;BDNF;HSPA2;NLK;MAPK14;ELK1;CACNA1E;DUSP6;CACNB1;CACNA1I;NR4A1;EFNA3;MRAS;ERBB4;RAPGEF2;CACNG3;MAP4K3
81909	Reactome_2016	9	Respiratory electron transport Homo sapiens R-HSA-611105	7.95478305625321e-05	0.00153145742091119	11	88	4.56669820245979	43.1057588132916	NDUFA9;NDUFA8;NDUFS8;NDUFB7;UQCRB;NDUFB4;NDUFS4;NDUFB3;NDUFAB1;NDUFS1;COX14
81910	Reactome_2016	9	Metabolism of proteins Homo sapiens R-HSA-392499	8.05389948430984e-05	0.00154426186063528	56	1074	1.80745156063838	17.0384284905543	ARF4;EIF4A1;GSK3A;GALNT16;SRP14;DCAF7;HERC2;SUMO1;TUBB3;TMED7;CCT2;TMED9;PDIA6;DYNC1LI2;TUBB2B;DAD1;TCP1;RPL27;SLC25A12;B4GALT6;ATF4;GNAZ;SEC23A;COPA;TMED10;RPN2;SEL1L;DCTN3;TIMM13;NAPG;GNG2;SSR1;RPL15;CCT8;CCT7;EIF4E;CCT5;CCT4;DYNC1H1;KLHDC3;XBP1;IDH3G;ASNS;EIF2S2;GNG13;CS;CNIH1;EIF3K;EIF3I;TOMM70A;TOMM7;EIF3H;HDGF;HNRNPC;GNB5;EIF3C
81911	Reactome_2016	9	NCAM signaling for neurite out-growth Homo sapiens R-HSA-375165	8.10540562592546e-05	0.00154787100985415	21	266	2.76190476190476	26.0182317785653	PSMD12;CAMK2D;MAP2K2;CUL3;DUSP8;PSMA7;RBX1;PSMD8;PSMB6;PSMA6;PSMA3;PSMC5;SPRED1;PSMB5;PSMA1;PSMC3;PTPRA;PSMC1;PSMC2;GRB2;JAK1
73869	GO_Biological_Process_2021	13	regulation of cation channel activity (GO:2001257)	0.000100522998440039	0.00158463937025865	8	89	6.10476301748647	56.195100666974	FKBP1A;APP;GRIA2;CAMK2A;NEFL;CALM1;CALM2;VAMP2
22009	Reactome_2016	7	Signaling by FGFR Homo sapiens R-HSA-190236	1.96583081516934e-05	0.00161689584547678	35	366	2.31678341153536	25.1070061623738	SPTBN4;PSMD14;SRC;ARRB1;PIK3R1;PHB;TIAL1;RAP1B;PSMD6;PSMD7;PSMD2;AKT3;PSMD3;AKT1;PSMD1;POLR2F;PIP4K2B;POLR2G;FYN;TIA1;PDPK1;TSC2;PPP2R5A;BRAF;PTPN11;PPP2R5C;MTOR;TNRC6C;HNRNPM;PPP5C;PSMC6;PIK3CA;PSMA2;AKAP9;KRAS
55929	GO_Biological_Process_2021	25	positive regulation of intracellular signal transduction (GO:1902533)	3.91650615408658e-05	0.00164333401077592	12	546	4.5313670411985	45.9830688549034	CX3CR1;P2RY12;KL;CD74;CLEC7A;IGF2;LAPTM5;TREM2;CD14;DCN;TGFBR1;TNFRSF1A
63592	BioCarta_2016	15	Thrombin signaling and protease-activated receptors Homo sapiens h Par1Pathway	3.42441955487146e-05	0.00164525470852705	5	27	16.101209941138	165.552535645333	GNAQ;PTK2B;PRKCA;PLCB1;GNAI1
3060	Reactome_2016	6	IRE1alpha activates chaperones Homo sapiens R-HSA-381070	1.36547997668954e-05	0.0016531834322432	12	55	5.354580547971	59.9789027869482	SEC61A2;DNAJC3;SEC61A1;SERP1;CTDSP2;SRPR;GFPT1;PPP2R5B;TPP1;TLN1;ARFGAP1;SEC63
24	GO_Biological_Process_2021	6	multivesicular body organization (GO:0036257)	1.40064547290632e-05	0.00165721825726143	9	31	7.83423539124851	87.555354272077	TSG101;PDCD6IP;IST1;VPS4B;VTA1;CHMP3;VPS37A;STAM;CHMP7
79083	GO_Biological_Process_2021	9	cellular response to interleukin-1 (GO:0071347)	9.00585910317608e-05	0.00170606994850568	15	155	3.43660714285714	32.0121676684449	PSMD12;FBXW11;PSMA7;RBX1;PSMD8;PSMB6;PSMA6;PSMA3;PSMC5;PSMB5;PSMA1;PSMC3;PSMC1;PSMC2;UBE2N
82821	KEGG_2021_Human	9	Non-alcoholic fatty liver disease	9.00585910317608e-05	0.00170606994850568	15	155	3.43660714285714	32.0121676684449	NDUFA9;GSK3B;NDUFA8;XBP1;GSK3A;NDUFB7;UQCRB;NDUFB4;NDUFB3;MAPK9;NDUFS8;NDUFS4;NDUFAB1;NDUFS1;ATF4
57221	Reactome_2016	25	Hemostasis Homo sapiens R-HSA-109582	4.35278685166863e-05	0.00172102495519821	12	552	4.47962962962963	44.9849297794248	LGALS3BP;SRGN;P2RY12;CD63;CD74;FCER1G;SELPLG;PLEK;IGF2;ITGAX;CD9;SLC7A11
81912	Reactome_2016	9	Mitotic Anaphase Homo sapiens R-HSA-68882	9.1224294983823e-05	0.00172126797228441	16	173	3.27135459311166	30.4307597056138	PSMD12;UBE2E1;PPP2R2A;PSMA7;ANAPC11;PSMD8;PSMB6;PSMA6;PSMA3;PSMC5;PSMB5;PSMA1;PSMC3;PSMC1;PSMC2;CLASP2
81913	Reactome_2016	9	DNA Replication Homo sapiens R-HSA-69306	9.24916351950668e-05	0.00173825549318983	12	105	4.12817632268764	38.3441213662628	PSMD8;PSMB6;PSMA6;PSMD12;PSMA3;PSMC5;PSMB5;PSMA1;PSMC3;PSMC1;PSMC2;PSMA7
76692	BioCarta_2016	13	mCalpain and friends in Cell motility Homo sapiens h mCalpainPathway	0.000112129221019088	0.00174512978306403	5	30	12.28125	111.708513340844	PRKAR1B;PRKAR1A;MAPK1;RAC1;PRKACB
81914	Reactome_2016	9	Signaling by ERBB4 Homo sapiens R-HSA-1236394	9.4345986147706e-05	0.00176609719523927	24	330	2.53196642447165	23.4676367153691	GSK3B;PSMD12;GSK3A;CAMK2D;MAP2K2;CUL3;DUSP8;PSMA7;RBX1;PSMD8;PSMB6;PSMA6;PSMA3;PSMC5;SPRED1;NCOR1;PSMB5;PSMA1;PSMC3;PTPRA;PSMC1;PSMC2;GRB2;JAK1
47567	GO_Biological_Process_2021	10	iron ion transport (GO:0006826)	5.03359517725838e-05	0.00179237934936876	8	50	7.00649350649351	69.3418018009441	ATP6V0B;ATP6V1G2;ATP6AP1;ATP6V0D1;ATP6V0E2;ATP6V1D;ATP6V1C1;ATP6V0A1
79084	GO_Biological_Process_2021	9	positive regulation of telomere maintenance via telomere lengthening (GO:1904358)	9.64578970287494e-05	0.00179852204853605	7	36	7.68443738656987	71.05341216664	CCT2;TNKS2;TCP1;CCT8;CCT7;CCT5;CCT4
79085	GO_Biological_Process_2021	9	mitochondrial respiratory chain complex assembly (GO:0033108)	9.78363640769e-05	0.00180293003995408	11	90	4.45062452846006	41.0891191004957	NDUFA9;COA3;NDUFA8;NDUFS8;NDUFB7;NDUFB4;NDUFS4;NDUFB3;NDUFAB1;NDUFS1;COX14
81915	Reactome_2016	9	Pyruvate metabolism and Citric Acid (TCA) cycle Homo sapiens R-HSA-71406	9.72731171186672e-05	0.00180293003995408	8	48	6.37397034596376	58.8826609026252	CS;IDH3G;GLO1;OGDH;SUCLG1;PDHB;DLAT;DLD
81916	Reactome_2016	9	Mitotic Metaphase and Anaphase Homo sapiens R-HSA-2555396	9.76654634911794e-05	0.00180293003995408	16	174	3.25048075907103	30.0148176211667	PSMD12;UBE2E1;PPP2R2A;PSMA7;ANAPC11;PSMD8;PSMB6;PSMA6;PSMA3;PSMC5;PSMB5;PSMA1;PSMC3;PSMC1;PSMC2;CLASP2
73870	GO_Biological_Process_2021	13	regulation of protein-containing complex assembly (GO:0043254)	0.000117559152067762	0.00180761714772484	9	116	5.20856500650657	47.1300594835991	HSPA8;NAPB;HSP90AA1;PINK1;STXBP1;RACK1;RPS3;APOE;CLU
73871	GO_Biological_Process_2021	13	positive regulation of supramolecular fiber organization (GO:1902905)	0.000117620609394565	0.00180761714772484	8	91	5.9570521834974	53.8996838957228	APP;NCKAP1;STMN2;RPS3;RAC1;APOE;CLU;PFN2
76846	KEGG_2021_Human	13	Morphine addiction	0.000117620609394565	0.00180761714772484	8	91	5.9570521834974	53.8996838957228	GNAO1;GABRA1;GNG3;GABBR1;PRKCB;GNB1;GNAS;PRKACB
81918	Reactome_2016	9	Fc epsilon receptor (FCERI) signaling Homo sapiens R-HSA-2454202	0.000100663322016332	0.00184070074544149	27	395	2.37290649955634	21.8395884943209	GSK3B;PSMD12;GSK3A;CAMK2D;CUL3;PSMA7;PSMD8;PSMB6;MAPK9;SPRED1;PSMB5;JAK1;MAP2K4;MAP2K2;FBXW11;DUSP8;RBX1;PSMA6;PSMA3;PSMC5;PSMA1;PSMC3;PTPRA;PSMC1;PSMC2;UBE2N;GRB2
87754	GO_Biological_Process_2021	19	peptide biosynthetic process (GO:0043043)	5.83931862667463e-05	0.00184911756511363	8	162	6.55411255411255	63.8915297902845	RPS16;RPL21;RPL22;RPS6;RPL35A;RPL23A;RPS2;RPL17
73872	GO_Biological_Process_2021	13	protein transport (GO:0015031)	0.000123064462773887	0.00188339904903536	17	369	3.02991255903188	27.2777036106795	ARF3;NSF;ATP6V1A;NAPB;PRKCB;STXBP1;CLTC;CLU;CANX;ATP6V1B2;APOE;ATP6V1E1;RAB6A;RAB6B;SPTBN1;VAMP2;YWHAH
76018	Reactome_2016	13	Trafficking of AMPA receptors Homo sapiens R-HSA-399719	0.000131925621538501	0.00200232565252444	5	31	11.8082932692308	105.48669878713	NSF;GRIA2;PRKCB;CAMK2A;TSPAN7
76019	Reactome_2016	13	Glutamate Binding	Activation of AMPA Receptors and Synaptic Plasticity Homo sapiens R-HSA-399721	0.000131925621538501	0.00200232565252444	5	31	11.8082932692308	105.48669878713	NSF;GRIA2;PRKCB;CAMK2A;TSPAN7
50962	KEGG_2021_Human	10	Fc gamma R-mediated phagocytosis	5.74020679185962e-05	0.00202709947286084	11	97	4.72110741971207	46.1036451100161	CDC42;ACTR2;MAP2K1;PAK1;BIN1;PRKCE;ARPC1A;PIP5K1A;AMPH;PLPP3;WASF1
79086	GO_Biological_Process_2021	9	cellular response to starvation (GO:0009267)	0.000111863432086114	0.00202982840750894	15	158	3.36398601398601	30.606324483683	ATF2;BRSK2;XBP1;BMPR2;USP33;ASNS;SREBF2;RRAGA;SESN3;VPS41;ATP6V1H;FADS1;XPR1;ATF4;ATP6V1F
79087	GO_Biological_Process_2021	9	T cell receptor signaling pathway (GO:0050852)	0.000111863432086114	0.00202982840750894	15	158	3.36398601398601	30.606324483683	PSMD12;FBXW11;PSMA7;PSMD8;PSMB6;PSMA6;PSMA3;PSMC5;PSMB5;PSMA1;PSMC3;PSMC1;PSMC2;UBE2N;PAK3
73873	GO_Biological_Process_2021	13	negative regulation of cell projection organization (GO:0031345)	0.000136502813142264	0.00204114006415327	6	49	8.58730043012321	76.4198063042668	PRNP;STMN2;APOE;MT3;YWHAH;ITM2C
73874	GO_Biological_Process_2021	13	regulation of heart contraction (GO:0008016)	0.000137052301703372	0.00204114006415327	8	93	5.8162924475784	51.7367817877686	CELF2;ATP2A2;ATP1A2;CALM3;ATP2B1;ATP1B1;CALM1;CALM2
76847	KEGG_2021_Human	13	GnRH signaling pathway	0.000137052301703372	0.00204114006415327	8	93	5.8162924475784	51.7367817877686	PRKCB;CAMK2A;GNAS;MAPK1;CALM3;CALM1;PRKACB;CALM2
50056	Reactome_2016	10	Neurotransmitter Release Cycle Homo sapiens R-HSA-112310	5.8315924678601e-05	0.00204249136189887	8	51	6.84319943622269	66.7186991396004	DNAJC5;GAD1;ABAT;SLC6A11;SLC6A1;SLC38A2;SYN1;GLS
25	GO_Biological_Process_2021	6	cytosolic transport (GO:0016482)	1.77789556399986e-05	0.00204706569370239	18	116	3.535433725425	38.6687889333497	MON2;STX16;GBF1;SNX32;GAK;GGA1;SNX1;EHD3;SNX2;SNX16;VPS50;VPS53;VPS52;EVI5;YKT6;PLEKHJ1;TBC1D10B;SNX6
26	GO_Biological_Process_2021	6	endoplasmic reticulum to Golgi vesicle-mediated transport (GO:0006888)	1.80877875355955e-05	0.00204706569370239	24	185	2.87735464820283	31.4214999140129	TRAPPC3;SEC13;KDELR1;PEF1;COPB1;TRAPPC5;ATL2;GBF1;ARFGAP1;SPAST;VAMP7;TBC1D20;TRAPPC6B;LMAN2;TRAPPC12;TRAPPC11;TRIP11;COPG2;GOPC;ERGIC3;CNIH3;ERGIC2;YKT6;TMED5
63679	KEGG_2021_Human	15	Morphine addiction	4.48082714420397e-05	0.00212114449664597	8	91	6.88157721796276	68.9060433689229	GABRB3;GABRA2;GABBR2;PDE1A;CACNA1A;PRKCA;GNAI1;KCNJ3
55933	GO_Biological_Process_2021	25	regulation of tumor necrosis factor production (GO:0032680)	5.74463658040406e-05	0.00214744960169286	6	124	9.85742771684945	96.2544184395468	CX3CR1;TYROBP;CLEC7A;CYBA;CD14;VSIR
81919	Reactome_2016	9	Metabolism Homo sapiens R-HSA-1430728	0.000119300800182014	0.00215652133458785	87	1908	1.58927412510609	14.3572839553023	ENO1;WASL;NUDT4;PSMD8;GUK1;SMPD1;CHP1;DLAT;PRKACA;SULT4A1;FADS1;NCOA1;GPX1;ACSL6;SARS;ACOT13;SREBF2;MED28;PSMA6;ACLY;PSMA3;LMBRD1;NCOR1;NDUFS8;PSMA1;ACOX1;GPD2;NDUFS4;RPL27;SUCLG1;NDUFS1;SLC25A12;B4GALT6;DLD;SLC25A11;CSNK1G2;SEC23A;PSMD12;PDXK;NDUFB7;UQCRB;GLO1;NDUFB4;NDUFB3;SDC3;PDHB;MTMR6;OAZ2;PSMA7;AGPAT3;ATP5L;PSMB6;PSMB5;GNG2;UGP2;MAT2A;GNA11;ESD;COX14;RPL15;IP6K1;CDIPT;NDUFA9;NDUFA8;IDH3G;P…
27	GO_Biological_Process_2021	6	mitochondrion transport along microtubule (GO:0047497)	1.95024276567512e-05	0.00216020507193716	6	13	16.377982178787	177.61875167492	RHOT2;RHOT1;SPAST;MAP1S;HIF1A;SYBU
55934	GO_Biological_Process_2021	25	negative regulation of cytokine production (GO:0001818)	5.92294154719959e-05	0.00216711935757009	7	182	7.80871287128713	76.0107314936816	SRGN;TYROBP;GPNMB;LAPTM5;TREM2;FCGR2B;VSIR
55935	GO_Biological_Process_2021	25	platelet degranulation (GO:0002576)	6.00806436680423e-05	0.00216711935757009	6	125	9.77409787444389	95.0024997315793	LGALS3BP;SRGN;CD63;PLEK;IGF2;CD9
84330	GO_Biological_Process_2021	12	positive regulation of dendrite extension (GO:1903861)	8.89257431797594e-06	0.00217232886910555	5	17	23.372619047619	271.830430507762	ITSN2;RIMS1;CPNE5;NEDD4L;SYT17
81920	Reactome_2016	9	Nucleotide Excision Repair Homo sapiens R-HSA-5696398	0.000121577410509129	0.00218931793221002	12	108	3.99854892205638	36.0467560894041	DDB1;COPS6;COPS5;SUMO1;COPS2;GPS1;UBE2N;COPS7A;PRPF19;RAD23B;GTF2H5;RBX1
73876	GO_Biological_Process_2021	13	iron ion transport (GO:0006826)	0.000153019634560572	0.00223062300335274	6	50	8.39170703904246	73.7206790402786	ATP6V1A;TTYH1;FTH1;CLTC;ATP6V1B2;ATP6V1E1
73877	GO_Biological_Process_2021	13	neuron migration (GO:0001764)	0.000153019634560572	0.00223062300335274	6	50	8.39170703904246	73.7206790402786	GPM6A;TUBB2A;MAP1B;CCK;RAC1;PAFAH1B1
73878	GO_Biological_Process_2021	13	response to metal ion (GO:0010038)	0.000153040293178571	0.00223062300335274	7	71	6.74513561320755	59.2547301802457	PPP2CA;PPP3CA;CALM3;SNCB;CALM1;MT3;CALM2
76022	Reactome_2016	13	Fcgamma receptor (FCGR) dependent phagocytosis Homo sapiens R-HSA-2029480	0.000152378840376777	0.00223062300335274	9	120	5.01984262743756	44.120103480853	CYFIP2;NCKAP1;HSP90AA1;HSP90AB1;CFL1;MAPK1;RAC1;ACTB;ACTG1
47568	GO_Biological_Process_2021	10	protein transport (GO:0015031)	6.42805466292175e-05	0.00223309573777761	24	369	2.5976902173913	25.0735645271609	NAPA;MACF1;RAB3C;RAB1A;ARF1;ATP6V0B;ATP6V1G2;ATP6AP1;LRP1;ARL1;ANK3;HSP90B1;SCAMP5;STX1B;RAB14;SCG5;COPG1;ATP6V0D1;ATP6V0E2;RAMP1;SCG2;ATP6V1D;ATP6V1C1;ATP6V0A1
55937	GO_Biological_Process_2021	25	antigen processing and presentation of exogenous peptide antigen via MHC class I (GO:0042590)	6.45529991588863e-05	0.00224950790289271	5	78	13.1792791594627	127.154001358818	VAMP8;FCER1G;ITGB5;CYBA;PSMB8
18898	GO_Biological_Process_2021	7	spliceosomal complex assembly (GO:0000245)	2.79439519987272e-05	0.00226303020494307	10	46	6.00655076845553	62.9805454458437	PUF60;DDX39B;DDX1;SRSF1;LUC7L3;SNRNP200;SRSF6;RBM5;LUC7L2;SF1
50963	KEGG_2021_Human	10	Collecting duct acid secretion	6.60052096545421e-05	0.00227451823269241	6	27	10.4814016172507	100.891633408614	ATP6V1G2;ATP6V0E2;ATP6V0D1;ATP6V1D;ATP6V1C1;ATP6V0A1
84331	GO_Biological_Process_2021	12	chemical synaptic transmission (GO:0007268)	1.00216777301502e-05	0.00228494252247424	18	306	3.58994807121662	41.3230307973196	NLGN2;DOC2A;GABRA5;GABRA3;PTEN;AKAP5;CACNA1E;LIN7B;SHISA6;CACNB1;RIMS1;PRKAR2B;NPY;PENK;RIMBP2;KCNMB4;NPTX2;APBA2
61248	GO_Biological_Process_2021	15	regulation of neuronal synaptic plasticity (GO:0048168)	4.92211820534531e-05	0.00229627514536327	5	29	14.7579436450839	146.386795336297	CAMK2B;DLG4;SLC4A10;PPFIA3;DBN1
89231	Reactome_2016	30	Peptide ligand-binding receptors Homo sapiens R-HSA-375276	1.80074736034813e-05	0.00233376857901118	6	193	12.4290657439446	135.784108928301	POMC;GAL;PNOC;NTS;HCRT;TRHR
57223	Reactome_2016	25	Platelet activation	signaling and aggregation Homo sapiens R-HSA-76002	6.95139038421809e-05	0.00234296043113974	8	253	6.41534693877551	61.4204274715177	LGALS3BP;SRGN;P2RY12;CD63;FCER1G;PLEK;IGF2;CD9
50057	Reactome_2016	10	Vesicle-mediated transport Homo sapiens R-HSA-5653656	6.856334078581e-05	0.00234376924142213	29	492	2.34739138028721	22.5062077085053	GRIA1;NAPA;RAB1A;SCOC;ARF1;LRP1;DCTN2;ARL1;CLTA;HSP90B1;KIF5C;KIF5B;AP1S1;RPS27A;KIFAP3;AP2M1;SH3GL2;SPTBN2;SORT1;MYO5A;ANK2;ANK3;RAB14;DNAJC6;CHMP4B;CALR;COPG1;CNIH2;PAFAH1B2
76848	KEGG_2021_Human	13	Calcium signaling pathway	0.000161907015751453	0.00235053149745093	13	240	3.5697503671072	31.1585245429741	PRKCB;CAMK2A;ATP2A2;ATP2B1;PPP3CA;PPP3R1;PPP3CB;GNAS;CALM3;CALM1;PRKACB;CALM2;SLC25A4
79088	GO_Biological_Process_2021	9	regulation of protein ubiquitination (GO:0031396)	0.000132871700991205	0.0023746429279032	12	109	3.95712160845258	35.3217682488969	IVNS1ABP;NDFIP2;GSK3A;GNL3L;CUL3;UBE2N;HUWE1;CHP1;UBE3A;STUB1;PARK7;UBE2L3
81921	Reactome_2016	9	Respiratory electron transport	ATP synthesis by chemiosmotic coupling	and heat production by uncoupling proteins. Homo sapiens R-HSA-163200	0.000132871700991205	0.0023746429279032	12	109	3.95712160845258	35.3217682488969	NDUFA9;NDUFA8;NDUFS8;NDUFB7;UQCRB;NDUFB4;NDUFS4;NDUFB3;NDUFAB1;COX14;NDUFS1;ATP5L
81922	Reactome_2016	9	DAP12 interactions Homo sapiens R-HSA-2172127	0.000134967943969172	0.00240303828059397	25	359	2.41690348117325	21.5357538405172	GSK3B;PSMD12;GSK3A;CAMK2D;PDE1B;CUL3;PSMA7;PSMD8;PSMB6;SPRED1;PSMB5;PRKACA;JAK1;MAP2K2;DUSP8;RBX1;PSMA6;PSMA3;PSMC5;PSMA1;PSMC3;PTPRA;PSMC1;PSMC2;GRB2
81923	Reactome_2016	9	Intra-Golgi and retrograde Golgi-to-ER traffic Homo sapiens R-HSA-6811442	0.000136209451081184	0.00241605977648122	16	179	3.14995339881397	28.0387330307744	ARF4;DYNC1H1;COPA;TMED9;SYS1;TMED10;DCTN3;NAPG;AGPAT3;DYNC1LI2;RAB18;KIF21A;NAA38;KIF3C;TMED7;VAMP4
72300	GO_Biological_Process_2021	27	axonogenesis (GO:0007409)	1.62380970093209e-06	0.00241785264468788	9	240	9.23658269441402	123.130440844538	SEMA5A;NTNG1;LYPLA2;SEMA7A;LRTM2;GPC1;NEFH;SHANK3;RAP1GAP
50964	KEGG_2021_Human	10	Long-term potentiation	7.15563445011035e-05	0.00242666873058107	9	67	5.71399594320487	54.5402363197944	PPP1CB;GRIA1;MAP2K1;ARAF;ITPR1;ADCY1;HRAS;GRIN1;PPP1CA
84333	GO_Biological_Process_2021	12	regulation of dendrite extension (GO:1903859)	1.21340645358012e-05	0.00244108827720236	5	18	21.5736263736264	244.202530192622	ITSN2;RIMS1;CPNE5;NEDD4L;SYT17
22010	Reactome_2016	7	Mitotic Anaphase Homo sapiens R-HSA-68882	3.06500031142072e-05	0.00244456994535131	21	173	3.00679799383649	31.2492841011166	NUDC;ANAPC16;PSMD14;PPP2R5A;PDS5B;PPP2R5C;CKAP5;PSMD6;CLIP1;PSMD7;XPO1;PSMC6;KIF2A;PSMA2;PSMD2;RAD21;PSMD3;PSMD1;ANAPC5;MAPRE1;NDEL1
76023	Reactome_2016	13	Aquaporin-mediated transport Homo sapiens R-HSA-445717	0.000171078224806721	0.00245495352653194	6	51	8.20480668756531	71.1634854128127	GNG3;PRKAR1B;PRKAR1A;GNB1;GNAS;PRKACB
76024	Reactome_2016	13	Ion homeostasis Homo sapiens R-HSA-5578775	0.000171078224806721	0.00245495352653194	6	51	8.20480668756531	71.1634854128127	CAMK2A;ATP2A2;ATP1A2;ATP2B1;ATP1B1;CALM1
76025	Reactome_2016	13	L1CAM interactions Homo sapiens R-HSA-373760	0.000171104846934978	0.00245495352653194	8	96	5.61714941210209	48.718851541524	HSPA8;DPYSL2;MAPK1;RAC1;SPTAN1;SCN1B;DNM1;SPTBN1
3061	Reactome_2016	6	Macroautophagy Homo sapiens R-HSA-1632852	2.31511287542998e-05	0.00245968931214051	13	67	4.62114901121993	49.3236815673124	ATG3;MTMR3;WDR45B;ATG13;ATG12;RRAGC;RRAGD;ATG4B;CHMP3;LAMTOR2;LAMTOR4;CHMP7;LAMTOR3
3062	Reactome_2016	6	Regulation of RAS by GAPs Homo sapiens R-HSA-5658442	2.31511287542998e-05	0.00245968931214051	13	67	4.62114901121993	49.3236815673124	PSMD11;PSMD13;DAB2IP;RASAL2;PSMB10;PSMD4;PSMB2;PSMD5;PSMB3;PSMC4;RASA1;PSME3;KBTBD7
50058	Reactome_2016	10	Membrane Trafficking Homo sapiens R-HSA-199991	7.32356654795644e-05	0.00246406298105653	26	420	2.46750273713546	23.4951367076306	GRIA1;NAPA;RAB1A;SCOC;ARF1;DCTN2;ARL1;CLTA;KIF5C;KIF5B;AP1S1;RPS27A;KIFAP3;AP2M1;SH3GL2;SPTBN2;SORT1;MYO5A;ANK2;ANK3;RAB14;DNAJC6;CHMP4B;COPG1;CNIH2;PAFAH1B2
76026	Reactome_2016	13	Intra-Golgi and retrograde Golgi-to-ER traffic Homo sapiens R-HSA-6811442	0.000173093209169912	0.00247381851082136	11	179	4.06765620260843	35.2327377080607	NSF;ARF3;NAPB;KIF5A;KIF1B;KIF1A;KLC1;RAB6A;RAB6B;DYNLL2;PAFAH1B1
68317	Reactome_2016	26	Collagen formation Homo sapiens R-HSA-1474290	5.66598562602946e-06	0.00248359036607625	6	85	15.2021480629076	183.657602152068	PCOLCE2;COL8A2;SERPINH1;COL8A1;PCOLCE;COL9A3
76849	KEGG_2021_Human	13	Rap1 signaling pathway	0.000175503143844244	0.00248889207467146	12	210	3.77132345822442	32.6138531509155	GNAO1;PRKCB;GNAS;CTNNB1;MAPK1;CALM3;RAC1;CALM1;CALM2;ACTB;PFN2;ACTG1
73880	GO_Biological_Process_2021	13	neuron projection extension (GO:1990138)	0.000179441023732045	0.00253494953910693	5	33	10.9637276785714	94.5694307330219	PPP3CB;HSP90AA1;HSP90AB1;MAP1B;CTNNB1
22011	Reactome_2016	7	CD28 dependent PI3K/Akt signaling Homo sapiens R-HSA-389357	3.24458737746539e-05	0.00254918029178773	7	22	10.0678719397363	104.060892905183	PIK3CA;PDPK1;AKT3;AKT1;FYN;PIK3R1;MTOR
28	GO_Biological_Process_2021	6	import into nucleus (GO:0051170)	2.45667747640602e-05	0.00255789258843395	14	77	4.26797385620915	45.3007680893779	IPO13;IPO11;SEC13;POM121;CSE1L;HIKESHI;PHB2;IPO4;IPO8;SNRPD2;SNRPD1;TPR;SNRPE;SNRPD3
29	GO_Biological_Process_2021	6	Golgi organization (GO:0007030)	2.5058442150385e-05	0.00255792646735106	19	130	3.29587385550688	34.9174756465427	BCAS3;PRMT5;STX16;TANGO2;SURF4;ATL2;GBF1;GAK;NSFL1C;TBC1D20;PDCD10;LMAN2;TRAPPC12;TRAPPC11;DYM;TRIP11;ARHGEF7;PI4K2A;TMED5
39136	Reactome_2016	0	Global Genome Nucleotide Excision Repair (GG-NER) Homo sapiens R-HSA-5696399	1.67568745181255e-06	0.00256631533245092	20	82	4.0572157354267	53.9580767212422	INO80C;INO80B;UBE2I;PARP2;ACTL6A;XPA;COPS7B;RPA2;XPC;INO80;GTF2H2;GTF2H3;TFPT;POLD4;ERCC4;RPA3;POLD2;ERCC5;POLK;NFRKB
50965	KEGG_2021_Human	10	Endocrine and other factor-regulated calcium reabsorption	7.74506765000633e-05	0.00258552141159977	8	53	6.53838383838384	61.8914865627657	DNM3;CLTA;ATP1A3;ATP2B2;ATP1B2;ATP1A1;AP2A2;AP2M1
22012	Reactome_2016	7	Mitotic Metaphase and Anaphase Homo sapiens R-HSA-2555396	3.34228320636484e-05	0.00258732041151537	21	174	2.98698813624187	30.7847100924498	NUDC;ANAPC16;PSMD14;PPP2R5A;PDS5B;PPP2R5C;CKAP5;PSMD6;CLIP1;PSMD7;XPO1;PSMC6;KIF2A;PSMA2;PSMD2;RAD21;PSMD3;PSMD1;ANAPC5;MAPRE1;NDEL1
18899	GO_Biological_Process_2021	7	regulation of phosphoprotein phosphatase activity (GO:0043666)	3.39952526676971e-05	0.0025934928991704	9	38	6.7056273675167	68.9961424069297	PTPA;PPP1R12A;PPP1R11;PPP6R1;BOD1;MAGI2;CSNK2B;HTT;MTOR
81924	Reactome_2016	9	Separation of Sister Chromatids Homo sapiens R-HSA-2467813	0.000148002766370115	0.00261545187137635	15	162	3.27176870748299	28.8513712251823	PSMD12;UBE2E1;PSMA7;ANAPC11;PSMD8;PSMB6;PSMA6;PSMA3;PSMC5;PSMB5;PSMA1;PSMC3;PSMC1;PSMC2;CLASP2
57224	Reactome_2016	25	Antigen processing-Cross presentation Homo sapiens R-HSA-1236975	8.20182037950746e-05	0.00263483479691677	5	82	12.4921195309545	117.532972783532	ITGB5;CTSL;CYBA;CTSS;PSMB8
18900	GO_Biological_Process_2021	7	ribonucleoprotein complex assembly (GO:0022618)	3.51772008829444e-05	0.00264532550639742	18	136	3.31439320482488	33.9894748115107	MCTS1;CPSF6;DDX1;SRSF1;MRPS7;DDX39B;PUF60;CLNS1A;LUC7L3;DENR;SNRNP200;SRSF6;RBM5;LUC7L2;EIF4B;EIF3A;SF1;SNRPB
81925	Reactome_2016	9	Cargo trafficking to the periciliary membrane Homo sapiens R-HSA-5620920	0.000151384347745033	0.00266526494765976	8	51	5.92835523543159	52.1439665951808	ARF4;CCT2;ARL3;TCP1;CCT8;CCT5;RAB11A;CCT4
76693	BioCarta_2016	13	Mechanism of Gene Regulation by Peroxisome Proliferators via PPARa Homo sapiens h pparaPathway	0.000190779561900486	0.00268480203394822	6	52	8.02603243832629	68.7380873854043	HSP90AA1;PRKAR1B;PRKCB;PRKAR1A;MAPK1;PRKACB
61249	GO_Biological_Process_2021	15	regulation of catecholamine secretion (GO:0050433)	5.83861266135489e-05	0.0026849277367002	5	30	14.1669064748201	138.105128023336	SYT5;KCNB1;SYT13;STX1A;SNCA
18901	GO_Biological_Process_2021	7	regulation of macroautophagy (GO:0016241)	3.67998177446223e-05	0.00272836958602383	16	112	3.61719939117199	36.9316696831164	ATP6V1G1;BNIP3;TSC2;VPS26A;VPS26B;MTOR;MAPK8;PIK3CA;RRAGB;RB1CC1;WAC;AKT1;ATP13A2;LAMTOR1;SNX5;LAMTOR5
76850	KEGG_2021_Human	13	Phagosome	0.000195840493986773	0.0027455043298222	10	152	4.36686787391013	37.2852351079697	ATP6V1A;TUBA1A;TUBB2A;CANX;ATP6V1B2;RAC1;ATP6V1E1;ACTB;TUBA4A;ACTG1
22013	Reactome_2016	7	COPI-mediated anterograde transport Homo sapiens R-HSA-6807878	3.79208555633391e-05	0.00277243588451968	13	78	4.33287827076223	44.1087411723187	DCTN6;SPTBN4;DYNC1I2;DCTN5;COPB2;RAB1B;DCTN4;USO1;COPZ1;ARCN1;ARF5;DYNC1I1;COPE
81926	Reactome_2016	9	EPH-Ephrin signaling Homo sapiens R-HSA-2682334	0.000159907815909394	0.00280490154128477	11	95	4.18462235887733	36.5774202250971	SDCBP;CLTB;AP2S1;AP2A1;ARPC4;WASL;AP2B1;ARPC5;PAK3;MYH10;RHOA
35513	GO_Biological_Process_2021	0	mismatch repair (GO:0006298)	3.65308129257762e-06	0.00281205246113644	11	29	7.65752032520325	95.8716916261319	MSH6;POLD4;RNASEH2A;MSH3;RPA3;POLD2;PMS2;RPA2;XPC;MLH1;MLH3
39137	Reactome_2016	0	Nucleotide Excision Repair Homo sapiens R-HSA-5696398	3.5895899895442e-06	0.00281205246113644	23	108	3.40601092896175	42.7027685984763	INO80C;INO80B;UBE2I;ELL;PARP2;ACTL6A;XPA;COPS7B;RPA2;XPC;INO80;GTF2H2;GTF2H3;TFPT;POLD4;XAB2;ERCC4;RPA3;POLD2;ERCC8;ERCC5;POLK;NFRKB
39138	Reactome_2016	0	Mismatch Repair Homo sapiens R-HSA-5358508	3.67228529041651e-06	0.00281205246113644	8	15	14.300009659036	178.960279324906	MSH6;POLD4;MSH3;RPA3;POLD2;RPA2;PMS2;MLH1
40340	KEGG_2021_Human	0	Mismatch repair	2.33276958601297e-06	0.00281205246113644	10	23	9.63491484818499	124.949953208747	MSH6;POLD4;MSH3;RPA3;POLD2;RPA2;PMS2;SSBP1;MLH1;MLH3
50966	KEGG_2021_Human	10	Pathogenic Escherichia coli infection	8.60190414505118e-05	0.00284929739626385	16	197	3.27802804929877	30.6854300308391	ACTR2;RAB1A;ARF1;ARPC1A;MYO5A;BRK1;TUBB4B;TUBB4A;CLDN11;CDC42;MAPK10;TUBA1B;PAK1;NCL;CYCS;WASF1
79089	GO_Biological_Process_2021	9	regulation of protein targeting to mitochondrion (GO:1903214)	0.000164085078100689	0.00285701077163553	7	39	6.96294202302632	60.6829135502884	NPEPPS;UBL5;GSK3A;HUWE1;TOMM7;SREBF2;UBE2L3
81927	Reactome_2016	9	Association of TriC/CCT with target proteins during biosynthesis Homo sapiens R-HSA-390471	0.000164085078100689	0.00285701077163553	7	39	6.96294202302632	60.6829135502884	CCT2;TCP1;CCT8;CCT7;DCAF7;CCT5;CCT4
81928	Reactome_2016	9	Signaling by PDGF Homo sapiens R-HSA-186797	0.000167285392719652	0.0029020645418325	25	364	2.38063096845158	20.7015128336267	GSK3B;PSMD12;GSK3A;CAMK2D;PDE1B;CUL3;PSMA7;PSMD8;PSMB6;SPRED1;PSMB5;PRKACA;JAK1;MAP2K2;DUSP8;RBX1;PSMA6;PSMA3;PSMC5;PSMA1;PSMC3;PTPRA;PSMC1;PSMC2;GRB2
22014	Reactome_2016	7	Apoptosis Homo sapiens R-HSA-109581	4.02502959140388e-05	0.00290243229714384	20	163	3.0417976518894	30.7841882787258	BCAP31;PPP1R13B;PSMD14;XIAP;PSMD6;H1F0;MAPK8;PSMD7;PSMC6;FNTA;PSMA2;PSMD2;AKT3;PSMD3;AKT1;PSMD1;KPNB1;BCL2L1;APPL1;PLEC
18902	GO_Biological_Process_2021	7	establishment of protein localization to mitochondrion (GO:0072655)	4.13560872328016e-05	0.00292535689348725	10	48	5.68981978756415	57.4290064831938	BCAP31;RALA;TOMM40;PAM16;TIMM17A;TOMM34;AKT1;DNAJC15;HSPD1;TOMM22
18903	GO_Biological_Process_2021	7	negative regulation of translation (GO:0017148)	4.27911247717549e-05	0.00292535689348725	14	90	3.99304639731447	40.1667718281385	YTHDF1;YTHDF2;FMR1;YBX1;PUM1;MRPL13;SYNCRIP;FXR2;CNOT7;CNOT1;DHX36;EIF3E;LSM14A;CPEB4
18904	GO_Biological_Process_2021	7	regulation of mRNA splicing	via spliceosome (GO:0048024)	4.27911247717549e-05	0.00292535689348725	14	90	3.99304639731447	40.1667718281385	KHDRBS1;RBM25;TIA1;FMR1;HNRNPL;FXR2;SNW1;PUF60;C1QBP;TRA2B;SRSF6;SRSF7;RBM5;SF1
22015	Reactome_2016	7	COPII (Coat Protein 2) Mediated Vesicle Transport Homo sapiens R-HSA-204005	4.17806246946234e-05	0.00292535689348725	12	68	4.63928571428571	46.7782790252857	PPP6C;MCFD2;TRAPPC2L;TFG;PPP6R1;SAR1B;RAB1B;TRAPPC4;USO1;CSNK1D;SEC22B;SEC31A
3063	Reactome_2016	6	Signaling by FGFR2 Homo sapiens R-HSA-5654738	2.96449637623638e-05	0.00296791694897819	37	361	2.21469687063318	23.0909130486173	CDKN1B;PSMD11;PSMD13;IRS2;RASAL2;PSMB10;ADCY5;RAP1A;PSMD4;PSMB2;POLR2A;PSMD5;PSMB3;PPP2R5E;PRKAR2A;POLR2C;POLR2E;POLR2I;MARK3;POLR2J;BRAP;NCBP2;DAB2IP;PPP2R5B;PPP2R5D;GFRA4;CREB1;PSMC4;PSME3;RASA1;AGO2;LAMTOR2;TLN1;KBTBD7;LAMTOR3;TNRC6A;FGFR1
81929	Reactome_2016	9	G1/S Transition Homo sapiens R-HSA-69206	0.000172303623855135	0.00297821154225517	12	112	3.83781094527363	33.2594382477187	PSMD8;PSMB6;PSMA6;PSMD12;PSMA3;PSMC5;PSMB5;PSMA1;PSMC3;PSMC1;PSMC2;PSMA7
79090	GO_Biological_Process_2021	9	DNA-dependent DNA replication (GO:0006261)	0.000174306583460943	0.00300187628825827	13	129	3.58713770191316	31.0455821422267	PSMD12;PSMA7;PSMD8;PSMB6;PSMA6;PURA;PSMA3;PSMC5;PSMB5;PSMA1;PSMC3;PSMC1;PSMC2
76851	KEGG_2021_Human	13	Thyroid hormone synthesis	0.000216116790059221	0.00301823942923011	7	75	6.34706807251202	53.5672971068977	TTR;PRKCB;CANX;GNAS;ATP1A2;ATP1B1;PRKACB
76852	KEGG_2021_Human	13	Lipid and atherosclerosis	0.000218264896975092	0.00303205992728097	12	215	3.67748941594926	31.0005043572784	PPP3CA;HSPA8;PPP3R1;PPP3CB;HSP90AA1;HSP90AB1;CAMK2A;MAPK1;CALM3;RAC1;CALM1;CALM2
18905	GO_Biological_Process_2021	7	regulation of proteasomal ubiquitin-dependent protein catabolic process (GO:0032434)	4.5331948570313e-05	0.0030593253496683	15	102	3.73943302009201	37.3999337697427	USP7;USP5;CSNK1D;RAD23A;HSPBP1;UCHL5;DDA1;HERPUD1;BAG6;XPO1;HECTD1;WAC;ARIH1;OGT;SOCS5
18906	GO_Biological_Process_2021	7	protein modification by small protein removal (GO:0070646)	4.62924737694952e-05	0.00308460230281801	28	276	2.46453106332139	24.5973290812871	BECN1;PSMD14;USP31;BABAM1;VCPIP1;PSMD6;PSMD7;PSMD2;PSMD3;PSMD1;USP46;ZRANB1;USP7;USP5;TAF10;USP2;RAD23A;SENP2;UCHL5;COPS4;CYLD;COPS3;PSMC6;PSMA2;HGS;COPS8;OGT;BAP1
55942	GO_Biological_Process_2021	25	regulation of neuron death (GO:1901214)	0.000102912027337852	0.0031115754148033	5	86	11.8728275200767	109.011981033727	C1QA;TYROBP;GPNMB;CTSZ;FCGR2B
57740	GWAS_Catalog_2019	25	Blood protein levels	0.000102909453822968	0.0031115754148033	25	2091	2.59887565751875	23.8619953866275	LGALS3BP;CSF1R;GRN;SELPLG;CFH;CTSZ;TREM2;PRELP;CST7;CTSS;C4B;C4A;GPNMB;SPP1;CTSH;CD14;LAG3;RNASE4;DCN;PSMB8;TCN2;NPC2;MGP;FCGR2B;C1QC
61250	GO_Biological_Process_2021	15	regulation of potassium ion transport (GO:0043266)	6.88138644191776e-05	0.00311988492345539	5	31	13.621333702269	130.548296741564	DLG1;KCNIP2;PTK2B;KCNAB1;KCNAB2
61251	GO_Biological_Process_2021	15	positive regulation of protein kinase activity (GO:0045860)	7.03294096415411e-05	0.00314431068939057	10	154	4.97888685388685	47.6097118390626	EPHA4;EGR1;GRM5;DLG4;MMD;TAOK1;MINK1;AGAP2;PTK2B;SNCA
55943	GO_Biological_Process_2021	25	positive regulation of cell migration (GO:0030335)	0.000106467203884036	0.00317241407515331	8	269	6.01716475095785	55.0430589285289	CSF1R;GRN;GPNMB;CLEC7A;ITGAX;CTSH;VSIR;TGFBR1
55944	GO_Biological_Process_2021	25	positive regulation of response to external stimulus (GO:0032103)	0.000108218248241746	0.00317852454835758	6	139	8.7390535161433	79.7994485469142	P2RY12;GRN;LY86;CYBA;TREM2;TNFRSF1A
50967	KEGG_2021_Human	10	Ferroptosis	9.73348585584467e-05	0.00319932192784802	7	41	7.56199266095852	69.852798423635	MAP1LC3B;MAP1LC3A;GPX4;PCBP1;PCBP2;VDAC2;ACSL3
3064	Reactome_2016	6	Regulation of APC/C activators between G1/S and early anaphase Homo sapiens R-HSA-176408	3.31586301357687e-05	0.0032570533676757	14	79	4.13621469808082	42.661776823081	PSMD11;PSMD13;PSMB10;FZR1;PSMD4;PSMB2;PSMD5;PSMB3;PSMC4;PSME3;CDC16;BUB3;BTRC;ANAPC2
73883	GO_Biological_Process_2021	13	negative regulation of neurogenesis (GO:0050768)	0.00023900588992717	0.00326345216989776	5	35	10.2317708333333	85.32296578499	GDI1;PTN;THY1;RTN4;YWHAH
76027	Reactome_2016	13	Post NMDA receptor activation events Homo sapiens R-HSA-438064	0.00023900588992717	0.00326345216989776	5	35	10.2317708333333	85.32296578499	CAMK2A;NEFL;MAPK1;CALM1;PRKACB
18907	GO_Biological_Process_2021	7	selective autophagy (GO:0061912)	5.12776097850512e-05	0.00334360809946707	11	59	4.95790768066591	48.975483066407	DYNC1LI1;BECN1;DYNC1I2;ACBD5;TEX264;RB1CC1;UBA5;NBR1;UFC1;ULK2;DYNC1I1
18908	GO_Biological_Process_2021	7	positive regulation of Wnt signaling pathway (GO:0030177)	5.27202644862778e-05	0.00334360809946707	19	153	3.08172197432084	30.3565351313805	CSNK1G3;ZRANB1;CSNK2A1;PSMD14;TNKS;XIAP;CSNK1D;SMARCA4;PSMD6;PPM1B;PSMD7;PSMC6;PSMA2;PSMD2;PSMD3;UBR5;SPIN1;PSMD1;TMEM9
22016	Reactome_2016	7	Adaptive Immune System Homo sapiens R-HSA-1280218	5.18940479948747e-05	0.00334360809946707	58	762	1.81803193808589	17.9372602489485	UBE3C;PSMD6;PSMD7;UBE2Q1;AP1G1;UBE2Q2;PSMD2;AKT3;PSMD3;AKT1;PSMD1;FBXO3;PIP4K2B;ITGAV;PDIA3;PDPK1;FBXO2;UBE2E2;TSC2;PPP2R5A;PPP2R5C;PIK3CA;KIF2A;PSMA2;ANAPC5;DCTN6;DYNC1I2;DCTN5;PSMD14;SAR1B;SRC;UBA5;DCTN4;CUL1;UBR4;RNF6;PIK3R1;UBE2J1;RAP1B;ZNRF1;HECTD1;BTBD1;RBBP6;FYN;DYNC1I1;SEC31A;PTPN11;MTOR;TNRC6C;PSMC6;MKRN1;RLIM;UBA3;UBE2O;TRIP12;KRAS;DZIP3;CD200
22017	Reactome_2016	7	Programmed Cell Death Homo sapiens R-HSA-5357801	5.23007427565588e-05	0.00334360809946707	20	166	2.9788236772653	29.3667331780785	BCAP31;PPP1R13B;PSMD14;XIAP;PSMD6;H1F0;MAPK8;PSMD7;PSMC6;FNTA;PSMA2;PSMD2;AKT3;PSMD3;AKT1;PSMD1;KPNB1;BCL2L1;APPL1;PLEC
81930	Reactome_2016	9	Signaling by SCF-KIT Homo sapiens R-HSA-1433557	0.000195716733640377	0.00335838569029284	23	325	2.45496800608556	20.9625843624459	GSK3B;PSMD12;GSK3A;CAMK2D;MAP2K2;CUL3;DUSP8;PSMA7;RBX1;PSMD8;PSMB6;PSMA6;PSMA3;PSMC5;SPRED1;PSMB5;PSMA1;PSMC3;PTPRA;PSMC1;PSMC2;GRB2;JAK1
63680	KEGG_2021_Human	15	Aldosterone synthesis and secretion	7.6194791745918e-05	0.00335987718671384	8	98	6.34408080808081	60.1559537260913	CAMK2B;CAMK1D;GNAQ;CAMK4;ATP2B4;PRKCA;PLCB1;CAMK2G
61252	GO_Biological_Process_2021	15	peptidyl-serine phosphorylation (GO:0018105)	7.83683114815526e-05	0.00340902154944754	10	156	4.91018114305786	46.4212988747069	SRPK2;BRSK1;CAMK1D;PNCK;MAST3;ROCK2;CSNK1A1;PLK2;CAMK4;PRKCA
84334	GO_Biological_Process_2021	12	nervous system development (GO:0007399)	1.7949256679649e-05	0.0034103587691333	22	447	2.98774068185833	32.6499162024616	ROBO2;NUMBL;MARCKSL1;DAGLA;NLGN2;DOC2A;PLXND1;BDNF;NCAN;PTEN;LDB2;ARHGAP26;GFRA2;NEUROD2;RELN;NAV3;ERBB4;TYRO3;PCDH1;NBL1;DSCAML1;APBA2
63148	Reactome_2016	15	Signalling by NGF Homo sapiens R-HSA-166520	8.03132401939532e-05	0.00342110747702982	18	450	3.03223270440252	28.5926689374757	MEF2A;CAMK2B;DUSP3;PDE1A;RASGRF2;PRKCA;KALRN;GRIN2B;CNKSR2;ABR;GRIN2A;ARHGEF9;RASGEF1A;DLG4;CAMK4;PIP5K1C;CAMK2G;NGEF
76853	KEGG_2021_Human	13	Hepatitis C	0.000254591975383996	0.00346339379846451	10	157	4.21725515603067	34.9013642968861	YWHAE;PPP2CA;YWHAQ;CD81;YWHAB;MAPK1;CTNNB1;YWHAZ;YWHAG;YWHAH
7240	GO_Biological_Process_2021	1	ncRNA processing (GO:0034470)	2.2762689129437e-06	0.00347358636115208	34	201	2.68182889768066	34.8449301822848	ZCCHC8;DDX49;DDX47;RPP30;WDR3;NOL8;SNU13;NOC4L;PWP2;WDR43;FARS2;EXOSC7;EXOSC5;NOB1;DGCR8;RRP12;EXOSC1;DCAF13;PELP1;UTP15;NOP14;UTP4;UTP11;TEX10;INTS2;WDR75;DDX52;UTP18;TBL3;PRKRA;INTS5;MPHOSPH10;INTS7;NOL11
10903	Reactome_2016	1	rRNA modification in the nucleus Homo sapiens R-HSA-6790901	1.95319939371096e-06	0.00347358636115208	16	58	4.98791855965001	65.5713859558067	UTP15;NOP14;DDX49;DDX47;DIMT1;WDR3;WDR75;NOC4L;DDX52;PWP2;UTP18;WDR43;TBL3;MPHOSPH10;NOL11;DCAF13
22018	Reactome_2016	7	trans-Golgi Network Vesicle Budding Homo sapiens R-HSA-199992	5.62471720335186e-05	0.00348335427746402	12	70	4.47884012539185	43.8288312245964	TPD52;RAB5C;AP1G1;HGS;DTNBP1;M6PR;CHMP2A;ARRB1;AP4S1;PUM1;SNX5;CLVS1
22019	Reactome_2016	7	Clathrin derived vesicle budding Homo sapiens R-HSA-421837	5.62471720335186e-05	0.00348335427746402	12	70	4.47884012539185	43.8288312245964	TPD52;RAB5C;AP1G1;HGS;DTNBP1;M6PR;CHMP2A;ARRB1;AP4S1;PUM1;SNX5;CLVS1
76028	Reactome_2016	13	Ion transport by P-type ATPases Homo sapiens R-HSA-936837	0.000260803837716203	0.0035218106468074	6	55	7.53349113940247	62.1644253384448	CAMK2A;ATP2A2;ATP1A2;ATP2B1;ATP1B1;CALM1
76854	KEGG_2021_Human	13	Pancreatic secretion	0.000260184448521094	0.0035218106468074	8	102	5.25699711390026	43.3918837617715	PRKCB;GNAS;ATP2A2;ATP1A2;CCK;RAC1;ATP2B1;ATP1B1
50968	KEGG_2021_Human	10	Cardiac muscle contraction	0.000110577830287948	0.00360686312076641	10	87	4.78667720112587	43.6056285920767	COX7A2L;UQCRC1;UQCRFS1;ATP1A3;UQCR11;ATP1B2;UQCRC2;ATP1A1;CYC1;COX5B
41637	GO_Biological_Process_2021	4	transcription by RNA polymerase II (GO:0006366)	9.70288514788724e-07	0.00362875747081384	41	320	2.49177196975643	34.5002583183536	INTS11;SLBP;HDAC3;CCNT1;HDAC1;GTF2B;INTS10;MAZ;MLLT1;ARRB2;RBPJ;MNT;SCAF8;LSM11;RXRA;SNAPC1;PCF11;SNAPC3;TRIM24;ELOA;RPRD1B;POLR2H;TAF9B;MED1;CPSF7;RNGTT;TAF15;CPSF1;TAF13;ADRM1;NR1D1;MED7;WDR33;MED23;TFDP1;INTS4;TAF6;MNAT1;INTS8;RBMX;TAF1
41638	GO_Biological_Process_2021	4	mRNA processing (GO:0006397)	1.23238494508876e-06	0.00362875747081384	39	300	2.53152021439189	34.4452798814074	GPATCH1;U2AF1;SART1;RBM15B;SART3;PCF11;MAGOH;RPRD1B;POLR2H;SMNDC1;RBM10;RBM6;SF3A3;RBM17;AQR;SRRM4;CPSF7;RBM14;PRPF38A;RNGTT;CPSF1;GPKOW;ALYREF;THOC1;THOC3;THOC2;PLRG1;WDR33;LSM8;PRPF18;PHF5A;PRPF6;PRPF31;SRSF4;SNRPA1;MNAT1;RBMX;SUGP1;RBM22
79091	GO_Biological_Process_2021	9	regulation of ubiquitin-protein transferase activity (GO:0051438)	0.000214188180438316	0.00366207661572515	6	29	8.29385307346327	70.0719080612533	FEM1B;DCUN1D4;UBE2N;PIN1;PARK7;UBE2L3
73884	GO_Biological_Process_2021	13	regulation of cardiac muscle contraction (GO:0055117)	0.000273893843216436	0.00367157695669331	5	36	9.90120967741935	81.2173453112267	ATP2A2;CALM3;ATP1B1;CALM1;CALM2
18909	GO_Biological_Process_2021	7	peptidyl-threonine phosphorylation (GO:0018107)	6.02878303910112e-05	0.00368433318036308	11	60	4.85647107878339	47.1873198801465	MAPK8;CSNK2A1;PDPK1;TNKS;CSNK2B;DYRK1A;STK39;AKT1;CDC42BPB;HIPK3;MAP3K12
22955	BioCarta_2016	7	Regulation of eIF4e and p70 S6 Kinase Homo sapiens h eif4Pathway	6.08922847058488e-05	0.00368433318036308	7	24	8.88248587570621	86.2169971373122	PIK3CA;PDPK1;AKT1;PIK3R1;MTOR;PDK2;EIF4G1
55949	GO_Biological_Process_2021	25	positive regulation of transport (GO:0051050)	0.000134517688064724	0.00368757822214763	5	91	11.1797245427862	99.6539947355332	FCER1G;CLEC7A;TREM2;CYBA;FCGR2B
50059	Reactome_2016	10	Immune System Homo sapiens R-HSA-168256	0.000114246801545501	0.00369830744699944	66	1547	1.70511299150947	15.4775655789177	ARF1;AHCYL1;RNF14;ARPC1A;UBE2D3;RASGRF1;ARAF;CLTA;BRK1;PEBP1;AP2A2;PPP2R1A;KIF5C;TRIM2;KIF5B;AP1S1;KIFAP3;B2M;CTSD;HRAS;AP2M1;SH3GL2;ACTR2;MEF2C;MAP2K1;ATP6V0B;ATP6V1G2;PRKCE;PJA1;DNM3;UBE2R2;ATP6V0D1;SQSTM1;DCTN2;ITPR1;ADCY1;RASGRP1;PLD3;HSP90B1;CDC42;PSMB7;PSMB4;PAK1;PSMB1;PCBP2;PIP5K1A;NCAM1;RPS27A;WASF1;ATP6V0E2;ATP6V1D;ATP6V1C1;ATP6V0A1;SPTBN2;HSPA5;MYO5A;S100B;GRIN1;MAPK10;NEDD4;CAPZA2;UBA1…
50060	Reactome_2016	10	GABA synthesis	release	reuptake and degradation Homo sapiens R-HSA-888590	0.000115541067838798	0.0037120825780089	5	19	13.0817863868711	118.597964770593	GAD1;DNAJC5;SLC6A11;ABAT;SLC6A1
7241	GO_Biological_Process_2021	1	maturation of SSU-rRNA (GO:0030490)	3.04848902901035e-06	0.00372159540661583	12	35	6.81900910010111	86.6073105393299	NOP14;NOB1;UTP4;WDR3;TSR3;NGDN;SNU13;RIOK1;DDX52;NOL11;PWP2;DCAF13
81931	Reactome_2016	9	Citric acid cycle (TCA cycle) Homo sapiens R-HSA-71403	0.000219796235787014	0.00373102140748136	5	19	11.3413348946136	95.5259049008845	CS;IDH3G;OGDH;SUCLG1;DLD
82822	KEGG_2021_Human	9	Dopaminergic synapse	0.000219346936370402	0.00373102140748136	13	132	3.49616125519975	29.4546547687967	ATF2;GSK3B;GSK3A;CAMK2D;PPP2R2A;GNG13;MAPK9;GNG2;CALY;PPP2R2B;GNB5;PRKACA;ATF4
22020	Reactome_2016	7	Downstream signal transduction Homo sapiens R-HSA-186763	6.33225643900937e-05	0.0037452806623534	32	341	2.26374651915406	21.8842461520386	SPTBN4;PSMD14;SRC;ARRB1;PIK3R1;PHB;RAP1B;PSMD6;PSMD7;PSMD2;AKT3;PSMD3;AKT1;PSMD1;PIP4K2B;FYN;PDPK1;TSC2;PPP2R5A;BRAF;PTPN11;PPP2R5C;MTOR;TNRC6C;PPP5C;PSMC6;PIK3CA;PSMA2;AKAP9;RAPGEF1;KRAS;CRK
22956	BioCarta_2016	7	Role of nicotinic acetylcholine receptors in the regulation of apoptosis Homo sapiens h achPathway	6.27104278903701e-05	0.0037452806623534	6	17	11.7568233121281	113.770577093	PIK3CA;SRC;PDPK1;AKT1;PIK3R1;AGRN
22021	Reactome_2016	7	Organelle biogenesis and maintenance Homo sapiens R-HSA-1852241	6.40787167961278e-05	0.0037478929468313	31	326	2.29612000236225	22.1699531224783	DYNC1I2;SMARCD3;MRPS14;SSNA1;MRPS33;MRPS12;MRPL13;MRPL41;CHCHD1;CCT3;CREBBP;MRPS26;MKKS;MRPS24;MRPS18A;MRPL28;MRPS21;CSNK1D;BBIP1;MRPL48;MRPS7;MRPS6;CKAP5;SIRT3;TUFM;MRPL52;AKAP9;EXOC5;AURKAIP1;MAPRE1;DAP3
18910	GO_Biological_Process_2021	7	protein-containing complex assembly (GO:0065003)	6.6401585382915e-05	0.00382131211222967	27	267	2.45393063583815	23.6062964723771	CDC123;MCFD2;KMT2A;SAR1B;PDCD6;RAB1B;USO1;CUL1;PPP6C;TFG;OPA1;PPP6R1;KPNA3;WASF3;SEC31A;CREBBP;TRAPPC2L;TRAPPC4;RANBP9;ADAM10;PDE4DIP;CSNK1D;DNAJB14;SMARCA4;CSNK2B;SEC22B;PPID
18911	GO_Biological_Process_2021	7	regulation of primary metabolic process (GO:0080090)	6.70844732723752e-05	0.00382131211222967	17	130	3.26589127686473	31.3837714429274	CREBBP;SMARCD3;PSMD14;NR1D2;HMGCR;ADIPOR1;NCOR2;PSMD6;PSMD7;PSMC6;SIN3B;PSMA2;PSMD2;PSMD3;PSMD1;SC5D;FDFT1
18912	GO_Biological_Process_2021	7	organelle organization (GO:0006996)	6.75117831377962e-05	0.00382131211222967	37	420	2.11572229093186	20.31772209817	ABCD3;SAR1B;ATL1;PITPNB;VPS4A;HTT;MIA3;PHB;PRDX3;NCKIPSD;ARHGAP21;OPA1;LONP2;WASF3;SEC31A;TMED4;ARFGEF1;CHGA;YTHDF1;ZRANB1;YTHDF2;SPRYD3;RANBP9;CSNK1D;CDC42BPB;SIRT3;BSCL2;GOLPH3;DNAJA3;CHMP2B;CHMP2A;YME1L1;TNIK;TMCC1;BRWD1;RAB3GAP1;PPID
79092	GO_Biological_Process_2021	9	positive regulation of protein localization to nucleus (GO:1900182)	0.000226574767583145	0.0038323503545492	9	68	4.86474240644403	40.8270372000612	CCT2;TCP1;PARK7;CCT8;CCT7;CCT5;RAN;IPO5;CCT4
63593	BioCarta_2016	15	Bioactive Peptide Induced Signaling Pathway Homo sapiens h biopeptidesPathway	9.39244467983083e-05	0.00383300808853428	5	33	12.6470966084275	117.276777975066	CAMK2B;PTK2B;PRKCA;CAMK2G;GNAI1
3065	Reactome_2016	6	Signaling by FGFR Homo sapiens R-HSA-190236	3.98611778254243e-05	0.00384291281035479	37	366	2.18045494859971	22.0882434524489	CDKN1B;PSMD11;PSMD13;IRS2;RASAL2;PSMB10;ADCY5;RAP1A;PSMD4;PSMB2;POLR2A;PSMD5;PSMB3;PPP2R5E;PRKAR2A;POLR2C;POLR2E;POLR2I;MARK3;POLR2J;BRAP;NCBP2;DAB2IP;PPP2R5B;PPP2R5D;GFRA4;CREB1;PSMC4;PSME3;RASA1;AGO2;LAMTOR2;TLN1;KBTBD7;LAMTOR3;TNRC6A;FGFR1
82823	KEGG_2021_Human	9	Oxidative phosphorylation	0.000236421970585355	0.00398467776758804	13	133	3.46684662236988	28.9477960511322	NDUFA9;NDUFA8;NDUFB7;UQCRB;NDUFB4;NDUFB3;NDUFS8;PPA1;NDUFS4;NDUFAB1;ATP6V1H;NDUFS1;ATP6V1F
22022	Reactome_2016	7	NGF signalling via TRKA from the plasma membrane Homo sapiens R-HSA-187037	7.12914564972958e-05	0.00399232156384856	34	374	2.18741258741259	20.8870210820496	SPTBN4;ADCYAP1R1;RALA;PSMD14;SRC;ARRB1;PIK3R1;PHB;RAP1B;PSMD6;PSMD7;PSMD2;AKT3;PSMD3;AKT1;PSMD1;PIP4K2B;FYN;PDPK1;TSC2;PPP2R5A;BRAF;PTPN11;PPP2R5C;MTOR;TNRC6C;PPP5C;PSMC6;PIK3CA;PSMA2;AKAP9;RAPGEF1;KRAS;CRK
55952	GO_Biological_Process_2021	25	hemopoiesis (GO:0030097)	0.000156755841634477	0.00402862513000606	5	94	10.8012435911421	94.6277628884853	CSF1R;SELPLG;PLEK;PLD4;TGFBR2
57628	KEGG_2021_Human	25	TGF-beta signaling pathway	0.000156755841634477	0.00402862513000606	5	94	10.8012435911421	94.6277628884853	ID4;ID3;DCN;TGFBR1;TGFBR2
63681	KEGG_2021_Human	15	Gastric acid secretion	0.000100176073765128	0.00403083476812434	7	76	7.22201218231464	66.504485482616	CAMK2B;SST;GNAQ;PRKCA;PLCB1;CAMK2G;GNAI1
47569	GO_Biological_Process_2021	10	receptor-mediated endocytosis (GO:0006898)	0.000127362861041129	0.00403127040910181	13	143	3.69674952198853	33.1541885603475	LRP1;CLTA;AP2A2;HSP90B1;DNM3;DNAJC6;NEDD4;AP1S1;CALR;WASF1;EPS15;RAMP1;AP2M1
50969	KEGG_2021_Human	10	Spinocerebellar ataxia	0.000127362861041129	0.00403127040910181	13	143	3.69674952198853	33.1541885603475	GRIA1;ITPR1;GRIN1;MAPK10;PSMB7;PSMB4;PSMB1;VDAC2;CYCS;VDAC1;ATXN10;SLC25A5;SPTBN2
40341	KEGG_2021_Human	0	Fanconi anemia pathway	5.92367530609166e-06	0.00403204832501306	15	54	4.82702759197324	58.1007757262928	MUS81;TOP3B;SLX1B;RPA2;FANCE;MLH1;FANCG;SLX4;ERCC4;RPA3;PMS2;HES1;POLK;TELO2;FAAP100
45193	Reactome_2016	4	Fatty acid	triacylglycerol	and ketone body metabolism Homo sapiens R-HSA-535734	2.08730837579101e-06	0.00409738634167776	31	217	2.81449668474985	36.8125898531511	ACADVL;HDAC3;ECI1;LPCAT1;AGPAT1;MED15;LCLAT1;ARNTL;MCEE;RXRA;MED30;TGS1;THEM4;ACADM;ABCA1;MED1;PRKAB2;GK;AGK;ACOT11;MED8;ACSL5;NR1D1;MED7;HADHB;MED23;MED22;LPCAT4;MTF1;CARM1;PPT2
18913	GO_Biological_Process_2021	7	positive regulation of plasma membrane bounded cell projection assembly (GO:0120034)	7.40782416387901e-05	0.00410471435775359	13	83	4.02233057045344	38.2539272205337	CYFIP1;TENM2;NLGN1;RALA;AUTS2;FMR1;HTT;PIK3R1;ARHGAP35;MIEN1;PIK3CA;AGRN;NDEL1
73885	GO_Biological_Process_2021	13	anterograde axonal transport (GO:0008089)	0.000312513709806927	0.00415892339174219	5	37	9.59130859375	77.4101301540049	KIF5A;MAP1A;NEFL;KIF1B;KIF1A
73886	GO_Biological_Process_2021	13	regulation of transport (GO:0051049)	0.000312513709806927	0.00415892339174219	5	37	9.59130859375	77.4101301540049	DNAJA1;PINK1;ACTB;VAMP2;ACTG1
55953	GO_Biological_Process_2021	25	regulation of cytokine production (GO:0001817)	0.000164251554204971	0.00416915056105457	6	150	8.06699346405229	70.2966800170568	SRGN;GPNMB;PLD4;IRF8;TREM2;FCGR2B
47570	GO_Biological_Process_2021	10	substantia nigra development (GO:0021762)	0.000133206878191432	0.00417941432342786	7	43	7.1411468178954	63.7247888970442	CDC42;GLUD1;CNP;HSPA5;SYNGR3;INA;SIRT2
47571	GO_Biological_Process_2021	10	post-Golgi vesicle-mediated transport (GO:0006892)	0.000133999476318656	0.00417941432342786	10	89	4.66501419839245	41.6010789339579	NAPA;ARF1;RAB14;DNAJC6;SORT1;CLTA;AP1S1;MYO5A;EPS15;SH3GL2
3066	Reactome_2016	6	RNA Polymerase II Transcription Homo sapiens R-HSA-73857	4.45454922154444e-05	0.00421643331770188	18	124	3.26722514698536	32.7343274211709	RBM8A;NCBP2;RNMT;CSTF3;EIF4A3;CSTF2;CASC3;SSRP1;SRRM1;NUDT21;POLR2A;POLR2C;SRSF2;POLR2E;SNRPE;SNRPD3;POLR2I;POLR2J
22023	Reactome_2016	7	CD28 co-stimulation Homo sapiens R-HSA-389356	7.78736810341822e-05	0.00427007351004099	8	33	6.90787330316742	65.3514001485055	PIK3CA;SRC;PDPK1;AKT3;AKT1;FYN;PIK3R1;MTOR
61255	GO_Biological_Process_2021	15	regulation of lamellipodium assembly (GO:0010591)	0.000108853454953481	0.0042731618475031	5	34	12.2103696353262	111.425826159941	ACTR3;DMTN;ABI2;ARPC2;FSCN1
63594	BioCarta_2016	15	Angiotensin II mediated activation of JNK Pathway via Pyk2 dependent signaling Homo sapiens h At1rPathway	0.000108853454953481	0.0042731618475031	5	34	12.2103696353262	111.425826159941	CAMK2B;MEF2A;GNAQ;PTK2B;PRKCA
18914	GO_Biological_Process_2021	7	ATP-dependent chromatin remodeling (GO:0043044)	7.92272307623861e-05	0.00429950662611547	9	42	5.89158859260785	55.6353934009927	PBRM1;ZNHIT1;RBBP4;SMARCA5;ANP32E;ARID1A;ARID1B;GATAD2B;SMARCA4
61256	GO_Biological_Process_2021	15	regulation of potassium ion transmembrane transport (GO:1901379)	0.000111172399294621	0.00431161389553476	6	54	8.87590252707581	80.8100191739594	GABBR2;DLG1;KCNIP2;KCNAB1;KCNAB2;KCNJ3
22024	Reactome_2016	7	Signaling by ERBB4 Homo sapiens R-HSA-1236394	8.03969969290589e-05	0.00431846726361802	31	330	2.26492101041412	21.354884151774	SPTBN4;PSMD14;SRC;CUL1;ARRB1;PIK3R1;PHB;RAP1B;PSMD6;PSMD7;PSMD2;AKT3;PSMD3;AKT1;PSMD1;PIP4K2B;FYN;PDPK1;TSC2;PPP2R5A;BRAF;PTPN11;PPP2R5C;MTOR;TNRC6C;PPP5C;PSMC6;PIK3CA;PSMA2;AKAP9;KRAS
22957	BioCarta_2016	7	Skeletal muscle hypertrophy is regulated via AKT/mTOR pathway Homo sapiens h igf1mtorpathway	8.13323866971223e-05	0.00432458266236012	7	25	8.38857501569366	78.9949278954263	PIK3CA;PDPK1;AKT1;PIK3R1;PDK2;MTOR;EIF4G1
30	GO_Biological_Process_2021	6	intracellular protein transmembrane transport (GO:0065002)	4.89576380859998e-05	0.00447146427852132	10	44	5.63458110516934	55.9207109965737	CHCHD4;SEC61A2;DNAJC19;SEC61A1;GRPEL1;PEX6;DNLZ;TIMM23;TOMM40L;SEC63
3067	Reactome_2016	6	Autodegradation of Cdh1 by Cdh1:APC/C Homo sapiens R-HSA-174084	4.86954204814046e-05	0.00447146427852132	12	62	4.60323886639676	45.7098193131423	FZR1;PSMD11;PSMD4;PSMB2;PSMD5;PSMD13;PSMB3;PSMC4;PSME3;CDC16;PSMB10;ANAPC2
82824	KEGG_2021_Human	9	Protein processing in endoplasmic reticulum	0.000268136634044053	0.00450317410933559	15	171	3.08157051282051	25.3428786660885	XBP1;SEC23A;RPN2;SAR1A;AMFR;SEL1L;PDIA6;RAD23B;RBX1;MAPK9;DAD1;SSR1;STUB1;STT3B;ATF4
76855	KEGG_2021_Human	13	Hippo signaling pathway	0.000343917917308767	0.00454392269883129	10	163	4.0506276584708	32.3041911870324	YWHAE;PPP2CA;YWHAQ;YWHAB;CTNNB1;YWHAZ;ACTB;YWHAG;ACTG1;YWHAH
47572	GO_Biological_Process_2021	10	synapse organization (GO:0050808)	0.000147956180982745	0.00454832202402353	12	126	3.887103254319	34.2787870003984	PTPRD;DNM3;CDC42;PTPRS;CTNND2;SPOCK2;NEDD4;DNER;NRXN2;ANK3;MAPT;SLC6A1
76029	Reactome_2016	13	COPI-dependent Golgi-to-ER retrograde traffic Homo sapiens R-HSA-6811434	0.000348498502377775	0.00457155356869131	7	81	5.83065612782594	46.422964733196	ARF3;NSF;NAPB;KIF5A;KIF1B;KIF1A;KLC1
76856	KEGG_2021_Human	13	B cell receptor signaling pathway	0.000348498502377775	0.00457155356869131	7	81	5.83065612782594	46.422964733196	PPP3CA;PPP3CB;PPP3R1;CD81;PRKCB;MAPK1;RAC1
3068	Reactome_2016	6	Degradation of beta-catenin by the destruction complex Homo sapiens R-HSA-195253	5.09717263221813e-05	0.00457515184884959	14	82	3.95310822097602	39.0734682864288	TLE4;PSMD11;PSMD13;PPP2R5B;PPP2R5D;PSMB10;PSMD4;PSMB2;PPP2R5E;PSMD5;PSMB3;PSMC4;PSME3;BTRC
73888	GO_Biological_Process_2021	13	regulation of axon extension (GO:0030516)	0.000355120707607713	0.00462538425192599	5	38	9.30018939393939	73.8718954511932	OLFM1;MAP2;APOE;MT3;RTN4
73889	GO_Biological_Process_2021	13	regulation of phosphoprotein phosphatase activity (GO:0043666)	0.000355120707607713	0.00462538425192599	5	38	9.30018939393939	73.8718954511932	FKBP1A;HSP90AB1;CALM3;CALM1;CALM2
79095	GO_Biological_Process_2021	9	regulation of protein binding (GO:0043393)	0.000281748521139561	0.00468196840742793	12	118	3.61944992021027	29.5871776422579	LRPAP1;GSK3B;GNL3L;USP33;AKTIP;AMFR;PIN1;TMBIM6;PARK7;PRKACA;RAN;ADD2
23106	KEGG_2021_Human	7	RNA transport	8.91547502719344e-05	0.00469310605431463	21	186	2.76799916501409	25.8119712387532	CYFIP1;POP5;FUS;FMR1;SENP2;THOC7;NXF1;FXR2;XPO1;DDX39B;CLNS1A;SUMO3;EIF3G;EIF3E;EIF1B;KPNB1;EIF4B;EIF3A;EIF4G1;PAIP1;EIF3B
86188	Reactome_2016	12	Transmission across Chemical Synapses Homo sapiens R-HSA-112315	2.61547689303331e-05	0.00470785840745996	14	211	4.05305387260521	42.7657128867317	PRKCG;KCNJ4;GABRA5;GABRA3;ADCY2;AKAP5;CACNA1E;LIN7B;CACNB1;RIMS1;DLG3;GNG4;GNG7;CACNG3
63150	Reactome_2016	15	GABA receptor activation Homo sapiens R-HSA-977443	0.000123319389275668	0.00472577516759972	6	55	8.69431960509836	78.2552485763043	GABRB3;GABRA2;GABBR2;ARHGEF9;GNAI1;KCNJ3
61257	GO_Biological_Process_2021	15	cellular response to amyloid-beta (GO:1904646)	0.000125537433691234	0.00475417645943624	5	35	11.802757793765	106.02307049956	EPHA4;GRIN2A;GRM5;CACNA2D1;CACNA1A
81932	Reactome_2016	9	Mitotic G1-G1/S phases Homo sapiens R-HSA-453279	0.000294636337679788	0.0048790129204597	13	136	3.38176268805877	27.4929485053629	PSMD12;PPP2R2A;PSMA7;PSMD8;PSMB6;PSMA6;PSMA3;PSMC5;PSMB5;PSMA1;PSMC3;PSMC1;PSMC2
84335	GO_Biological_Process_2021	12	regulation of cation channel activity (GO:2001257)	2.88149416596029e-05	0.0049273550237921	9	89	6.36145231213873	66.5065442920172	CACNB1;NLGN2;RELN;DLG3;DAPK1;LRRC7;CACNG3;SHISA7;SHISA6
79096	GO_Biological_Process_2021	9	regulation of proteasomal ubiquitin-dependent protein catabolic process (GO:0032434)	0.000300715505920751	0.00496232974230201	11	102	3.86132741430755	31.3128396481968	SDCBP;GSK3B;ZYG11B;GSK3A;ZER1;SUMO1;EIF3H;STUB1;PARK7;RAD23B;RBX1
76030	Reactome_2016	13	Immune System Homo sapiens R-HSA-168256	0.000383044470855783	0.00496528335487013	43	1547	1.84225752602988	14.4937021818531	CYFIP2;EIF4A2;ATP6V1A;APP;NCKAP1;HSP90AB1;CD81;YWHAB;CLTC;CAMK2A;KLC1;CLU;ACTB;ACTG1;PPP2CA;PPP3CA;PPP3R1;PPP3CB;UBB;CFL1;KIF5A;UBC;NEFL;MAPK1;RAC1;ATP6V1E1;PRKACB;SPTAN1;SPTBN1;CTSB;HSP90AA1;PRKCB;DYNLL2;YWHAZ;DNM1;PJA2;PRKAR1B;PRKAR1A;CANX;ATP6V1B2;CTNNB1;CALM1;EIF4G2
76857	KEGG_2021_Human	13	VEGF signaling pathway	0.000383920629671418	0.00496528335487013	6	59	6.96350624001893	54.7684968930564	PPP3CA;PPP3CB;PPP3R1;PRKCB;MAPK1;RAC1
18915	GO_Biological_Process_2021	7	retrograde vesicle-mediated transport	Golgi to endoplasmic reticulum (GO:0006890)	9.53124865519969e-05	0.0049675735565318	13	85	3.91018834534193	36.2018912201684	COPB2;PITPNB;RAB1B;HTT;COPZ1;ARCN1;GOLPH3;KIF2A;RER1;SEC22B;ARF5;ERGIC1;COPE
79097	GO_Biological_Process_2021	9	positive regulation of proteasomal protein catabolic process (GO:1901800)	0.000304301724642704	0.00496956195830292	10	86	4.19943453675511	34.004882667273	GSK3B;ZYG11B;GSK3A;PSMC5;ZER1;SUMO1;PSMC3;PSMC2;STUB1;RBX1
81933	Reactome_2016	9	Metabolism of amino acids and derivatives Homo sapiens R-HSA-71291	0.000302644210250187	0.00496956195830292	23	335	2.3750378984754	19.244819671284	PSMD12;SARS;ASNS;PDHB;OAZ2;PSMA7;AZIN1;PSMD8;PSMB6;PSMA6;PSMA3;PSMC5;PSMB5;PSMA1;PSMC3;PSMC1;PSMC2;NDUFAB1;OGDH;RPL27;DLAT;RPL15;DLD
81934	Reactome_2016	9	Downstream signaling events of B Cell Receptor (BCR) Homo sapiens R-HSA-1168372	0.000304165116839306	0.00496956195830292	16	192	2.91531340112308	23.6080325851769	GSK3B;PSMD12;GSK3A;FBXW11;PSMA7;PSMD8;PSMB6;PSMA6;PSMA3;PSMC5;PSMB5;PSMA1;PSMC3;PSMC1;PSMC2;GRB2
18916	GO_Biological_Process_2021	7	modification-dependent protein catabolic process (GO:0019941)	9.72568039011497e-05	0.0050192138797613	22	201	2.67410261349772	24.703776073754	ANAPC16;PPP1R11;UBE3C;PSMD14;UBR4;UBE4B;ARRB1;RNF6;TRPC4AP;RC3H2;HERPUD1;BAG6;COPS3;OS9;PSMD3;RLIM;TRIP12;ANAPC5;BIRC6;RBBP6;ARIH1;PCYOX1
82825	KEGG_2021_Human	9	Thermogenesis	0.000316870024134133	0.00515703242027236	18	232	2.70102850702109	21.762237694508	NDUFA9;ATF2;COA3;NDUFA8;SMARCC2;NDUFB7;UQCRB;NDUFB4;NDUFB3;ACSL6;SMARCA2;NDUFS8;NDUFAB1;NDUFS4;GRB2;COX14;NDUFS1;PRKACA
73891	GO_Biological_Process_2021	13	regulation of peptidyl-threonine phosphorylation (GO:0010799)	0.000401976967775987	0.00516245245678741	5	39	9.02619485294118	70.5768624732821	APP;MAPK1;CALM3;CALM1;CALM2
73892	GO_Biological_Process_2021	13	positive regulation of protein phosphorylation (GO:0001934)	0.00040415913694789	0.00517239202093937	16	371	2.81799535074525	22.0189754973193	APP;PRNP;HSP90AA1;HSP90AB1;CD81;MT3;PINK1;RACK1;ENPP2;NPTN;MAPK1;CALM3;RAC1;CALM1;CALM2;PFN2
57226	Reactome_2016	25	Cell surface interactions at the vascular wall Homo sapiens R-HSA-202733	0.000219544569069779	0.00524864690706354	5	101	10.0101132686084	84.3247467017395	CD74;FCER1G;SELPLG;ITGAX;SLC7A11
61258	GO_Biological_Process_2021	15	response to calcium ion (GO:0051592)	0.000141467376005362	0.00529515678327046	8	107	5.7647015610652	51.0950946233135	MEF2A;SYT5;RYR2;DMTN;HOMER1;KCNIP2;CPNE6;SYT13
81935	Reactome_2016	9	MHC class II antigen presentation Homo sapiens R-HSA-2132295	0.000327510045552276	0.0053119437525191	11	103	3.8191585084941	30.6448966693159	DYNC1H1;DYNC1LI2;ACTR1A;SEC23A;ACTR1B;DCTN3;AP1B1;AP2S1;AP2A1;KIF3C;AP2B1
63151	Reactome_2016	15	RHO GTPases Activate WASPs and WAVEs Homo sapiens R-HSA-5663213	0.000144111913400685	0.00532688645382986	5	36	11.421443490369	101.021758340839	ACTR3;ABI2;ARPC2;WIPF3;BAIAP2
63682	KEGG_2021_Human	15	Yersinia infection	0.000147915893167851	0.00532688645382986	9	137	5.02683052007299	44.3309484566793	ACTR3;ARPC2;ROCK2;GNAQ;WIPF3;PTK2B;PIP5K1C;BAIAP2;ACTR3B
7242	GO_Biological_Process_2021	1	rRNA processing (GO:0006364)	5.26673077598342e-06	0.00535802077610046	30	173	2.75916802683398	33.5352061402232	DDX49;PRKDC;DDX47;WDR3;TSR3;NOL8;SNU13;NOC4L;PWP2;WDR43;EXOSC7;EXOSC5;MRPL1;NOB1;RIOK1;RRP12;DCAF13;EXOSC1;PELP1;UTP15;NOP14;UTP11;UTP4;TEX10;WDR75;DDX52;UTP18;TBL3;MPHOSPH10;NOL11
76858	KEGG_2021_Human	13	Long-term depression	0.000420827642019412	0.00536701364283784	6	60	6.83420411006618	53.1242313958118	PPP2CA;GNAO1;GRIA2;PRKCB;GNAS;MAPK1
61261	GO_Biological_Process_2021	15	peptidyl-serine modification (GO:0018209)	0.000152084394975645	0.00537977656512748	10	169	4.50572488308337	39.6101652012717	SRPK2;BRSK1;CAMK1D;PNCK;MAST3;ROCK2;CSNK1A1;PLK2;CAMK4;PRKCA
3069	Reactome_2016	6	SCF-beta-TrCP mediated degradation of Emi1 Homo sapiens R-HSA-174113	6.1097549825075e-05	0.0053910821082939	11	54	4.903402544266	47.5779051079117	FZR1;PSMD11;PSMD4;PSMB2;PSMD5;PSMD13;PSMB3;PSMC4;PSME3;BTRC;PSMB10
79098	GO_Biological_Process_2021	9	protein K48-linked ubiquitination (GO:0070936)	0.000334234189281923	0.00540250211753988	8	57	5.20082036109337	41.6256428532683	UBE2E3;CUL3;AMFR;UBE2E1;UBE3A;TRIM32;UBE2K;RBX1
18917	GO_Biological_Process_2021	7	positive regulation of filopodium assembly (GO:0051491)	0.000107035727139215	0.00546480620784909	7	26	7.94665477252453	72.6510824185361	NLGN1;RALA;TENM2;MIEN1;FMR1;PIK3R1;AGRN
22025	Reactome_2016	7	VEGFA-VEGFR2 Pathway Homo sapiens R-HSA-4420097	0.000107967295899754	0.00546480620784909	30	320	2.25834066725338	20.6269659369576	CYFIP1;SPTBN4;PSMD14;SRC;ARRB1;PIK3R1;PHB;RAP1B;PSMD6;PSMD7;PSMD2;AKT3;PSMD3;AKT1;PSMD1;ITGAV;FYN;WASF3;PDPK1;PPP2R5A;BRAF;PPP2R5C;MTOR;PPP5C;PSMC6;PIK3CA;PSMA2;AKAP9;KRAS;CRK
31	GO_Biological_Process_2021	6	regulation of phospholipid metabolic process (GO:1903725)	6.31474522258871e-05	0.00547909393813281	5	10	19.0904522613065	184.605399849824	DNAJC19;MTMR3;ABCA3;MTMR4;PHB2
18918	GO_Biological_Process_2021	7	response to endoplasmic reticulum stress (GO:0034976)	0.000109741636514871	0.00550171404394553	15	110	3.42309308047771	31.2096462565438	PDIA3;BCAP31;UBA5;CCDC47;DERL1;PIK3R1;HERPUD1;TMCO1;BAG6;OS9;TMEM33;UFC1;DNAJB9;P4HB;UBXN6
18919	GO_Biological_Process_2021	7	RNA splicing (GO:0008380)	0.000111067641783099	0.00551566100326633	14	98	3.61123766135156	32.8816592420872	FUS;NONO;WBP4;ZCRB1;PRPF8;SYNCRIP;DDX39B;TRA2B;DHX15;LUC7L3;PPIG;SRSF7;BCAS2;SNRPB
55958	GO_Biological_Process_2021	25	innate immune response (GO:0045087)	0.000234825572986817	0.00551670475840964	8	302	5.33278911564626	44.5643458178562	IFITM3;CX3CR1;CD74;TYROBP;FCER1G;CLEC7A;CYBA;TREM2
57227	Reactome_2016	25	Adaptive Immune System Homo sapiens R-HSA-1280218	0.000236123549970841	0.00551670475840964	13	762	3.49742112290071	29.2075072025064	CTSA;KL;CD74;ITGB5;CYBA;TREM2;CTSS;PSMB8;TYROBP;CTSL;CTSH;FCGR2B;LAIR1
63683	KEGG_2021_Human	15	Pathways of neurodegeneration	0.000157847065679235	0.00552293156979846	18	475	2.86263985797448	25.0592170570609	CAMK2B;RYR2;CHRM1;CSNK1A1;PRKCA;GRIN2B;GRIN2A;GRM5;KLC2;APC;DLG4;GNAQ;HAP1;PLCB1;CAMK2G;STX1A;GRIA3;SNCA
57228	Reactome_2016	25	MHC class II antigen presentation Homo sapiens R-HSA-2132295	0.000240578764357869	0.00555763976988515	5	103	9.8048345551813	81.6984213434441	CTSA;CD74;CTSL;CTSH;CTSS
13343	GO_Biological_Process_2021	5	ubiquitin-dependent protein catabolic process (GO:0006511)	6.82325825502472e-06	0.00556339580776248	39	354	2.32816820276498	27.69396459311	UBXN2B;ZFAND2A;UBE2D1;TNFAIP1;RCHY1;FBXO22;RMND5B;SHARPIN;KAT5;HECTD3;CDC27;MVB12B;ARIH2;ZSWIM8;FEM1C;PSMF1;RNF150;TBL1X;UBQLN4;FEM1A;SYVN1;FBXL17;RC3H1;WWP1;UBE4A;BFAR;PSMA5;CUL4A;NPLOC4;PSMA4;GID4;KCTD10;DDIT3;GID8;PSME1;UBAP1;ANAPC4;RNF166;ANAPC1
13344	GO_Biological_Process_2021	5	histone mRNA metabolic process (GO:0008334)	7.04482103008997e-06	0.00556339580776248	9	28	8.78308785662787	104.195684346881	UPF1;EXOSC4;NCBP1;CPSF3;CPSF2;LSM1;SNRPF;MTPAP;DCP2
16631	Reactome_2016	5	Organelle biogenesis and maintenance Homo sapiens R-HSA-1852241	5.92092833269612e-06	0.00556339580776248	37	326	2.40599305173602	28.960980007653	GFM1;ALAS1;PRKAA2;ARL6;CHD9;CETN2;MRPL19;MRPL16;MRPL38;PRKAG1;MRPL37;MRPL35;MRPL10;MRPL55;KIF3B;PDE6D;TBL1X;TNPO1;IFT57;PPARGC1A;BBS4;RAB8A;NCOA2;NCOA6;RAB3IP;TUBG1;MRPL45;MRPL21;MRPS5;LZTFL1;MRPS18C;HCFC1;MRPL50;IFT81;TFAM;IFT27;EXOC1
45194	Reactome_2016	4	Processing of Capped Intron-Containing Pre-mRNA Homo sapiens R-HSA-72203	4.7408701772495e-06	0.00558379689476446	28	193	2.86113069377271	35.0754304948869	SLBP;U2AF1;SART1;PCF11;MAGOH;NUP88;POLR2H;RANBP2;SF3A3;CPSF7;CPSF1;NUP133;GPKOW;WTAP;ALYREF;THOC1;THOC3;THOC2;PLRG1;LSM8;PHF5A;PRPF6;NUP50;PRPF31;SRSF4;SNRPA1;RBMX;SUGP1
46355	KEGG_2021_Human	4	Spliceosome	4.03821242254981e-06	0.00558379689476446	24	150	3.20660591280537	39.8251104984226	SF3A3;RBM17;AQR;PRPF38B;PRPF38A;CCDC12;ALYREF;THOC1;THOC3;U2AF1;THOC2;PLRG1;LSM8;SART1;PRPF6;PRPF18;PHF5A;MAGOH;SRSF4;SNRPA1;PRPF31;SMNDC1;RBMX;RBM22
55959	GO_Biological_Process_2021	25	positive regulation of cell population proliferation (GO:0008284)	0.000247771524446579	0.00560180277795648	10	474	4.27251935256861	35.4747431758971	CSF1R;CD74;GRN;CLEC7A;S100A6;IGF2;ITGAX;CTSH;TGFBR1;TGFBR2
76031	Reactome_2016	13	Signalling by NGF Homo sapiens R-HSA-166520	0.000440842467630712	0.0056028179363585	18	450	2.61169923995657	20.1801376586785	YWHAE;MAGED1;YWHAB;CAMK2A;RTN4;DNM1;PPP2CA;PRKAR1B;UBB;PRKAR1A;UBC;NEFL;MAPK1;RAC1;CALM1;PRKACB;SPTAN1;SPTBN1
22958	BioCarta_2016	7	NFAT and Hypertrophy of the heart Homo sapiens h nfatPathway	0.000116284350999526	0.00566778540427318	9	44	5.55434395728846	50.3194239186627	HDAC5;MAPK8;CREBBP;PIK3CA;PDPK1;AKT1;PIK3R1;ADSS;CAMKK1
23107	KEGG_2021_Human	7	Vasopressin-regulated water reabsorption	0.000116284350999526	0.00566778540427318	9	44	5.55434395728846	50.3194239186627	DCTN6;DCTN5;DYNC1I2;DYNC1LI1;RAB5B;RAB5C;DCTN4;ARHGDIG;DYNC1I1
76032	Reactome_2016	13	Negative regulation of MAPK pathway Homo sapiens R-HSA-5675221	0.000453351256508881	0.0057221964438389	5	40	8.76785714285714	67.5023585025569	PPP2CA;UBB;YWHAB;UBC;MAPK1
76696	BioCarta_2016	13	ChREBP regulation by carbohydrates and cAMP Homo sapiens h chrebpPathway	0.000453351256508881	0.0057221964438389	5	40	8.76785714285714	67.5023585025569	PRKAR1B;PRKAR1A;GNB1;GNAS;PRKACB
32	GO_Biological_Process_2021	6	anaphase-promoting complex-dependent catabolic process (GO:0031145)	6.70525638557786e-05	0.0057225515972653	14	84	3.83975659229209	36.9001902939587	PSMD11;PSMD13;PSMB10;FBXO31;FZR1;PSMD4;PSMB2;PSMD5;PSMB3;PSMC4;PSME3;CDC16;BUB3;ANAPC2
76859	KEGG_2021_Human	13	Fluid shear stress and atherosclerosis	0.000456657813316978	0.00574419228874404	9	139	4.28201071080818	32.935411735179	HSP90AA1;HSP90AB1;CTNNB1;CALM3;RAC1;CALM1;CALM2;ACTB;ACTG1
61262	GO_Biological_Process_2021	15	neuron projection development (GO:0031175)	0.000167443213687866	0.00579569575119613	10	171	4.44929811389439	38.6860521710432	LGI1;EPHA4;DLG4;TAOK1;MINK1;PPP1R9A;DBN1;CDK16;GAS7;SHANK1
47573	GO_Biological_Process_2021	10	aerobic respiration (GO:0009060)	0.000193426567213962	0.00582050508243141	5	21	11.4453860640301	97.8650624640621	NDUFS7;MDH2;UQCRC1;UQCRC2;SDHB
50061	Reactome_2016	10	Nef-mediates down modulation of cell surface receptors by recruiting them to clathrin adapters Homo sapiens R-HSA-164938	0.000193426567213962	0.00582050508243141	5	21	11.4453860640301	97.8650624640621	ARF1;AP1S1;AP2A2;B2M;AP2M1
50062	Reactome_2016	10	RHO GTPases activate PAKs Homo sapiens R-HSA-5627123	0.000193426567213962	0.00582050508243141	5	21	11.4453860640301	97.8650624640621	CDC42;PPP1CB;MYL6;PAK1;MYL12B
10904	Reactome_2016	1	RNA Polymerase I	RNA Polymerase III	and Mitochondrial Transcription Homo sapiens R-HSA-504046	6.73764559329229e-06	0.00587522695735088	23	116	3.24526515151515	38.6439684120006	POU2F1;TBP;BRF2;GTF3C5;POLR3GL;CBX3;H2AFX;TFB2M;POLRMT;GTF2H4;TAF1D;ZNRD1;TAF1B;ERCC3;SNAPC2;POLR1A;POLR3D;POLR3E;ERCC2;POLR3F;ERCC6;PTRF;POLR2L
81936	Reactome_2016	9	Nef-mediates down modulation of cell surface receptors by recruiting them to clathrin adapters Homo sapiens R-HSA-164938	0.000365537721673595	0.00588838996546309	5	21	9.92264344262295	78.5292000758413	AP1B1;AP2S1;ATP6V1H;AP2A1;AP2B1
22026	Reactome_2016	7	Regulation of TP53 Degradation Homo sapiens R-HSA-6804757	0.000121965431833889	0.0058901470933357	8	35	6.39550863080275	57.6348713544197	USP7;PDPK1;AKT3;USP2;CCNG1;AKT1;PPP2R5C;MTOR
33	GO_Biological_Process_2021	6	regulation of cell cycle phase transition (GO:1901987)	7.10704273586237e-05	0.00593470198399926	15	95	3.60152284263959	34.4011672046495	CDKN1B;PSMD11;PSMD13;PSMB10;FZR1;PSMD4;PSMB2;PSMD5;PSMB3;PSMC4;PSME3;CDC16;BUB3;BTRC;ANAPC2
34	GO_Biological_Process_2021	6	regulation of gene silencing by RNA (GO:0060966)	7.2958303299261e-05	0.00593470198399926	11	55	4.79170879676441	45.6440089730728	IPO8;SEC13;POM121;POLR2A;POLR2C;TPR;AGO2;POLR2E;POLR2I;POLR2J;TNRC6A
35	GO_Biological_Process_2021	6	regulation of posttranscriptional gene silencing (GO:0060147)	7.2958303299261e-05	0.00593470198399926	11	55	4.79170879676441	45.6440089730728	IPO8;SEC13;POM121;POLR2A;POLR2C;TPR;AGO2;POLR2E;POLR2I;POLR2J;TNRC6A
55962	GO_Biological_Process_2021	25	protein processing (GO:0016485)	0.000274962222039309	0.00593653429339964	5	106	9.51215995385946	77.9890279834251	SRGN;CTSL;CTSH;CTSS;VSIR
22027	Reactome_2016	7	Signaling by the B Cell Receptor (BCR) Homo sapiens R-HSA-983705	0.0001245843000841	0.0059619250512973	24	233	2.50025356646749	22.4785996016293	PSMD14;PDPK1;SRC;CUL1;TSC2;PPP2R5A;PTPN11;PIK3R1;PPP2R5C;MTOR;TNRC6C;PSMD6;PSMD7;PSMC6;PIK3CA;PSMA2;PSMD2;AKT3;PSMD3;AKT1;PSMD1;PIP4K2B;FYN;KRAS
18920	GO_Biological_Process_2021	7	cytoplasmic translational initiation (GO:0002183)	0.000127329736319706	0.0060304703320856	6	19	9.94703941656538	89.2123156729581	MCTS1;EIF3M;DENR;EIF3A;EIF4B;EIF4G1
23108	KEGG_2021_Human	7	Spliceosome	0.000128307879406077	0.0060304703320856	18	150	2.96068233825671	26.5309049942047	SF3B5;RBM25;FUS;SF3B6;SRSF1;CWC15;PRPF8;HNRNPM;SNW1;DDX39B;PUF60;TRA2B;DHX15;SNRNP200;SRSF6;SRSF7;BCAS2;SNRPB
68318	Reactome_2016	26	Extracellular matrix organization Homo sapiens R-HSA-1474244	1.83790057592207e-05	0.00604209814334381	9	283	6.71338959854015	73.2048245119483	ADAMTS4;EFEMP1;LAMA2;PCOLCE2;COL8A2;SERPINH1;COL8A1;PCOLCE;COL9A3
3070	Reactome_2016	6	APC/C-mediated degradation of cell cycle proteins Homo sapiens R-HSA-174143	7.66341622072715e-05	0.00604480982501599	14	85	3.7854755306688	35.8729362125084	PSMD11;PSMD13;PSMB10;FZR1;PSMD4;PSMB2;PSMD5;PSMB3;PSMC4;PSME3;CDC16;BUB3;BTRC;ANAPC2
3071	Reactome_2016	6	Regulation of mitotic cell cycle Homo sapiens R-HSA-453276	7.66341622072715e-05	0.00604480982501599	14	85	3.7854755306688	35.8729362125084	PSMD11;PSMD13;PSMB10;FZR1;PSMD4;PSMB2;PSMD5;PSMB3;PSMC4;PSME3;CDC16;BUB3;BTRC;ANAPC2
36	GO_Biological_Process_2021	6	intracellular protein transport (GO:0006886)	7.9224740602301e-05	0.00615588059068028	34	336	2.17916443859433	20.578333408163	IPO13;IPO11;POM121;RABGAP1;STX16;CSE1L;SNX13;HIKESHI;PHB2;PKD1;IPO4;GGA1;SNX1;IPO8;GGA3;TBC1D30;TPR;RAB24;TLK1;EVI5L;EVI5;TMED5;TBC1D10B;SNX6;SEC13;RANBP3;SYNRG;SURF4;XPO7;STAM;FAM91A1;IFT22;RAB3GAP2;ARF6
73897	GO_Biological_Process_2021	13	glucose metabolic process (GO:0006006)	0.000502910769325457	0.00615612548974006	6	62	6.58945364979848	50.0475449225326	TPI1;MDH1;GAA;ALDOC;ENO2;ALDOA
73898	GO_Biological_Process_2021	13	axon guidance (GO:0007411)	0.000508989105480814	0.00615612548974006	11	203	3.55482019639066	26.956499960081	GAP43;NRXN1;BSG;CHN1;KIF5A;NPTN;MAPK1;RAC1;SPTAN1;SCN1B;SPTBN1
73899	GO_Biological_Process_2021	13	carbohydrate catabolic process (GO:0016052)	0.000509518690139117	0.00615612548974006	5	41	8.52387152777778	64.6283691672686	TPI1;PKM;ALDOC;ENO2;ALDOA
73900	GO_Biological_Process_2021	13	gluconeogenesis (GO:0006094)	0.000509518690139117	0.00615612548974006	5	41	8.52387152777778	64.6283691672686	TPI1;MDH1;ALDOC;ENO2;ALDOA
76860	KEGG_2021_Human	13	Viral carcinogenesis	0.000508989105480814	0.00615612548974006	11	203	3.55482019639066	26.956499960081	YWHAE;HNRNPK;PKM;YWHAQ;YWHAB;MAPK1;RAC1;PRKACB;YWHAZ;YWHAG;YWHAH
88885	GO_Biological_Process_2021	30	anterograde trans-synaptic signaling (GO:0098916)	6.68652201978586e-05	0.00618980895545891	6	244	9.74048442906574	93.6336365528719	GABRQ;GLRA3;PNOC;SNCG;HCRT;SLC18A2
79099	GO_Biological_Process_2021	9	transcription-coupled nucleotide-excision repair (GO:0006283)	0.000389629445881178	0.00625520357862122	9	73	4.48352413366337	35.1970741108286	DDB1;COPS6;COPS5;GPS1;COPS2;COPS7A;PRPF19;GTF2H5;RBX1
76861	KEGG_2021_Human	13	Serotonergic synapse	0.000520643244273806	0.00626991028268095	8	113	4.70362024936157	35.5614645603851	GNAO1;APP;GNG3;PRKCB;GNB1;GNAS;MAPK1;PRKACB
22028	Reactome_2016	7	Signaling by EGFR Homo sapiens R-HSA-177929	0.000134683287721532	0.00627409581031987	32	355	2.1640146878825	19.2869638788482	SPTBN4;PSMD14;SRC;ARRB1;PIK3R1;PHB;RAP1B;PSMD6;PSMD7;PSMD2;AKT3;PSMD3;AKT1;PSMD1;PIP4K2B;FYN;PDPK1;ADAM10;TSC2;PPP2R5A;BRAF;PTPN11;PPP2R5C;MTOR;TNRC6C;PPP5C;PSMC6;PIK3CA;PSMA2;HGS;AKAP9;KRAS
45195	Reactome_2016	4	RNA Polymerase II Transcription Homo sapiens R-HSA-73857	6.41988800163083e-06	0.00630112007360066	21	124	3.42728886105021	40.977042232558	SLBP;CPSF7;RNGTT;CCNT1;CPSF1;TAF13;GTF2B;ALYREF;THOC1;THOC3;U2AF1;THOC2;LSM11;PCF11;MAGOH;SRSF4;TAF6;POLR2H;MNAT1;TAF9B;TAF1
22029	Reactome_2016	7	Translation Homo sapiens R-HSA-72766	0.000139727825296913	0.00645199361721886	18	151	2.93826671943015	26.0795092736724	SRP19;SSR4;SSR2;RPN1;SSR3;DDOST;SRP9;SPCS2;EIF3M;SRP72;EIF3L;EIF3G;ETF1;EIF3E;EIF4B;EIF3A;EIF4G1;EIF3B
18921	GO_Biological_Process_2021	7	gene expression (GO:0010467)	0.000141841322187726	0.00645454334553079	32	356	2.15722078667815	19.1147053432655	FYTTD1;MRPS14;MRPS33;MRPS12;SRSF1;DTX1;MRPL13;HSPD1;MRPL41;SYNCRIP;NXF1;ATXN1;POLR2F;POLR2G;RBM5;AGFG1;ABCF1;CHTOP;MRPS18A;MRPL28;MRPS21;MRPS7;MRPS6;THOC7;HNRNPL;MRPL52;PPP5C;GOLPH3;DDX39B;SRSF6;SRSF7;EIF4G1
22030	Reactome_2016	7	Signaling by SCF-KIT Homo sapiens R-HSA-1433557	0.000142235377675071	0.00645454334553079	30	325	2.21947382909277	19.6601597328667	SPTBN4;PSMD14;SRC;ARRB1;PIK3R1;PHB;RAP1B;PSMD6;PSMD7;PSMD2;AKT3;PSMD3;AKT1;PSMD1;PIP4K2B;FYN;PDPK1;TSC2;PPP2R5A;BRAF;PTPN11;PPP2R5C;MTOR;TNRC6C;PPP5C;PSMC6;PIK3CA;PSMA2;AKAP9;KRAS
76034	Reactome_2016	13	Platelet homeostasis Homo sapiens R-HSA-418346	0.000539119920366607	0.0064712008742044	7	87	5.39170597484277	40.5756743473507	PPP2CA;GNG3;GNB1;GNAS;ATP2A2;ATP2B1;CALM1
76035	Reactome_2016	13	G2/M Transition Homo sapiens R-HSA-69275	0.000550264152796156	0.00658345352840483	10	173	3.80017528483786	28.5207415778081	YWHAE;PPP2CA;HSP90AA1;HSP90AB1;TUBA1A;UBB;UBC;TUBA4A;YWHAG;PAFAH1B1
76036	Reactome_2016	13	RHO GTPases Activate Formins Homo sapiens R-HSA-5663220	0.000552177221224471	0.00658489264142039	8	114	4.6590083923576	34.9502107528096	PPP2CA;RPS27;RAC1;ACTB;ZWINT;ACTG1;PFN2;PAFAH1B1
73901	GO_Biological_Process_2021	13	receptor-mediated endocytosis (GO:0006898)	0.000561415269616849	0.00664341076190462	9	143	4.15333931607784	31.0879511820009	HSP90AA1;SPARC;HSPH1;CD81;CLTC;CANX;APOE;SNAP91;DNM1
73902	GO_Biological_Process_2021	13	neuron development (GO:0048666)	0.000561415269616849	0.00664341076190462	9	143	4.15333931607784	31.0879511820009	APP;GPM6A;MAP2;STMN2;PLP1;STMN3;APOE;NCDN;GPM6B
55970	GO_Biological_Process_2021	25	regulation of interleukin-6 production (GO:0032675)	0.000326462935011408	0.00664562172656885	5	110	9.14794267221452	73.4323117918997	CD74;TYROBP;CLEC7A;CYBA;TREM2
18922	GO_Biological_Process_2021	7	negative regulation of G2/M transition of mitotic cell cycle (GO:0010972)	0.000148103782467172	0.00666340436672816	11	66	4.32531214528944	38.1388606812569	PSMD6;PSMD7;PSMC6;PSMD14;PSMA2;PSMD2;FHL1;PSMD3;VPS4A;CUL1;PSMD1
18923	GO_Biological_Process_2021	7	RNA processing (GO:0006396)	0.000149999796262004	0.00666780933272942	20	179	2.73339680341584	24.0672216133798	CPSF6;FUS;NONO;SRSF1;WBP4;HNRNPR;ZCRB1;PRPF8;HNRNPL;SYNCRIP;ATXN1;DDX39B;DHX15;LUC7L3;PPIG;AURKAIP1;SRSF7;BCAS2;RBM5;SNRPB
22031	Reactome_2016	7	Regulation of TP53 Expression and Degradation Homo sapiens R-HSA-6806003	0.000150735051404787	0.00666780933272942	8	36	6.16677440206852	54.2675338841916	USP7;PDPK1;AKT3;USP2;CCNG1;AKT1;PPP2R5C;MTOR
18924	GO_Biological_Process_2021	7	SCF-dependent proteasomal ubiquitin-dependent protein catabolic process (GO:0031146)	0.000153948264568765	0.00671424394536141	13	89	3.70361056224178	32.5136043815431	FBXW5;PSMD14;FBXO2;CUL1;PSMD6;PSMD7;PSMC6;PSMA2;PSMD2;PSMD3;PSMD1;FBXL3;FBXL5
22032	Reactome_2016	7	Protein folding Homo sapiens R-HSA-391251	0.000154335774579926	0.00671424394536141	14	101	3.4861623857775	30.5958857509463	CCT3;FBXW5;CSNK2A1;VBP1;ARL2;TBCB;TBCA;CSNK2B;LONP2;PFDN1;FBXL3;PFDN2;FBXL5;PFDN6
57741	GWAS_Catalog_2019	25	Monocyte percentage of white cells	0.000333252006183119	0.0067173149481617	6	171	7.03279857397504	56.3088864942434	CX3CR1;CSF1R;CD52;TSPO;IRF8;FCGR2B
76698	BioCarta_2016	13	Actions of Nitric Oxide in the Heart Homo sapiens h no1Pathway	0.000570760442916469	0.00671924072702625	5	42	8.29307432432432	61.9371654073212	HSP90AA1;PRKAR1B;PRKAR1A;GNB1;PRKACB
79100	GO_Biological_Process_2021	9	chromosome organization (GO:0051276)	0.000420237589854472	0.00672380143767156	11	106	3.69797838968282	28.7506367768914	DDB1;COPS6;COPS5;COPS2;GPS1;SETD7;NUCKS1;COPS7A;ZBTB7A;RAD23B;RBX1
76862	KEGG_2021_Human	13	Gap junction	0.00057769277065227	0.00677912315209517	7	88	5.32486994331858	39.7047243028451	TUBA1A;TUBB2A;PRKCB;GNAS;MAPK1;PRKACB;TUBA4A
63684	KEGG_2021_Human	15	Long-term depression	0.00020075655674371	0.00680247743324213	6	60	7.88728439630967	67.1477453574664	GNAQ;CACNA1A;PRKCA;PLCB1;GNAI1;GRIA3
50970	KEGG_2021_Human	10	Phagosome	0.000234336343808305	0.00685835066501977	13	152	3.4557822193488	28.8860303663011	ATP6V0B;ATP6V1G2;ATP6AP1;TUBB4B;TUBB4A;TUBA1B;LAMP1;CALR;ATP6V0D1;ATP6V0E2;ATP6V1D;ATP6V1C1;ATP6V0A1
79101	GO_Biological_Process_2021	9	RNA processing (GO:0006396)	0.000437820868049725	0.00695811956739429	15	179	2.93003048780488	22.6599788588689	DDX17;IVNS1ABP;MBNL1;SF3B2;ELAVL4;ADAR;SFPQ;HNRNPH1;HNRNPD;SRSF5;HNRNPC;PRKACA;TARDBP;SF3B1;SRSF11
81937	Reactome_2016	9	Cytokine Signaling in Immune system Homo sapiens R-HSA-1280215	0.000437755207692594	0.00695811956739429	35	620	1.93928676687297	14.9981543008054	EIF4A1;PSMD12;CAMK2D;CUL3;ADAR;PSMA7;PSMD8;TRIM8;PSMB6;SPRED1;PSMB5;SUMO1;PRKACA;EIF4E;JAK1;KPNA1;MAP2K4;MAP2K2;FBXW11;UBE2E1;DUSP8;RBX1;PSMA6;PSMA3;PSMC5;PSMA1;PSMC3;PTPRA;PSMC1;PSMC2;TRIM35;UBE2N;PIN1;GRB2;EIF4G3
76037	Reactome_2016	13	Mitotic G2-G2/M phases Homo sapiens R-HSA-453274	0.000601874591238546	0.00704039927904197	10	175	3.75372775372775	27.835623468676	YWHAE;PPP2CA;HSP90AA1;HSP90AB1;TUBA1A;UBB;UBC;TUBA4A;YWHAG;PAFAH1B1
81938	Reactome_2016	9	S Phase Homo sapiens R-HSA-69242	0.0004452821545168	0.00705303104947011	12	124	3.42448471926084	26.4260719744342	PSMD8;PSMB6;PSMA6;PSMD12;PSMA3;PSMC5;PSMB5;PSMA1;PSMC3;PSMC1;PSMC2;PSMA7
3072	Reactome_2016	6	MicroRNA (miRNA) biogenesis Homo sapiens R-HSA-203927	9.25670795016439e-05	0.00708682670419938	7	23	8.36404833836858	77.6817429112809	POLR2A;POLR2C;AGO2;POLR2E;DROSHA;POLR2I;POLR2J
18925	GO_Biological_Process_2021	7	reticulophagy (GO:0061709)	0.000166419324579852	0.00709764022672061	5	13	13.4582863585118	117.100548300331	TEX264;UBA5;RB1CC1;UFC1;ULK2
22033	Reactome_2016	7	Signaling by VEGF Homo sapiens R-HSA-194138	0.000167193652757096	0.00709764022672061	30	328	2.19677976922718	19.1039829249658	CYFIP1;SPTBN4;PSMD14;SRC;ARRB1;PIK3R1;PHB;RAP1B;PSMD6;PSMD7;PSMD2;AKT3;PSMD3;AKT1;PSMD1;ITGAV;FYN;WASF3;PDPK1;PPP2R5A;BRAF;PPP2R5C;MTOR;PPP5C;PSMC6;PIK3CA;PSMA2;AKAP9;KRAS;CRK
22959	BioCarta_2016	7	B Cell Survival Pathway Homo sapiens h bcellsurvivalPathway	0.000166419324579852	0.00709764022672061	5	13	13.4582863585118	117.100548300331	PIK3CA;PDPK1;AKT1;PIK3R1;MTOR
18926	GO_Biological_Process_2021	7	peptidyl-threonine modification (GO:0018210)	0.000170154834031166	0.00716556037072048	11	67	4.24785146748824	36.8662607370823	MAPK8;CSNK2A1;PDPK1;TNKS;CSNK2B;DYRK1A;STK39;AKT1;CDC42BPB;HIPK3;MAP3K12
18927	GO_Biological_Process_2021	7	cellular protein localization (GO:0034613)	0.000176343556847504	0.00719591072283148	30	329	2.18931628242634	18.9224279762174	COPB2;CNTNAP2;RAB5B;RAB5C;SAR1B;PDCD6;RAB1B;ITSN1;USO1;VPS26A;VPS26B;DNAJC27;SNX27;ARFIP2;RAB28;TRIM23;SEC31A;TMED4;TBC1D9;WIPI2;COPZ1;ARCN1;REEP1;RRAGB;SNX17;HGS;ADPRH;ERP29;LAMTOR1;ARF5
22034	Reactome_2016	7	Downstream signaling of activated FGFR2 Homo sapiens R-HSA-5654696	0.000176343556847504	0.00719591072283148	30	329	2.18931628242634	18.9224279762174	SPTBN4;PSMD14;SRC;ARRB1;PIK3R1;PHB;RAP1B;PSMD6;PSMD7;PSMD2;AKT3;PSMD3;AKT1;PSMD1;PIP4K2B;FYN;PDPK1;TSC2;PPP2R5A;BRAF;PTPN11;PPP2R5C;MTOR;TNRC6C;PPP5C;PSMC6;PIK3CA;PSMA2;AKAP9;KRAS
22035	Reactome_2016	7	Downstream signaling of activated FGFR4 Homo sapiens R-HSA-5654716	0.000176343556847504	0.00719591072283148	30	329	2.18931628242634	18.9224279762174	SPTBN4;PSMD14;SRC;ARRB1;PIK3R1;PHB;RAP1B;PSMD6;PSMD7;PSMD2;AKT3;PSMD3;AKT1;PSMD1;PIP4K2B;FYN;PDPK1;TSC2;PPP2R5A;BRAF;PTPN11;PPP2R5C;MTOR;TNRC6C;PPP5C;PSMC6;PIK3CA;PSMA2;AKAP9;KRAS
22036	Reactome_2016	7	Downstream signaling of activated FGFR3 Homo sapiens R-HSA-5654708	0.000176343556847504	0.00719591072283148	30	329	2.18931628242634	18.9224279762174	SPTBN4;PSMD14;SRC;ARRB1;PIK3R1;PHB;RAP1B;PSMD6;PSMD7;PSMD2;AKT3;PSMD3;AKT1;PSMD1;PIP4K2B;FYN;PDPK1;TSC2;PPP2R5A;BRAF;PTPN11;PPP2R5C;MTOR;TNRC6C;PPP5C;PSMC6;PIK3CA;PSMA2;AKAP9;KRAS
64440	GO_Biological_Process_2021	14	maintenance of blood-brain barrier (GO:0035633)	4.57171592825736e-06	0.00721873945071838	6	30	16.847602739726	207.151753999045	ITGB1;SLC12A2;CLDN5;GJA1;JAM3;TJP2
55972	GO_Biological_Process_2021	25	regulation of cell migration (GO:0030334)	0.000369775328084054	0.0072405530908649	9	408	4.44133059922534	35.0981256275453	CSF1R;CD74;GRN;GPNMB;CLEC7A;ITGAX;CTSH;VSIR;TGFBR1
76040	Reactome_2016	13	Iron uptake and transport Homo sapiens R-HSA-917937	0.000637363449660232	0.00731573734563135	5	43	8.07442434210526	59.4129910024888	ATP6V1A;SLC22A17;FTH1;ATP6V1B2;ATP6V1E1
76699	BioCarta_2016	13	Activation of Csk by cAMP-dependent Protein Kinase Inhibits Signaling through the T Cell Receptor Homo sapiens h CSKPathway	0.000637363449660232	0.00731573734563135	5	43	8.07442434210526	59.4129910024888	PRKAR1B;PRKAR1A;GNB1;GNAS;PRKACB
84336	GO_Biological_Process_2021	12	positive regulation of cell projection organization (GO:0031346)	4.53689065089295e-05	0.00738865048859709	10	117	5.29269944467019	52.9306123572096	ROBO2;RELN;PLXND1;BDNF;LRRC7;PLPPR5;PLXNA2;RAPGEF2;PLXNC1;PLXNA4
37	GO_Biological_Process_2021	6	macroautophagy (GO:0016236)	9.80109884380328e-05	0.00739485805519418	17	120	3.17286096652806	29.2868740929669	ATG3;MTMR3;TSG101;VTA1;EI24;VPS4B;CSNK2A2;VPS37A;STAM;ATG13;ATG12;VAMP7;LIX1;FUNDC1;ATG4B;CHMP3;VPS39
47577	GO_Biological_Process_2021	10	autophagosome maturation (GO:0097352)	0.000255793548899064	0.00743541383976666	6	34	7.85822102425876	64.9964453660279	GABARAPL2;VCP;MAP1LC3B;MAP1LC3A;UBQLN1;GABARAP
22037	Reactome_2016	7	PI3K Cascade Homo sapiens R-HSA-109704	0.000187499001423544	0.00759226725764259	12	79	3.87537313432836	33.2574331641337	PIK3CA;PDPK1;RRAGB;AKT1;TSC2;PTPN11;PIK3R1;LAMTOR1;EIF4B;MTOR;EIF4G1;LAMTOR5
35514	GO_Biological_Process_2021	0	recombinational repair (GO:0000725)	1.51460159768995e-05	0.00759320929770545	18	79	3.70650269504179	41.1339256536041	SWSAP1;FEN1;AP5Z1;NSMCE1;RPA2;INO80;SAMHD1;RAD52;ZFYVE26;RAD50;RECQL5;SLX4;ERCC4;RFWD3;RPA3;NABP1;ERCC5;RHNO1
35515	GO_Biological_Process_2021	0	response to ionizing radiation (GO:0010212)	1.57609141331837e-05	0.00759320929770545	17	72	3.88108843537415	42.9169884845941	IKBIP;XRCC4;GADD45A;BRAT1;DCUN1D3;EYA3;LIG4;INO80;SIRT1;MRNIP;RFWD3;UIMC1;TRIM13;NABP1;RAD1;RHNO1;RAD9A
35516	GO_Biological_Process_2021	0	tRNA modification (GO:0006400)	1.58858769118665e-05	0.00759320929770545	16	65	4.09861402072726	45.2900131788265	PUS3;PUS10;ANKRD16;TYW5;PUS1;TYW3;WDR4;CDKAL1;PUS7;DUS2;CTU2;ALKBH1;TYW1;TRMT12;TRMT61A;TRMT61B
39139	Reactome_2016	0	tRNA modification in the nucleus and cytosol Homo sapiens R-HSA-6782315	1.61135685390419e-05	0.00759320929770545	12	39	5.57016949152542	61.4715487138359	DUS2;CTU2;TYW5;PUS1;TYW3;WDR4;TYW1;TRMT12;CDKAL1;TRMT11;PUS7;TRMT61A
79102	GO_Biological_Process_2021	9	MAPK cascade (GO:0000165)	0.000481885341207054	0.00760736325318869	21	303	2.39488860233541	18.291690593125	PSMD12;MAP2K2;FBXW11;CUL3;PSMA7;RBX1;PSMD8;PSMB6;PSMA6;PSMA3;PSMC5;SPRED1;PSMB5;RIT2;PSMA1;PSMC3;PTPRA;PSMC1;PSMC2;GRB2;JAK1
18928	GO_Biological_Process_2021	7	negative regulation of cell cycle G2/M phase transition (GO:1902750)	0.000189942543304886	0.00763250036608337	10	57	4.59810874704492	39.4002233545041	PSMD6;PSMD7;PSMC6;PSMD14;PSMA2;PSMD2;FHL1;PSMD3;CUL1;PSMD1
13345	GO_Biological_Process_2021	5	snRNA transcription by RNA polymerase II (GO:0042795)	1.10684377902182e-05	0.00763488818479604	14	70	4.6492133726647	53.0540936520166	CCNK;GTF2A2;CCNT2;ICE1;NCBP1;INTS3;TAF11;PHAX;RPRD2;GTF2F1;ELL2;CDK9;CDK7;POLR2B
13346	GO_Biological_Process_2021	5	snRNA transcription (GO:0009301)	1.31401416630327e-05	0.00763488818479604	14	71	4.56740671738343	51.3369150726039	CCNK;GTF2A2;CCNT2;ICE1;NCBP1;INTS3;TAF11;PHAX;RPRD2;GTF2F1;ELL2;CDK9;CDK7;POLR2B
16632	Reactome_2016	5	Metabolism of lipids and lipoproteins Homo sapiens R-HSA-556833	1.38113027944936e-05	0.00763488818479604	60	659	1.89502242838648	21.2053450479904	ALAS1;CERK;CHD9;ECI2;MED19;CCNC;CROT;MED16;GBA2;AACS;SMPD3;SPTLC1;MED10;OSBP;EP300;MLYCD;ARSA;NCOA2;CERS5;PCYT2;ACSL1;NCOA6;MED9;ELOVL6;MUT;ALDH3A2;GNPAT;MED24;SLC25A17;BDH1;PCCA;MED21;AGPS;PIK3C3;ABCG1;MTMR1;PRKAA2;ACACA;MTMR7;HSD11B1;PTPMT1;NEU1;KDSR;TBL1X;PPARGC1A;MBTPS1;SEC24B;CHKA;NFYB;IDH1;DDHD2;SYNJ2;COQ7;SGPP1;COQ5;FIG4;PIKFYVE;DHCR7;LPIN1;SEC24C
38	GO_Biological_Process_2021	6	regulation of organelle assembly (GO:1902115)	0.000105586419870685	0.00778172732594835	13	77	3.89703647416413	35.6811911135799	ATG3;PDCD6IP;MTMR3;RABGAP1;TSG101;STAM;RNF4;SENP6;TBC1D20;TRAPPC12;VPS11;EVI5;TBC1D10B
39	GO_Biological_Process_2021	6	regulation of gene silencing by miRNA (GO:0060964)	0.00010741977140343	0.00778172732594835	12	67	4.18365844681634	38.2334768309712	FXR1;IPO8;SEC13;POM121;POLR2A;POLR2C;TPR;AGO2;POLR2E;POLR2I;POLR2J;TNRC6A
40	GO_Biological_Process_2021	6	establishment of protein localization to mitochondrion (GO:0072655)	0.000107622813574391	0.00778172732594835	10	48	5.04040404040404	46.0535563374847	CHCHD4;DNAJC19;TIMM10B;GRPEL1;TIMM9;AIP;DNLZ;TIMM23;TIMM10;TOMM40L
41	GO_Biological_Process_2021	6	proteasome assembly (GO:0043248)	0.000110999201107125	0.00791591562963965	5	11	15.9078726968174	144.856890786419	PSMD11;PSMD4;PSMD13;PSMD5;OTUD6B
81940	Reactome_2016	9	Signaling by Interleukins Homo sapiens R-HSA-449147	0.000509314287794566	0.00798712737415584	25	392	2.19576963931095	16.6493031170929	PSMD12;CAMK2D;CUL3;PSMA7;PSMD8;PSMB6;SPRED1;PSMB5;PRKACA;JAK1;MAP2K4;MAP2K2;FBXW11;DUSP8;RBX1;PSMA6;PSMA3;PSMC5;PSMA1;PSMC3;PTPRA;PSMC1;PSMC2;UBE2N;GRB2
73907	GO_Biological_Process_2021	13	hexose biosynthetic process (GO:0019319)	0.000709620103843043	0.00806945709416563	5	44	7.86698717948718	57.0417995644822	TPI1;MDH1;ALDOC;ENO2;ALDOA
76863	KEGG_2021_Human	13	Vasopressin-regulated water reabsorption	0.000709620103843043	0.00806945709416563	5	44	7.86698717948718	57.0417995644822	NSF;GNAS;PRKACB;DYNLL2;VAMP2
55976	GO_Biological_Process_2021	25	regulated exocytosis (GO:0045055)	0.000437936236766042	0.00811168380892777	6	180	6.66599053414469	51.5510194138784	LGALS3BP;SRGN;CD63;PLEK;IGF2;CD9
73908	GO_Biological_Process_2021	13	protein stabilization (GO:0050821)	0.000717141535825838	0.00812981747249477	10	179	3.66413074105382	26.5291761983291	HSP90AA1;PINK1;HSP90AB1;RPL23;RPL11;ATP1B1;CLU;MT3;RTN4;PFN2
22038	Reactome_2016	7	Signaling by FGFR4 Homo sapiens R-HSA-5654743	0.000206537187341783	0.00817452446742214	30	332	2.16722238441327	18.3889471170211	SPTBN4;PSMD14;SRC;ARRB1;PIK3R1;PHB;RAP1B;PSMD6;PSMD7;PSMD2;AKT3;PSMD3;AKT1;PSMD1;PIP4K2B;FYN;PDPK1;TSC2;PPP2R5A;BRAF;PTPN11;PPP2R5C;MTOR;TNRC6C;PPP5C;PSMC6;PIK3CA;PSMA2;AKAP9;KRAS
22039	Reactome_2016	7	Downstream signaling of activated FGFR1 Homo sapiens R-HSA-5654687	0.000206537187341783	0.00817452446742214	30	332	2.16722238441327	18.3889471170211	SPTBN4;PSMD14;SRC;ARRB1;PIK3R1;PHB;RAP1B;PSMD6;PSMD7;PSMD2;AKT3;PSMD3;AKT1;PSMD1;PIP4K2B;FYN;PDPK1;TSC2;PPP2R5A;BRAF;PTPN11;PPP2R5C;MTOR;TNRC6C;PPP5C;PSMC6;PIK3CA;PSMA2;AKAP9;KRAS
61267	GO_Biological_Process_2021	15	positive regulation of neuron projection development (GO:0010976)	0.000251882915972488	0.00819001117692363	7	88	6.14832707103239	50.9483963119328	CAMK2B;CAMK1D;NTRK3;PTK2B;SERPINI1;CX3CL1;DBN1
81941	Reactome_2016	9	Apoptosis Homo sapiens R-HSA-109581	0.000525439446254824	0.00821099528932563	14	163	3.00733676534635	22.7092287522104	PSMD12;PSMA7;PSMD8;PSMB6;PSMA6;PSMA3;PSMC5;PSMB5;PSMA1;PSMC3;PSMC1;PSMC2;DNM1L;KPNA1
81942	Reactome_2016	9	Transcription-Coupled Nucleotide Excision Repair (TC-NER) Homo sapiens R-HSA-6781827	0.000527057130058064	0.00821099528932563	9	76	4.28210432983597	32.3221867928711	DDB1;COPS6;COPS5;GPS1;COPS2;COPS7A;PRPF19;GTF2H5;RBX1
42	GO_Biological_Process_2021	6	cellular protein localization (GO:0034613)	0.00011863164763822	0.00825668612520125	33	329	2.15640459487409	19.4927918703268	RABGAP1;STX16;WDR45B;SNX13;BICD1;GGA1;SNX1;GGA3;TBC1D30;RAB24;TLK1;DMD;EVI5L;EVI5;TMED5;TBC1D10B;SNX6;RIC3;SEC13;USP4;SYNRG;FAM91A1;ATG13;IFT22;RRAGC;RRAGD;UNC50;PIGK;RAB3GAP2;LAMTOR2;LAMTOR3;FERMT2;ARF6
3073	Reactome_2016	6	IGF1R signaling cascade Homo sapiens R-HSA-2428924	0.000122121558133019	0.00825668612520125	30	288	2.24670342843443	20.243906932984	PSMD11;PSMD13;IRS2;RASAL2;PSMB10;IGF1R;RAP1A;PSMD4;PSMB2;PSMD5;PSMB3;PPP2R5E;MARK3;BRAP;DAB2IP;PPP2R5B;PPP2R5D;GFRA4;RRAGC;RPS6KB1;PSMC4;PSME3;RASA1;RRAGD;LAMTOR2;TLN1;KBTBD7;LAMTOR4;LAMTOR3;FGFR1
3074	Reactome_2016	6	Signaling by Type 1 Insulin-like Growth Factor 1 Receptor (IGF1R) Homo sapiens R-HSA-2404192	0.000122121558133019	0.00825668612520125	30	288	2.24670342843443	20.243906932984	PSMD11;PSMD13;IRS2;RASAL2;PSMB10;IGF1R;RAP1A;PSMD4;PSMB2;PSMD5;PSMB3;PPP2R5E;MARK3;BRAP;DAB2IP;PPP2R5B;PPP2R5D;GFRA4;RRAGC;RPS6KB1;PSMC4;PSME3;RASA1;RRAGD;LAMTOR2;TLN1;KBTBD7;LAMTOR4;LAMTOR3;FGFR1
3075	Reactome_2016	6	IRS-related events triggered by IGF1R Homo sapiens R-HSA-2428928	0.000122121558133019	0.00825668612520125	30	288	2.24670342843443	20.243906932984	PSMD11;PSMD13;IRS2;RASAL2;PSMB10;IGF1R;RAP1A;PSMD4;PSMB2;PSMD5;PSMB3;PPP2R5E;MARK3;BRAP;DAB2IP;PPP2R5B;PPP2R5D;GFRA4;RRAGC;RPS6KB1;PSMC4;PSME3;RASA1;RRAGD;LAMTOR2;TLN1;KBTBD7;LAMTOR4;LAMTOR3;FGFR1
3076	Reactome_2016	6	Cytosolic tRNA aminoacylation Homo sapiens R-HSA-379716	0.000125069497957187	0.00828075946674202	7	24	7.87163082755761	70.7395202649325	KARS;QARS;RARS;IARS;EPRS;EEF1E1;FARSB
3077	Reactome_2016	6	Signaling by ERBB4 Homo sapiens R-HSA-1236394	0.000125658854758475	0.00828075946674202	33	330	2.14902907043548	19.3024497924882	CDKN1B;PSMD11;PSMD13;IRS2;RASAL2;PSMB10;RAP1A;PSMD4;PSMB2;PSMD5;PSMB3;PPP2R5E;BTRC;MARK3;SH2B1;BRAP;DAB2IP;PPP2R5B;PPP2R5D;GFRA4;ITCH;CREB1;PSMC4;PSME3;RASA1;AGO2;LAMTOR2;TAB2;TLN1;KBTBD7;LAMTOR3;TNRC6A;FGFR1
76864	KEGG_2021_Human	13	Neurotrophin signaling pathway	0.000733860095428353	0.00829374809387181	8	119	4.44800636598744	32.1021166419916	YWHAE;MAGED1;CAMK2A;MAPK1;CALM3;RAC1;CALM1;CALM2
79103	GO_Biological_Process_2021	9	positive regulation of DNA biosynthetic process (GO:2000573)	0.000534940203755312	0.00830648132782019	8	61	4.80731093220602	36.2151826647563	CCT2;TNKS2;PTGES3;TCP1;CCT8;CCT7;CCT5;CCT4
22040	Reactome_2016	7	Signaling by PDGF Homo sapiens R-HSA-186797	0.000212564341510623	0.00835028875904417	32	364	2.10434295320818	17.7948834137089	SPTBN4;PSMD14;SRC;ARRB1;PIK3R1;PHB;RAP1B;PSMD6;PSMD7;PSMD2;AKT3;PSMD3;AKT1;PSMD1;PIP4K2B;FYN;PDPK1;TSC2;PPP2R5A;BRAF;PTPN11;PPP2R5C;MTOR;TNRC6C;PPP5C;PSMC6;PIK3CA;PSMA2;AKAP9;RAPGEF1;KRAS;CRK
61268	GO_Biological_Process_2021	15	positive regulation of cell projection organization (GO:0031346)	0.000262139643113535	0.0084382751118247	8	117	5.23316096747289	43.1559590130288	CAMK2B;CDKL5;CAMK1D;DLG4;NTRK3;PTK2B;SERPINI1;CX3CL1
55979	GO_Biological_Process_2021	25	positive regulation of cytokine production (GO:0001819)	0.000469461892294732	0.00846678640840324	8	335	4.78654434250765	36.6837093313607	CSF1R;CD74;TYROBP;FCER1G;CLEC7A;LAPTM5;CYBA;CD14
22041	Reactome_2016	7	Signaling by FGFR3 Homo sapiens R-HSA-5654741	0.000217580690200301	0.00848403520899542	30	333	2.15995497461579	18.2147724031073	SPTBN4;PSMD14;SRC;ARRB1;PIK3R1;PHB;RAP1B;PSMD6;PSMD7;PSMD2;AKT3;PSMD3;AKT1;PSMD1;PIP4K2B;FYN;PDPK1;TSC2;PPP2R5A;BRAF;PTPN11;PPP2R5C;MTOR;TNRC6C;PPP5C;PSMC6;PIK3CA;PSMA2;AKAP9;KRAS
76041	Reactome_2016	13	Metabolism of carbohydrates Homo sapiens R-HSA-71387	0.000755987640015799	0.00851761534287739	13	282	3.00588599752169	21.6047621153348	TPI1;MDH1;GAA;ENO2;PPP2CA;PKM;UBB;UBC;IDS;ALDOC;CALM1;ALDOA;PRKACB
22042	Reactome_2016	7	NIK-->noncanonical NF-kB signaling Homo sapiens R-HSA-5676590	0.000220462243578664	0.00853318566322125	10	58	4.50207860922147	37.9065299299278	PSMD6;PSMD7;PSMC6;PSMD14;PSMA2;PSMD2;PSMD3;CUL1;UBA3;PSMD1
76865	KEGG_2021_Human	13	Glycolysis / Gluconeogenesis	0.000762918367949114	0.00856941640818684	6	67	6.04779279510766	43.4132309898284	LDHB;TPI1;PKM;ALDOC;ENO2;ALDOA
17774	KEGG_2021_Human	5	Longevity regulating pathway	1.709030047673e-05	0.00858865282139666	17	102	3.72465483234714	40.8855341540209	PRKAA1;PRKAA2;CLPB;PRKAG1;ADCY3;TSC1;RPTOR;CREB3;STK11;NRAS;ATG101;AKT1S1;EIF4EBP2;BAX;ULK1;EIF4E2;PPARGC1A
63685	KEGG_2021_Human	15	GABAergic synapse	0.000270128141030325	0.00860933154432294	7	89	6.07303817603393	49.8998111989999	GABRB3;GABRA2;GABBR2;CACNA1A;PRKCA;HAP1;GNAI1
82826	KEGG_2021_Human	9	Diabetic cardiomyopathy	0.000564031107264709	0.00870114437786861	16	203	2.74225313133297	20.5131534861609	NDUFA9;GSK3B;NDUFA8;CAMK2D;NDUFB7;UQCRB;NDUFB4;NDUFB3;PDHB;PRKCZ;MAPK9;NDUFS8;NDUFAB1;NDUFS4;VDAC3;NDUFS1
68643	GWAS_Catalog_2019	26	Myopia	3.34443256143341e-05	0.00879585763656987	5	70	15.2538461538462	157.200470492569	ADAMTSL1;MYO1D;LAMA2;RDH5;BICC1
81943	Reactome_2016	9	BBSome-mediated cargo-targeting to cilium Homo sapiens R-HSA-5620922	0.000574472937320004	0.00883345399723226	5	23	8.81921675774135	65.8095031533845	CCT2;TCP1;CCT8;CCT5;CCT4
50971	KEGG_2021_Human	10	Proximal tubule bicarbonate reclamation	0.000305993505848094	0.00883452871951963	5	23	10.172630257376	82.3163816274186	GLUD1;ATP1A3;ATP1A1;ATP1B2;GLS
61269	GO_Biological_Process_2021	15	calcium ion transmembrane import into cytosol (GO:0097553)	0.000303442646961286	0.0089816872838474	5	42	9.56640093330741	77.4908890768431	RYR2;GRIN2A;CACNA2D1;ATP2B4;GRIN2B
61270	GO_Biological_Process_2021	15	positive regulation of protein tyrosine kinase activity (GO:0061098)	0.000303442646961286	0.0089816872838474	5	42	9.56640093330741	77.4908890768431	EPHA4;GRM5;DOCK3;FBXW7;DLG4
61271	GO_Biological_Process_2021	15	regulation of actin cytoskeleton organization (GO:0032956)	0.000309805618106877	0.0089816872838474	7	91	5.92783816425121	47.8943566949152	DMTN;ROCK2;TAOK1;FSCN1;PTK2B;BAIAP2;CORO2B
63153	Reactome_2016	15	EPHB-mediated forward signaling Homo sapiens R-HSA-3928662	0.000303442646961286	0.0089816872838474	5	42	9.56640093330741	77.4908890768431	ACTR3;ARPC2;ROCK2;KALRN;GRIN2B
63596	BioCarta_2016	15	Actions of Nitric Oxide in the Heart Homo sapiens h no1Pathway	0.000303442646961286	0.0089816872838474	5	42	9.56640093330741	77.4908890768431	CAMK2B;RYR2;GUCY1B3;CHRM1;GNAQ
18929	GO_Biological_Process_2021	7	stress granule assembly (GO:0034063)	0.000235888393301299	0.00899794566911621	6	21	8.61986455981941	71.9944170795557	ATXN2L;YTHDF1;YTHDF2;OGFOD1;G3BP1;LSM14A
22960	BioCarta_2016	7	Control of skeletal myogenesis by HDAC and calcium/calmodulin-dependent kinase (CaMK) Homo sapiens h hdacPathway	0.000235888393301299	0.00899794566911621	6	21	8.61986455981941	71.9944170795557	HDAC5;CREBBP;PIK3CA;PDPK1;AKT1;PIK3R1
57232	Reactome_2016	25	Glycosaminoglycan metabolism Homo sapiens R-HSA-1630316	0.000505977500794283	0.00904599775333082	5	121	8.27586206896552	62.80566914068	HEXB;HEXA;PRELP;GUSB;DCN
76044	Reactome_2016	13	Amyloid fiber formation Homo sapiens R-HSA-977225	0.00082549550457058	0.00916974452635856	6	68	5.94994438264739	42.2417892480448	CST3;APP;TTR;UBB;UBC;ITM2B
3078	Reactome_2016	6	Degradation of GLI1 by the proteasome Homo sapiens R-HSA-5610780	0.000142152136193736	0.00925055026280737	11	59	4.39147286821705	38.9023572880007	ITCH;PSMD11;PSMD4;PSMB2;PSMD5;PSMD13;PSMB3;PSMC4;PSME3;BTRC;PSMB10
3079	Reactome_2016	6	Cyclin A:Cdk2-associated events at S phase entry Homo sapiens R-HSA-69656	0.000144042204103553	0.00925782363658146	12	69	4.03643724696356	35.7039190470637	FZR1;CDKN1B;PSMD11;PSMD4;PSMB2;PSMD5;PSMD13;MAX;PSMB3;PSMC4;PSME3;PSMB10
18930	GO_Biological_Process_2021	7	T cell receptor signaling pathway (GO:0050852)	0.000247771348858301	0.00938322575820214	18	158	2.79032363517489	23.1680689110324	KHDRBS1;PSMD14;PDPK1;CUL1;PIK3R1;SPPL3;RC3H2;PSMD6;PSMD7;PSMC6;PIK3CA;PSMA2;PSMD2;PSMD3;PDE4B;PSMD1;FYN;TNFRSF21
79105	GO_Biological_Process_2021	9	antigen receptor-mediated signaling pathway (GO:0050851)	0.000619063711994021	0.00948830336570771	15	185	2.82573529411765	20.87456101625	PSMD12;FBXW11;PSMA7;PSMD8;PSMB6;PSMA6;PSMA3;PSMC5;PSMB5;PSMA1;PSMC3;PSMC1;PSMC2;UBE2N;PAK3
73914	GO_Biological_Process_2021	13	regulation of cellular protein localization (GO:1903827)	0.000872289378026355	0.00949133483652768	5	46	7.48246951219512	52.7094284204876	HSP90AA1;HSP90AB1;MAP2;MAP1A;CTNNB1
73915	GO_Biological_Process_2021	13	positive regulation of protein polymerization (GO:0032273)	0.000891958115249293	0.00949133483652768	6	69	5.85520226899537	41.1157653958207	NCKAP1;HSP90AA1;PINK1;RPS3;RAC1;PFN2
76046	Reactome_2016	13	Loss of Nlp from mitotic centrosomes Homo sapiens R-HSA-380259	0.000891958115249293	0.00949133483652768	6	69	5.85520226899537	41.1157653958207	YWHAE;HSP90AA1;TUBA1A;YWHAG;TUBA4A;PAFAH1B1
76047	Reactome_2016	13	Loss of proteins required for interphase microtubule organization?from the centrosome Homo sapiens R-HSA-380284	0.000891958115249293	0.00949133483652768	6	69	5.85520226899537	41.1157653958207	YWHAE;HSP90AA1;TUBA1A;YWHAG;TUBA4A;PAFAH1B1
61274	GO_Biological_Process_2021	15	regulation of cell-substrate adhesion (GO:0010810)	0.000339436565910603	0.00950127222318461	5	43	9.31418023475956	74.4037531928155	DMTN;MINK1;SPOCK1;CORO2B;CX3CL1
22043	Reactome_2016	7	Signaling by FGFR1 Homo sapiens R-HSA-5654736	0.000253936865700529	0.00954802615033988	30	336	2.138437741686	17.702896209544	SPTBN4;PSMD14;SRC;ARRB1;PIK3R1;PHB;RAP1B;PSMD6;PSMD7;PSMD2;AKT3;PSMD3;AKT1;PSMD1;PIP4K2B;FYN;PDPK1;TSC2;PPP2R5A;BRAF;PTPN11;PPP2R5C;MTOR;TNRC6C;PPP5C;PSMC6;PIK3CA;PSMA2;AKAP9;KRAS
81944	Reactome_2016	9	Programmed Cell Death Homo sapiens R-HSA-5357801	0.000630448696694167	0.0096316291211083	14	166	2.94752167440231	21.7205194100147	PSMD12;PSMA7;PSMD8;PSMB6;PSMA6;PSMA3;PSMC5;PSMB5;PSMA1;PSMC3;PSMC1;PSMC2;DNM1L;KPNA1
76051	Reactome_2016	13	EPH-Ephrin signaling Homo sapiens R-HSA-2682334	0.000913145177792533	0.00963787999434475	7	95	4.89954974271012	34.2900656453998	HSP90AA1;CLTC;CFL1;RAC1;ACTB;DNM1;ACTG1
76052	Reactome_2016	13	Chaperonin-mediated protein folding Homo sapiens R-HSA-390466	0.000913145177792533	0.00963787999434475	7	95	4.89954974271012	34.2900656453998	GNAO1;GNG3;TUBA1A;TUBB2A;GNB1;ACTB;TUBA4A
81945	Reactome_2016	9	Diseases of signal transduction Homo sapiens R-HSA-5663202	0.000634807053173525	0.00963847444939945	20	288	2.39771729587357	17.652449000178	GSK3B;PSMD12;GSK3A;SEL1L;PSMA7;MIB1;RBX1;PSMD8;PSMB6;PSMA6;PSMA3;PSMC5;NCOR1;PSMB5;PSMA1;PSMC3;TNKS2;PSMC1;PSMC2;GRB2
81946	Reactome_2016	9	COPI-mediated anterograde transport Homo sapiens R-HSA-6807878	0.00063903736847792	0.00963847444939945	9	78	4.15755488592337	30.581092969769	ARF4;DYNC1H1;TMED9;DYNC1LI2;COPA;TMED10;DCTN3;TMED7;NAPG
82827	KEGG_2021_Human	9	Relaxin signaling pathway	0.0006368719483731	0.00963847444939945	12	129	3.27728876982608	24.1173777959928	ATF2;MAP2K4;MAPK9;MAP2K2;GNG2;VEGFB;GRB2;GNB5;PRKACA;PRKCZ;ATF4;GNG13
83055	GWAS_Catalog_2019	9	Extremely high intelligence	0.00063903736847792	0.00963847444939945	9	78	4.15755488592337	30.581092969769	GPX1;NICN1;UBE2E1;APBA1;RPL15;IP6K1;EIF3C;LONRF2;RHOA
63158	Reactome_2016	15	Rho GTPase cycle Homo sapiens R-HSA-194840	0.000348374018823975	0.0096673790223653	8	122	5.00236044657097	39.8299638706922	ABR;ARHGAP32;ARHGEF9;RASGRF2;SRGAP3;ARHGAP5;KALRN;NGEF
43	GO_Biological_Process_2021	6	endomembrane system organization (GO:0010256)	0.000161909456768843	0.00972757799782943	23	199	2.51786545082349	21.9771213298224	BCAS3;CAV2;TANGO2;SURF4;ATL2;GBF1;OSBPL2;TOR1AIP2;GAK;NSFL1C;SEC61A1;SERP1;TBC1D20;LMAN2;VPS11;TRAPPC12;DYM;TRIP11;TRAPPC11;ARHGEF7;PI4K2A;TMED5;PLEKHJ1
44	GO_Biological_Process_2021	6	regulation of spindle assembly (GO:0090169)	0.000166251900587377	0.00972757799782943	7	25	7.43392637350341	64.6900752242089	SENP6;PDCD6IP;VPS4B;TPR;DRG1;CHMP3;RNF4
3080	Reactome_2016	6	Switching of origins to a post-replicative state Homo sapiens R-HSA-69052	0.000166045109446436	0.00972757799782943	12	70	3.96663409186095	34.5226123760057	ORC4;FZR1;CDKN1B;PSMD11;PSMD4;PSMB2;PSMD5;PSMD13;PSMB3;PSMC4;PSME3;PSMB10
3081	Reactome_2016	6	Orc1 removal from chromatin Homo sapiens R-HSA-68949	0.000166045109446436	0.00972757799782943	12	70	3.96663409186095	34.5226123760057	ORC4;FZR1;CDKN1B;PSMD11;PSMD4;PSMB2;PSMD5;PSMD13;PSMB3;PSMC4;PSME3;PSMB10
3082	Reactome_2016	6	Budding and maturation of HIV virion Homo sapiens R-HSA-162588	0.000166251900587377	0.00972757799782943	7	25	7.43392637350341	64.6900752242089	TSG101;PDCD6IP;VPS4B;VTA1;CHMP3;VPS37A;CHMP7
3083	Reactome_2016	6	Cleavage of Growing Transcript in the Termination Region Homo sapiens R-HSA-109688	0.000166299354937921	0.00972757799782943	11	60	4.30162398629826	37.4315319936772	NUDT21;RBM8A;NCBP2;CSTF3;EIF4A3;CSTF2;SRSF2;SNRPE;CASC3;SNRPD3;SRRM1
3084	Reactome_2016	6	RNA Polymerase II Transcription Termination Homo sapiens R-HSA-73856	0.000166299354937921	0.00972757799782943	11	60	4.30162398629826	37.4315319936772	NUDT21;RBM8A;NCBP2;CSTF3;EIF4A3;CSTF2;SRSF2;SNRPE;CASC3;SNRPD3;SRRM1
3085	Reactome_2016	6	Post-Elongation Processing of the Transcript Homo sapiens R-HSA-76044	0.000166299354937921	0.00972757799782943	11	60	4.30162398629826	37.4315319936772	NUDT21;RBM8A;NCBP2;CSTF3;EIF4A3;CSTF2;SRSF2;SNRPE;CASC3;SNRPD3;SRRM1
63686	KEGG_2021_Human	15	GnRH signaling pathway	0.000354029667194834	0.00974035468974505	7	93	5.78939164138861	46.0032576927557	CAMK2B;EGR1;GNAQ;PTK2B;PRKCA;PLCB1;CAMK2G
47578	GO_Biological_Process_2021	10	cellular response to starvation (GO:0009267)	0.00034223174313877	0.00981447139887223	13	158	3.31175578558713	26.4278854810091	GABARAPL2;ATP6V0B;ATP6V1G2;HSPA5;GABARAP;MAP1LC3B;IMPACT;MAP1LC3A;RHEB;ATP6V0D1;ATP6V0E2;ATP6V1D;ATP6V1C1
50063	Reactome_2016	10	Developmental Biology Homo sapiens R-HSA-1266738	0.000351405536202397	0.010010372374619	38	786	1.9092627193265	15.1854539756074	ARPC1A;RASGRF1;PITPNA;ARAF;CLTA;PEBP1;AP2A2;RASGRP1;MYL12B;CDC42;PSMB7;PSMB4;PAK1;PPP2R1A;PSMB1;NCAM1;RPS27A;HRAS;AP2M1;GIT1;SH3GL2;SPTBN2;SPAG9;ACTR2;MEF2C;MAP2K1;TSC22D1;ANK2;ANK3;RHOB;GRIN1;DNM3;STX1B;MYL6;KCNQ2;CNTN1;SCN2A;CDK5R1
22044	Reactome_2016	7	Signalling by NGF Homo sapiens R-HSA-166520	0.000270843883773765	0.0100918426372249	37	450	1.95889441116917	16.0902959650682	SPTBN4;ADCYAP1R1;RALA;PSMD14;SRC;ITSN1;ARRB1;PHB;PIK3R1;RAP1B;PSMD6;MAPK8;PSMD7;PSMD2;MCF2L;AKT3;PSMD3;AKT1;PSMD1;PIP4K2B;FYN;PDPK1;TSC2;PPP2R5A;BRAF;PTPN11;PPP2R5C;MTOR;TNRC6C;PPP5C;PSMC6;PIK3CA;PSMA2;AKAP9;RAPGEF1;KRAS;CRK
22045	Reactome_2016	7	mTOR signalling Homo sapiens R-HSA-165159	0.00027223435685523	0.0100918426372249	8	39	5.5691139979565	45.7160061635524	RRAGB;AKT1;TSC2;LAMTOR1;EIF4B;MTOR;EIF4G1;LAMTOR5
45196	Reactome_2016	4	Recruitment of NuMA to mitotic centrosomes Homo sapiens R-HSA-380320	1.20195391369183e-05	0.0101118665681874	6	11	20.0084880636605	226.675700496674	NUMA1;TUBGCP2;TUBGCP5;TUBGCP3;TUBGCP4;TUBG2
61275	GO_Biological_Process_2021	15	response to amyloid-beta (GO:1904645)	0.000378569378653789	0.0102404607553491	5	44	9.07489393100904	71.5020984372217	EPHA4;GRIN2A;GRM5;CACNA2D1;CACNA1A
63159	Reactome_2016	15	PLC beta mediated events Homo sapiens R-HSA-112043	0.000378569378653789	0.0102404607553491	5	44	9.07489393100904	71.5020984372217	PDE1A;CAMK4;PRKCA;PLCB1;GNAI1
45	GO_Biological_Process_2021	6	mitochondrion organization (GO:0007005)	0.000182015838807694	0.0102730501959246	21	175	2.62503482217476	22.6052690949401	DNAJC19;MIGA2;CLUH;PTCD2;CAV2;TIMM9;VPS13D;AIP;TIMM23;MTFR1L;TIMM10;PHB2;PISD;CHCHD4;TIMM10B;AFG3L2;RHOT2;RHOT1;SAMM50;LONP1;SLC25A33
46	GO_Biological_Process_2021	6	early endosome to Golgi transport (GO:0034498)	0.000182452046197983	0.0102730501959246	5	12	13.6346015793252	117.380601046862	EHD3;SNX1;SNX2;TRAPPC10;SURF4
3086	Reactome_2016	6	Vpu mediated degradation of CD4 Homo sapiens R-HSA-180534	0.000183517800272953	0.0102730501959246	10	51	4.67085489036709	40.1842936126504	PSMD11;PSMD4;PSMB2;PSMD5;PSMD13;PSMB3;PSMC4;PSME3;BTRC;PSMB10
3087	Reactome_2016	6	Autodegradation of the E3 ubiquitin ligase COP1 Homo sapiens R-HSA-349425	0.000183517800272953	0.0102730501959246	10	51	4.67085489036709	40.1842936126504	PSMD11;PSMD4;PSMB2;PSMD5;PSMD13;PSMB3;PSMC4;RFWD2;PSME3;PSMB10
50972	KEGG_2021_Human	10	Shigellosis	0.000365722570851989	0.0103492221539771	17	246	2.75130205046655	21.7728016194198	GABARAPL2;ACTR2;ARF1;PRKCE;ARPC1A;UBE2D3;ITPR1;GABARAP;MYL12B;HK1;CDC42;MAPK10;CYCS;VDAC1;RPS27A;WASF1;SQSTM1
47	GO_Biological_Process_2021	6	mitochondrial gene expression (GO:0140053)	0.00018875240963278	0.0103499701829109	9	42	5.21979634895881	44.7601420642237	MRPS17;MRPS15;MRPS16;MRPL51;MRPS11;MRPS34;MRPL12;MRPL57;SLC25A33
3088	Reactome_2016	6	APC/C:Cdh1 mediated degradation of Cdc20 and other APC/C:Cdh1 targeted proteins in late mitosis/early G1 Homo sapiens R-HSA-174178	0.000190856153968391	0.0103499701829109	12	71	3.89919714540589	33.3926874443907	FZR1;PSMD11;PSMD4;PSMB2;PSMD5;PSMD13;PSMB3;PSMC4;PSME3;CDC16;PSMB10;ANAPC2
3089	Reactome_2016	6	Cdc20:Phospho-APC/C mediated degradation of Cyclin A Homo sapiens R-HSA-174184	0.000190856153968391	0.0103499701829109	12	71	3.89919714540589	33.3926874443907	PSMD11;PSMD4;PSMB2;PSMD5;PSMD13;PSMB3;PSMC4;PSME3;CDC16;BUB3;PSMB10;ANAPC2
22046	Reactome_2016	7	Interleukin-3	5 and GM-CSF signaling Homo sapiens R-HSA-512988	0.000283597141631906	0.0104395479269255	25	261	2.30582761519363	18.833898140694	SPTBN4;PSMD14;SRC;ARRB1;PIK3R1;PHB;RAP1B;PSMD6;PSMD7;PSMD2;PSMD3;PSMD1;FYN;PPP2R5A;BRAF;PTPN11;PPP2R5C;PPP5C;PSMC6;PIK3CA;PSMA2;AKAP9;RAPGEF1;KRAS;CRK
50064	Reactome_2016	10	Fcgamma receptor (FCGR) dependent phagocytosis Homo sapiens R-HSA-2029480	0.000385776986924939	0.0107900622897123	11	120	3.72048929663609	29.2439801219308	CDC42;ACTR2;PAK1;AHCYL1;PRKCE;ARPC1A;ITPR1;MYO5A;BRK1;WASF1;PLD3
50065	Reactome_2016	10	Adaptive Immune System Homo sapiens R-HSA-1280218	0.000386351399561427	0.0107900622897123	37	762	1.91650335153065	15.0613460903948	ARF1;AHCYL1;DCTN2;RNF14;UBE2D3;ITPR1;CLTA;AP2A2;RASGRP1;CDC42;PSMB7;PSMB4;PAK1;PPP2R1A;KIF5C;KIF5B;PSMB1;AP1S1;PIP5K1A;RPS27A;KIFAP3;B2M;CTSD;HRAS;AP2M1;SH3GL2;SPTBN2;HSPA5;PJA1;DNM3;UBE2R2;NEDD4;UBA1;CALR;OSBPL1A;RNF220;UBE2M
61276	GO_Biological_Process_2021	15	MAPK cascade (GO:0000165)	0.0004058584445871	0.0107971763068254	13	303	3.22542784163474	25.188998461803	MEF2A;CAMK2B;RASGRF2;MINK1;GRIN2B;CAMKK2;DLG1;DLG2;RASGEF1A;DLG4;ABHD17A;TAOK1;FGF13
63160	Reactome_2016	15	EPH-Ephrin signaling Homo sapiens R-HSA-2682334	0.000403171864173304	0.0107971763068254	7	95	5.65723814229249	44.2178084697021	ACTR3;EPHA4;ARPC2;ROCK2;KALRN;GRIN2B;NGEF
3090	Reactome_2016	6	Cellular responses to stress Homo sapiens R-HSA-2262752	0.000201444926362671	0.0108115699654027	35	367	2.03939072351583	17.3552039062108	POM121;MTMR3;CDKN1B;CITED2;WDR45B;MRPL18;BMI1;HIF1A;HSPA13;FZR1;TPR;EP400;MAP2K7;SUZ12;CDKN2D;ATG3;EGLN2;CBX4;H2AFZ;TXNRD1;ATG13;ATG12;RRAGC;RRAGD;CDC16;CAT;CHMP3;ATG4B;TERF2IP;LAMTOR2;LAMTOR4;LAMTOR3;CHMP7;TNRC6A;ANAPC2
39140	Reactome_2016	0	Mismatch repair (MMR) directed by MSH2:MSH3 (MutSbeta) Homo sapiens R-HSA-5358606	2.66627224223077e-05	0.0108890558372705	7	14	12.5040540540541	131.695749937792	POLD4;MSH3;RPA3;POLD2;RPA2;PMS2;MLH1
39141	Reactome_2016	0	Mismatch repair (MMR) directed by MSH2:MSH6 (MutSalpha) Homo sapiens R-HSA-5358565	2.66627224223077e-05	0.0108890558372705	7	14	12.5040540540541	131.695749937792	MSH6;POLD4;RPA3;POLD2;RPA2;PMS2;MLH1
63161	Reactome_2016	15	G-protein mediated events Homo sapiens R-HSA-112040	0.000421015841903512	0.0109498063115157	5	45	8.84757194244604	68.7707619444132	PDE1A;CAMK4;PRKCA;PLCB1;GNAI1
63162	Reactome_2016	15	NRAGE signals death through JNK Homo sapiens R-HSA-193648	0.000421015841903512	0.0109498063115157	5	45	8.84757194244604	68.7707619444132	ABR;ARHGEF9;RASGRF2;KALRN;NGEF
63163	Reactome_2016	15	L1CAM interactions Homo sapiens R-HSA-373760	0.000429708045360028	0.010978017444555	7	96	5.59338869890897	43.3622119666544	DLG1;ALCAM;CHL1;DLG4;KCNQ3;NRCAM;SCN3B
7243	GO_Biological_Process_2021	1	ribosomal small subunit biogenesis (GO:0042274)	1.45974423350874e-05	0.0111378485016717	12	40	5.5998187858653	62.352101913354	LTV1;NOM1;NOP14;NOB1;UTP4;WDR3;TSR3;SNU13;RIOK1;DDX52;NOL11;PWP2
48	GO_Biological_Process_2021	6	cellular response to amino acid stimulus (GO:0071230)	0.000215543060113095	0.0111887575570345	8	34	5.88523573200993	49.6852190197754	RRAGC;SESN1;RRAGD;CAPN2;UBR2;LAMTOR2;LAMTOR4;LAMTOR3
3091	Reactome_2016	6	Late Phase of HIV Life Cycle Homo sapiens R-HSA-162599	0.000218284050055066	0.0111887575570345	17	128	2.94293988800601	24.8081396957668	POM121;TSG101;PDCD6IP;NCBP2;RNMT;VTA1;VPS4B;VPS37A;SSRP1;POLR2A;POLR2C;TPR;POLR2E;CHMP3;POLR2I;CHMP7;POLR2J
3092	Reactome_2016	6	APC:Cdc20 mediated degradation of cell cycle proteins prior to satisfation of the cell cycle checkpoint Homo sapiens R-HSA-179419	0.00021876038005699	0.0111887575570345	12	72	3.83400809716599	32.3112319931522	PSMD11;PSMD4;PSMB2;PSMD5;PSMD13;PSMB3;PSMC4;PSME3;CDC16;BUB3;PSMB10;ANAPC2
3093	Reactome_2016	6	Removal of licensing factors from origins Homo sapiens R-HSA-69300	0.00021876038005699	0.0111887575570345	12	72	3.83400809716599	32.3112319931522	ORC4;FZR1;CDKN1B;PSMD11;PSMD4;PSMB2;PSMD5;PSMD13;PSMB3;PSMC4;PSME3;PSMB10
3094	Reactome_2016	6	Signaling by Leptin Homo sapiens R-HSA-2586552	0.000220899091859987	0.0111887575570345	26	243	2.31057258301082	19.4499484223317	PSMD11;PSMD13;IRS2;RASAL2;PSMB10;RAP1A;PSMD4;PSMB2;PSMD5;PSMB3;PPP2R5E;MARK3;SH2B1;BRAP;DAB2IP;PPP2R5B;PPP2R5D;GFRA4;PSMC4;PSME3;RASA1;LAMTOR2;TLN1;KBTBD7;LAMTOR3;FGFR1
3095	Reactome_2016	6	IRS-mediated signalling Homo sapiens R-HSA-112399	0.000221368042330879	0.0111887575570345	29	284	2.19545243432079	18.4762336864864	PSMD11;PSMD13;IRS2;RASAL2;PSMB10;RAP1A;PSMD4;PSMB2;PSMD5;PSMB3;PPP2R5E;MARK3;BRAP;DAB2IP;PPP2R5B;PPP2R5D;GFRA4;RRAGC;RPS6KB1;PSMC4;PSME3;RASA1;RRAGD;LAMTOR2;TLN1;KBTBD7;LAMTOR4;LAMTOR3;FGFR1
47580	GO_Biological_Process_2021	10	regulation of microtubule cytoskeleton organization (GO:0070507)	0.000413098025167827	0.011315178599629	6	37	7.09665246500304	55.2958786640154	STMN1;FAM107A;STMN4;TPPP;MAPT;MAPRE2
50973	KEGG_2021_Human	10	Alanine	aspartate and glutamate metabolism	0.000413098025167827	0.011315178599629	6	37	7.09665246500304	55.2958786640154	GLUD1;GOT1;GAD1;ABAT;NAT8L;GLS
56001	GO_Biological_Process_2021	25	positive regulation of peptidyl-tyrosine phosphorylation (GO:0050731)	0.000804027319738581	0.0113224669135789	5	134	7.43696846541733	52.9949248398407	CSF1R;CD74;IGF2;TREM2;TNFRSF1A
18931	GO_Biological_Process_2021	7	positive regulation of translational initiation (GO:0045948)	0.00031217978728339	0.0113332027604122	6	22	8.08069977426637	65.2268533919871	KHDRBS1;CDC123;YTHDF1;YTHDF2;POLR2G;MTOR
22047	Reactome_2016	7	mTORC1-mediated signalling Homo sapiens R-HSA-166208	0.00031217978728339	0.0113332027604122	6	22	8.08069977426637	65.2268533919871	RRAGB;LAMTOR1;MTOR;EIF4B;EIF4G1;LAMTOR5
84339	GO_Biological_Process_2021	12	glycerophospholipid biosynthetic process (GO:0046474)	7.97328704179418e-05	0.0113619340345567	12	177	4.13040021203286	38.977878975789	CDS1;DGKD;CPNE7;PITPNM3;GPD1;STARD10;PITPNM2;PTEN;PIK3R2;PIP4K2C;GPD1L;CRLS1
61278	GO_Biological_Process_2021	15	protein autophosphorylation (GO:0046777)	0.000448338966518401	0.0113638041986042	9	159	4.28474452554745	33.035213143874	CAMK2B;EPHA4;CDKL5;CAMK4;TAOK1;MINK1;AAK1;PTK2B;CAMKK2
61280	GO_Biological_Process_2021	15	regulation of synaptic transmission	glutamatergic (GO:0051966)	0.000466954426281895	0.0113952087617881	5	46	8.63133883137393	66.1961447205398	GRM5;UNC13A;HOMER1;PTK2B;DGKZ
63164	Reactome_2016	15	Gastrin-CREB signalling pathway via PKC and MAPK Homo sapiens R-HSA-881907	0.000467277898899047	0.0113952087617881	16	432	2.7803226735811	21.3211446552806	CAMK2B;CHRM1;RASGRF2;PRKCA;KALRN;GRIN2B;DGKZ;CNKSR2;GRIN2A;GRM5;RASGEF1A;DLG4;GNAQ;PLCB1;CAMK2G;MGLL
76867	KEGG_2021_Human	13	Inflammatory mediator regulation of TRP channels	0.00109702235362867	0.0114796669654647	7	98	4.73730043541364	32.2854401637578	PRKCB;CAMK2A;GNAS;CALM3;CALM1;PRKACB;CALM2
56002	GO_Biological_Process_2021	25	regulation of angiogenesis (GO:0045765)	0.000823420520972844	0.0115166842933345	6	203	5.88085995819648	41.7661233975297	GRN;GPNMB;ANXA3;ITGAX;CTSH;DCN
57629	KEGG_2021_Human	25	Systemic lupus erythematosus	0.000831408559623074	0.0115498378282773	5	135	7.37938760268857	52.3374891998509	C4B;C1QB;C4A;C1QA;C1QC
49	GO_Biological_Process_2021	6	regulation of mitotic cell cycle (GO:0007346)	0.000230790167358177	0.0115528231852565	21	178	2.57446503971946	21.5585744304211	RNF20;PRMT5;PSMD11;CDKN1B;PSMD13;CAV2;ANGEL2;GBF1;PSMB10;FZR1;PSMD4;PSMB2;RPS6KB1;PSMD5;PSMB3;PSMC4;PSME3;CDC16;BUB3;BTRC;ANAPC2
73920	GO_Biological_Process_2021	13	negative regulation of supramolecular fiber organization (GO:1902904)	0.00111627319117001	0.011614933232769	6	72	5.58820176688515	37.9872524871314	HSPA8;MAP2;STMN2;APOE;CLU;PFN2
76053	Reactome_2016	13	AURKA Activation by TPX2 Homo sapiens R-HSA-8854518	0.00111627319117001	0.011614933232769	6	72	5.58820176688515	37.9872524871314	YWHAE;HSP90AA1;TUBA1A;YWHAG;TUBA4A;PAFAH1B1
50066	Reactome_2016	10	VEGFA-VEGFR2 Pathway Homo sapiens R-HSA-4420097	0.000429376213748568	0.0116861437028512	20	320	2.47596899224806	19.1966260123013	MAP2K1;AHCYL1;RASGRF1;ARAF;ITPR1;PEBP1;BRK1;RASGRP1;GRIN1;CDC42;PSMB7;PSMB4;PAK1;PPP2R1A;PSMB1;NCAM1;RPS27A;WASF1;HRAS;SPTBN2
22048	Reactome_2016	7	Costimulation by the CD28 family Homo sapiens R-HSA-388841	0.000326822028508319	0.0117145386652058	11	72	3.89864349379431	31.2908822357696	PIK3CA;PDPK1;SRC;AKT3;AKT1;PPP2R5A;FYN;PTPN11;PPP2R5C;PIK3R1;MTOR
22049	Reactome_2016	7	PKB-mediated events Homo sapiens R-HSA-109703	0.000327134723363459	0.0117145386652058	8	40	5.3947963800905	43.2939879885131	RRAGB;AKT1;TSC2;LAMTOR1;EIF4B;MTOR;EIF4G1;LAMTOR5
3096	Reactome_2016	6	Signaling by FGFR2 IIIa TM Homo sapiens R-HSA-8851708	0.00023801308733938	0.0117169333320871	6	19	8.81612753443739	73.5545820952002	POLR2A;NCBP2;POLR2C;POLR2E;POLR2I;POLR2J
3097	Reactome_2016	6	HIV Life Cycle Homo sapiens R-HSA-162587	0.000238569906492745	0.0117169333320871	18	141	2.81312403755402	23.4638405132468	POM121;TSG101;PDCD6IP;NCBP2;RNMT;VTA1;VPS4B;VPS37A;SSRP1;POLR2A;POLR2C;TPR;POLR2E;CHMP3;BANF1;POLR2I;CHMP7;POLR2J
76054	Reactome_2016	13	Developmental Biology Homo sapiens R-HSA-1266738	0.00113173572449455	0.0117425573900239	25	786	2.07117827420061	14.0508791812038	HSP90AB1;YWHAB;CLTC;CAMK2A;ACTB;ACTG1;PPP2CA;UBB;DPYSL2;CFL1;UBC;NEFL;MAPK1;RAC1;SPTAN1;SCN1B;SPTBN1;HSPA8;PRNP;HSP90AA1;DNM1;CTNNB1;TCF4;CALM1;PFN2
79107	GO_Biological_Process_2021	9	actin polymerization or depolymerization (GO:0008154)	0.000795844342430621	0.011889964686913	7	50	5.17877906976744	36.956321265427	ENAH;WDR1;CFL2;ABI1;SPIRE1;EVL;WASL
57630	KEGG_2021_Human	25	Proteoglycans in cancer	0.000866411899507196	0.0119553212442067	6	205	5.82116464676323	41.0459058438147	CD63;ITGB5;CTSL;IGF2;MSN;DCN
22050	Reactome_2016	7	Dectin-1 mediated noncanonical NF-kB signaling Homo sapiens R-HSA-5607761	0.000337716542863563	0.0120117559569851	10	61	4.23658352229781	33.8642985107478	PSMD6;PSMD7;PSMC6;PSMD14;PSMA2;PSMD2;PSMD3;CUL1;UBA3;PSMD1
73921	GO_Biological_Process_2021	13	response to unfolded protein (GO:0006986)	0.00116628509733118	0.0120669441197111	5	49	6.97123579545455	47.0832505113139	DNAJA1;HSPA8;HSP90AA1;HSP90AB1;HSPH1
50067	Reactome_2016	10	Neurotransmitter Receptor Binding And Downstream Transmission In The Postsynaptic Cell Homo sapiens R-HSA-112314	0.000449751675602059	0.0121632209484025	12	142	3.40587199060481	26.2484252073715	GRIA1;KCNJ10;GNB2;RASGRF1;ADCY1;AP2A2;HRAS;AP2M1;GABRG2;NCALD;GNAI2;GRIN1
73924	GO_Biological_Process_2021	13	positive regulation of synaptic transmission (GO:0050806)	0.00119990530702692	0.0122423672019719	6	73	5.50451504234314	37.0206854729513	APP;SYT1;NRXN1;CLSTN1;NPTN;VAMP2
50	GO_Biological_Process_2021	6	nuclear export (GO:0051168)	0.000260394347670387	0.0123343792973747	13	84	3.51152303894288	28.9816999908895	POM121;RANBP3;RBM8A;NCBP2;CSE1L;EIF4A3;XPO7;CASC3;PKD1;SRRM1;NEMF;TPR;SRSF2
3098	Reactome_2016	6	Vif-mediated degradation of APOBEC3G Homo sapiens R-HSA-180585	0.000255810456706726	0.0123343792973747	10	53	4.45313601127555	36.8322165515461	PSMD11;PSMD4;CUL5;PSMB2;PSMD5;PSMD13;PSMB3;PSMC4;PSME3;PSMB10
3099	Reactome_2016	6	p53-Dependent G1/S DNA damage checkpoint Homo sapiens R-HSA-69580	0.00026061884800446	0.0123343792973747	11	63	4.05281169790775	33.4456322612134	CDKN1B;PSMD11;PSMD4;PSMB2;PSMD5;PSMD13;PSMB3;PSMC4;RFWD2;PSME3;PSMB10
3100	Reactome_2016	6	p53-Dependent G1 DNA Damage Response Homo sapiens R-HSA-69563	0.00026061884800446	0.0123343792973747	11	63	4.05281169790775	33.4456322612134	CDKN1B;PSMD11;PSMD4;PSMB2;PSMD5;PSMD13;PSMB3;PSMC4;RFWD2;PSME3;PSMB10
3101	Reactome_2016	6	Insulin receptor signalling cascade Homo sapiens R-HSA-74751	0.000264465248433315	0.0124036584085031	29	287	2.16957663720771	17.8725399432603	PSMD11;PSMD13;IRS2;RASAL2;PSMB10;RAP1A;PSMD4;PSMB2;PSMD5;PSMB3;PPP2R5E;MARK3;BRAP;DAB2IP;PPP2R5B;PPP2R5D;GFRA4;RRAGC;RPS6KB1;PSMC4;PSME3;RASA1;RRAGD;LAMTOR2;TLN1;KBTBD7;LAMTOR4;LAMTOR3;FGFR1
7244	GO_Biological_Process_2021	1	positive regulation of rRNA processing (GO:2000234)	2.16940435596697e-05	0.0125961053611057	6	10	19.5421052631579	209.852366320212	UTP15;DIMT1;WDR75;RIOK1;SIRT7;WDR43
7245	GO_Biological_Process_2021	1	transcription by RNA polymerase II (GO:0006366)	2.26994035013373e-05	0.0125961053611057	44	320	2.10257776663218	22.4832255154674	NOTCH2;INTS14;NOTCH1;MAML2;ZBTB1;DDX21;RPAP2;GTF2E1;GTF2E2;IWS1;MED17;PABPN1;SNAPC2;CSTF1;LEO1;NELFA;NELFCD;RREB1;TEAD1;SOX5;NR2C2AP;NELFE;POLR2L;BTF3;WWTR1;POU2F1;TBP;TAF12;MBD1;INTS2;MED4;MED27;GTF2H4;GTF2F2;ERCC3;MED20;ERCC2;INTS5;PAF1;INTS7;PGR;ERCC6;TAF3;TAF2
10905	Reactome_2016	1	Epigenetic regulation of gene expression Homo sapiens R-HSA-212165	1.91847286151299e-05	0.0125961053611057	22	115	3.10196356754199	33.6916546227478	TBP;CBX3;EED;SUV39H1;PHF1;H2AFX;TET2;DDX21;GTF2H4;TAF1D;ZNRD1;TAF1B;MYBBP1A;ERCC3;SIN3A;POLR1A;SAP130;TET3;ERCC2;ERCC6;JARID2;POLR2L
18932	GO_Biological_Process_2021	7	regulation of G2/M transition of mitotic cell cycle (GO:0010389)	0.000358017340326227	0.0126472922921344	17	149	2.79300432900433	22.1622914273893	DYNC1I2;PSMD14;SSNA1;FHL1;CUL1;CSNK1D;CKAP5;MECP2;PSMD6;PSMD7;PSMC6;PSMA2;PSMD2;PSMD3;AKAP9;PSMD1;MAPRE1
18933	GO_Biological_Process_2021	7	positive regulation of exosomal secretion (GO:1903543)	0.000360390167898966	0.0126472922921344	5	15	10.7655016910936	85.3523780409767	HGS;VPS4A;CHMP2A;ATP13A2;SNF8
60454	Reactome_2016	21	Muscle contraction Homo sapiens R-HSA-397014	1.5739299274525e-05	0.0128175033614669	9	196	6.80894856307467	75.3025441657811	CACNG7;TNNT1;ATP2A1;MYL6B;SCN4B;RYR3;CACNG4;KCNK3;CACNG5
81947	Reactome_2016	9	Glyoxylate metabolism and glycine degradation Homo sapiens R-HSA-389661	0.000862145057926664	0.0128399968375493	5	25	7.93647540983607	56.000461130249	NDUFAB1;OGDH;PDHB;DLAT;DLD
79108	GO_Biological_Process_2021	9	negative regulation of neuron death (GO:1901215)	0.000866806275568599	0.012868948341984	10	98	3.62453042824944	25.5554587432386	GSK3B;SET;CDK5;PPT1;VSTM2L;VPS35;PARK7;NENF;SOD2;ATF4
18934	GO_Biological_Process_2021	7	antigen processing and presentation of exogenous peptide antigen via MHC class I	TAP-dependent (GO:0002479)	0.000369550573135888	0.0128828756091875	11	73	3.8355607630625	30.3132918787969	PDIA3;PSMD6;PSMD7;PSMC6;PSMD14;PSMA2;PSMD2;PSMD3;PSMD1;ITGAV;SEC22B
3102	Reactome_2016	6	Diseases of signal transduction Homo sapiens R-HSA-5663202	0.00028040338749192	0.0130337503150262	29	288	2.16108458024009	17.6761187423116	HDAC4;HDAC2;CDKN1B;PSMD11;PSMD13;IRS2;PSMB10;ERLEC1;PSMD4;PSMB2;POLR2A;PSMD5;PSMB3;PPP2R5E;POLR2C;POLR2E;LRRFIP1;POLR2I;POLR2J;NCBP2;MIB2;PPP2R5B;PPP2R5D;BCR;CREB1;PSMC4;TBL1XR1;PSME3;FGFR1
22051	Reactome_2016	7	DAP12 signaling Homo sapiens R-HSA-2424491	0.000378646244846244	0.0130819255704875	30	344	2.08306855631253	16.4123058871429	SPTBN4;PSMD14;SRC;ARRB1;PIK3R1;PHB;RAP1B;PSMD6;PSMD7;PSMD2;AKT3;PSMD3;AKT1;PSMD1;PIP4K2B;FYN;PDPK1;TSC2;PPP2R5A;BRAF;PTPN11;PPP2R5C;MTOR;TNRC6C;PPP5C;PSMC6;PIK3CA;PSMA2;AKAP9;KRAS
22052	Reactome_2016	7	Golgi-to-ER retrograde transport Homo sapiens R-HSA-8856688	0.000381803555482428	0.0130819255704875	14	110	3.1578397873956	24.8541075176842	DCTN6;COPB2;DYNC1I2;DCTN5;RAB1B;DCTN4;COPZ1;ARCN1;KIF2A;SEC22B;COPE;ARF5;DYNC1I1;RAB3GAP1
22053	Reactome_2016	7	C-type lectin receptors (CLRs) Homo sapiens R-HSA-5621481	0.00038271590764724	0.0130819255704875	15	123	3.00899531230204	23.6754298730997	CREBBP;PSMD14;PDPK1;SRC;CUL1;PSMD6;PSMD7;PSMC6;PSMA2;PSMD2;PSMD3;UBA3;PSMD1;FYN;KRAS
3103	Reactome_2016	6	APC/C:Cdc20 mediated degradation of mitotic proteins Homo sapiens R-HSA-176409	0.000285093291152624	0.0131344749888545	12	74	3.7099386182578	30.2830940479147	PSMD11;PSMD4;PSMB2;PSMD5;PSMD13;PSMB3;PSMC4;PSME3;CDC16;BUB3;PSMB10;ANAPC2
22054	Reactome_2016	7	Autodegradation of Cdh1 by Cdh1:APC/C Homo sapiens R-HSA-174084	0.000386808930388115	0.0131365303842777	10	62	4.1548927263213	32.647400770197	PSMD6;PSMD7;PSMC6;PSMD14;ANAPC16;PSMA2;PSMD2;PSMD3;PSMD1;ANAPC5
18935	GO_Biological_Process_2021	7	regulation of filopodium assembly (GO:0051489)	0.000390733475565347	0.013184750098564	8	41	5.23104346633758	41.0505345012638	NLGN1;RALA;TENM2;FXR2;MIEN1;FMR1;PIK3R1;AGRN
61283	GO_Biological_Process_2021	15	cellular response to metal ion (GO:0071248)	0.00056122274779971	0.013283647243877	8	131	4.63420546932742	34.6888476807841	MEF2A;SYT5;DLG2;DMTN;DLG4;CPNE6;SYT13;SNCA
76057	Reactome_2016	13	Protein folding Homo sapiens R-HSA-391251	0.0013087814030042	0.0133162163247491	7	101	4.58540746688077	30.440955638072	GNAO1;GNG3;TUBA1A;TUBB2A;GNB1;ACTB;TUBA4A
18936	GO_Biological_Process_2021	7	protein deubiquitination (GO:0016579)	0.000399741838673624	0.0134028091641908	25	267	2.2479434165499	17.5894640194098	BECN1;PSMD14;USP31;BABAM1;VCPIP1;PSMD6;PSMD7;PSMD2;PSMD3;PSMD1;ATXN7L3;USP46;ZRANB1;USP7;USP5;TAF10;USP2;RAD23A;UCHL5;CYLD;PSMC6;PSMA2;HGS;OGT;BAP1
79109	GO_Biological_Process_2021	9	ephrin receptor signaling pathway (GO:0048013)	0.000921430024475189	0.0134117506944978	9	82	3.9289298792893	27.4615843224068	SDCBP;AP2S1;AP2A1;ARPC4;WASL;AP2B1;ARPC5;PAK3;RHOA
3104	Reactome_2016	6	Stabilization of p53 Homo sapiens R-HSA-69541	0.000300063587650113	0.0134666468733318	10	54	4.35169880624426	35.2988751334457	PSMD11;PSMD4;PSMB2;PSMD5;PSMD13;PSMB3;PSMC4;RFWD2;PSME3;PSMB10
3105	Reactome_2016	6	Degradation of AXIN Homo sapiens R-HSA-4641257	0.000300063587650113	0.0134666468733318	10	54	4.35169880624426	35.2988751334457	RNF146;PSMD11;PSMD4;PSMB2;PSMD5;PSMD13;PSMB3;PSMC4;PSME3;PSMB10
3106	Reactome_2016	6	Mitochondrial protein import Homo sapiens R-HSA-1268020	0.000300063587650113	0.0134666468733318	10	54	4.35169880624426	35.2988751334457	CHCHD4;DNAJC19;TIMM10B;SAMM50;GRPEL1;TIMM9;PMPCB;TIMM23;PMPCA;TIMM10
23109	KEGG_2021_Human	7	Autophagy	0.000406121846260474	0.013530540498197	16	137	2.86607041775161	22.3807349883671	BECN1;PDPK1;BNIP3;TSC2;PIK3R1;WIPI2;MTOR;MAPK8;PIK3CA;RRAGB;RB1CC1;AKT3;AKT1;ULK2;KRAS;BCL2L1
81949	Reactome_2016	9	Gastrin-CREB signalling pathway via PKC and MAPK Homo sapiens R-HSA-881907	0.000935174447780902	0.0135443002589919	26	432	2.06350414412003	14.3924822155416	PSMD12;CAMK2D;CUL3;PSMA7;PSMD8;PSMB6;ABHD12;SPRED1;PSMB5;GNG2;GNA11;JAK1;MAP2K2;DUSP8;RBX1;GNG13;PSMA6;PSMA3;PSMC5;PSMA1;PSMC3;PTPRA;PSMC1;PSMC2;GRB2;GNB5
3107	Reactome_2016	6	GRB2 events in EGFR signaling Homo sapiens R-HSA-179812	0.000315900020754956	0.0135915331243827	25	235	2.29426129426129	18.49194054944	PSMD11;PSMD13;IRS2;RASAL2;PSMB10;RAP1A;PSMD4;PSMB2;PSMD5;PSMB3;PPP2R5E;MARK3;BRAP;DAB2IP;PPP2R5B;PPP2R5D;GFRA4;PSMC4;PSME3;RASA1;LAMTOR2;TLN1;KBTBD7;LAMTOR3;FGFR1
3108	Reactome_2016	6	SHC1 events in EGFR signaling Homo sapiens R-HSA-180336	0.000315900020754956	0.0135915331243827	25	235	2.29426129426129	18.49194054944	PSMD11;PSMD13;IRS2;RASAL2;PSMB10;RAP1A;PSMD4;PSMB2;PSMD5;PSMB3;PPP2R5E;MARK3;BRAP;DAB2IP;PPP2R5B;PPP2R5D;GFRA4;PSMC4;PSME3;RASA1;LAMTOR2;TLN1;KBTBD7;LAMTOR3;FGFR1
3109	Reactome_2016	6	SOS-mediated signalling Homo sapiens R-HSA-112412	0.000315900020754956	0.0135915331243827	25	235	2.29426129426129	18.49194054944	PSMD11;PSMD13;IRS2;RASAL2;PSMB10;RAP1A;PSMD4;PSMB2;PSMD5;PSMB3;PPP2R5E;MARK3;BRAP;DAB2IP;PPP2R5B;PPP2R5D;GFRA4;PSMC4;PSME3;RASA1;LAMTOR2;TLN1;KBTBD7;LAMTOR3;FGFR1
3110	Reactome_2016	6	SHC1 events in ERBB4 signaling Homo sapiens R-HSA-1250347	0.000315900020754956	0.0135915331243827	25	235	2.29426129426129	18.49194054944	PSMD11;PSMD13;IRS2;RASAL2;PSMB10;RAP1A;PSMD4;PSMB2;PSMD5;PSMB3;PPP2R5E;MARK3;BRAP;DAB2IP;PPP2R5B;PPP2R5D;GFRA4;PSMC4;PSME3;RASA1;LAMTOR2;TLN1;KBTBD7;LAMTOR3;FGFR1
3111	Reactome_2016	6	RAF/MAP kinase cascade Homo sapiens R-HSA-5673001	0.000315900020754956	0.0135915331243827	25	235	2.29426129426129	18.49194054944	PSMD11;PSMD13;IRS2;RASAL2;PSMB10;RAP1A;PSMD4;PSMB2;PSMD5;PSMB3;PPP2R5E;MARK3;BRAP;DAB2IP;PPP2R5B;PPP2R5D;GFRA4;PSMC4;PSME3;RASA1;LAMTOR2;TLN1;KBTBD7;LAMTOR3;FGFR1
51	GO_Biological_Process_2021	6	regulation of transcription from RNA polymerase II promoter in response to hypoxia (GO:0061418)	0.000324199127433308	0.0135991059229843	12	75	3.65085791401581	29.3315497485639	PSMD11;EGLN2;PSMD4;PSMB2;CITED2;PSMD5;PSMD13;PSMB3;PSMC4;PSME3;HIF1A;PSMB10
3112	Reactome_2016	6	Activation of APC/C and APC/C:Cdc20 mediated degradation of mitotic proteins Homo sapiens R-HSA-176814	0.000324199127433308	0.0135991059229843	12	75	3.65085791401581	29.3315497485639	PSMD11;PSMD4;PSMB2;PSMD5;PSMD13;PSMB3;PSMC4;PSME3;CDC16;BUB3;PSMB10;ANAPC2
3113	Reactome_2016	6	Regulation of DNA replication Homo sapiens R-HSA-69304	0.000324199127433308	0.0135991059229843	12	75	3.65085791401581	29.3315497485639	ORC4;FZR1;CDKN1B;PSMD11;PSMD4;PSMB2;PSMD5;PSMD13;PSMB3;PSMC4;PSME3;PSMB10
3114	Reactome_2016	6	Infectious disease Homo sapiens R-HSA-5663205	0.000335163670920906	0.0135991059229843	33	348	2.0242773427882	16.1960235384655	POM121;TSG101;PSMD11;CUL5;RNMT;PSMD13;VPS4B;PSMB10;PSMD4;PSMB2;POLR2A;PSMD5;PSMB3;POLR2C;TPR;POLR2E;BANF1;BTRC;MAP2K7;POLR2I;POLR2J;AP1M1;PDCD6IP;NCBP2;VTA1;TXNRD1;VPS37A;SSRP1;DNAJC3;PSMC4;PSME3;CHMP3;CHMP7
3115	Reactome_2016	6	FRS-mediated FGFR2 signaling Homo sapiens R-HSA-5654700	0.000336973619682093	0.0135991059229843	25	236	2.28326649653664	18.2558707684219	PSMD11;PSMD13;IRS2;RASAL2;PSMB10;RAP1A;PSMD4;PSMB2;PSMD5;PSMB3;PPP2R5E;MARK3;BRAP;DAB2IP;PPP2R5B;PPP2R5D;GFRA4;PSMC4;PSME3;RASA1;LAMTOR2;TLN1;KBTBD7;LAMTOR3;FGFR1
3116	Reactome_2016	6	FRS-mediated FGFR4 signaling Homo sapiens R-HSA-5654712	0.000336973619682093	0.0135991059229843	25	236	2.28326649653664	18.2558707684219	PSMD11;PSMD13;IRS2;RASAL2;PSMB10;RAP1A;PSMD4;PSMB2;PSMD5;PSMB3;PPP2R5E;MARK3;BRAP;DAB2IP;PPP2R5B;PPP2R5D;GFRA4;PSMC4;PSME3;RASA1;LAMTOR2;TLN1;KBTBD7;LAMTOR3;FGFR1
3117	Reactome_2016	6	FRS-mediated FGFR3 signaling Homo sapiens R-HSA-5654706	0.000336973619682093	0.0135991059229843	25	236	2.28326649653664	18.2558707684219	PSMD11;PSMD13;IRS2;RASAL2;PSMB10;RAP1A;PSMD4;PSMB2;PSMD5;PSMB3;PPP2R5E;MARK3;BRAP;DAB2IP;PPP2R5B;PPP2R5D;GFRA4;PSMC4;PSME3;RASA1;LAMTOR2;TLN1;KBTBD7;LAMTOR3;FGFR1
3118	Reactome_2016	6	FRS-mediated FGFR1 signaling Homo sapiens R-HSA-5654693	0.000336973619682093	0.0135991059229843	25	236	2.28326649653664	18.2558707684219	PSMD11;PSMD13;IRS2;RASAL2;PSMB10;RAP1A;PSMD4;PSMB2;PSMD5;PSMB3;PPP2R5E;MARK3;BRAP;DAB2IP;PPP2R5B;PPP2R5D;GFRA4;PSMC4;PSME3;RASA1;LAMTOR2;TLN1;KBTBD7;LAMTOR3;FGFR1
18938	GO_Biological_Process_2021	7	NIK/NF-kappaB signaling (GO:0038061)	0.000416872522389291	0.0136800453979383	11	74	3.77448065870313	29.3757641762527	PSMD6;PSMD7;PSMC6;PSMD14;PSMA2;PSMD2;PSMD3;CUL1;AKT1;PSMD1;COPS8
22055	Reactome_2016	7	Intra-Golgi and retrograde Golgi-to-ER traffic Homo sapiens R-HSA-6811442	0.000418753549298434	0.0136800453979383	19	179	2.57740549828179	20.047647611317	DCTN6;COPB2;DYNC1I2;DCTN5;RAB1B;DCTN4;M6PR;COPZ1;ARCN1;MAN2A2;KIF2A;CUX1;MAN1A2;ARFIP2;SEC22B;COPE;ARF5;DYNC1I1;RAB3GAP1
22056	Reactome_2016	7	Regulation of mRNA stability by proteins that bind AU-rich elements Homo sapiens R-HSA-450531	0.000421004436638678	0.0136800453979383	12	86	3.50749385749386	27.263283910022	PSMD6;PSMD7;XPO1;PSMC6;PSMD14;ANP32A;PSMA2;PSMD2;PSMD3;AKT1;PSMD1;EIF4G1
84340	GO_Biological_Process_2021	12	modulation of excitatory postsynaptic potential (GO:0098815)	0.000100258250789579	0.0137153287080144	5	27	12.7422077922078	117.327206422536	RIMS1;NLGN2;RELN;PTEN;SLC8A2
3119	Reactome_2016	6	ER-Phagosome pathway Homo sapiens R-HSA-1236974	0.000345836013509317	0.0137436815750344	11	65	3.90229562221473	31.0995238606216	SEC61A2;SEC61A1;PSMD11;PSMD4;PSMB2;PSMD5;PSMD13;PSMB3;PSMC4;PSME3;PSMB10
3120	Reactome_2016	6	G1/S DNA Damage Checkpoints Homo sapiens R-HSA-69615	0.000345836013509317	0.0137436815750344	11	65	3.90229562221473	31.0995238606216	CDKN1B;PSMD11;PSMD4;PSMB2;PSMD5;PSMD13;PSMB3;PSMC4;RFWD2;PSME3;PSMB10
61284	GO_Biological_Process_2021	15	regulation of actin filament-based process (GO:0032970)	0.000585678335375391	0.0137613033691488	6	73	6.35271296944878	47.2815898770105	DMTN;ROCK2;TAOK1;FSCN1;BAIAP2;CORO2B
84341	GO_Biological_Process_2021	12	positive regulation of axonogenesis (GO:0050772)	0.000104988927990012	0.0138100820663785	6	43	9.11081855494463	83.4701823909896	ROBO2;PLXND1;BDNF;PLXNA2;PLXNC1;PLXNA4
3121	Reactome_2016	6	Hh mutants that don't undergo autocatalytic processing are degraded by ERAD Homo sapiens R-HSA-5362768	0.000350531646660844	0.0138247557008815	10	55	4.25476992143659	33.8512029325337	ERLEC1;PSMD11;PSMD4;PSMB2;PSMD5;PSMD13;PSMB3;PSMC4;PSME3;PSMB10
76868	KEGG_2021_Human	13	Glioma	0.00138147890949148	0.0138260818380441	6	75	5.34441869974104	35.1908630050574	PRKCB;CAMK2A;MAPK1;CALM3;CALM1;CALM2
52	GO_Biological_Process_2021	6	protein localization to cell surface (GO:0034394)	0.000359082706590911	0.013950631123226	7	28	6.37092984222894	50.533946754283	GGA1;RIC3;GGA3;USP4;UNC50;PIGK;ARF6
3122	Reactome_2016	6	Endosomal Sorting Complex Required For Transport (ESCRT) Homo sapiens R-HSA-917729	0.000359082706590911	0.013950631123226	7	28	6.37092984222894	50.533946754283	TSG101;VPS4B;VTA1;CHMP3;VPS37A;STAM;CHMP7
73928	GO_Biological_Process_2021	13	regulation of epithelial cell migration (GO:0010632)	0.00139928333701061	0.0139662165674999	5	51	6.66745923913043	43.8171757942333	ENPP2;PTN;GLUL;RTN4;PFN2
57631	KEGG_2021_Human	25	Apoptosis	0.00104300514315637	0.0140158076753562	5	142	6.99985826660052	48.0585711112049	CTSL;CTSZ;CTSH;CTSS;TNFRSF1A
76058	Reactome_2016	13	Signal Transduction Homo sapiens R-HSA-162582	0.00141155566915843	0.014050525671596	59	2465	1.5919958874743	10.4483691003973	CYFIP2;YWHAE;APP;NCKAP1;GDI1;YWHAB;CLTC;ATP2A2;ACTB;ACTG1;PPP3CA;PPP3CB;YWHAQ;KIF5A;NEFL;RAC1;ATP6V1E1;PRKACB;SPTAN1;YWHAG;YWHAH;HSP90AA1;PRKCB;YWHAZ;DNM1;AES;PRKAR1B;PRKAR1A;ATP6V1B2;PFN2;PAFAH1B1;ATP6V1A;MAGED1;CAMK2A;KLC1;RTN4;PPP2CA;PPP3R1;GNG3;TTR;UBB;CHN1;PSAP;UBC;MAPK1;APOE;RAB6A;SPTBN1;GABBR1;CCK;ZWINT;FKBP1A;GNAO1;RPS27;GNB1;GNAS;CTNNB1;TCF4;CALM1
47581	GO_Biological_Process_2021	10	regulation of autophagy (GO:0010506)	0.000525825428282849	0.0141311450003309	16	231	2.75477638640429	20.8000528384351	ATP6V0B;ATP6V1G2;ITPR1;SIRT2;TMEM59;RHEB;NEDD4;UBQLN1;VDAC1;MAPT;ATP6V0D1;ATP6V0E2;ATP6V1D;ATP6V1C1;ATP6V0A1;CDK5R1
53	GO_Biological_Process_2021	6	regulation of mRNA stability (GO:0043488)	0.000368066013995247	0.0141937160656241	18	146	2.70252036659878	21.3694994394489	PSMD11;YTHDF3;PSMD13;CIRBP;SAMD4B;GIGYF2;PSMB10;FXR1;LARP1;PSMD4;PSMB2;PSMD5;THRAP3;PSMB3;PSMC4;PSME3;APEX1;ZC3H14
89232	Reactome_2016	30	GPCR ligand binding Homo sapiens R-HSA-500792	0.000267838098799128	0.0144632573351529	7	447	6.2055	51.0410309908265	POMC;ADCYAP1;GAL;PNOC;NTS;HCRT;TRHR
22057	Reactome_2016	7	Cell Cycle	Mitotic Homo sapiens R-HSA-69278	0.000448629382417221	0.0144882519573267	37	462	1.90236257309942	14.665909352531	DYNC1I2;ANAPC16;PSMD14;RAB1B;SSNA1;USO1;CUL1;PDS5B;PSMD6;PSMD7;XPO1;RBBP4;PSMD2;RAD21;PSMD3;PSMD1;NDEL1;NUDC;PPP1R12A;CSNK2A1;NCAPH2;H3F3A;DYRK1A;PPP2R5A;CSNK1D;PPP2R5C;CKAP5;CLIP1;PSMC6;KIF2A;PSMA2;AKAP9;CSNK2B;PPP2R2D;ANAPC5;MAPRE1;HIST1H2BC
73929	GO_Biological_Process_2021	13	regulation of autophagy (GO:0010506)	0.00146341035160979	0.0145220038252283	11	231	3.09792993630573	20.2201444244417	EEF1A1;ATP6V1A;UCHL1;PINK1;EEF1A2;PSAP;ATP6V1B2;ATP6V1E1;MT3;EIF4G2;UBQLN2
76059	Reactome_2016	13	MHC class II antigen presentation Homo sapiens R-HSA-2132295	0.0014668291367165	0.0145220038252283	7	103	4.48941954926625	29.2919013984534	KIF5A;CLTC;CANX;KLC1;DYNLL2;DNM1;CTSB
61286	GO_Biological_Process_2021	15	regulation of peptide hormone secretion (GO:0090276)	0.000629903122991632	0.0145874687259717	6	74	6.25897218093013	46.1282777471601	KCNB1;ENSA;CACNA1A;PRKCA;STX1A;RAPGEF4
73930	GO_Biological_Process_2021	13	cell morphogenesis involved in neuron differentiation (GO:0048667)	0.00147976825545565	0.0146104685624469	6	76	5.26780116435289	34.3243064539874	APP;MAP2;MAP1B;MAP1A;CCK;ACTB
76869	KEGG_2021_Human	13	Pathogenic Escherichia coli infection	0.00148372033046357	0.0146104685624469	10	197	3.30837789661319	21.5481355463169	CYFIP2;NCKAP1;TUBA1A;TUBB2A;RPS3;MAPK1;RAC1;ACTB;TUBA4A;ACTG1
13347	GO_Biological_Process_2021	5	transcription elongation from RNA polymerase II promoter (GO:0006368)	3.18470367763187e-05	0.0146179244922852	13	67	4.47309539401877	46.3169624528823	CCNK;SETD2;CCNT2;NCBP1;CTR9;GTF2H1;GTF2F1;MLLT3;CDK9;CDK7;POLR2B;NELFB;CDK13
16633	Reactome_2016	5	RNA polymerase II transcribes snRNA genes Homo sapiens R-HSA-6807505	3.43764505064593e-05	0.0146179244922852	14	77	4.13110455588332	42.4600660487742	CCNK;GTF2A2;CCNT2;ICE1;NCBP1;INTS3;TAF11;PHAX;RPRD2;GTF2F1;ELL2;CDK9;CDK7;POLR2B
50974	KEGG_2021_Human	10	Central carbon metabolism in cancer	0.000554326656640595	0.0147120360486041	8	70	4.74144672531769	35.550212587177	MAP2K1;LDHA;PDHA1;HRAS;PFKM;PFKP;GLS;HK1
50068	Reactome_2016	10	Recycling pathway of L1 Homo sapiens R-HSA-437239	0.000559799529835735	0.0147655764875808	5	26	8.71805219262846	65.280180428249	DNM3;CLTA;AP2A2;SH3GL2;AP2M1
50069	Reactome_2016	10	Golgi Associated Vesicle Biogenesis Homo sapiens R-HSA-432722	0.000568025533286666	0.0147998359983776	7	54	5.46671761251659	40.8546622930239	NAPA;ARF1;DNAJC6;SORT1;CLTA;AP1S1;SH3GL2
50070	Reactome_2016	10	Mitochondrial protein import Homo sapiens R-HSA-1268020	0.000568025533286666	0.0147998359983776	7	54	5.46671761251659	40.8546622930239	HSPA9;TIMM8B;VDAC1;CYC1;ACO2;TOMM20;ATP5G1
18939	GO_Biological_Process_2021	7	regulation of transcription from RNA polymerase II promoter in response to stress (GO:0043618)	0.000468907027563793	0.0148777566093057	12	87	3.46054545454545	26.525447881391	EGLN1;DNAJB1;PSMD6;CREBBP;PSMD7;PSMC6;PSMD14;PSMA2;PSMD2;PSMD3;PSMD1;HIGD1A
18940	GO_Biological_Process_2021	7	regulation of hematopoietic progenitor cell differentiation (GO:1901532)	0.000469169376357284	0.0148777566093057	11	75	3.71530930760499	28.4761617343072	PSMD6;PSMD7;YTHDF2;PSMC6;KMT2A;PSMD14;PSMA2;PSMD2;PSMD3;DHX36;PSMD1
18941	GO_Biological_Process_2021	7	regulation of transcription from RNA polymerase II promoter in response to hypoxia (GO:0061418)	0.000469169376357284	0.0148777566093057	11	75	3.71530930760499	28.4761617343072	EGLN1;PSMD6;CREBBP;PSMD7;PSMC6;PSMD14;PSMA2;PSMD2;PSMD3;PSMD1;HIGD1A
54	GO_Biological_Process_2021	6	spliceosomal complex assembly (GO:0000245)	0.000389775199359476	0.0149203653519517	9	46	4.65451223170698	36.5376435956748	SETX;ZRSR2;SF3A1;SNRPD2;YTHDC1;SNRPD1;SCAF11;SNRPE;TXNL4A
73931	GO_Biological_Process_2021	13	regulation of release of sequestered calcium ion into cytosol (GO:0051279)	0.00152784808657237	0.0149249628244157	5	52	6.52526595744681	42.3091393997451	FKBP1A;CALM3;THY1;CALM1;CALM2
55	GO_Biological_Process_2021	6	negative regulation of G2/M transition of mitotic cell cycle (GO:0010972)	0.000396538055143376	0.0149592544570755	11	66	3.83114256825076	30.008338061253	USP47;PSMD11;PSMD4;PSMB2;PSMD5;PSMD13;PSMB3;PSMC4;PSME3;NABP2;PSMB10
3123	Reactome_2016	6	APC/C:Cdc20 mediated degradation of Securin Homo sapiens R-HSA-174154	0.000396538055143376	0.0149592544570755	11	66	3.83114256825076	30.008338061253	PSMD11;PSMD4;PSMB2;PSMD5;PSMD13;PSMB3;PSMC4;PSME3;CDC16;PSMB10;ANAPC2
56	GO_Biological_Process_2021	6	protein insertion into ER membrane (GO:0045048)	0.000401216328518877	0.0150268504048149	8	37	5.27558398220245	41.2603940440198	UBL4A;CYB5A;SERP1;EMC1;TRAM1L1;EMC8;EMD;GET4
35517	GO_Biological_Process_2021	0	DNA metabolic process (GO:0006259)	4.01893638776325e-05	0.0150417927319651	40	277	2.13169105875972	21.5767811595747	RPAIN;MUS81;PRIM2;FEN1;RNASEH2A;MPG;XPA;XPC;SAMHD1;BACH1;POLD4;ENDOV;RECQL5;SLX4;ALKBH1;TOP1MT;POLD2;POLK;TOP3B;XRCC6;GADD45A;XRCC5;PARP2;RPA2;LIG4;INO80;GTF2H3;FANCG;MSH6;RAD52;RAD50;MSH3;ERCC4;RPA3;RAD17;NABP1;RAD1;ERCC5;ASF1A;RAD9A
35518	GO_Biological_Process_2021	0	somatic recombination of immunoglobulin gene segments (GO:0016447)	4.17418342219077e-05	0.0150417927319651	5	7	31.2263832658569	314.887058484866	MSH6;XRCC4;MSH3;LIG4;TCF3
3124	Reactome_2016	6	ARMS-mediated activation Homo sapiens R-HSA-170984	0.000407808255498799	0.0150570906250124	25	239	2.2508986340762	17.5676188575557	PSMD11;PSMD13;IRS2;RASAL2;PSMB10;RAP1A;PSMD4;PSMB2;PSMD5;PSMB3;PPP2R5E;MARK3;BRAP;DAB2IP;PPP2R5B;PPP2R5D;GFRA4;PSMC4;PSME3;RASA1;LAMTOR2;TLN1;KBTBD7;LAMTOR3;FGFR1
3125	Reactome_2016	6	Signalling to p38 via RIT and RIN Homo sapiens R-HSA-187706	0.000407808255498799	0.0150570906250124	25	239	2.2508986340762	17.5676188575557	PSMD11;PSMD13;IRS2;RASAL2;PSMB10;RAP1A;PSMD4;PSMB2;PSMD5;PSMB3;PPP2R5E;MARK3;BRAP;DAB2IP;PPP2R5B;PPP2R5D;GFRA4;PSMC4;PSME3;RASA1;LAMTOR2;TLN1;KBTBD7;LAMTOR3;FGFR1
76870	KEGG_2021_Human	13	C-type lectin receptor signaling pathway	0.00155123748630881	0.0151132500987062	7	104	4.44290993970045	28.7398616937472	PPP3CA;PPP3R1;PPP3CB;MAPK1;CALM3;CALM1;CALM2
50071	Reactome_2016	10	Signaling by VEGF Homo sapiens R-HSA-194138	0.000586603106083712	0.0151912428623982	20	328	2.41065136413974	17.9380475825114	MAP2K1;AHCYL1;RASGRF1;ARAF;ITPR1;PEBP1;BRK1;RASGRP1;GRIN1;CDC42;PSMB7;PSMB4;PAK1;PPP2R1A;PSMB1;NCAM1;RPS27A;WASF1;HRAS;SPTBN2
3126	Reactome_2016	6	TCF dependent signaling in response to WNT Homo sapiens R-HSA-201681	0.000416655770268562	0.0152754221128038	22	199	2.39221055307153	18.6191731891653	TLE4;KMT2D;PSMD11;PSMD13;H2AFZ;CHD8;CSNK2A2;PPP2R5B;PPP2R5D;CSNK1E;CDC73;PSMB10;RNF146;PSMD4;PSMB2;PSMD5;PSMB3;PSMC4;PPP2R5E;PSME3;SOX9;BTRC
3127	Reactome_2016	6	Mitotic Anaphase Homo sapiens R-HSA-68882	0.000420462748519381	0.015307196285258	20	173	2.51393890889689	19.5437499112456	SEC13;PSMD11;PSMD13;PPP2R5B;PPP2R5D;SMC3;PSMB10;STAG2;PSMD4;PSMB2;PSMD5;PPP2R5E;PSMB3;PSMC4;PSME3;CDC16;BANF1;BUB3;EMD;ANAPC2
89233	Reactome_2016	30	Class A/1 (Rhodopsin-like receptors) Homo sapiens R-HSA-373076	0.000307412792455904	0.0153233453470328	6	323	7.28372610874003	58.9058173709559	POMC;GAL;PNOC;NTS;HCRT;TRHR
4021	BioCarta_2016	6	The PRC2 Complex Sets Long-term Gene Silencing Through Modification of Histone Tails Homo sapiens h prc2Pathway	0.000424081596058457	0.0153317277019467	5	14	10.6035734226689	82.3429473000835	SUZ12;YY1;HDAC2;CBX4;BMI1
76871	KEGG_2021_Human	13	Bacterial invasion of epithelial cells	0.00158329490459617	0.0153847676840786	6	77	5.19334186939821	33.487952275386	CLTC;CTNNB1;RAC1;ACTB;DNM1;ACTG1
64441	GO_Biological_Process_2021	14	Rho protein signal transduction (GO:0007266)	1.88618838020683e-05	0.0153898135104255	7	56	9.6480117820324	104.954616866535	SHTN1;ADGRG1;GNA12;RHOG;CDC42EP2;CDC42EP1;RHOU
64442	GO_Biological_Process_2021	14	vascular transport (GO:0010232)	3.61473341008512e-05	0.0153898135104255	8	84	7.12377495462795	72.8613102720418	SLC12A2;ABCA2;SLC27A1;SLC44A1;SLC6A9;SLC2A1;SLC38A3;SLC4A4
64443	GO_Biological_Process_2021	14	transport across blood-brain barrier (GO:0150104)	4.28797618663019e-05	0.0153898135104255	8	86	6.94040671971706	69.8004379524508	SLC12A2;ABCA2;SLC27A1;SLC44A1;SLC6A9;SLC2A1;SLC38A3;SLC4A4
64444	GO_Biological_Process_2021	14	sphingolipid metabolic process (GO:0006665)	6.07084175829678e-05	0.0153898135104255	9	116	5.70303657471785	55.3732241119227	GLTP;ABCA2;FA2H;ELOVL1;GAL3ST1;GM2A;ELOVL5;ELOVL7;CERS2
66326	Reactome_2016	14	Gap junction trafficking Homo sapiens R-HSA-190828	5.26802831829519e-05	0.0153898135104255	5	28	14.6008309838255	143.83671810682	GJA1;GJC2;GJB1;MYO6;DNM2
66327	Reactome_2016	14	Semaphorin interactions Homo sapiens R-HSA-373755	6.15102816412678e-05	0.0153898135104255	7	67	7.87479954180985	76.3564677467385	ITGB1;SEMA6A;SEMA6D;RHOG;PLXNB3;MYH14;PLXNB1
66854	KEGG_2021_Human	14	Regulation of actin cytoskeleton	2.52411599822312e-05	0.0153898135104255	13	218	4.33822849807445	45.9289750524153	ITGB1;GSN;ITGB4;RDX;LPAR1;PDGFA;FGF1;GNA12;PIP4K2A;MYH14;FGFR3;DOCK1;FGFR2
66855	KEGG_2021_Human	14	Fatty acid elongation	4.38041531399297e-05	0.0153898135104255	5	27	15.265280794291	153.199029068232	ELOVL1;HADHA;ELOVL5;ELOVL7;HADH
76061	Reactome_2016	13	DAP12 signaling Homo sapiens R-HSA-2424491	0.00158842447388138	0.0153938867877739	14	344	2.63889700867193	17.0077246054259	YWHAB;CAMK2A;PPP2CA;PRKAR1B;UBB;PRKAR1A;UBC;NEFL;MAPK1;RAC1;CALM1;PRKACB;SPTAN1;SPTBN1
63166	Reactome_2016	15	G alpha (12/13) signalling events Homo sapiens R-HSA-416482	0.000676673287861948	0.0154545778576047	6	75	6.16794851671637	45.0156742904369	ABR;ARHGEF9;ROCK2;RASGRF2;KALRN;NGEF
63167	Reactome_2016	15	VEGFA-VEGFR2 Pathway Homo sapiens R-HSA-4420097	0.000676947958348018	0.0154545778576047	13	320	3.04415490408976	22.2159872650087	CAMK2B;ROCK2;RASGRF2;PRKCA;BAIAP2;GRIN2B;CNKSR2;GRIN2A;ABI2;RASGEF1A;DLG4;PTK2B;CAMK2G
3128	Reactome_2016	6	Frs2-mediated activation Homo sapiens R-HSA-170968	0.000434166437185229	0.0155756697330898	25	240	2.24031007751938	17.3446656732648	PSMD11;PSMD13;IRS2;RASAL2;PSMB10;RAP1A;PSMD4;PSMB2;PSMD5;PSMB3;PPP2R5E;MARK3;BRAP;DAB2IP;PPP2R5B;PPP2R5D;GFRA4;PSMC4;PSME3;RASA1;LAMTOR2;TLN1;KBTBD7;LAMTOR3;FGFR1
3129	Reactome_2016	6	VxPx cargo-targeting to cilium Homo sapiens R-HSA-5620916	0.000436812866121996	0.0155756697330898	6	21	7.63983903420523	59.1018381518951	EXOC7;GBF1;EXOC4;EXOC3;PKD1;RAB11FIP3
64447	GO_Biological_Process_2021	14	cell projection organization (GO:0030030)	7.4546380167846e-05	0.0156944979046705	5	30	13.4313993174061	127.653215497004	ITGB1;GSN;RHOG;PDGFA;RHOU
66328	Reactome_2016	14	Gap junction trafficking and regulation Homo sapiens R-HSA-157858	7.4546380167846e-05	0.0156944979046705	5	30	13.4313993174061	127.653215497004	GJA1;GJC2;GJB1;MYO6;DNM2
57	GO_Biological_Process_2021	6	protein K11-linked ubiquitination (GO:0070979)	0.000453084951446996	0.0157117818002049	7	29	6.0810216973359	46.8204064772493	ANAPC13;FZR1;UBE2H;CDC16;UBE2A;RNF4;ANAPC2
58	GO_Biological_Process_2021	6	protein import (GO:0017038)	0.00046477418310249	0.0157117818002049	13	89	3.27963525835866	25.1677861733018	IPO13;IPO11;SEC13;POM121;PEX19;CSE1L;PEX11B;HIKESHI;PHB2;IPO4;IPO8;SAMM50;TPR
3130	Reactome_2016	6	mRNA Capping Homo sapiens R-HSA-72086	0.000453084951446996	0.0157117818002049	7	29	6.0810216973359	46.8204064772493	POLR2A;RNMT;NCBP2;POLR2C;POLR2E;POLR2I;POLR2J
3131	Reactome_2016	6	Mitotic Metaphase and Anaphase Homo sapiens R-HSA-2555396	0.000453261771404793	0.0157117818002049	20	174	2.49748210972701	19.2282165041114	SEC13;PSMD11;PSMD13;PPP2R5B;PPP2R5D;SMC3;PSMB10;STAG2;PSMD4;PSMB2;PSMD5;PPP2R5E;PSMB3;PSMC4;PSME3;CDC16;BANF1;BUB3;EMD;ANAPC2
3132	Reactome_2016	6	S Phase Homo sapiens R-HSA-69242	0.000459663849391541	0.0157117818002049	16	124	2.84432399879554	21.8586728738079	PSMD11;CDKN1B;PCNA;MAX;PSMD13;SMC3;PSMB10;ORC4;FZR1;STAG2;PSMD4;PSMB2;PSMD5;PSMB3;PSMC4;PSME3
3133	Reactome_2016	6	MAPK1/MAPK3 signaling Homo sapiens R-HSA-5684996	0.000462008242053508	0.0157117818002049	25	241	2.2298195631529	17.1248533124677	PSMD11;PSMD13;IRS2;RASAL2;PSMB10;RAP1A;PSMD4;PSMB2;PSMD5;PSMB3;PPP2R5E;MARK3;BRAP;DAB2IP;PPP2R5B;PPP2R5D;GFRA4;PSMC4;PSME3;RASA1;LAMTOR2;TLN1;KBTBD7;LAMTOR3;FGFR1
3134	Reactome_2016	6	Activation of anterior HOX genes in hindbrain development during early embryogenesis Homo sapiens R-HSA-5617472	0.00046477418310249	0.0157117818002049	13	89	3.27963525835866	25.1677861733018	SUZ12;KMT2D;H2AFZ;KMT2C;CTCF;PIAS2;YY1;CNOT6;POLR2A;POLR2C;POLR2E;POLR2I;POLR2J
3135	Reactome_2016	6	Activation of HOX genes during differentiation Homo sapiens R-HSA-5619507	0.00046477418310249	0.0157117818002049	13	89	3.27963525835866	25.1677861733018	SUZ12;KMT2D;H2AFZ;KMT2C;CTCF;PIAS2;YY1;CNOT6;POLR2A;POLR2C;POLR2E;POLR2I;POLR2J
18942	GO_Biological_Process_2021	7	regulation of cellular ketone metabolic process (GO:0010565)	0.000502900901592686	0.0157575615832375	10	64	4.00058788947678	30.3849347776103	NCOR2;PSMD6;PSMD7;PSMC6;PSMD14;PSMA2;PSMD2;PSMD3;PSMD1;PDK2
22058	Reactome_2016	7	Hedgehog ligand biogenesis Homo sapiens R-HSA-5358346	0.000502900901592686	0.0157575615832375	10	64	4.00058788947678	30.3849347776103	PSMD6;PSMD7;PSMC6;PSMD14;OS9;PSMA2;PSMD2;PSMD3;PSMD1;P4HB
61287	GO_Biological_Process_2021	15	regulation of insulin secretion (GO:0050796)	0.000695989882445291	0.0157774044478267	7	104	5.1299865531152	37.2959022175274	KCNB1;ENSA;CACNA1A;PRKCA;STX1A;CDK16;RAPGEF4
59	GO_Biological_Process_2021	6	negative regulation of cell cycle G2/M phase transition (GO:1902750)	0.000472815568962984	0.0157787041796237	10	57	4.07328605200946	31.1883576739551	USP47;PSMD11;PSMD4;PSMB2;PSMD5;PSMD13;PSMB3;PSMC4;PSME3;PSMB10
3136	Reactome_2016	6	Hh mutants abrogate ligand secretion Homo sapiens R-HSA-5387390	0.000472815568962984	0.0157787041796237	10	57	4.07328605200946	31.1883576739551	ERLEC1;PSMD11;PSMD4;PSMB2;PSMD5;PSMD13;PSMB3;PSMC4;PSME3;PSMB10
3137	Reactome_2016	6	Signaling by EGFR Homo sapiens R-HSA-177929	0.000477988568401009	0.0158497355865965	33	355	1.97952944047994	15.1353311454448	CDKN1B;PSMD11;PSMD13;IRS2;RASAL2;PSMB10;ADCY5;RAP1A;PSMD4;PSMB2;PSMD5;PSMB3;PPP2R5E;PRKAR2A;MARK3;BRAP;DAB2IP;PPP2R5B;PPP2R5D;STAM;GFRA4;CREB1;PSMC4;PSME3;RASA1;AGO2;LAMTOR2;TLN1;ARHGEF7;KBTBD7;LAMTOR3;TNRC6A;FGFR1
56007	GO_Biological_Process_2021	25	positive regulation of gene expression (GO:0010628)	0.00120893617510389	0.0158917293655789	9	482	3.73226984432058	25.0734429328808	CD74;TYROBP;CLEC7A;ITGAX;MSN;CTSH;TREM2;VSIR;TGFBR1
56010	GO_Biological_Process_2021	25	extracellular matrix organization (GO:0030198)	0.00122125157575947	0.0158917293655789	7	300	4.63599499881729	31.0976937948773	ITGB5;CTSL;ITGAX;SPP1;CTSS;DCN;TGFBR1
22059	Reactome_2016	7	Chromatin organization Homo sapiens R-HSA-4839726	0.000515105866159254	0.0159222617906216	22	226	2.34329501915709	17.7414102297036	KMT2E;CREBBP;PBRM1;SETD3;SMARCD3;KMT2A;PHF20;EHMT2;TAF10;ELP3;ARID1A;ARID1B;GATAD2B;SMARCA4;NCOR2;MTA1;AEBP2;RBBP4;KAT7;ATXN7L3;OGT;HIST1H2BC
22060	Reactome_2016	7	Chromatin modifying enzymes Homo sapiens R-HSA-3247509	0.000515105866159254	0.0159222617906216	22	226	2.34329501915709	17.7414102297036	KMT2E;CREBBP;PBRM1;SETD3;SMARCD3;KMT2A;PHF20;EHMT2;TAF10;ELP3;ARID1A;ARID1B;GATAD2B;SMARCA4;NCOR2;MTA1;AEBP2;RBBP4;KAT7;ATXN7L3;OGT;HIST1H2BC
22061	Reactome_2016	7	Cellular responses to stress Homo sapiens R-HSA-2262752	0.000526015296086568	0.0159222617906216	31	367	2.01154526851391	15.187529389769	BECN1;ANAPC16;EHMT2;ETS2;PRDX3;DNAJB1;BAG4;MAPK8;RBBP4;DNAJB6;RB1CC1;BAG1;EGLN1;CREBBP;H3F3A;TSC2;WIPI2;MTOR;TNRC6C;H1F0;DNAJC7;RRAGB;CHMP2B;CHMP2A;ANAPC5;LAMTOR1;TNIK;P4HB;TNFRSF21;LAMTOR5;HIST1H2BC
22961	BioCarta_2016	7	Phospholipids as signalling intermediaries Homo sapiens h edg1Pathway	0.000529330511656302	0.0159222617906216	7	33	5.80504128639722	43.7926366537166	PIK3CA;SRC;PDPK1;S1PR1;AKT1;ITGAV;PIK3R1
23110	KEGG_2021_Human	7	Ubiquitin mediated proteolysis	0.000517790489747836	0.0159222617906216	16	140	2.79628811312417	21.1565476880475	UBE3C;FBXO2;CUL1;UBE2E2;XIAP;UBE4B;UBE2J1;UBE2Q1;UBE2Q2;UBR5;UBA3;UBA2;UBE2O;ANAPC5;BIRC6;TRIP12
23111	KEGG_2021_Human	7	mTOR signaling pathway	0.00052659477949099	0.0159222617906216	17	154	2.69036079249218	20.3097467651869	ATP6V1G1;PDPK1;TSC2;BRAF;SLC3A2;PIK3R1;MTOR;CLIP1;PIK3CA;RRAGB;AKT3;AKT1;ULK2;KRAS;LAMTOR1;EIF4B;LAMTOR5
23112	KEGG_2021_Human	7	Pancreatic cancer	0.000526843850570749	0.0159222617906216	11	76	3.65795861346372	27.6124896251476	RALBP1;RALA;MAPK8;PIK3CA;AKT3;AKT1;BRAF;KRAS;PIK3R1;MTOR;BCL2L1
13348	GO_Biological_Process_2021	5	DNA-templated transcription	elongation (GO:0006354)	4.4095303930822e-05	0.0159839773105609	13	69	4.31288591074937	43.2546110778944	CCNK;SETD2;CCNT2;NCBP1;CTR9;GTF2H1;GTF2F1;MLLT3;CDK9;CDK7;POLR2B;NELFB;CDK13
16634	Reactome_2016	5	Peroxisomal lipid metabolism Homo sapiens R-HSA-390918	4.47587644677977e-05	0.0159839773105609	8	27	7.79955754488861	78.1065107271761	ALDH3A2;GNPAT;SLC25A17;IDH1;ECI2;AGPS;CROT;MLYCD
16635	Reactome_2016	5	Transcriptional regulation of white adipocyte differentiation Homo sapiens R-HSA-381340	4.62633207252125e-05	0.0159839773105609	14	79	4.00357007790636	39.9602780019701	NCOA2;CHD9;NCOA6;MED19;MED9;CCNC;MED16;MED24;CDK4;MED10;MED21;EP300;TBL1X;PPARGC1A
76063	Reactome_2016	13	COPI-mediated anterograde transport Homo sapiens R-HSA-6807878	0.00169223819693951	0.0160195641684506	6	78	5.12095088819227	32.6803889230582	ARF3;NSF;NAPB;SPTAN1;DYNLL2;SPTBN1
76064	Reactome_2016	13	G2/M DNA damage checkpoint Homo sapiens R-HSA-69473	0.00169223819693951	0.0160195641684506	6	78	5.12095088819227	32.6803889230582	YWHAE;YWHAQ;YWHAB;YWHAZ;YWHAG;YWHAH
47583	GO_Biological_Process_2021	10	regulation of cardiac conduction (GO:1903779)	0.000636057494875479	0.0161132454849329	7	55	5.35255198487713	39.3959687233094	AHCYL1;ITPR1;ATP1A3;ANK2;ATP2B2;ATP1B2;ATP1A1
47584	GO_Biological_Process_2021	10	regulation of microtubule polymerization (GO:0031113)	0.000637289606120679	0.0161132454849329	6	40	6.46947835738069	47.6042743858938	CLIP3;PAK1;STMN1;MAPT;TUBB4A;CDK5R1
47585	GO_Biological_Process_2021	10	synaptic vesicle exocytosis (GO:0016079)	0.000637289606120679	0.0161132454849329	6	40	6.46947835738069	47.6042743858938	SNAP47;STX1B;PCLO;DNAJC5;CPLX2;SYT7
50072	Reactome_2016	10	Negative regulation of MAPK pathway Homo sapiens R-HSA-5675221	0.000637289606120679	0.0161132454849329	6	40	6.46947835738069	47.6042743858938	MAP2K1;PPP2R1A;ARAF;PEBP1;RPS27A;HRAS
3138	Reactome_2016	6	Prolonged ERK activation events Homo sapiens R-HSA-169893	0.0004914035488676	0.0161914359202831	25	242	2.21942573555477	16.9081287374427	PSMD11;PSMD13;IRS2;RASAL2;PSMB10;RAP1A;PSMD4;PSMB2;PSMD5;PSMB3;PPP2R5E;MARK3;BRAP;DAB2IP;PPP2R5B;PPP2R5D;GFRA4;PSMC4;PSME3;RASA1;LAMTOR2;TLN1;KBTBD7;LAMTOR3;FGFR1
3139	Reactome_2016	6	Gene Expression Homo sapiens R-HSA-74160	0.000495166460246456	0.0162128087549877	111	1631	1.43588301462317	10.9279550616624	EIF4A3;ARID4B;CASC3;EPRS;CCAR1;EFTUD2;IPO8;PSMD4;SNRPD2;TRIM28;PSMD5;SNRPD1;SESN1;SNRPD3;TXNL4A;RNF111;IMP3;CSNK2A2;CSNK1E;SRRM1;PPA2;HNRNPUL1;KARS;RRAGC;TBL1XR1;PSME3;RRAGD;SRSF2;NHP2;SNRNP27;SNRPE;POM121;PSMD11;MEAF6;RBM8A;PSMD13;CSTF3;CSTF2;TPR;SMYD2;EIF2B2;INTS1;LSM4;CNOT6;QARS;CNOT2;AGO2;NABP2;IARS;FARSB;SMG1;CDKN1B;SRPR;SMG7;SEC61A2;SNAPC5;SEC61A1;MED14;SNRNP70;RARS;EIF5B;PRMT5;NCBP2;PRMT1;…
79114	GO_Biological_Process_2021	9	regulation of receptor-mediated endocytosis (GO:0048259)	0.00113381390778691	0.0162817901372501	6	39	5.77757874309598	39.1845107644708	RAB21;LRPAP1;SGIP1;PPT1;SMAP1;PICALM
79115	GO_Biological_Process_2021	9	IRE1-mediated unfolded protein response (GO:0036498)	0.00113449973507021	0.0162817901372501	7	53	4.84028175057208	32.8246779877576	KLHDC3;GSK3A;XBP1;VAPB;SSR1;HDGF;PDIA6
82828	KEGG_2021_Human	9	Endocrine and other factor-regulated calcium reabsorption	0.00113449973507021	0.0162817901372501	7	53	4.84028175057208	32.8246779877576	CALB1;CLTB;AP2S1;AP2A1;AP2B1;PRKACA;RAB11A
61288	GO_Biological_Process_2021	15	regulation of cell migration (GO:0030334)	0.000753247026049065	0.0165442885174114	15	408	2.75207929816566	19.7905251294018	CAMK2B;EPHA4;DUSP3;ROCK2;NTRK3;MINK1;TPM1;PRKCA;SORL1;CX3CL1;APC;SST;PTK2B;PHACTR1;SRGAP3
63169	Reactome_2016	15	Neurotransmitter Release Cycle Homo sapiens R-HSA-112310	0.000755517369387845	0.0165442885174114	5	51	7.6911948701908	55.2851377295203	SLC1A1;LIN7C;PPFIA3;STX1A;PPFIA2
63170	Reactome_2016	15	Ion homeostasis Homo sapiens R-HSA-5578775	0.000755517369387845	0.0165442885174114	5	51	7.6911948701908	55.2851377295203	CAMK2B;RYR2;ATP2B4;FXYD6;CAMK2G
3140	Reactome_2016	6	COPII (Coat Protein 2) Mediated Vesicle Transport Homo sapiens R-HSA-204005	0.000516772006455229	0.0167100314633908	11	68	3.69632625547691	27.9734599005336	TRAPPC3;SEC13;TBC1D20;TRAPPC6B;LMAN2;TRAPPC10;PPP6R3;TRAPPC5;TRAPPC9;YKT6;CNIH3
3141	Reactome_2016	6	Cyclin E associated events during G1/S transition Homo sapiens R-HSA-69202	0.000516772006455229	0.0167100314633908	11	68	3.69632625547691	27.9734599005336	CDKN1B;PSMD11;PSMD4;PSMB2;PSMD5;PSMD13;MAX;PSMB3;PSMC4;PSME3;PSMB10
50975	KEGG_2021_Human	10	Lysosome	0.000667983907824185	0.0167899719890161	11	128	3.46466422466422	25.3310140989467	LAPTM4B;LAPTM4A;ATP6V0B;LAMP1;ATP6AP1;SORT1;AP1S1;CLTA;ATP6V0D1;CTSD;ATP6V0A1
73937	GO_Biological_Process_2021	13	striated muscle contraction (GO:0006941)	0.00181074598043595	0.0168376455345348	5	54	6.25829081632653	39.5149506920774	GAA;ATP1A2;ATP1B1;ALDOA;SCN1B
76068	Reactome_2016	13	Centrosome maturation Homo sapiens R-HSA-380287	0.00180677946581135	0.0168376455345348	6	79	5.05054322153991	31.9002881628963	YWHAE;HSP90AA1;TUBA1A;YWHAG;TUBA4A;PAFAH1B1
76069	Reactome_2016	13	Recruitment of mitotic centrosome proteins and complexes Homo sapiens R-HSA-380270	0.00180677946581135	0.0168376455345348	6	79	5.05054322153991	31.9002881628963	YWHAE;HSP90AA1;TUBA1A;YWHAG;TUBA4A;PAFAH1B1
76872	KEGG_2021_Human	13	Apelin signaling pathway	0.00182052702951586	0.0168858479278074	8	137	3.82383292984129	24.1231442421381	GABARAPL1;GNG3;GNB1;MAPK1;CALM3;CALM1;PRKACB;CALM2
18943	GO_Biological_Process_2021	7	protein transport (GO:0015031)	0.000576226649948014	0.0168885230769046	31	369	1.99942958854779	14.9137642659115	COPB2;RAB5B;RAB5C;SAR1B;PDCD6;RAB1B;USO1;VPS26A;MIA3;VPS26B;DNAJC27;SNX27;ARL6IP5;ARFIP2;RAB28;TRIM23;SEC31A;TMED4;ATP6V1G1;TBC1D9;ZDHHC17;COPZ1;ARCN1;GOLPH3;SNX17;RAB12;ADPRH;CHMP2B;ERP29;CHMP2A;ARF5
18944	GO_Biological_Process_2021	7	protein import (GO:0017038)	0.000578572481537662	0.0168885230769046	12	89	3.37030696576151	25.1254588833184	ATAD1;ACBD5;ABCD3;IPO9;AKT1;TSC2;IPO7;TNPO2;TNPO3;KPNB1;TOMM22;APPL1
18945	GO_Biological_Process_2021	7	regulation of alternative mRNA splicing	via spliceosome (GO:0000381)	0.000585522524891073	0.0168885230769046	9	54	4.31778029445074	32.1372642257603	HNRNPL;KHDRBS1;RBM25;FXR2;PUF60;FMR1;TRA2B;SRSF6;RBM5
18946	GO_Biological_Process_2021	7	regulation of cellular amino acid metabolic process (GO:0006521)	0.000585522524891073	0.0168885230769046	9	54	4.31778029445074	32.1372642257603	PSMD6;PSMD7;PSMC6;PSMD14;PSMA2;PSMD2;PSMD3;PSMD1;PPM1K
18947	GO_Biological_Process_2021	7	microtubule cytoskeleton organization involved in mitosis (GO:1902850)	0.000587120008182664	0.0168885230769046	15	128	2.875097123137	21.3915314063593	DCTN6;DYNC1I2;NUDC;TNKS;CKAP5;MECP2;PTPA;DYNC1LI1;CLIP1;XPO1;KIF2A;MAPRE1;KPNB1;DYNC1I1;NDEL1
22062	Reactome_2016	7	SCF-beta-TrCP mediated degradation of Emi1 Homo sapiens R-HSA-174113	0.000585522524891073	0.0168885230769046	9	54	4.31778029445074	32.1372642257603	PSMD6;PSMD7;PSMC6;PSMD14;PSMA2;PSMD2;PSMD3;CUL1;PSMD1
22063	Reactome_2016	7	AUF1 (hnRNP D0) binds and destabilizes mRNA Homo sapiens R-HSA-450408	0.000585522524891073	0.0168885230769046	9	54	4.31778029445074	32.1372642257603	PSMD6;PSMD7;PSMC6;PSMD14;PSMA2;PSMD2;PSMD3;PSMD1;EIF4G1
22064	Reactome_2016	7	Degradation of AXIN Homo sapiens R-HSA-4641257	0.000585522524891073	0.0168885230769046	9	54	4.31778029445074	32.1372642257603	PSMD6;PSMD7;PSMC6;PSMD14;PSMA2;TNKS;PSMD2;PSMD3;PSMD1
76070	Reactome_2016	13	Signaling by Insulin receptor Homo sapiens R-HSA-74752	0.00182663823985351	0.016899854546554	13	311	2.70931208053691	17.0829659349387	ATP6V1A;YWHAB;CAMK2A;PPP2CA;UBB;UBC;ATP6V1B2;NEFL;MAPK1;ATP6V1E1;CALM1;SPTAN1;SPTBN1
63687	KEGG_2021_Human	15	Parathyroid hormone synthesis	secretion and action	0.00077957983042179	0.0169558613116739	7	106	5.02583809105548	35.9686942111319	MEF2A;EGR1;GNAQ;MMP17;PRKCA;PLCB1;GNAI1
18948	GO_Biological_Process_2021	7	mitotic sister chromatid segregation (GO:0000070)	0.000601731767031288	0.0170537684694794	13	102	3.16047346959645	23.437119257976	BECN1;NUDC;CSNK2A1;BOD1;NCAPH2;VPS4A;KLHL22;PDS5B;RAD21;CSNK2B;CHMP2B;CHMP2A;KPNB1
18949	GO_Biological_Process_2021	7	cellular response to lectin (GO:1990858)	0.000602583764309111	0.0170537684694794	14	115	3.00072171226234	22.2482026026806	CREBBP;PSMD14;PDPK1;SRC;CUL1;PSMD6;PSMD7;PSMC6;PSMA2;PSMD2;PSMD3;PSMD1;FYN;KRAS
18950	GO_Biological_Process_2021	7	stimulatory C-type lectin receptor signaling pathway (GO:0002223)	0.000602583764309111	0.0170537684694794	14	115	3.00072171226234	22.2482026026806	CREBBP;PSMD14;PDPK1;SRC;CUL1;PSMD6;PSMD7;PSMC6;PSMA2;PSMD2;PSMD3;PSMD1;FYN;KRAS
22065	Reactome_2016	7	TCF dependent signaling in response to WNT Homo sapiens R-HSA-201681	0.000606878723961835	0.0170834738124872	20	199	2.4254266823843	17.9655758518155	CREBBP;CSNK2A1;PSMD14;TNKS;H3F3A;XIAP;PPP2R5A;PPP2R5C;SMARCA4;PSMD6;PSMD7;XPO1;PSMC6;PSMA2;PSMD2;PSMD3;CSNK2B;AKT1;PSMD1;HIST1H2BC
57744	GWAS_Catalog_2019	25	Monocyte count	0.0013668123908238	0.0171351602166691	6	224	5.3086886130599	35.0122558361873	CX3CR1;CSF1R;FAM46C;TSPO;IRF8;TNFRSF1A
66329	Reactome_2016	14	Axon guidance Homo sapiens R-HSA-422475	9.9551973688911e-05	0.0173127188454048	20	515	2.79151224474965	25.7233127366552	ITGB1;SEMA6A;MYO10;SEMA6D;RDX;RHOG;PDGFA;FGF1;RASGRP3;DNM2;NFASC;EFNB3;PLXNB3;MYH14;CNTN2;PLXNB1;EPHB1;FGFR3;DOCK1;FGFR2
86189	Reactome_2016	12	NGF signalling via TRKA from the plasma membrane Homo sapiens R-HSA-187037	0.000137057753237242	0.017360648743384	18	374	2.8940252725636	25.7426678302206	PRKCG;PTEN;PIK3R2;ADCY2;FOXO3;MAPK14;ELK1;GFRA2;SPTB;PTK2;DUSP6;NR4A1;SPRED2;PRKAR2B;ERBB4;RAPGEF2;PIP4K2C;DNAL4
3142	Reactome_2016	6	NIK-->noncanonical NF-kB signaling Homo sapiens R-HSA-5676590	0.000546100107975001	0.0174417003810911	10	58	3.98821548821549	29.9622994054254	PSMD11;PSMD4;PSMB2;PSMD5;PSMD13;PSMB3;PSMC4;PSME3;BTRC;PSMB10
3143	Reactome_2016	6	CDT1 association with the CDC6:ORC:origin complex Homo sapiens R-HSA-68827	0.000546100107975001	0.0174417003810911	10	58	3.98821548821549	29.9622994054254	ORC4;PSMD11;PSMD4;PSMB2;PSMD5;PSMD13;PSMB3;PSMC4;PSME3;PSMB10
3144	Reactome_2016	6	Downstream signaling of activated FGFR2 Homo sapiens R-HSA-5654696	0.000557411837298327	0.0174812411143078	31	329	2.00775032725913	15.0424794630144	CDKN1B;PSMD11;PSMD13;IRS2;RASAL2;PSMB10;ADCY5;RAP1A;PSMD4;PSMB2;PSMD5;PSMB3;PPP2R5E;PRKAR2A;MARK3;BRAP;DAB2IP;PPP2R5B;PPP2R5D;GFRA4;CREB1;PSMC4;PSME3;RASA1;AGO2;LAMTOR2;TLN1;KBTBD7;LAMTOR3;TNRC6A;FGFR1
3145	Reactome_2016	6	Downstream signaling of activated FGFR4 Homo sapiens R-HSA-5654716	0.000557411837298327	0.0174812411143078	31	329	2.00775032725913	15.0424794630144	CDKN1B;PSMD11;PSMD13;IRS2;RASAL2;PSMB10;ADCY5;RAP1A;PSMD4;PSMB2;PSMD5;PSMB3;PPP2R5E;PRKAR2A;MARK3;BRAP;DAB2IP;PPP2R5B;PPP2R5D;GFRA4;CREB1;PSMC4;PSME3;RASA1;AGO2;LAMTOR2;TLN1;KBTBD7;LAMTOR3;TNRC6A;FGFR1
3146	Reactome_2016	6	Downstream signaling of activated FGFR3 Homo sapiens R-HSA-5654708	0.000557411837298327	0.0174812411143078	31	329	2.00775032725913	15.0424794630144	CDKN1B;PSMD11;PSMD13;IRS2;RASAL2;PSMB10;ADCY5;RAP1A;PSMD4;PSMB2;PSMD5;PSMB3;PPP2R5E;PRKAR2A;MARK3;BRAP;DAB2IP;PPP2R5B;PPP2R5D;GFRA4;CREB1;PSMC4;PSME3;RASA1;AGO2;LAMTOR2;TLN1;KBTBD7;LAMTOR3;TNRC6A;FGFR1
87105	GWAS_Catalog_2019	12	Feeling fed-up	0.000143248206838139	0.0174967452638012	5	29	11.6791666666667	103.371506715001	ITSN2;TMEM158;ERBB4;ACTN1;HCN1
79116	GO_Biological_Process_2021	9	positive regulation of protein transport (GO:0051222)	0.00122569632806976	0.0174973796531327	8	69	4.17511545628865	27.9910017879415	TMED10;B3GAT3;CHP1;IER3IP1;DNM1L;ATP2C1;MYH10;OAZ2
81950	Reactome_2016	9	Organelle biogenesis and maintenance Homo sapiens R-HSA-1852241	0.00122658995879224	0.0174973796531327	21	326	2.21162444113264	14.8256628150681	NCOA1;ATF2;ARF4;CCT2;DYNC1H1;ARL3;DCTN3;RAB11A;MRPL30;IFT20;MRPL20;MRPL42;ACTR1A;NCOR1;TCP1;CCT8;KIF3C;PRKACA;MEF2D;CCT5;CCT4
61290	GO_Biological_Process_2021	15	positive regulation of developmental growth (GO:0048639)	0.00082634621070908	0.0175000556070561	5	52	7.52716975355886	53.43158988905	CDKL5;UNC13A;CPNE6;PLCB1;DBN1
47586	GO_Biological_Process_2021	10	protein-containing complex disassembly (GO:0032984)	0.000710394595634841	0.0175379512577174	7	56	5.24304617877397	38.010459314487	GABARAPL2;MAP1LC3B;VCP;MAP1LC3A;UBQLN1;GABARAP;PPP1CA
50073	Reactome_2016	10	Host Interactions of HIV factors Homo sapiens R-HSA-162909	0.000713015814493945	0.0175379512577174	11	129	3.43512510088781	24.8909403811909	PSMB7;ARF1;PSMB4;PSMB1;AP1S1;RANGAP1;SLC25A5;RPS27A;B2M;AP2A2;AP2M1
73938	GO_Biological_Process_2021	13	supramolecular fiber organization (GO:0097435)	0.00191423665836271	0.0176443843271437	14	351	2.58314807217075	16.1664677862029	APP;HSP90AB1;STMN2;STMN3;CST3;FKBP1A;MARCKS;TTR;UBB;UBC;NEFL;RAC1;ALDOA;ITM2B
76071	Reactome_2016	13	Regulation of HSF1-mediated heat shock response Homo sapiens R-HSA-3371453	0.00192710193998774	0.0176443843271437	6	80	4.98203846479709	31.1463991383783	YWHAE;HSPA8;HSPH1;UBB;HSBP1;MAPK1
18951	GO_Biological_Process_2021	7	cellular response to amino acid stimulus (GO:0071230)	0.000641187655955098	0.0177243469097711	7	34	5.58974680895585	41.096871585628	RRAGB;KLHL22;FYN;LAMTOR1;MTOR;CPEB4;LAMTOR5
18952	GO_Biological_Process_2021	7	organelle disassembly (GO:1903008)	0.000641187655955098	0.0177243469097711	7	34	5.58974680895585	41.096871585628	MCTS1;TEX264;UBA5;RB1CC1;UFC1;ULK2;DENR
18953	GO_Biological_Process_2021	7	protein destabilization (GO:0031648)	0.000641187655955098	0.0177243469097711	7	34	5.58974680895585	41.096871585628	CREBBP;DERL1;HTT;RAD23A;FBXL3;SENP2;SERF2
18954	GO_Biological_Process_2021	7	positive regulation of mRNA catabolic process (GO:0061014)	0.000644045738104059	0.0177243469097711	8	44	4.79436902966315	35.2277809893515	TNRC6C;YTHDF1;YTHDF2;CNOT7;CNOT1;DHX36;POLR2G;PUM1
22066	Reactome_2016	7	APC/C:Cdc20 mediated degradation of Securin Homo sapiens R-HSA-174154	0.000646480738350312	0.0177243469097711	10	66	3.85730482669258	28.3279199499307	PSMD6;PSMD7;PSMC6;PSMD14;ANAPC16;PSMA2;PSMD2;PSMD3;PSMD1;ANAPC5
60	GO_Biological_Process_2021	6	regulation of DNA recombination at telomere (GO:0072695)	0.000575385783951049	0.0177246058653796	6	22	7.16197183098592	53.431674650411	POLR2A;POLR2C;POLR2E;TERF2IP;POLR2I;POLR2J
61	GO_Biological_Process_2021	6	negative regulation of DNA recombination at telomere (GO:0048239)	0.000575385783951049	0.0177246058653796	6	22	7.16197183098592	53.431674650411	POLR2A;POLR2C;POLR2E;TERF2IP;POLR2I;POLR2J
3147	Reactome_2016	6	mTORC1-mediated signalling Homo sapiens R-HSA-166208	0.000575385783951049	0.0177246058653796	6	22	7.16197183098592	53.431674650411	RPS6KB1;RRAGC;RRAGD;LAMTOR2;LAMTOR4;LAMTOR3
18955	GO_Biological_Process_2021	7	mitotic spindle organization (GO:0007052)	0.000657438383623695	0.0178388450129583	17	157	2.63229387755102	19.28723712176	DCTN6;DYNC1I2;NUDC;TNKS;CKAP5;MZT1;MECP2;PTPA;DYNC1LI1;CLIP1;XPO1;KIF2A;MAPRE1;LSM14A;KPNB1;DYNC1I1;NDEL1
18956	GO_Biological_Process_2021	7	antigen processing and presentation of exogenous peptide antigen via MHC class I (GO:0042590)	0.00066004495147011	0.0178388450129583	11	78	3.5483931082386	25.9856016963091	PDIA3;PSMD6;PSMD7;PSMC6;PSMD14;PSMA2;PSMD2;PSMD3;PSMD1;ITGAV;SEC22B
22067	Reactome_2016	7	RAF activation Homo sapiens R-HSA-5673000	0.000660823475973948	0.0178388450129583	6	25	6.80373054532494	49.8170770482892	SRC;PPP2R5A;BRAF;KRAS;PHB;PPP2R5C
47588	GO_Biological_Process_2021	10	insulin receptor signaling pathway (GO:0008286)	0.00073600520449518	0.0178690354477722	8	73	4.52191142191142	32.6223051432586	ATP6V0B;ATP6V1G2;ATP6AP1;ATP6V0D1;ATP6V0E2;ATP6V1D;ATP6V1C1;ATP6V0A1
63172	Reactome_2016	15	Signaling by VEGF Homo sapiens R-HSA-194138	0.000849770541807605	0.0178785057129326	13	328	2.965620223398	20.9685488573093	CAMK2B;ROCK2;RASGRF2;PRKCA;BAIAP2;GRIN2B;CNKSR2;GRIN2A;ABI2;RASGEF1A;DLG4;PTK2B;CAMK2G
[truncated: 658 more rows]
